# Supplementary material for: Genome-wide analysis of differentially expressed profiles of mRNAs, lncRNAs and circRNAs in chickens during Eimeria necatrix infection
Source: Parasit Vectors. 2020 Apr 3;13:167. doi: 10.1186/s13071-020-04047-9 (PMC7118956; doi:10.1186/s13071-020-04047-9)
Supplement: Supplementary file 1 — Additional file 1: Data S1. The primers used for verification of differentially expressed mRNAs, lncRNAs and circRNAs by qRT-PCR. [file 13071_2020_4047_MOESM1_ESM.xlsx]

## Sheet: mRNAs
Gene name	Forward primer (5'-3')	Reverse primer (5'-3')	Product size (bp)	Annealing temperature (℃)
LDHA	AGGACTTGGCAGATGAAC	AGCAGTGACAATGACCAG	164	55
IGLL1	CAGACAGCAGCAGTGGTAT	GAAGTCGTTTATCAGGCAC	152	55
ALDOC	GCATCAAGGTGGACAAAG	GGGCAGAGGGAGTATTATC	168	55
SLC9A3	GCAGTATTTGAAGAGGTCC	CACGAAGAATGACACTATGC	177	55
CPT1A	ATCTGGGTTATTGCCACG	ACTCAGTTTCTTCACCAGCTA	108	55
MEP1A	GCACTTGAAATGTTCCGC	GTTCCACGATTGCTTTGTAG	172	55
FABP2	AGCTTTGAATACAGTCTGGC	CGAGTTTATTTCCTTCCAGGTT	70	55
CYP3A5	GTCACAAGCACTTCCTTCG	AATGACAAGATGAAGACTGGAT	122	55
CD36	CACCCTCTGCCATTTATGC	GTTGTCATTCCCTAGCCTG	111	55
PCK1	GAGGTCAACATCATCTCTAAGG	TCGCAGATATGAATGCTCTCAG	119	55
GAPDH	GAAGGCTGGGGCTCATCTG	CAGTTGGTGGTGCACGATG	150	55

## Sheet: lncRNAs
Additional file 1: The primers used for verification of differentially expressed mRNAs, lncRNAs and circRNAs by qRT-PCR.
Gene name	Forward primer (5'-3')	Reverse primer (5'-3')	Product size (bp)	Annealing temperature (℃)
TCONS_00019139	AAACCCATCCGCACAACAC	AGACCACCCTCACAATGCCT	136	55
NONGGAT005621.2	ATAAGAGAGGAGGGAAAGG	TTCGTTGGTGTAGAGGTTC	200	55
TCONS_00007788	CATCTTCATCTCTCTCCTCTC	CAACTTGTTCTTGGCTGTC	216	55
NONGGAT000515.2	GGTATGCAACAGACAGGC	TCTGTGTGAGATGAGGGC	100	55
NONGGAT010300.2	CTGGAGAAATGACGCTGT	AACTACGGCTGAAGGAAG	211	55
NONGGAT003746.2	CCACACTTGAGTCCACAGT	TCTTCATTCCTTCCAGCC	198	55
TCONS_00007799	ATGCCTTGTATGGGTGCT	ATCTTCCCTCTCTGACCGT	217	55
NONGGAT002425.2	GAGAAGCTGGGCGAAGGA	TGGGCACATGCAGTCTGA	69	55
NONGGAT002913.2	CATCAGTCTGCCAAGGGA	AGGCTTCTGGGTGCATAA	100	55
NONGGAT010062.2	TTGCCTTGAAAGTGGAGC	TCTTCTCACATCTGCCCA	140	55
GAPDH	GAAGGCTGGGGCTCATCTG	CAGTTGGTGGTGCACGATG	150	55

## Sheet: circRNAs
Additional file 1: The primers used for verification of differentially expressed mRNAs, lncRNAs and circRNAs by qRT-PCR.
Gene name	Forward primer (5'-3')	Reverse primer (5'-3')	Product size (bp)	Annealing temperature (℃)
CircRNA_2673	CTAAAGAGAGTCTGGTGGAGGT	TTGCTTGCTGGGTCATCT	156	60
CircRNA_3106	TGGGAAATCTTCTGGAGC	TGCTACTGGATAACTGGGC	198	60
CircRNA_2678	CTAAAGAGAGTCTGGTGGAGGT	TTGCTTGCTGGGTCATCT	156	60
CircRNA_1044	TTGCCCTTCCTGTAACCA	CTGCTTCCAAATGCCTCA	139	60
CircRNA_1579	TGCTGCTTACCTTTCTCGT	ACAACGGTGCCACTACTCA	142	60
CircRNA_0676	TCCATTGAGGAAGGAGAAAG	TTGTTGCCTGGTAGGTGTT	153	60
GAPDH	GAAGGCTGGGGCTCATCTG	CAGTTGGTGGTGCACGATG	150	60
