# Supplementary material for: Genome-wide analysis of differentially expressed profiles of mRNAs, lncRNAs and circRNAs in chickens during Eimeria necatrix infection
Source: Parasit Vectors. 2020 Apr 3;13:167. doi: 10.1186/s13071-020-04047-9 (PMC7118956; doi:10.1186/s13071-020-04047-9)
Supplement: Supplementary file 2 — Additional file 2: Data S2. All the expressed mRNAs, lncRNAs and circRNAs in this study. [file 13071_2020_4047_MOESM2_ESM.xlsx]

## Sheet: mRNA
id	baseMean	baseMean_control_C	baseMean_case_S	foldChange	log2FoldChange	pval	padj	expression_N1	expression_N2	expression_N3	expression_S1	expression_S2	expression_S3	gene	Dbxref	product	GO_id	GO_term	pathway	pathway_description
NM_001001127.1	2175.64	2134.45	2216.83	1.0386	0.0546334	0.841257	1	28.9916	39.0775	32.0413	33.8491	33.9481	32.1887	EDNRB	GeneID:408082,Genbank:NM_001001127.1,CGNC:12695	endothelin receptor type B	GO:0004962,GO:0005886,GO:0008217,GO:0016021,GO:0042310,GO:0048484	endothelin receptor activity|plasma membrane|regulation of blood pressure|integral component of membrane|vasoconstriction|enteric nervous system development	ko04080,ko04020,ko04022,ko04916	Neuroactive ligand-receptor interaction|Calcium signaling pathway|cGMP-PKG signaling pathway|Melanogenesis
NM_001001129.1	4.51904	9.03808	0	0	#NAME?	0.235338	1	0.488619	8.55292e-17	0.0294369	1.65557e-15	1.18232e-21	5.61447e-06	CYP26A1	GeneID:408183,Genbank:NM_001001129.1,CGNC:5082	cytochrome P450 family 26 subfamily A member 1	GO:0005506,GO:0005789,GO:0008401,GO:0016125,GO:0020037,GO:0031090,GO:0034653	iron ion binding|endoplasmic reticulum membrane|retinoic acid 4-hydroxylase activity|sterol metabolic process|heme binding|organelle membrane|retinoic acid catabolic process	ko00830	Retinol metabolism
NM_001001131.1	12.3996	17.0248	7.77436	0.456648	-1.13085	0.59458	1	0.0890514	1.13855	0.598793	0.292748	0.263479	0.240193	GHRL	GeneID:408185,Genbank:NM_001001131.1,CGNC:6373	ghrelin/obestatin prepropeptide			ko04024	cAMP signaling pathway
NM_001001189.1	763.549	720.469	806.63	1.11959	0.162971	0.61553	1	15.0523	14.6589	12.8026	14.9959	15.9608	14.9708	CFDP1	GeneID:374073,Genbank:NM_001001189.1,CGNC:2058	craniofacial development protein 1	GO:0000777,GO:0007275	condensed chromosome kinetochore|multicellular organism development
NM_001001192.1	4123.68	3819.12	4428.23	1.15949	0.213492	0.49322	1	102.384	89.6293	70.1144	130.538	79.2221	83.0179	ST3GAL5	GeneID:407775,Genbank:NM_001001192.1,CGNC:11748	ST3 beta-galactoside alpha-2,3-sialyltransferase 5	GO:0000139,GO:0009311,GO:0016021,GO:0018279,GO:0047291	Golgi membrane|oligosaccharide metabolic process|integral component of membrane|protein N-linked glycosylation via asparagine|lactosylceramide alpha-2,3-sialyltransferase activity	ko00604	Glycosphingolipid biosynthesis - ganglio series
NM_001001193.1	50.9281	21.3785	80.4777	3.76442	1.91243	0.0535277	0.957064	3.1695	0	0.512424	6.87151	3.54211	3.38247	AvBD6	GeneID:407776,Genbank:NM_001001193.1,CGNC:49886	avian beta-defensin 6	GO:0005576,GO:0042742	extracellular region|defense response to bacterium
NM_001001194.1	271.025	137.147	404.902	2.95231	1.56184	0.152755	1	19.1837	0.363894	3.80758	40.4174	10.7511	16.1022	AvBD7	GeneID:407777,Genbank:NM_001001194.1,CGNC:49887	avian beta-defensin 7	GO:0005576,GO:0050829	extracellular region|defense response to Gram-negative bacterium
NM_001001195.2	8.84235	6.92513	10.7596	1.5537	0.635708	0.819151	1	0.104042	0.0268279	0.117254	0.231528	0.023243	0.1128	KRT5	GeneID:407779,Genbank:NM_001001195.2,CGNC:49888	keratin 5
NM_001001201.1	143.162	127.394	158.93	1.24755	0.319098	0.587972	1	4.65097	2.34024	2.47209	5.57589	3.1466	2.70976	HSD11B1L	GeneID:408034,Genbank:NM_001001201.1,CGNC:9741	hydroxysteroid 11-beta dehydrogenase 1 like	GO:0005576,GO:0005654,GO:0016491	extracellular region|nucleoplasm|oxidoreductase activity
NM_001001203.1	805.309	647.221	963.396	1.48851	0.573871	0.142924	1	19.9023	16.0831	24.747	28.276	19.8513	38.4265	EREG	GeneID:408036,Genbank:NM_001001203.1,CGNC:8254	epiregulin	GO:0000165,GO:0001525,GO:0001550,GO:0001556,GO:0001819,GO:0004713,GO:0005088,GO:0005154,GO:0005576,GO:0005615,GO:0005622,GO:0005887,GO:0007143,GO:0007173,GO:0007267,GO:0008083,GO:0008284,GO:0008285,GO:0009299,GO:0009653,GO:0009887,GO:0019221,GO:0030216,GO:0030728,GO:0038128,GO:0042060,GO:0042108,GO:0042327,GO:0042700,GO:0043434,GO:0043616,GO:0045089,GO:0045410,GO:0045740,GO:0045741,GO:0045840,GO:…	MAPK cascade|angiogenesis|ovarian cumulus expansion|oocyte maturation|positive regulation of cytokine production|protein tyrosine kinase activity|Ras guanyl-nucleotide exchange factor activity|epidermal growth factor receptor binding|extracellular region|extracellular space|intracellular|integral component of plasma membrane|female meiotic nuclear division|epidermal growth factor receptor signali…	ko04012	ErbB signaling pathway
NM_001001291.2	1.79137	1.95867	1.62407	0.829166	-0.270268	0.997525	1	0	0.106503	0.128669	0.0953691	0.0291418	0.041628	ADCYAP1	GeneID:408251,Genbank:NM_001001291.2,CGNC:11024	adenylate cyclase activating polypeptide 1	GO:0002118,GO:0005179,GO:0005576,GO:0005623,GO:0007204,GO:0010628,GO:0030073,GO:0030819,GO:0035176,GO:0040011,GO:0042756,GO:0043005,GO:0043204,GO:0044297,GO:0046887,GO:0060124,GO:0070852	aggressive behavior|hormone activity|extracellular region|cell|positive regulation of cytosolic calcium ion concentration|positive regulation of gene expression|insulin secretion|positive regulation of cAMP biosynthetic process|social behavior|locomotion|drinking behavior|neuron projection|perikaryon|cell body|positive regulation of hormone secretion|positive regulation of growth hormone secretio…	ko04911,ko04924	Insulin secretion|Renin secretion
NM_001001292.1	0.65519	1.31038	0	0	#NAME?	0.8901	1	0.0100913	0	0.0251898	7.85868e-31	6.39783e-08	0	EGF	GeneID:408035,Genbank:NM_001001292.1,CGNC:9223	epidermal growth factor	GO:0005509,GO:0005622,GO:0005886,GO:0007262,GO:0008083,GO:0016021,GO:0017147,GO:0042813,GO:0043235,GO:0043388,GO:0044332,GO:0060059,GO:0060070	calcium ion binding|intracellular|plasma membrane|STAT protein import into nucleus|growth factor activity|integral component of membrane|Wnt-protein binding|Wnt-activated receptor activity|receptor complex|positive regulation of DNA binding|Wnt signaling pathway involved in dorsal/ventral axis specification|embryonic retina morphogenesis in camera-type eye|canonical Wnt signaling pathway	ko04066,ko04540,ko04015,ko04014,ko04151,ko04510,ko04060,ko04010,ko04810,ko04068,ko04144,ko04012,ko04072	HIF-1 signaling pathway|Gap junction|Rap1 signaling pathway|Ras signaling pathway|PI3K-Akt signaling pathway|Focal adhesion|Cytokine-cytokine receptor interaction|MAPK signaling pathway|Regulation of actin cytoskeleton|FoxO signaling pathway|Endocytosis|ErbB signaling pathway|Phospholipase D signaling pathway
NM_001001293.1	466.782	507.98	425.584	0.837797	-0.255327	0.50121	1	7.89591	8.09428	6.0025	7.71271	5.47881	4.57612	GHR	GeneID:408184,Genbank:NM_001001293.1,CGNC:11022	growth hormone receptor	GO:0004896,GO:0005886,GO:0006897,GO:0016021	cytokine receptor activity|plasma membrane|endocytosis|integral component of membrane	ko04060,ko04080,ko04151,ko04630	Cytokine-cytokine receptor interaction|Neuroactive ligand-receptor interaction|PI3K-Akt signaling pathway|Jak-STAT signaling pathway
NM_001001294.1	592.898	927.51	258.286	0.278473	-1.84439	3.56781e-07	0.000324649	17.5788	16.8845	13.9902	5.52432	4.71015	2.83137	IGFBP1	GeneID:408027,Genbank:NM_001001294.1,CGNC:49889	insulin like growth factor binding protein 1	GO:0005520,GO:0005615,GO:0005794,GO:0007568,GO:0008286,GO:0030307,GO:0031994,GO:0031995,GO:0042246,GO:0043567	insulin-like growth factor binding|extracellular space|Golgi apparatus|aging|insulin receptor signaling pathway|positive regulation of cell growth|insulin-like growth factor I binding|insulin-like growth factor II binding|tissue regeneration|regulation of insulin-like growth factor receptor signaling pathway
NM_001001296.5	36688.4	40861	32515.9	0.795767	-0.329581	0.44834	1	2494.36	2037.99	3072.62	2813.71	829.907	2137.4	IFI6	GeneID:403120,Genbank:NM_001001296.5,CGNC:49866	interferon alpha inducible protein 6	GO:0001836,GO:0005739,GO:0016021,GO:0043154,GO:0051902,GO:2001240	release of cytochrome c from mitochondria|mitochondrion|integral component of membrane|negative regulation of cysteine-type endopeptidase activity involved in apoptotic process|negative regulation of mitochondrial depolarization|negative regulation of extrinsic apoptotic signaling pathway in absence of ligand
NM_001001298.1	6.76002	13.52	0	0	#NAME?	0.101712	1	0.206328	0.532653	0.0474573	0	0	0	PAH	GeneID:408024,Genbank:NM_001001298.1,CGNC:9670	phenylalanine hydroxylase	GO:0004505,GO:0005506,GO:0006558,GO:0006559,GO:0006571,GO:0016597,GO:0018126,GO:0042558,GO:0042803,GO:0046146,GO:0048037,GO:0070062	phenylalanine 4-monooxygenase activity|iron ion binding|L-phenylalanine metabolic process|L-phenylalanine catabolic process|tyrosine biosynthetic process|amino acid binding|protein hydroxylation|pteridine-containing compound metabolic process|protein homodimerization activity|tetrahydrobiopterin metabolic process|cofactor binding|extracellular exosome	ko01230,ko00400,ko00360	Biosynthesis of amino acids|Phenylalanine, tyrosine and tryptophan biosynthesis|Phenylalanine metabolism
NM_001001299.2	62.208	70.7296	53.6864	0.759038	-0.397756	0.659402	1	1.71353	1.13641	1.01017	0.219559	1.27461	1.34778	BVES	GeneID:408032,Genbank:NM_001001299.2,CGNC:49890	blood vessel epicardial substance	GO:0001921,GO:0002027,GO:0002244,GO:0002931,GO:0003201,GO:0005198,GO:0005623,GO:0005737,GO:0005886,GO:0005901,GO:0005923,GO:0007507,GO:0007519,GO:0008360,GO:0016021,GO:0016192,GO:0016328,GO:0030552,GO:0031227,GO:0031253,GO:0034446,GO:0040017,GO:0042383,GO:0042391,GO:0043087,GO:0044214,GO:0048278,GO:0048471,GO:0051260,GO:0060931,GO:0060973,GO:0071944,GO:0089717,GO:0090132,GO:0090136,GO:2001135	positive regulation of receptor recycling|regulation of heart rate|hematopoietic progenitor cell differentiation|response to ischemia|epithelial to mesenchymal transition involved in coronary vasculature morphogenesis|structural molecule activity|cell|cytoplasm|plasma membrane|caveola|bicellular tight junction|heart development|skeletal muscle tissue development|regulation of cell shape|integral …
NM_001001300.1	363.517	390.34	336.694	0.862566	-0.213293	0.672494	1	5.46605	5.86084	5.62125	6.07887	6.92405	1.27261	TOP1MT	GeneID:408025,Genbank:NM_001001300.1,CGNC:12071	topoisomerase (DNA) I, mitochondrial	GO:0003677,GO:0003917,GO:0005634,GO:0005694,GO:0005739,GO:0006260,GO:0006265,GO:0042645	DNA binding|DNA topoisomerase type I activity|nucleus|chromosome|mitochondrion|DNA replication|DNA topological change|mitochondrial nucleoid
NM_001001301.1	1.61752	1.96166	1.27337	0.649128	-0.623424	0.970738	1	5.59657e-06	0.0531462	0.031424	1.03152e-27	0.0510907	0	TPH2	GeneID:408026,Genbank:NM_001001301.1,CGNC:7755	tryptophan hydroxylase 2	GO:0004510,GO:0005506,GO:0009072,GO:0042427	tryptophan 5-monooxygenase activity|iron ion binding|aromatic amino acid family metabolic process|serotonin biosynthetic process	ko04726,ko00380	Serotonergic synapse|Tryptophan metabolism
NM_001001302.1	1.48343	2.96686	0	0	#NAME?	0.689016	1	0.0181323	0	0.0244756	0	9.23536e-24	4.38279e-06	MYH7	GeneID:395350,Genbank:NM_001001302.1,CGNC:49277	myosin, heavy chain 7, cardiac muscle, beta	GO:0000146,GO:0001701,GO:0001725,GO:0002026,GO:0002027,GO:0005516,GO:0005524,GO:0006936,GO:0006941,GO:0007512,GO:0007522,GO:0008016,GO:0008217,GO:0014898,GO:0016459,GO:0016887,GO:0019901,GO:0030016,GO:0030018,GO:0030048,GO:0030049,GO:0030239,GO:0030509,GO:0030898,GO:0032982,GO:0043462,GO:0045214,GO:0046034,GO:0048739,GO:0051015,GO:0055009,GO:0055010,GO:0060048,GO:0060070,GO:0060420	microfilament motor activity|in utero embryonic development|stress fiber|regulation of the force of heart contraction|regulation of heart rate|calmodulin binding|ATP binding|muscle contraction|striated muscle contraction|adult heart development|visceral muscle development|regulation of heart contraction|regulation of blood pressure|cardiac muscle hypertrophy in response to stress|myosin complex|A…	ko04261,ko04530,ko04260	Adrenergic signaling in cardiomyocytes|Tight junction|Cardiac muscle contraction
NM_001001304.2	734.78	714.054	755.506	1.05805	0.0814091	0.805508	1	9.34714	10.6133	8.7129	9.82862	10.02	9.36814	POLH	GeneID:395102,Genbank:NM_001001304.2,CGNC:7850	DNA polymerase eta	GO:0000731,GO:0003684,GO:0003887,GO:0005654,GO:0005829,GO:0006260,GO:0006290,GO:0006301,GO:0010225,GO:0046872,GO:0071494	DNA synthesis involved in DNA repair|damaged DNA binding|DNA-directed DNA polymerase activity|nucleoplasm|cytosol|DNA replication|pyrimidine dimer repair|postreplication repair|response to UV-C|metal ion binding|cellular response to UV-C	ko03460	Fanconi anemia pathway
NM_001001305.3	5.05144	2.27466	7.82821	3.44149	1.78303	0.657985	1	3.06408e-05	0.00279042	0.0694159	0.157958	0.0140417	0.0658796	SRSF2	GeneID:396195,Genbank:NM_001001305.3,CGNC:20312	serine and arginine rich splicing factor 2	GO:0003723,GO:0005634,GO:0006397,GO:0008380,GO:0043484	RNA binding|nucleus|mRNA processing|RNA splicing|regulation of RNA splicing	ko03040	Spliceosome
NM_001001310.4	6.29862	8.05265	4.54458	0.564359	-0.825315	0.816794	1	0.839804	0	0	0.311678	0.090954	0.0782762	LOC408038	GeneID:408038,Genbank:NM_001001310.4,CGNC:49892	beta-keratin
NM_001001311.2	13.5782	18.7609	8.39547	0.447499	-1.16004	0.567923	1	0.166932	0.908786	0	0.221765	0.192343	0.038026	KRT14	GeneID:408039,Genbank:NM_001001311.2,CGNC:49893	keratin 14	GO:0005198,GO:0005634,GO:0005737,GO:0030855,GO:0045095,GO:0045110	structural molecule activity|nucleus|cytoplasm|epithelial cell differentiation|keratin filament|intermediate filament bundle assembly
NM_001001312.2	5.68061	2.94249	8.41874	2.86109	1.51656	0.677781	1	0	0.11112	0.0524123	0.166572	0.147821	0.111321	KRT15	GeneID:408040,Genbank:NM_001001312.2,CGNC:49894	keratin 15
NM_001001313.2	2.30495	3.97322	0.636685	0.160244	-2.64165	0.736606	1	0.0677797	0.103499	1.18781e-37	2.62768e-38	0.03069	4.72406e-44	KRT6A	GeneID:408041,Genbank:NM_001001313.2,CGNC:49895	keratin 6A	GO:0002244,GO:0005198,GO:0005622,GO:0005882,GO:0045095	hematopoietic progenitor cell differentiation|structural molecule activity|intracellular|intermediate filament|keratin filament
NM_001001314.2	1.14664	0	2.29328	Inf	Inf	0.77082	1	0.0010884	6.28884e-42	1.34441e-38	2.90233e-43	4.36181e-31	0.096361	KRT75	GeneID:408042,Genbank:NM_001001314.2,CGNC:20414	keratin 75	GO:0002244,GO:0005198,GO:0005622,GO:0005882,GO:0045095,GO:0070062	hematopoietic progenitor cell differentiation|structural molecule activity|intracellular|intermediate filament|keratin filament|extracellular exosome
NM_001001315.2	34981	38052.9	31909.2	0.838548	-0.254034	0.272248	1	1557.78	1669.28	1529.39	1146.07	1586.97	1126.64	TMSB4X	GeneID:408047,Genbank:NM_001001315.2,CGNC:49900	thymosin beta 4, X-linked	GO:0001649,GO:0003785,GO:0005615,GO:0005634,GO:0005829,GO:0005856,GO:0007015,GO:0007253,GO:0014911,GO:0019899,GO:0030334,GO:0032088,GO:0033209,GO:0042989,GO:0043536,GO:0045893,GO:0050727,GO:0051152,GO:1901223,GO:1903026,GO:1905273,GO:2000483,GO:2001028,GO:2001171	osteoblast differentiation|actin monomer binding|extracellular space|nucleus|cytosol|cytoskeleton|actin filament organization|cytoplasmic sequestering of NF-kappaB|positive regulation of smooth muscle cell migration|enzyme binding|regulation of cell migration|negative regulation of NF-kappaB transcription factor activity|tumor necrosis factor-mediated signaling pathway|sequestering of actin monom…	ko04810	Regulation of actin cytoskeleton
NM_001001316.1	65.0309	0	130.062	Inf	Inf	0.056743	0.976068	1.10218e-08	0.000108068	0.00194516	4.09271e-05	4.70907e-07	9.80449	CTDSPL	GeneID:408252,Genbank:NM_001001316.1,CGNC:49906	CTD small phosphatase like	GO:0004721,GO:0005634,GO:0046872	phosphoprotein phosphatase activity|nucleus|metal ion binding
NM_001001328.2	1237.76	1077.1	1398.42	1.29831	0.37664	0.199074	1	24.5833	26.8363	25.3512	30.2737	31.3171	34.2561	VKORC1L1	GeneID:408253,Genbank:NM_001001328.2,CGNC:1792	vitamin K epoxide reductase complex subunit 1 like 1	GO:0005783,GO:0005789,GO:0016021,GO:0017187,GO:0034599,GO:0042373,GO:0047057,GO:0048038	endoplasmic reticulum|endoplasmic reticulum membrane|integral component of membrane|peptidyl-glutamic acid carboxylation|cellular response to oxidative stress|vitamin K metabolic process|vitamin-K-epoxide reductase (warfarin-sensitive) activity|quinone binding	ko00130	Ubiquinone and other terpenoid-quinone biosynthesis
NM_001001337.1	8.86398	4.36185	13.3661	3.06432	1.61557	0.539916	1	0.226267	0.00450528	8.1151e-09	0.573596	0.0161639	0.0691828	TEAD4	GeneID:395542,Genbank:NM_001001337.1,CGNC:49367	TEA domain transcription factor 4, transcript variant 2	GO:0001085,GO:0003700,GO:0005634,GO:0005667,GO:0006351,GO:0035329,GO:0043565,GO:0044212,GO:0045944,GO:0048568	RNA polymerase II transcription factor binding|DNA binding transcription factor activity|nucleus|transcription factor complex|transcription, DNA-templated|hippo signaling|sequence-specific DNA binding|transcription regulatory region DNA binding|positive regulation of transcription from RNA polymerase II promoter|embryonic organ development	ko04011,ko04392,ko04390,ko04391	MAPK signaling pathway - yeast|Hippo signaling pathway -multiple species|Hippo signaling pathway|Hippo signaling pathway - fly
NM_001001340.2	17.9347	35.2143	0.655223	0.0186068	-5.74803	0.00851668	0.440016	4.49916e-15	0.851912	1.42316	3.90758e-12	6.42309e-08	0.0439671	TEAD4	GeneID:395542,Genbank:NM_001001340.2,CGNC:49367	TEA domain transcription factor 4, transcript variant 5	GO:0001085,GO:0003700,GO:0005634,GO:0005667,GO:0006351,GO:0035329,GO:0043565,GO:0044212,GO:0045944,GO:0048568	RNA polymerase II transcription factor binding|DNA binding transcription factor activity|nucleus|transcription factor complex|transcription, DNA-templated|hippo signaling|sequence-specific DNA binding|transcription regulatory region DNA binding|positive regulation of transcription from RNA polymerase II promoter|embryonic organ development	ko04011,ko04392,ko04390,ko04391	MAPK signaling pathway - yeast|Hippo signaling pathway -multiple species|Hippo signaling pathway|Hippo signaling pathway - fly
NM_001001341.1	0.167763	0.335527	0	0	#NAME?	0.999717	1	0.027092	1.15574e-13	7.48604e-06	0.0071591	0.00124799	1.06602e-06	TEAD4	GeneID:395542,Genbank:NM_001001341.1,CGNC:49367	TEA domain transcription factor 4, transcript variant 6	GO:0001085,GO:0003700,GO:0005634,GO:0005667,GO:0006351,GO:0035329,GO:0043565,GO:0044212,GO:0045944,GO:0048568	RNA polymerase II transcription factor binding|DNA binding transcription factor activity|nucleus|transcription factor complex|transcription, DNA-templated|hippo signaling|sequence-specific DNA binding|transcription regulatory region DNA binding|positive regulation of transcription from RNA polymerase II promoter|embryonic organ development	ko04011,ko04392,ko04390,ko04391	MAPK signaling pathway - yeast|Hippo signaling pathway -multiple species|Hippo signaling pathway|Hippo signaling pathway - fly
NM_001001460.1	197.353	156.059	238.646	1.52921	0.612784	0.243467	1	1.93775	2.69396	2.04582	3.17017	2.1246	4.43366	PPARG	GeneID:373928,Genbank:NM_001001460.1,CGNC:3698	peroxisome proliferator-activated receptor gamma	GO:0000122,GO:0001046,GO:0003677,GO:0003682,GO:0003700,GO:0003707,GO:0004879,GO:0005634,GO:0005737,GO:0006919,GO:0008022,GO:0008144,GO:0008217,GO:0008270,GO:0010629,GO:0010742,GO:0010745,GO:0010871,GO:0010875,GO:0010887,GO:0010891,GO:0016525,GO:0019899,GO:0030224,GO:0030374,GO:0031394,GO:0032385,GO:0032526,GO:0032869,GO:0033613,GO:0035357,GO:0042277,GO:0042593,GO:0042752,GO:0042802,GO:0042953,GO:…	negative regulation of transcription from RNA polymerase II promoter|core promoter sequence-specific DNA binding|DNA binding|chromatin binding|DNA binding transcription factor activity|steroid hormone receptor activity|nuclear receptor activity|nucleus|cytoplasm|activation of cysteine-type endopeptidase activity involved in apoptotic process|protein C-terminus binding|drug binding|regulation of b…	ko04380,ko04211,ko04152,ko03320	Osteoclast differentiation|Longevity regulating pathway|AMPK signaling pathway|PPAR signaling pathway
NM_001001461.1	24.8857	35.5056	14.2659	0.401793	-1.31548	0.355984	1	0.638404	1.30389	0.86522	0.594822	0.313306	0.181009	MSTN	GeneID:373964,Genbank:NM_001001461.1,CGNC:16892	myostatin	GO:0005125,GO:0005160,GO:0005615,GO:0005623,GO:0007179,GO:0007519,GO:0008083,GO:0008201,GO:0009792,GO:0010862,GO:0014732,GO:0033002,GO:0033673,GO:0040008,GO:0042803,GO:0042981,GO:0043408,GO:0045595,GO:0045662,GO:0045893,GO:0046627,GO:0046716,GO:0048468,GO:0048632,GO:0051898,GO:0060395,GO:0071549,GO:1902723,GO:1902725,GO:2000818	cytokine activity|transforming growth factor beta receptor binding|extracellular space|cell|transforming growth factor beta receptor signaling pathway|skeletal muscle tissue development|growth factor activity|heparin binding|embryo development ending in birth or egg hatching|positive regulation of pathway-restricted SMAD protein phosphorylation|skeletal muscle atrophy|muscle cell proliferation|ne…
NM_001001462.1	491.362	506.516	476.209	0.940166	-0.0890122	0.823199	1	5.58874	6.49148	2.95291	4.74554	5.35293	3.58342	SDC2	GeneID:374102,Genbank:NM_001001462.1,CGNC:66184	syndecan 2	GO:0009986,GO:0016021,GO:0016477,GO:0030165,GO:0031012,GO:0042802,GO:0048813,GO:0048814	cell surface|integral component of membrane|cell migration|PDZ domain binding|extracellular matrix|identical protein binding|dendrite morphogenesis|regulation of dendrite morphogenesis	ko04514	Cell adhesion molecules (CAMs)
NM_001001463.2	336.511	296.121	376.9	1.27279	0.347994	0.410683	1	3.51399	4.257	2.63911	4.40419	3.81226	4.50243	ARNTL	GeneID:374115,Genbank:NM_001001463.2,CGNC:4005	aryl hydrocarbon receptor nuclear translocator like	GO:0000060,GO:0000982,GO:0001046,GO:0001190,GO:0003677,GO:0005667,GO:0007283,GO:0007623,GO:0016605,GO:0017162,GO:0032007,GO:0032922,GO:0033391,GO:0042176,GO:0042634,GO:0042753,GO:0043161,GO:0043425,GO:0045599,GO:0045892,GO:0045893,GO:0046982,GO:0050767,GO:0050796,GO:0051726,GO:0051775,GO:0051879,GO:0060137,GO:0070491,GO:0070888,GO:0090263,GO:0090403,GO:1901985,GO:2000074,GO:2000323,GO:2000772,GO:…	protein import into nucleus, translocation|transcription factor activity, RNA polymerase II proximal promoter sequence-specific DNA binding|core promoter sequence-specific DNA binding|transcriptional activator activity, RNA polymerase II transcription factor binding|DNA binding|transcription factor complex|spermatogenesis|circadian rhythm|PML body|aryl hydrocarbon receptor binding|negative regula…	ko04728,ko04711,ko04710	Dopaminergic synapse|Circadian rhythm - fly|Circadian rhythm
NM_001001464.1	543.811	664.195	423.427	0.637504	-0.649494	0.0704428	1	5.98164	12.3184	10.0226	4.44762	6.6724	6.21291	PPARA	GeneID:374120,Genbank:NM_001001464.1,CGNC:10611	peroxisome proliferator activated receptor alpha			ko04024,ko04922,ko04920,ko03320	cAMP signaling pathway|Glucagon signaling pathway|Adipocytokine signaling pathway|PPAR signaling pathway
NM_001001465.1	1956.8	2132.42	1781.18	0.835286	-0.259658	0.333658	1	13.5186	17.7577	21.416	15.0164	16.6428	10.8586	BMPR2	GeneID:374147,Genbank:NM_001001465.1,CGNC:6414	bone morphogenetic protein receptor type 2	GO:0001707,GO:0001893,GO:0001935,GO:0001938,GO:0001946,GO:0001974,GO:0002063,GO:0003085,GO:0003148,GO:0003151,GO:0003183,GO:0003186,GO:0003197,GO:0003252,GO:0004702,GO:0005524,GO:0005654,GO:0005737,GO:0005886,GO:0005887,GO:0005901,GO:0005913,GO:0006366,GO:0007178,GO:0007420,GO:0009267,GO:0009925,GO:0009952,GO:0009986,GO:0010595,GO:0010634,GO:0010862,GO:0014069,GO:0014916,GO:0016324,GO:0019838,GO:…	mesoderm formation|maternal placenta development|endothelial cell proliferation|positive regulation of endothelial cell proliferation|lymphangiogenesis|blood vessel remodeling|chondrocyte development|negative regulation of systemic arterial blood pressure|outflow tract septum morphogenesis|outflow tract morphogenesis|mitral valve morphogenesis|tricuspid valve morphogenesis|endocardial cushion dev…	ko04060,ko04360,ko04390,ko04350,ko04550	Cytokine-cytokine receptor interaction|Axon guidance|Hippo signaling pathway|TGF-beta signaling pathway|Signaling pathways regulating pluripotency of stem cells
NM_001001466.1	231.331	235.737	226.925	0.962618	-0.0549648	0.920049	1	2.79253	1.55582	2.20801	2.24455	2.24167	1.65134	RTN1	GeneID:378791,Genbank:NM_001001466.1,CGNC:9098	reticulon 1	GO:0005783,GO:0005789,GO:0030176,GO:0030182	endoplasmic reticulum|endoplasmic reticulum membrane|integral component of endoplasmic reticulum membrane|neuron differentiation
NM_001001467.1	2887.35	2820.49	2954.21	1.04741	0.0668306	0.807087	1	41.9714	41.2783	53.1473	51.5321	37.2439	48.4138	TOB1	GeneID:395225,Genbank:NM_001001467.1,CGNC:5564	transducer of ERBB2, 1	GO:0003714,GO:0005070,GO:0005634,GO:0005737,GO:0007184,GO:0008285,GO:0017148,GO:0030014,GO:0030509,GO:0030514,GO:0030971,GO:0045668,GO:0046332,GO:0060212,GO:0060213,GO:1900153	transcription corepressor activity|SH3/SH2 adaptor activity|nucleus|cytoplasm|SMAD protein import into nucleus|negative regulation of cell proliferation|negative regulation of translation|CCR4-NOT complex|BMP signaling pathway|negative regulation of BMP signaling pathway|receptor tyrosine kinase binding|negative regulation of osteoblast differentiation|SMAD binding|negative regulation of nuclear-…	ko03018	RNA degradation
NM_001001468.1	6665.62	5274.64	8056.61	1.52742	0.6111	0.011347	0.512534	70.85	71.7118	69.5745	108.528	89.7336	113.02	IFRD1	GeneID:395226,Genbank:NM_001001468.1,CGNC:7184	interferon related developmental regulator 1	GO:0005634,GO:0005737,GO:0007518,GO:0014706,GO:0030517,GO:0042692,GO:0043403,GO:0048671	nucleus|cytoplasm|myoblast fate determination|striated muscle tissue development|negative regulation of axon extension|muscle cell differentiation|skeletal muscle tissue regeneration|negative regulation of collateral sprouting
NM_001001469.1	236.491	203.893	269.088	1.31975	0.400263	0.401427	1	1.94187	2.04978	0.870388	1.82656	2.28365	2.0896	GART	GeneID:395315,Genbank:NM_001001469.1,CGNC:49260	phosphoribosylglycinamide formyltransferase, phosphoribosylglycinamide synthetase, phosphoribosylaminoimidazole synthetase	GO:0004637,GO:0004641,GO:0004644,GO:0005524,GO:0005829,GO:0006189,GO:0009113,GO:0046872	phosphoribosylamine-glycine ligase activity|phosphoribosylformylglycinamidine cyclo-ligase activity|phosphoribosylglycinamide formyltransferase activity|ATP binding|cytosol|'de novo' IMP biosynthetic process|purine nucleobase biosynthetic process|metal ion binding	ko00230,ko00670	Purine metabolism|One carbon pool by folate
NM_001001470.1	766.545	298.641	1234.45	4.13356	2.04739	0.0478876	0.919286	4.89372	6.24812	8.47122	12.8397	18.4813	45.7632	LYG2	GeneID:395708,Genbank:NM_001001470.1,CGNC:49435	lysozyme g2	GO:0003796,GO:0005576,GO:0009253,GO:0016998,GO:0019835,GO:0042742	lysozyme activity|extracellular region|peptidoglycan catabolic process|cell wall macromolecule catabolic process|cytolysis|defense response to bacterium
NM_001001471.1	3513.04	3860.12	3165.96	0.82017	-0.286005	0.256962	1	35.2082	46.6042	36.6552	28.8438	36.2394	28.6378	PTRF	GeneID:396006,Genbank:NM_001001471.1,CGNC:2369	polymerase I and transcript release factor	GO:0005634,GO:0005737,GO:0005739,GO:0005783,GO:0005829,GO:0005886,GO:0005901,GO:0006355,GO:0006361,GO:0006363,GO:0009303,GO:0042134,GO:0042802,GO:0043231,GO:0043234,GO:0045121,GO:2000147	nucleus|cytoplasm|mitochondrion|endoplasmic reticulum|cytosol|plasma membrane|caveola|regulation of transcription, DNA-templated|transcription initiation from RNA polymerase I promoter|termination of RNA polymerase I transcription|rRNA transcription|rRNA primary transcript binding|identical protein binding|intracellular membrane-bounded organelle|protein complex|membrane raft|positive regulation …
NM_001001472.2	2578.46	2212.1	2944.81	1.33123	0.41276	0.195963	1	41.1362	35.8937	38.0097	38.6802	42.846	65.4706	NFKBIA	GeneID:396093,Genbank:NM_001001472.2,CGNC:66220	NFKB inhibitor alpha	GO:0005737,GO:0048145	cytoplasm|regulation of fibroblast proliferation	ko04722,ko04620,ko04623,ko04660,ko04668,ko04380,ko04024,ko04621,ko04064,ko04062,ko04210,ko04622,ko04662,ko04920	Neurotrophin signaling pathway|Toll-like receptor signaling pathway|Cytosolic DNA-sensing pathway|T cell receptor signaling pathway|TNF signaling pathway|Osteoclast differentiation|cAMP signaling pathway|NOD-like receptor signaling pathway|NF-kappa B signaling pathway|Chemokine signaling pathway|Apoptosis|RIG-I-like receptor signaling pathway|B cell receptor signaling pathway|Adipocytokine signal…
NM_001001473.2	0	0	0					3.94753e-50	7.51609e-28	3.78652e-27	1.56851e-53	3.61207e-58	1.68312e-55	AMY2A	GeneID:414140,Genbank:NM_001001473.2,CGNC:49908	amylase, alpha 2A (pancreatic)	GO:0004556,GO:0005615,GO:0005975,GO:0046872,GO:0103025	alpha-amylase activity|extracellular space|carbohydrate metabolic process|metal ion binding|alpha-amylase activity (releasing maltohexaose)	ko04973,ko00500	Carbohydrate digestion and absorption|Starch and sucrose metabolism
NM_001001527.1	0	0	0					0	0	0	0	0	0	HSPB2	GeneID:414136,Genbank:NM_001001527.1,CGNC:66231	heat shock protein family B (small) member 2	GO:0005212,GO:0005634,GO:0005737,GO:0007525,GO:0009408	structural constituent of eye lens|nucleus|cytoplasm|somatic muscle development|response to heat
NM_001001528.2	358.854	411.928	305.78	0.742313	-0.429901	0.302634	1	5.25527	3.69365	3.44825	1.66526	3.34344	3.88835	AMY1A	GeneID:414139,Genbank:NM_001001528.2,CGNC:49907	amylase, alpha 1A	GO:0004556,GO:0005615,GO:0005975,GO:0046872,GO:0103025	alpha-amylase activity|extracellular space|carbohydrate metabolic process|metal ion binding|alpha-amylase activity (releasing maltohexaose)	ko04973,ko00500	Carbohydrate digestion and absorption|Starch and sucrose metabolism
NM_001001529.1	527.926	583.981	471.871	0.808024	-0.30753	0.399368	1	7.08629	8.7869	8.0457	4.55876	7.83274	6.28503	P3H1	GeneID:414142,Genbank:NM_001001529.1,CGNC:3587	prolyl 3-hydroxylase 1	GO:0005506,GO:0005783,GO:0019797,GO:0031418,GO:0032403,GO:0032963,GO:0032991,GO:0050708,GO:0050821,GO:0060348,GO:0061077,GO:1901874	iron ion binding|endoplasmic reticulum|procollagen-proline 3-dioxygenase activity|L-ascorbic acid binding|protein complex binding|collagen metabolic process|macromolecular complex|regulation of protein secretion|protein stabilization|bone development|chaperone-mediated protein folding|negative regulation of post-translational protein modification
NM_001001530.1	43.2588	69.5494	16.9681	0.243972	-2.03521	0.0606149	1	0.894116	1.47614	0.616119	0.576193	1.12077e-07	0.121875	P3H2	GeneID:414143,Genbank:NM_001001530.1,CGNC:49910	prolyl 3-hydroxylase 2	GO:0005506,GO:0005604,GO:0005783,GO:0005794,GO:0008285,GO:0016529,GO:0019511,GO:0019797,GO:0031418,GO:0032963	iron ion binding|basement membrane|endoplasmic reticulum|Golgi apparatus|negative regulation of cell proliferation|sarcoplasmic reticulum|peptidyl-proline hydroxylation|procollagen-proline 3-dioxygenase activity|L-ascorbic acid binding|collagen metabolic process
NM_001001603.1	12.086	13.1971	10.9749	0.831614	-0.266015	0.915478	1	0.378568	0.255822	0.344489	0.0911541	0.401438	0.293063	ST8SIA6	GeneID:414335,Genbank:NM_001001603.1,CGNC:6583	ST8 alpha-N-acetyl-neuraminide alpha-2,8-sialyltransferase 6
NM_001001604.1	13.405	5.57084	21.2392	3.81257	1.93076	0.350011	1	0.0838922	0.121103	0.225736	0.0557004	1.0271	0.557978	ST8SIA2	GeneID:414336,Genbank:NM_001001604.1,CGNC:5194	ST8 alpha-N-acetyl-neuraminide alpha-2,8-sialyltransferase 2
NM_001001605.3	115.717	46.4267	185.007	3.98493	1.99455	0.0949413	1	4.47418	2.90881e-25	0.74067	12.2214	2.10524	5.88071	CATH1	GeneID:414337,Genbank:NM_001001605.3,CGNC:49912	cathelicidin-1	GO:0001530,GO:0002381,GO:0005576,GO:0008219,GO:0010628,GO:0010629,GO:0019835,GO:0030593,GO:0042116,GO:0045087,GO:0050829,GO:0050830,GO:0051673	lipopolysaccharide binding|immunoglobulin production involved in immunoglobulin mediated immune response|extracellular region|cell death|positive regulation of gene expression|negative regulation of gene expression|cytolysis|neutrophil chemotaxis|macrophage activation|innate immune response|defense response to Gram-negative bacterium|defense response to Gram-positive bacterium|membrane disruption…
NM_001001606.1	2317.74	2534.15	2101.33	0.829206	-0.270198	0.302541	1	293.794	362.438	322.54	312.958	245.819	222.413	LEAP2	GeneID:414338,Genbank:NM_001001606.1,CGNC:5360	liver enriched antimicrobial peptide 2	GO:0005576,GO:0042742	extracellular region|defense response to bacterium
NM_001001607.2	2.85198	5.70396	0	0	#NAME?	0.43091	1	0.948514	0	0	0	0	0	AvBD12	GeneID:414339,Genbank:NM_001001607.2,CGNC:49913	avian beta-defensin 12	GO:0005576,GO:0042742,GO:0045087	extracellular region|defense response to bacterium|innate immune response
NM_001001608.2	0.663139	0.671054	0.655223	0.976409	-0.0344418	1	1	0.0898318	0	0	0	0	0.0814022	AvBD5	GeneID:414340,Genbank:NM_001001608.2,CGNC:66232	avian beta-defensin 5	GO:0005576,GO:0042742	extracellular region|defense response to bacterium
NM_001001609.2	0.983821	1.96764	0	0	#NAME?	0.808026	1	0	0.282126	0	0	0	0	AvBD10	GeneID:414341,Genbank:NM_001001609.2,CGNC:49915	avian beta-defensin 10	GO:0005615,GO:0005623,GO:0050829,GO:0050830,GO:0050832	extracellular space|cell|defense response to Gram-negative bacterium|defense response to Gram-positive bacterium|defense response to fungus
NM_001001610.2	17.3889	9.70913	25.0687	2.58197	1.36847	0.429509	1	1.15199	0	0.0703877	1.96063	0.376587	0.84482	AvBD4	GeneID:414342,Genbank:NM_001001610.2,CGNC:49916	avian beta-defensin 4	GO:0005576,GO:0050829,GO:0050830,GO:0050832	extracellular region|defense response to Gram-negative bacterium|defense response to Gram-positive bacterium|defense response to fungus
NM_001001611.2	0	0	0					0	0	0	0	0	0	AvBD9	GeneID:414343,Genbank:NM_001001611.2,CGNC:49917	avian beta-defensin 9	GO:0005615,GO:0005623,GO:0005737,GO:0031640,GO:0050829,GO:0050832	extracellular space|cell|cytoplasm|killing of cells of other organism|defense response to Gram-negative bacterium|defense response to fungus
NM_001001613.1	25624.3	29384.6	21864.1	0.744067	-0.426496	0.31096	1	429.33	864.744	674.325	390.609	714.343	314.293	CD74	GeneID:414741,Genbank:NM_001001613.1,CGNC:3398	CD74 molecule	GO:0000139,GO:0000187,GO:0001516,GO:0001540,GO:0001934,GO:0001961,GO:0002606,GO:0002792,GO:0002830,GO:0002906,GO:0004896,GO:0005622,GO:0005765,GO:0005771,GO:0005773,GO:0005886,GO:0006461,GO:0006886,GO:0006952,GO:0007165,GO:0008283,GO:0009897,GO:0009986,GO:0012507,GO:0016020,GO:0016021,GO:0016064,GO:0019883,GO:0019886,GO:0019955,GO:0023026,GO:0030658,GO:0030666,GO:0030669,GO:0030890,GO:0032588,GO:…	Golgi membrane|activation of MAPK activity|prostaglandin biosynthetic process|amyloid-beta binding|positive regulation of protein phosphorylation|positive regulation of cytokine-mediated signaling pathway|positive regulation of dendritic cell antigen processing and presentation|negative regulation of peptide secretion|positive regulation of type 2 immune response|negative regulation of mature B c…	ko04612	Antigen processing and presentation
NM_001001614.1	33.3314	38.4345	28.2283	0.734453	-0.445258	0.712719	1	0.624764	1.43097	1.00872	0.379486	0.679601	1.07062	TGFA	GeneID:414743,Genbank:NM_001001614.1,CGNC:16955	transforming growth factor alpha	GO:0000187,GO:0005154,GO:0005615,GO:0005887,GO:0007173,GO:0008083,GO:0008284,GO:0045741,GO:0045840,GO:0050679,GO:0051781	activation of MAPK activity|epidermal growth factor receptor binding|extracellular space|integral component of plasma membrane|epidermal growth factor receptor signaling pathway|growth factor activity|positive regulation of cell proliferation|positive regulation of epidermal growth factor-activated receptor activity|positive regulation of mitotic nuclear division|positive regulation of epithelial…	ko04012	ErbB signaling pathway
NM_001001615.1	96.3964	118.141	74.6517	0.631887	-0.662263	0.359576	1	1.03562	0.865054	1.37722	0.264081	1.25754	0.519822	CDH2	GeneID:414745,Genbank:NM_001001615.1,CGNC:11259	cadherin 2	GO:0001502,GO:0001841,GO:0005509,GO:0005623,GO:0005829,GO:0005886,GO:0005911,GO:0005912,GO:0005913,GO:0005916,GO:0007155,GO:0007156,GO:0007157,GO:0008013,GO:0009986,GO:0010001,GO:0014069,GO:0014704,GO:0016021,GO:0016323,GO:0016324,GO:0016339,GO:0016342,GO:0016477,GO:0019901,GO:0019903,GO:0021987,GO:0030027,GO:0030336,GO:0030864,GO:0031012,GO:0036032,GO:0042383,GO:0042802,GO:0043005,GO:0043410,GO:…	cartilage condensation|neural tube formation|calcium ion binding|cell|cytosol|plasma membrane|cell-cell junction|adherens junction|cell-cell adherens junction|fascia adherens|cell adhesion|homophilic cell adhesion via plasma membrane adhesion molecules|heterophilic cell-cell adhesion via plasma membrane cell adhesion molecules|beta-catenin binding|cell surface|glial cell differentiation|postsynap…	ko04514	Cell adhesion molecules (CAMs)
NM_001001616.1	35076.1	39812.8	30339.4	0.762051	-0.39204	0.369377	1	385.827	425.895	435.845	514.466	209.776	189.649	CYP2C23a	GeneID:414746,Genbank:NM_001001616.1,CGNC:49920	cytochrome P450, family 2, subfamily C, polypeptide 23a	GO:0005506,GO:0005623,GO:0005789,GO:0008392,GO:0008395,GO:0019373,GO:0020037,GO:0031090,GO:0042493,GO:0070330	iron ion binding|cell|endoplasmic reticulum membrane|arachidonic acid epoxygenase activity|steroid hydroxylase activity|epoxygenase P450 pathway|heme binding|organelle membrane|response to drug|aromatase activity
NM_001001733.2	11.5718	14.7355	8.40807	0.570601	-0.809445	0.717281	1	0.0617613	0.28537	0.275327	0.0673021	0.144192	0.132358	CACNB4	GeneID:374259,Genbank:NM_001001733.2,CGNC:49105	calcium voltage-gated channel auxiliary subunit beta 4, transcript variant 1	GO:0005262,GO:0005829,GO:0005886,GO:0005891,GO:0006810,GO:0007268,GO:0007528,GO:0008331,GO:0009898,GO:0045202,GO:0051899,GO:0061337,GO:0070588,GO:1901385	calcium channel activity|cytosol|plasma membrane|voltage-gated calcium channel complex|transport|chemical synaptic transmission|neuromuscular junction development|high voltage-gated calcium channel activity|cytoplasmic side of plasma membrane|synapse|membrane depolarization|cardiac conduction|calcium ion transmembrane transport|regulation of voltage-gated calcium channel activity	ko04010,ko04261,ko04921,ko04260	MAPK signaling pathway|Adrenergic signaling in cardiomyocytes|Oxytocin signaling pathway|Cardiac muscle contraction
NM_001001741.1	306.17	303.03	309.31	1.02073	0.0295957	0.970018	1	9.86667	24.4711	5.94289	9.50877	11.5435	18.0318	CCK	GeneID:414884,Genbank:NM_001001741.1,CGNC:9050	cholecystokinin	GO:0001764,GO:0005179,GO:0005576,GO:0007409,GO:0007586,GO:0030424	neuron migration|hormone activity|extracellular region|axonogenesis|digestion|axon	ko04080,ko04972	Neuroactive ligand-receptor interaction|Pancreatic secretion
NM_001001742.1	4.42671	3.96724	4.88619	1.23163	0.300575	0.96148	1	0.0937665	0.0978875	0.0475811	0.123255	0.0395783	0.129307	CCKBR	GeneID:414885,Genbank:NM_001001742.1,CGNC:66234	cholecystokinin B receptor	GO:0004930,GO:0005886,GO:0016021	G-protein coupled receptor activity|plasma membrane|integral component of membrane	ko04971,ko04080,ko04020	Gastric acid secretion|Neuroactive ligand-receptor interaction|Calcium signaling pathway
NM_001001743.1	0.484122	0.649902	0.318343	0.489832	-1.02964	0.999209	1	5.69749e-23	2.62126e-32	0.0853369	9.04617e-30	0.0428488	0.000805443	FGF13	GeneID:414831,Genbank:NM_001001743.1,CGNC:4908	fibroblast growth factor 13	GO:0000165,GO:0001764,GO:0005576,GO:0005634,GO:0005737,GO:0005829,GO:0005874,GO:0005886,GO:0006814,GO:0007026,GO:0007612,GO:0007613,GO:0008017,GO:0008083,GO:0014704,GO:0016328,GO:0017080,GO:0021766,GO:0021795,GO:0030175,GO:0030295,GO:0030424,GO:0030425,GO:0030426,GO:0043005,GO:0044325,GO:0045200,GO:0046785,GO:0048487,GO:0048671,GO:0072659,GO:0098909,GO:1990834	MAPK cascade|neuron migration|extracellular region|nucleus|cytoplasm|cytosol|microtubule|plasma membrane|sodium ion transport|negative regulation of microtubule depolymerization|learning|memory|microtubule binding|growth factor activity|intercalated disc|lateral plasma membrane|sodium channel regulator activity|hippocampus development|cerebral cortex cell migration|filopodium|protein kinase activ…	ko04010,ko04015,ko04810,ko04014,ko04151	MAPK signaling pathway|Rap1 signaling pathway|Regulation of actin cytoskeleton|Ras signaling pathway|PI3K-Akt signaling pathway
NM_001001744.1	0	0	0					0	3.60819e-123	5.48685e-109	6.08647e-78	3.8872e-107	9.54411e-83	IRX4	GeneID:373974,Genbank:NM_001001744.1,CGNC:15827	iroquois homeobox 4	GO:0005634,GO:0006351,GO:0006355,GO:0007507,GO:0043565	nucleus|transcription, DNA-templated|regulation of transcription, DNA-templated|heart development|sequence-specific DNA binding
NM_001001745.1	0.50329	1.00658	0	0	#NAME?	0.928682	1	0.0839369	3.419e-28	0	0	6.3723e-09	0	VSIG1	GeneID:414795,Genbank:NM_001001745.1,CGNC:6282	V-set and immunoglobulin domain containing 1	GO:0003382,GO:0005886,GO:0016021,GO:0030277	epithelial cell morphogenesis|plasma membrane|integral component of membrane|maintenance of gastrointestinal epithelium
NM_001001746.1	9.33275	8.54207	10.1234	1.18513	0.24504	0.94097	1	0.148284	0.256483	0.251717	0.0671019	0.0700144	0.612704	ST8SIA3Z	GeneID:414796,Genbank:NM_001001746.1,CGNC:49922	ST8 alpha-N-acetyl-neuraminide alpha-2,8-sialyltransferase 3-Z
NM_001001747.2	99.2008	110.884	87.5171	0.789264	-0.34142	0.616764	1	0.205669	0.602425	0.469996	0.393915	0.169906	0.385499	ST8SIA5	GeneID:414797,Genbank:NM_001001747.2,CGNC:1273	ST8 alpha-N-acetyl-neuraminide alpha-2,8-sialyltransferase 5	GO:0000139,GO:0003828,GO:0006486,GO:0016021	Golgi membrane|alpha-N-acetylneuraminate alpha-2,8-sialyltransferase activity|protein glycosylation|integral component of membrane	ko00604	Glycosphingolipid biosynthesis - ganglio series
NM_001001748.2	9615.52	9790.59	9440.45	0.964237	-0.05254	0.816809	1	185.957	189.272	203.949	225.184	155.298	157.012	CYB5A	GeneID:414798,Genbank:NM_001001748.2,CGNC:10264	cytochrome b5 type A	GO:0005739,GO:0005789,GO:0005829,GO:0016021,GO:0019899,GO:0020037,GO:0031090,GO:0046872,GO:0055114	mitochondrion|endoplasmic reticulum membrane|cytosol|integral component of membrane|enzyme binding|heme binding|organelle membrane|metal ion binding|oxidation-reduction process
NM_001001749.1	24.5098	42.2141	6.80551	0.161214	-2.63295	0.0791985	1	0.153214	1.19461	0.903812	0.102254	0.124735	0.135907	LAMP2	GeneID:414800,Genbank:NM_001001749.1,CGNC:6505	lysosomal associated membrane protein 2	GO:0005765,GO:0005886,GO:0006605,GO:0009267,GO:0019899,GO:0019904,GO:0030670,GO:0031088,GO:0031902,GO:0044754,GO:0046716,GO:0050821,GO:0061684,GO:0061740,GO:0070062,GO:0097352,GO:0097637,GO:1905146	lysosomal membrane|plasma membrane|protein targeting|cellular response to starvation|enzyme binding|protein domain specific binding|phagocytic vesicle membrane|platelet dense granule membrane|late endosome membrane|autolysosome|muscle cell cellular homeostasis|protein stabilization|chaperone-mediated autophagy|protein targeting to lysosome involved in chaperone-mediated autophagy|extracellular ex…	ko04142,ko04145	Lysosome|Phagosome
NM_001001750.2	48632.9	51975.6	45290.2	0.871374	-0.198636	0.391646	1	1359.19	1252.96	1053.25	850.812	1176.25	1059.37	B2M	GeneID:414830,Genbank:NM_001001750.2,CGNC:1542	beta-2-microglobulin	GO:0001916,GO:0002237,GO:0002481,GO:0002726,GO:0005615,GO:0005794,GO:0005829,GO:0006955,GO:0009897,GO:0010977,GO:0019885,GO:0033077,GO:0033216,GO:0042026,GO:0042612,GO:0042802,GO:0045646,GO:0048260,GO:0055072,GO:0071283,GO:1900121,GO:1904434,GO:1904437,GO:1904440,GO:1990712	positive regulation of T cell mediated cytotoxicity|response to molecule of bacterial origin|antigen processing and presentation of exogenous protein antigen via MHC class Ib, TAP-dependent|positive regulation of T cell cytokine production|extracellular space|Golgi apparatus|cytosol|immune response|external side of plasma membrane|negative regulation of neuron projection development|antigen proce…	ko04612	Antigen processing and presentation
NM_001001751.2	28191.1	38474.7	17907.4	0.465434	-1.10335	0.000343276	0.0650592	727.784	544.136	817.509	434.615	278.18	226.764	CYP3A5	GeneID:414832,Genbank:NM_001001751.2,CGNC:49925	cytochrome P450 family 3 subfamily A member 5	GO:0002933,GO:0004497,GO:0005506,GO:0005789,GO:0007565,GO:0007608,GO:0008202,GO:0008395,GO:0009822,GO:0010043,GO:0010628,GO:0016491,GO:0020037,GO:0031090,GO:0032355,GO:0042737,GO:0043627,GO:0045471,GO:0070330,GO:0070989,GO:0071548,GO:0101020	lipid hydroxylation|monooxygenase activity|iron ion binding|endoplasmic reticulum membrane|female pregnancy|sensory perception of smell|steroid metabolic process|steroid hydroxylase activity|alkaloid catabolic process|response to zinc ion|positive regulation of gene expression|oxidoreductase activity|heme binding|organelle membrane|response to estradiol|drug catabolic process|response to estrogen…	ko00830,ko00591,ko00140	Retinol metabolism|Linoleic acid metabolism|Steroid hormone biosynthesis
NM_001001752.1	269.049	222.83	315.267	1.41483	0.500629	0.751454	1	0.163023	4.45904	6.78745	12.8117	2.17973	0.415312	CYP2C45	GeneID:414833,Genbank:NM_001001752.1,CGNC:49926	cytochrome P-450 2C45			ko00140,ko04726,ko04750,ko00591,ko00830,ko00590	Steroid hormone biosynthesis|Serotonergic synapse|Inflammatory mediator regulation of TRP channels|Linoleic acid metabolism|Retinol metabolism|Arachidonic acid metabolism
NM_001001753.1	0	0	0					0	0	0	0	0	0	CYP7A1	GeneID:414834,Genbank:NM_001001753.1,CGNC:11501	cytochrome P450 family 7 subfamily A member 1			ko04976,ko03320,ko00140,ko00120	Bile secretion|PPAR signaling pathway|Steroid hormone biosynthesis|Primary bile acid biosynthesis
NM_001001754.1	8.13424	3.28699	12.9815	3.94936	1.98162	0.486363	1	0.00413748	0.0310872	1.82725e-19	0.101931	0.0254966	0.00177127	LOC414835	GeneID:414835,Genbank:NM_001001754.1,CGNC:49927	cHz-cadherin	GO:0004872,GO:0005509,GO:0005886,GO:0005887,GO:0005911,GO:0007156,GO:0007411,GO:0007412,GO:0007413,GO:0008013,GO:0016021,GO:0016318,GO:0016339,GO:0030424,GO:0030425,GO:0031290,GO:0042803,GO:0044331,GO:0045296,GO:0045463,GO:0045467,GO:0048675,GO:0048814,GO:0048841,GO:0048846,GO:0050774,GO:0050839	receptor activity|calcium ion binding|plasma membrane|integral component of plasma membrane|cell-cell junction|homophilic cell adhesion via plasma membrane adhesion molecules|axon guidance|axon target recognition|axonal fasciculation|beta-catenin binding|integral component of membrane|ommatidial rotation|calcium-dependent cell-cell adhesion via plasma membrane cell adhesion molecules|axon|dendrit…
NM_001001755.1	152.052	181.415	122.689	0.67629	-0.564285	0.329347	1	1.03338	2.0351	1.52404	0.426626	1.20514	1.34691	THBS2	GeneID:414837,Genbank:NM_001001755.1,CGNC:49928	thrombospondin 2	GO:0005509,GO:0007155,GO:0008201,GO:0016525,GO:0030198,GO:0031012	calcium ion binding|cell adhesion|heparin binding|negative regulation of angiogenesis|extracellular matrix organization|extracellular matrix	ko04151,ko04512,ko04510,ko04145	PI3K-Akt signaling pathway|ECM-receptor interaction|Focal adhesion|Phagosome
NM_001001756.1	15.0937	11.4409	18.7465	1.63855	0.712422	0.713083	1	0.0419844	0.195988	0.326248	0.0386204	0.421404	0.423805	CYP11A1	GeneID:414838,Genbank:NM_001001756.1,CGNC:49929	cytochrome P450 family 11 subfamily A member 1	GO:0005506,GO:0005623,GO:0005743,GO:0006700,GO:0008203,GO:0008386,GO:0020037	iron ion binding|cell|mitochondrial inner membrane|C21-steroid hormone biosynthetic process|cholesterol metabolic process|cholesterol monooxygenase (side-chain-cleaving) activity|heme binding	ko04925,ko00140,ko04913	Aldosterone synthesis and secretion|Steroid hormone biosynthesis|Ovarian steroidogenesis
NM_001001757.1	16178.8	18248.9	14108.7	0.773125	-0.371226	0.214178	1	257.332	259.248	235.978	270.591	133.544	154.835	CYP2C23b	GeneID:414841,Genbank:NM_001001757.1,CGNC:49930	cytochrome P450, family 2, subfamily C, polypeptide 23b	GO:0005506,GO:0005623,GO:0005789,GO:0008392,GO:0008395,GO:0019373,GO:0020037,GO:0031090,GO:0070330	iron ion binding|cell|endoplasmic reticulum membrane|arachidonic acid epoxygenase activity|steroid hydroxylase activity|epoxygenase P450 pathway|heme binding|organelle membrane|aromatase activity
NM_001001758.2	177.489	201.067	153.91	0.765467	-0.385587	0.48519	1	2.47367	2.8903	1.34196	1.54836	2.06002	1.35412	CDH6	GeneID:414842,Genbank:NM_001001758.2,CGNC:9782	cadherin 6	GO:0005509,GO:0005623,GO:0005886,GO:0007156,GO:0007219,GO:0016021	calcium ion binding|cell|plasma membrane|homophilic cell adhesion via plasma membrane adhesion molecules|Notch signaling pathway|integral component of membrane
NM_001001759.1	12.6436	15.2797	10.0075	0.654951	-0.610542	0.783561	1	0.271581	0.120761	0.0584423	0.0540976	0.143891	0.0872418	CDHR1	GeneID:414847,Genbank:NM_001001759.1,CGNC:1650	cadherin related family member 1	GO:0005509,GO:0005886,GO:0007156,GO:0016021	calcium ion binding|plasma membrane|homophilic cell adhesion via plasma membrane adhesion molecules|integral component of membrane
NM_001001760.1	413.164	375.503	450.825	1.20059	0.263741	0.497344	1	3.96757	3.82306	4.24921	4.84166	6.0022	3.18237	CDH13	GeneID:414849,Genbank:NM_001001760.1,CGNC:4087	cadherin 13	GO:0001938,GO:0001954,GO:0002040,GO:0005509,GO:0005615,GO:0005737,GO:0005901,GO:0007156,GO:0007162,GO:0007266,GO:0008285,GO:0009897,GO:0009986,GO:0016339,GO:0016601,GO:0030032,GO:0030100,GO:0030169,GO:0030335,GO:0031012,GO:0031225,GO:0042058,GO:0042803,GO:0043005,GO:0043542,GO:0043616,GO:0045296,GO:0045944,GO:0048661,GO:0050850,GO:0050927,GO:0051668,GO:0055096,GO:0055100,GO:0099512	positive regulation of endothelial cell proliferation|positive regulation of cell-matrix adhesion|sprouting angiogenesis|calcium ion binding|extracellular space|cytoplasm|caveola|homophilic cell adhesion via plasma membrane adhesion molecules|negative regulation of cell adhesion|Rho protein signal transduction|negative regulation of cell proliferation|external side of plasma membrane|cell surface…
NM_001001761.2	0	0	0					0	0	0	0	0	0	CYP19A1	GeneID:414854,Genbank:NM_001001761.2,CGNC:10026	cytochrome P450 family 19 subfamily A member 1	GO:0004497,GO:0005506,GO:0008585,GO:0016020,GO:0016705,GO:0020037	monooxygenase activity|iron ion binding|female gonad development|membrane|oxidoreductase activity, acting on paired donors, with incorporation or reduction of molecular oxygen|heme binding	ko00140,ko04913	Steroid hormone biosynthesis|Ovarian steroidogenesis
NM_001001763.1	7.88488	15.7698	0	0	#NAME?	0.157682	1	0.787226	3.94509e-17	3.56326e-11	2.47586e-14	5.98055e-14	1.14684e-17	SLC5A7	GeneID:414870,Genbank:NM_001001763.1,CGNC:12606	solute carrier family 5 member 7	GO:0005307,GO:0005769,GO:0005886,GO:0005887,GO:0007271,GO:0007274,GO:0008021,GO:0008292,GO:0015220,GO:0015871,GO:0016021,GO:0016324,GO:0030054,GO:0030424,GO:0030425,GO:0031594,GO:0033265,GO:0043025,GO:0043204,GO:0044853,GO:0045202,GO:0045334	choline:sodium symporter activity|early endosome|plasma membrane|integral component of plasma membrane|synaptic transmission, cholinergic|neuromuscular synaptic transmission|synaptic vesicle|acetylcholine biosynthetic process|choline transmembrane transporter activity|choline transport|integral component of membrane|apical plasma membrane|cell junction|axon|dendrite|neuromuscular junction|choline…	ko04725	Cholinergic synapse
NM_001001764.1	591.81	673.326	510.294	0.757871	-0.399977	0.252843	1	14.093	12.5477	20.1912	11.2001	12.4988	10.5744	PDLIM3	GeneID:414873,Genbank:NM_001001764.1,CGNC:10092	PDZ and LIM domain 3	GO:0001725,GO:0005623,GO:0005856,GO:0005925,GO:0015629,GO:0030018,GO:0030027,GO:0046872,GO:0051393	stress fiber|cell|cytoskeleton|focal adhesion|actin cytoskeleton|Z disc|lamellipodium|metal ion binding|alpha-actinin binding
NM_001001765.1	140.816	112.876	168.755	1.49505	0.580195	0.32483	1	5.05492	1.70453	1.57117	3.18131	4.39954	4.51841	UBA5	GeneID:414879,Genbank:NM_001001765.1,CGNC:8897	ubiquitin like modifier activating enzyme 5	GO:0005524,GO:0005634,GO:0005737,GO:0046872,GO:0071566,GO:0071569,GO:1990592	ATP binding|nucleus|cytoplasm|metal ion binding|UFM1 activating enzyme activity|protein ufmylation|protein K69-linked ufmylation
NM_001001766.1	65.8928	19.4144	112.371	5.78802	2.53307	0.0099753	0.473662	0.44548	0.857553	0.482525	2.78958	1.58262	5.37536	LIMS1	GeneID:414880,Genbank:NM_001001766.1,CGNC:49937	LIM zinc finger domain containing 1	GO:0005829,GO:0005886,GO:0005911,GO:0005925,GO:0007569,GO:0008270,GO:0010628,GO:0010811,GO:0019901,GO:0033209,GO:0034329,GO:0043234,GO:0043547,GO:0045184,GO:0045892,GO:0048471,GO:0051291,GO:0051894,GO:0071560,GO:1900026,GO:1901224	cytosol|plasma membrane|cell-cell junction|focal adhesion|cell aging|zinc ion binding|positive regulation of gene expression|positive regulation of cell-substrate adhesion|protein kinase binding|tumor necrosis factor-mediated signaling pathway|cell junction assembly|protein complex|positive regulation of GTPase activity|establishment of protein localization|negative regulation of transcription, D…
NM_001001767.2	5386.77	5385.32	5388.22	1.00054	0.000776941	0.998498	1	63.155	64.4784	61.9209	62.6873	60.2805	59.75	RNF114	GeneID:414881,Genbank:NM_001001767.2,CGNC:6069	ring finger protein 114	GO:0000209,GO:0003676,GO:0004842,GO:0005622,GO:0005634,GO:0005829,GO:0005886,GO:0007275,GO:0007283,GO:0030154,GO:0031624,GO:0032436,GO:0046872,GO:0061630	protein polyubiquitination|nucleic acid binding|ubiquitin-protein transferase activity|intracellular|nucleus|cytosol|plasma membrane|multicellular organism development|spermatogenesis|cell differentiation|ubiquitin conjugating enzyme binding|positive regulation of proteasomal ubiquitin-dependent protein catabolic process|metal ion binding|ubiquitin protein ligase activity
NM_001001772.1	6.68376	0	13.3675	Inf	Inf	0.170848	1	9.24894e-16	3.2891e-06	1.42745e-20	0.528441	1.80115e-15	0.00193628	SLC24A2	GeneID:414891,Genbank:NM_001001772.1,CGNC:11219	solute carrier family 24 member 2	GO:0005262,GO:0005509,GO:0005887,GO:0006874,GO:0007601,GO:0008273,GO:0015293,GO:0030955,GO:0031402,GO:0050896,GO:0060291,GO:0060292	calcium channel activity|calcium ion binding|integral component of plasma membrane|cellular calcium ion homeostasis|visual perception|calcium, potassium:sodium antiporter activity|symporter activity|potassium ion binding|sodium ion binding|response to stimulus|long-term synaptic potentiation|long term synaptic depression
NM_001001773.1	0	0	0					0	0	0	0	0	0	SLC24A1	GeneID:414892,Genbank:NM_001001773.1,CGNC:5655	solute carrier family 24 member 1	GO:0005262,GO:0005509,GO:0005887,GO:0006874,GO:0007601,GO:0008273,GO:0015293,GO:0030955,GO:0031402,GO:0050896,GO:0060291,GO:0060292	calcium channel activity|calcium ion binding|integral component of plasma membrane|cellular calcium ion homeostasis|visual perception|calcium, potassium:sodium antiporter activity|symporter activity|potassium ion binding|sodium ion binding|response to stimulus|long-term synaptic potentiation|long term synaptic depression	ko04744	Phototransduction
NM_001001774.1	4.08731	3.92493	4.24968	1.08274	0.114687	1	1	0.00767394	0.0474195	0.0553071	5.05103e-14	0.00824115	0.106233	GRIA1	GeneID:414893,Genbank:NM_001001774.1,CGNC:2995	glutamate ionotropic receptor AMPA type subunit 1	GO:0004971,GO:0005234,GO:0005783,GO:0005789,GO:0005886,GO:0007268,GO:0007616,GO:0008021,GO:0008328,GO:0009986,GO:0014069,GO:0016020,GO:0030054,GO:0030425,GO:0031623,GO:0031901,GO:0032281,GO:0032590,GO:0032591,GO:0036477,GO:0043005,GO:0043025,GO:0043197,GO:0044308,GO:0044309,GO:0045202,GO:0045211,GO:0055037,GO:0055038,GO:0060078,GO:0060292,GO:0098794,GO:0098839,GO:0099061,GO:0099583,GO:1904315	AMPA glutamate receptor activity|extracellularly glutamate-gated ion channel activity|endoplasmic reticulum|endoplasmic reticulum membrane|plasma membrane|chemical synaptic transmission|long-term memory|synaptic vesicle|ionotropic glutamate receptor complex|cell surface|postsynaptic density|membrane|cell junction|dendrite|receptor internalization|early endosome membrane|AMPA glutamate receptor co…	ko04024,ko04728,ko04723,ko04720,ko04730,ko04080,ko04713,ko04724	cAMP signaling pathway|Dopaminergic synapse|Retrograde endocannabinoid signaling|Long-term potentiation|Long-term depression|Neuroactive ligand-receptor interaction|Circadian entrainment|Glutamatergic synapse
NM_001001775.3	0	0	0					0.000242926	0	1.67319e-05	3.8214e-05	9.11589e-06	0.000363953	GRIA2	GeneID:414894,Genbank:NM_001001775.3,CGNC:7152	glutamate ionotropic receptor AMPA type subunit 2, transcript variant 1	GO:0004970,GO:0004971,GO:0005234,GO:0005789,GO:0005887,GO:0015277,GO:0030054,GO:0032281,GO:0035235,GO:0045211	ionotropic glutamate receptor activity|AMPA glutamate receptor activity|extracellularly glutamate-gated ion channel activity|endoplasmic reticulum membrane|integral component of plasma membrane|kainate selective glutamate receptor activity|cell junction|AMPA glutamate receptor complex|ionotropic glutamate receptor signaling pathway|postsynaptic membrane	ko04024,ko04728,ko04723,ko04720,ko04730,ko04080,ko04713,ko04724	cAMP signaling pathway|Dopaminergic synapse|Retrograde endocannabinoid signaling|Long-term potentiation|Long-term depression|Neuroactive ligand-receptor interaction|Circadian entrainment|Glutamatergic synapse
NM_001001776.1	1070.73	1351.13	790.334	0.584943	-0.773631	0.0109104	0.503582	37.2084	31.2116	24.7804	16.7308	17.8586	18.0357	GSTA2	GeneID:414895,Genbank:NM_001001776.1,CGNC:49940	glutathione S-transferase alpha 2	GO:0004364,GO:0005737,GO:0006749	glutathione transferase activity|cytoplasm|glutathione metabolic process	ko00982,ko00480,ko00980	Drug metabolism - cytochrome P450|Glutathione metabolism|Metabolism of xenobiotics by cytochrome P450
NM_001001777.1	6224.64	6779.53	5669.76	0.836306	-0.257898	0.481372	1	175.334	186.647	285.791	244.227	138.34	138.283	GSTA3	GeneID:414896,Genbank:NM_001001777.1,CGNC:49941	glutathione S-transferase alpha 3	GO:0004364,GO:0005615,GO:0006749	glutathione transferase activity|extracellular space|glutathione metabolic process	ko00982,ko00480,ko00980	Drug metabolism - cytochrome P450|Glutathione metabolism|Metabolism of xenobiotics by cytochrome P450
NM_001001778.2	1543.09	1382.64	1703.55	1.2321	0.30112	0.280977	1	16.7234	18.808	15.647	18.049	22.7974	19.9795	CMTM3	GeneID:414829,Genbank:NM_001001778.2,CGNC:66233	CKLF like MARVEL transmembrane domain containing 3	GO:0005125,GO:0005615,GO:0005737,GO:0006935,GO:0016021,GO:0031965,GO:0050861	cytokine activity|extracellular space|cytoplasm|chemotaxis|integral component of membrane|nuclear membrane|positive regulation of B cell receptor signaling pathway
NM_001001779.1	0	0	0					0	0	0	0	0	0	AvBD11	GeneID:414876,Genbank:NM_001001779.1,CGNC:49935	avian beta-defensin 11	GO:0005576,GO:0042742	extracellular region|defense response to bacterium
NM_001001780.1	0	0	0					0	0	0	0	0	0	AvBD13	GeneID:414877,Genbank:NM_001001780.1,CGNC:49936	avian beta-defensin 13	GO:0005576,GO:0042742,GO:0050829,GO:0050830	extracellular region|defense response to bacterium|defense response to Gram-negative bacterium|defense response to Gram-positive bacterium
NM_001001781.1	0	0	0					0	0	0	0	0	0	AvBD8	GeneID:414875,Genbank:NM_001001781.1,CGNC:49934	avian beta-defensin 8	GO:0005576,GO:0042742	extracellular region|defense response to bacterium
NM_001001782.1	8.82316	2.68422	14.9621	5.57411	2.47874	0.432017	1	0.124582	3.98444e-12	2.5989e-10	4.2281e-15	0.687151	5.23573e-25	MPL	GeneID:414804,Genbank:NM_001001782.1,CGNC:7572	MPL proto-oncogene, thrombopoietin receptor	GO:0004888,GO:0005794,GO:0005886,GO:0005887,GO:0007166,GO:0008283,GO:0009986,GO:0038164	transmembrane signaling receptor activity|Golgi apparatus|plasma membrane|integral component of plasma membrane|cell surface receptor signaling pathway|cell proliferation|cell surface|thrombopoietin receptor activity	ko04060,ko04630	Cytokine-cytokine receptor interaction|Jak-STAT signaling pathway
NM_001001783.1	8095.35	7726.56	8464.15	1.09546	0.131539	0.583031	1	387.126	422.348	429.274	410.196	439.228	456.822	RPS13	GeneID:414782,Genbank:NM_001001783.1,CGNC:49921	ribosomal protein S13	GO:0000184,GO:0003723,GO:0003729,GO:0003735,GO:0005634,GO:0005654,GO:0005730,GO:0005829,GO:0005840,GO:0005925,GO:0006364,GO:0006412,GO:0006413,GO:0006614,GO:0016020,GO:0019083,GO:0022627,GO:0031012,GO:0033119,GO:0048027,GO:0070062,GO:0070181	nuclear-transcribed mRNA catabolic process, nonsense-mediated decay|RNA binding|mRNA binding|structural constituent of ribosome|nucleus|nucleoplasm|nucleolus|cytosol|ribosome|focal adhesion|rRNA processing|translation|translational initiation|SRP-dependent cotranslational protein targeting to membrane|membrane|viral transcription|cytosolic small ribosomal subunit|extracellular matrix|negative reg…	ko03010	Ribosome
NM_001001784.1	1.15456	0.671054	1.63806	2.44102	1.28749	0.942881	1	0.0536845	1.32856e-15	9.56798e-12	9.29539e-16	2.2614e-06	0.161657	THPO	GeneID:414803,Genbank:NM_001001784.1,CGNC:49923	thrombopoietin	GO:0001934,GO:0005125,GO:0005179,GO:0005615,GO:0008283,GO:0038163,GO:0045654,GO:0051897,GO:0070374	positive regulation of protein phosphorylation|cytokine activity|hormone activity|extracellular space|cell proliferation|thrombopoietin-mediated signaling pathway|positive regulation of megakaryocyte differentiation|positive regulation of protein kinase B signaling|positive regulation of ERK1 and ERK2 cascade	ko04060,ko04640,ko04630	Cytokine-cytokine receptor interaction|Hematopoietic cell lineage|Jak-STAT signaling pathway
NM_001001785.1	529.572	577.293	481.85	0.834671	-0.26072	0.47979	1	8.28599	4.7605	5.51364	6.44268	4.78573	3.77697	XYLT2	GeneID:414780,Genbank:NM_001001785.1,CGNC:5820	xylosyltransferase 2	GO:0000139,GO:0005789,GO:0008375,GO:0015012,GO:0016021,GO:0030158,GO:0030206,GO:0030210,GO:0050650	Golgi membrane|endoplasmic reticulum membrane|acetylglucosaminyltransferase activity|heparan sulfate proteoglycan biosynthetic process|integral component of membrane|protein xylosyltransferase activity|chondroitin sulfate biosynthetic process|heparin biosynthetic process|chondroitin sulfate proteoglycan biosynthetic process	ko00534,ko00532	Glycosaminoglycan biosynthesis - heparan sulfate / heparin|Glycosaminoglycan biosynthesis - chondroitin sulfate / dermatan sulfate
NM_001001858.2	2918.03	2765.37	3070.68	1.11041	0.151089	0.553737	1	78.9689	101.706	92.0775	85.6962	117.502	89.2003	STMN1	GeneID:396057,Genbank:NM_001001858.2,CGNC:49630	stathmin 1	GO:0005737,GO:0005874,GO:0007019,GO:0015631,GO:0031110,GO:0031175,GO:0043005,GO:0051493	cytoplasm|microtubule|microtubule depolymerization|tubulin binding|regulation of microtubule polymerization or depolymerization|neuron projection development|neuron projection|regulation of cytoskeleton organization	ko04010	MAPK signaling pathway
NM_001001879.1	17127	19382	14872	0.76731	-0.382118	0.220451	1	216.689	216.105	285.182	236.646	192.667	104.113	CYP4V2	GeneID:415121,Genbank:NM_001001879.1,CGNC:10162	cytochrome P450 family 4 subfamily V member 2	GO:0004497,GO:0005506,GO:0005789,GO:0010430,GO:0016021,GO:0016705,GO:0020037	monooxygenase activity|iron ion binding|endoplasmic reticulum membrane|fatty acid omega-oxidation|integral component of membrane|oxidoreductase activity, acting on paired donors, with incorporation or reduction of molecular oxygen|heme binding
NM_001001897.1	5.36314	10.7263	0	0	#NAME?	0.172599	1	0.419352	1.61392e-05	0.0143164	0.00213841	4.0711e-05	1.26484e-08	TCP11L2	GeneID:425052,Genbank:NM_001001897.1,CGNC:9606	t-complex 11 like 2
NM_001001899.1	1210.01	1148.67	1271.36	1.10682	0.146419	0.620676	1	12.3211	14.6188	12.1185	14.6266	13.2886	13.6475	GGNBP2	GeneID:425053,Genbank:NM_001001899.1,CGNC:4018	gametogenetin binding protein 2	GO:0005634,GO:0005737,GO:0007275,GO:0007283,GO:0008285,GO:0010629,GO:0030154,GO:0033140,GO:0042532,GO:0061099	nucleus|cytoplasm|multicellular organism development|spermatogenesis|negative regulation of cell proliferation|negative regulation of gene expression|cell differentiation|negative regulation of peptidyl-serine phosphorylation of STAT protein|negative regulation of tyrosine phosphorylation of STAT protein|negative regulation of protein tyrosine kinase activity
NM_001001901.2	2.76414	3.60895	1.91933	0.531824	-0.91098	0.897865	1	0.0203957	0.147807	0.0391015	0	0.0782028	0.0177979	CYP17A1	GeneID:425056,Genbank:NM_001001901.2,CGNC:52327	cytochrome P450 family 17 subfamily A member 1	GO:0004508,GO:0005506,GO:0006694,GO:0007548,GO:0008202,GO:0016020,GO:0020037,GO:0042446,GO:0047442	steroid 17-alpha-monooxygenase activity|iron ion binding|steroid biosynthetic process|sex differentiation|steroid metabolic process|membrane|heme binding|hormone biosynthetic process|17-alpha-hydroxyprogesterone aldolase activity	ko00140,ko04913,ko04917	Steroid hormone biosynthesis|Ovarian steroidogenesis|Prolactin signaling pathway
NM_001002242.1	1701.22	1655.64	1746.79	1.05505	0.0773182	0.782871	1	30.9345	33.9006	32.6988	34.2112	32.0384	32.8087	CSNK2A1	GeneID:432370,Genbank:NM_001002242.1,CGNC:54315	casein kinase 2 alpha 1	GO:0004674,GO:0005524,GO:0005634,GO:0016055,GO:0048511	protein serine/threonine kinase activity|ATP binding|nucleus|Wnt signaling pathway|rhythmic process	ko04520,ko04712,ko04139,ko03008,ko04530,ko04064,ko04310	Adherens junction|Circadian rhythm - plant|Regulation of mitophagy - yeast|Ribosome biogenesis in eukaryotes|Tight junction|NF-kappa B signaling pathway|Wnt signaling pathway
NM_001002856.1	2322	935.114	3708.88	3.96623	1.98777	9.12956e-09	1.54351e-05	70.5738	17.637	78.8006	260.846	190.51	191.207	IFI27L2	GeneID:403121,Genbank:NM_001002856.1,CGNC:49867	interferon, alpha-inducible protein 27-like 2
NM_001003718.1	0	0	0					5.27167e-20	1.22591e-25	3.43955e-24	2.02049e-16	2.28711e-12	1.10256e-26	TENM2	GeneID:373854,Genbank:NM_001003718.1,CGNC:1242	teneurin transmembrane protein 2, transcript variant 2	GO:0000122,GO:0000902,GO:0005102,GO:0005509,GO:0005634,GO:0005783,GO:0005794,GO:0005886,GO:0005887,GO:0005911,GO:0006351,GO:0007157,GO:0007411,GO:0016605,GO:0030054,GO:0030175,GO:0030425,GO:0030426,GO:0035584,GO:0042803,GO:0043005,GO:0043197,GO:0045202,GO:0045211,GO:0046982,GO:0048666,GO:0050839,GO:0051491,GO:0097264,GO:0098609	negative regulation of transcription from RNA polymerase II promoter|cell morphogenesis|receptor binding|calcium ion binding|nucleus|endoplasmic reticulum|Golgi apparatus|plasma membrane|integral component of plasma membrane|cell-cell junction|transcription, DNA-templated|heterophilic cell-cell adhesion via plasma membrane cell adhesion molecules|axon guidance|PML body|cell junction|filopodium|de…
NM_001003797.1	3.72812	4.59116	2.86508	0.624043	-0.680282	0.905071	1	0.000162316	0.148177	1.78082e-21	0.00230994	0.0866551	7.11533e-13	GATA2	GeneID:416018,Genbank:NM_001003797.1,CGNC:4415	GATA binding protein 2	GO:0000977,GO:0001085,GO:0001228,GO:0003682,GO:0005634,GO:0005667,GO:0008270,GO:0030097,GO:0030154	RNA polymerase II regulatory region sequence-specific DNA binding|RNA polymerase II transcription factor binding|transcriptional activator activity, RNA polymerase II transcription regulatory region sequence-specific DNA binding|chromatin binding|nucleus|transcription factor complex|zinc ion binding|hemopoiesis|cell differentiation
NM_001004368.1	1274.92	1415.14	1134.69	0.801825	-0.318641	0.278294	1	8.18585	8.62358	6.82435	5.04499	7.51015	5.76926	KDR	GeneID:395323,Genbank:NM_001004368.1,CGNC:10404	kinase insert domain receptor	GO:0001525,GO:0001934,GO:0005021,GO:0005524,GO:0005769,GO:0005783,GO:0005886,GO:0016021,GO:0019838,GO:0030054,GO:0030154,GO:0035924,GO:0046777,GO:0048010	angiogenesis|positive regulation of protein phosphorylation|vascular endothelial growth factor-activated receptor activity|ATP binding|early endosome|endoplasmic reticulum|plasma membrane|integral component of membrane|growth factor binding|cell junction|cell differentiation|cellular response to vascular endothelial growth factor stimulus|protein autophosphorylation|vascular endothelial growth fa…	ko04060,ko04144,ko04015,ko04370,ko04014,ko04151,ko04510	Cytokine-cytokine receptor interaction|Endocytosis|Rap1 signaling pathway|VEGF signaling pathway|Ras signaling pathway|PI3K-Akt signaling pathway|Focal adhesion
NM_001004369.1	1419.01	1084.11	1753.91	1.61782	0.694055	0.0226912	0.706024	19.4831	21.1077	25.616	27.4985	31.3242	43.8909	CCNB2	GeneID:415400,Genbank:NM_001004369.1,CGNC:3052	cyclin B2	GO:0005634,GO:0005813,GO:0005829,GO:0007049,GO:0016020,GO:0040007,GO:0043029,GO:0045296,GO:0048538,GO:0051301,GO:0060317	nucleus|centrosome|cytosol|cell cycle|membrane|growth|T cell homeostasis|cadherin binding|thymus development|cell division|cardiac epithelial to mesenchymal transition	ko04068,ko04914,ko04115,ko04110	FoxO signaling pathway|Progesterone-mediated oocyte maturation|p53 signaling pathway|Cell cycle
NM_001004370.1	0	0	0					0	0	0	0	0	0	RHCG	GeneID:415490,Genbank:NM_001004370.1,CGNC:49997	Rh family C glycoprotein	GO:0005887,GO:0008519,GO:0015695,GO:0015696,GO:0016324,GO:0072488	integral component of plasma membrane|ammonium transmembrane transporter activity|organic cation transport|ammonium transport|apical plasma membrane|ammonium transmembrane transport
NM_001004371.1	3411.99	3387.07	3436.92	1.01472	0.0210799	0.926805	1	16.3232	22.4485	17.0065	17.1056	23.0358	14.5785	CDH11	GeneID:415797,Genbank:NM_001004371.1,CGNC:50082	cadherin 11	GO:0005509,GO:0005886,GO:0005911,GO:0007156,GO:0008013,GO:0016021,GO:0030199,GO:0046983,GO:0098609	calcium ion binding|plasma membrane|cell-cell junction|homophilic cell adhesion via plasma membrane adhesion molecules|beta-catenin binding|integral component of membrane|collagen fibril organization|protein dimerization activity|cell-cell adhesion
NM_001004372.1	4892.4	5550.21	4234.58	0.762959	-0.390322	0.110961	1	187.925	186.409	168.872	147.878	126.202	125.213	GCSH	GeneID:415803,Genbank:NM_001004372.1,CGNC:50086	glycine cleavage system protein H	GO:0005739,GO:0005960,GO:0009249,GO:0019464	mitochondrion|glycine cleavage complex|protein lipoylation|glycine decarboxylation via glycine cleavage system	ko00260,ko00630	Glycine, serine and threonine metabolism|Glyoxylate and dicarboxylate metabolism
NM_001004373.1	775.976	764.206	787.746	1.0308	0.043768	0.904303	1	9.96859	12.7905	12.9839	10.7316	10.5193	14.0558	PNAT3	GeneID:415809,Genbank:NM_001004373.1,CGNC:50088	N-acetyltransferase, pineal gland isozyme NAT-3	GO:0004060,GO:0008152	arylamine N-acetyltransferase activity|metabolic process	ko00232,ko00633,ko00983	Caffeine metabolism|Nitrotoluene degradation|Drug metabolism - other enzymes
NM_001004374.2	0	0	0					0	0	0	0	0	0	HBZ	GeneID:416650,Genbank:NM_001004374.2,CGNC:50308	hemoglobin subunit zeta	GO:0000122,GO:0005344,GO:0005506,GO:0005833,GO:0019825,GO:0020037,GO:0043249	negative regulation of transcription from RNA polymerase II promoter|oxygen carrier activity|iron ion binding|hemoglobin complex|oxygen binding|heme binding|erythrocyte maturation
NM_001004375.2	1693.94	583.269	2804.62	4.80845	2.26557	0.000127205	0.0339622	63.5467	8.45919	30.0918	203.196	189.565	90.0354	HBM	GeneID:416651,Genbank:NM_001004375.2,CGNC:50309	hemoglobin subunit mu	GO:0005344,GO:0005506,GO:0005833,GO:0019825,GO:0020037	oxygen carrier activity|iron ion binding|hemoglobin complex|oxygen binding|heme binding
NM_001004376.3	4718.79	1587.14	7850.44	4.94629	2.30635	2.96006e-06	0.0019997	127.082	44.6061	81.483	507.535	464.595	250.976	HBA1	GeneID:416652,Genbank:NM_001004376.3,CGNC:50310	hemoglobin subunit alpha 1	GO:0005344,GO:0005506,GO:0005615,GO:0005833,GO:0019825,GO:0020037	oxygen carrier activity|iron ion binding|extracellular space|hemoglobin complex|oxygen binding|heme binding
NM_001004378.2	25776.6	24627.4	26925.7	1.09332	0.12872	0.578187	1	626.029	672.962	628.062	617.865	661.286	747.265	RACK1	GeneID:417044,Genbank:NM_001004378.2,CGNC:61	receptor for activated C kinase 1	GO:0001649,GO:0001891,GO:0001934,GO:0003723,GO:0005080,GO:0005634,GO:0005737,GO:0005739,GO:0005829,GO:0006412,GO:0006919,GO:0007049,GO:0007205,GO:0007369,GO:0008200,GO:0008656,GO:0010629,GO:0015935,GO:0016020,GO:0016567,GO:0017148,GO:0019899,GO:0019903,GO:0030178,GO:0030292,GO:0030308,GO:0030332,GO:0030335,GO:0030425,GO:0030496,GO:0030822,GO:0030971,GO:0032436,GO:0032464,GO:0032880,GO:0033137,GO:…	osteoblast differentiation|phagocytic cup|positive regulation of protein phosphorylation|RNA binding|protein kinase C binding|nucleus|cytoplasm|mitochondrion|cytosol|translation|activation of cysteine-type endopeptidase activity involved in apoptotic process|cell cycle|protein kinase C-activating G-protein coupled receptor signaling pathway|gastrulation|ion channel inhibitor activity|cysteine-typ…
NM_001004379.1	26940.2	25957.3	27923.2	1.07573	0.105322	0.64948	1	852.405	913.481	854.046	831.341	881.712	997.625	RPL7A	GeneID:417158,Genbank:NM_001004379.1,CGNC:50454	ribosomal protein L7a	GO:0000470,GO:0003723,GO:0006412,GO:0022625	maturation of LSU-rRNA|RNA binding|translation|cytosolic large ribosomal subunit	ko03010	Ribosome
NM_001004380.1	12037.3	10910.4	13164.2	1.20658	0.270922	0.245536	1	119.377	117.519	101.633	137.385	129.572	126.773	CAPZA2	GeneID:417771,Genbank:NM_001004380.1,CGNC:7136	capping actin protein of muscle Z-line alpha subunit 2	GO:0003779,GO:0005829,GO:0008290,GO:0030018,GO:0051016	actin binding|cytosol|F-actin capping protein complex|Z disc|barbed-end actin filament capping	ko04144	Endocytosis
NM_001004381.3	762.733	834.752	690.713	0.827447	-0.273261	0.402318	1	4.64734	5.17776	5.08307	3.43124	4.1739	4.27521	CNTN1	GeneID:417786,Genbank:NM_001004381.3,CGNC:7248	contactin 1	GO:0005886,GO:0007155,GO:0031175,GO:0031225	plasma membrane|cell adhesion|neuron projection development|anchored component of membrane	ko04514	Cell adhesion molecules (CAMs)
NM_001004382.2	2.12269	2.93652	1.30887	0.445723	-1.16578	0.891157	1	2.3381e-08	0.0710852	0.0820826	0.0215611	0	0.0434667	EPYC	GeneID:417890,Genbank:NM_001004382.2,CGNC:50613	epiphycan	GO:0005578,GO:0005615,GO:0007409	proteinaceous extracellular matrix|extracellular space|axonogenesis
NM_001004383.1	83.1546	120.819	45.4899	0.376512	-1.40923	0.0679033	1	1.49262	1.14306	1.87842	0.721982	0.355969	0.553578	LARGE1	GeneID:418062,Genbank:NM_001004383.1,CGNC:50664	LARGE xylosyl- and glucuronyltransferase 1	GO:0000139,GO:0005794,GO:0015020,GO:0016021,GO:0030145,GO:0035269,GO:0042285,GO:0043403,GO:0060538	Golgi membrane|Golgi apparatus|glucuronosyltransferase activity|integral component of membrane|manganese ion binding|protein O-linked mannosylation|xylosyltransferase activity|skeletal muscle tissue regeneration|skeletal muscle organ development
NM_001004384.2	25.559	16.1698	34.9483	2.16134	1.11192	0.427134	1	0.656692	0.711445	0.418661	1.38813	1.42854	0.962151	IGF1	GeneID:418090,Genbank:NM_001004384.2,CGNC:9671	insulin like growth factor 1	GO:0000187,GO:0001775,GO:0005158,GO:0005159,GO:0005178,GO:0005179,GO:0005615,GO:0005622,GO:0005623,GO:0007405,GO:0008083,GO:0008283,GO:0009408,GO:0010467,GO:0010560,GO:0014065,GO:0014068,GO:0014834,GO:0014896,GO:0014904,GO:0014911,GO:0021650,GO:0030166,GO:0032148,GO:0033160,GO:0034392,GO:0035630,GO:0035867,GO:0040014,GO:0042104,GO:0042531,GO:0042567,GO:0043066,GO:0043491,GO:0043524,GO:0043568,GO:…	activation of MAPK activity|cell activation|insulin receptor binding|insulin-like growth factor receptor binding|integrin binding|hormone activity|extracellular space|intracellular|cell|neuroblast proliferation|growth factor activity|cell proliferation|response to heat|gene expression|positive regulation of glycoprotein biosynthetic process|phosphatidylinositol 3-kinase signaling|positive regulat…	ko04066,ko04015,ko04730,ko04211,ko04913,ko04550,ko04914,ko04960,ko04115,ko04014,ko04151,ko04510,ko04114,ko04152,ko04068,ko04750,ko04213,ko04150	HIF-1 signaling pathway|Rap1 signaling pathway|Long-term depression|Longevity regulating pathway|Ovarian steroidogenesis|Signaling pathways regulating pluripotency of stem cells|Progesterone-mediated oocyte maturation|Aldosterone-regulated sodium reabsorption|p53 signaling pathway|Ras signaling pathway|PI3K-Akt signaling pathway|Focal adhesion|Oocyte meiosis|AMPK signaling pathway|FoxO signaling …
NM_001004385.1	0	0	0					5.44408e-05	2.64195e-12	8.13844e-06	8.50241e-21	4.34393e-10	1.47367e-13	SOX5	GeneID:418195,Genbank:NM_001004385.1,CGNC:9966	SRY-box 5	GO:0003677,GO:0003700,GO:0005634,GO:0006366,GO:0032332,GO:0055059,GO:0061036,GO:0071560,GO:2000741	DNA binding|DNA binding transcription factor activity|nucleus|transcription from RNA polymerase II promoter|positive regulation of chondrocyte differentiation|asymmetric neuroblast division|positive regulation of cartilage development|cellular response to transforming growth factor beta stimulus|positive regulation of mesenchymal stem cell differentiation
NM_001004386.1	615.734	756.599	474.868	0.627635	-0.672002	0.0555396	0.968836	8.3167	9.42421	6.91202	5.04319	7.0301	2.96226	ZYX	GeneID:418300,Genbank:NM_001004386.1,CGNC:10889	zyxin	GO:0001725,GO:0005623,GO:0005634,GO:0005737,GO:0005829,GO:0005913,GO:0005925,GO:0007160,GO:0007179,GO:0007229,GO:0043149,GO:0045335,GO:0046872,GO:0051393,GO:0071346	stress fiber|cell|nucleus|cytoplasm|cytosol|cell-cell adherens junction|focal adhesion|cell-matrix adhesion|transforming growth factor beta receptor signaling pathway|integrin-mediated signaling pathway|stress fiber assembly|phagocytic vesicle|metal ion binding|alpha-actinin binding|cellular response to interferon-gamma	ko04510	Focal adhesion
NM_001004387.1	48.1482	52.4206	43.8759	0.836997	-0.256705	0.806477	1	0.768049	0.10883	0.362017	0.26249	0.242434	0.497336	EPHB6	GeneID:418308,Genbank:NM_001004387.1,CGNC:50733	EPH receptor B6	GO:0005003,GO:0005524,GO:0005887	ephrin receptor activity|ATP binding|integral component of plasma membrane	ko04360	Axon guidance
NM_001004388.3	5698.37	5199.55	6197.2	1.19187	0.253229	0.299095	1	37.2026	48.0136	50.8859	50.7634	56.31	49.1966	CD47	GeneID:418408,Genbank:NM_001004388.3,CGNC:11437	CD47 molecule	GO:0005886,GO:0007155,GO:0016021	plasma membrane|cell adhesion|integral component of membrane	ko04512	ECM-receptor interaction
NM_001004389.2	4197.75	3180.37	5215.14	1.63979	0.713511	0.00586519	0.36575	50.7226	52.85	52.6645	66.1554	78.0008	101.882	CCT8	GeneID:418486,Genbank:NM_001004389.2,CGNC:11805	chaperonin containing TCP1 subunit 8	GO:0005524,GO:0005815,GO:0005832,GO:0006458,GO:0044183,GO:0051082,GO:0061077	ATP binding|microtubule organizing center|chaperonin-containing T-complex|'de novo' protein folding|protein binding involved in protein folding|unfolded protein binding|chaperone-mediated protein folding
NM_001004390.2	0	0	0					2.73563e-56	7.97081e-119	2.50446e-62	2.96928e-27	1.0715e-70	3.71503e-63	HBBR	GeneID:419079,Genbank:NM_001004390.2,CGNC:50915	hemoglobin beta, subunit rho	GO:0005344,GO:0005506,GO:0005833,GO:0019825,GO:0020037	oxygen carrier activity|iron ion binding|hemoglobin complex|oxygen binding|heme binding
NM_001004391.1	27.445	28.3714	26.5187	0.934701	-0.0974234	0.953979	1	0.359186	0.155766	0.346917	0.288643	0.307002	0.17224	CDH4	GeneID:419222,Genbank:NM_001004391.1,CGNC:50945	cadherin 4	GO:0005509,GO:0005886,GO:0007156,GO:0016021	calcium ion binding|plasma membrane|homophilic cell adhesion via plasma membrane adhesion molecules|integral component of membrane	ko04514	Cell adhesion molecules (CAMs)
NM_001004392.2	55.7313	58.437	53.0256	0.907398	-0.140193	0.908366	1	0.124376	0.759516	0.191381	0.271797	0.593971	0.0780273	COL20A1	GeneID:419243,Genbank:NM_001004392.2,CGNC:4326	collagen type XX alpha 1 chain	GO:0005576,GO:0005581,GO:0005615,GO:0005788	extracellular region|collagen trimer|extracellular space|endoplasmic reticulum lumen
NM_001004393.1	39.9115	59.5487	20.2744	0.340467	-1.55441	0.166374	1	2.24897	2.27887	2.99983	0.78398	1.46227	0.283774	STMN3	GeneID:419263,Genbank:NM_001004393.1,CGNC:50952	stathmin 3	GO:0005737,GO:0007019,GO:0015631,GO:0019904,GO:0031110,GO:0031122,GO:0031175,GO:0035021,GO:0043005,GO:0043087,GO:0051493	cytoplasm|microtubule depolymerization|tubulin binding|protein domain specific binding|regulation of microtubule polymerization or depolymerization|cytoplasmic microtubule organization|neuron projection development|negative regulation of Rac protein signal transduction|neuron projection|regulation of GTPase activity|regulation of cytoskeleton organization
NM_001004395.1	7.08363	8.66921	5.49804	0.634202	-0.656985	0.843694	1	0.144518	0.0226137	0.0209822	0.0694185	0.0428149	0.00678234	CNTN2	GeneID:419825,Genbank:NM_001004395.1,CGNC:412	contactin 2	GO:0005886,GO:0007158,GO:0031175,GO:0031225,GO:0050839,GO:0097090	plasma membrane|neuron cell-cell adhesion|neuron projection development|anchored component of membrane|cell adhesion molecule binding|presynaptic membrane organization	ko04514	Cell adhesion molecules (CAMs)
NM_001004396.1	176.56	180.331	172.79	0.95818	-0.061632	0.9172	1	5.54178	4.56703	5.1922	4.13719	5.60363	4.45951	RNF113A	GeneID:419956,Genbank:NM_001004396.1,CGNC:51137	ring finger protein 113A	GO:0005684,GO:0034247,GO:0045292,GO:0046872	U2-type spliceosomal complex|snoRNA splicing|mRNA cis splicing, via spliceosome|metal ion binding
NM_001004397.1	416.087	361.923	470.251	1.29931	0.377751	0.333659	1	8.20191	9.98433	10.4664	10.465	15.6863	9.90773	SF3A2	GeneID:420077,Genbank:NM_001004397.1,CGNC:14678	splicing factor 3a subunit 2	GO:0000245,GO:0003723,GO:0005686,GO:0008270,GO:0071004,GO:0071013	spliceosomal complex assembly|RNA binding|U2 snRNP|zinc ion binding|U2-type prespliceosome|catalytic step 2 spliceosome	ko03040	Spliceosome
NM_001004398.1	15.584	20.4932	10.6748	0.520892	-0.940943	0.616822	1	0.195083	0.356132	0.0191726	0.141331	0.105796	0.0380547	AMPH	GeneID:420761,Genbank:NM_001004398.1,CGNC:9331	amphiphysin	GO:0005856,GO:0008021,GO:0030054,GO:0030672,GO:0044306	cytoskeleton|synaptic vesicle|cell junction|synaptic vesicle membrane|neuron projection terminus	ko04666,ko04144	Fc gamma R-mediated phagocytosis|Endocytosis
NM_001004399.1	1246.86	1036.1	1457.61	1.40682	0.492438	0.107295	1	20.8837	40.6541	18.6053	34.7162	36.365	36.9659	LY86	GeneID:420872,Genbank:NM_001004399.1,CGNC:9703	lymphocyte antigen 86	GO:0005615,GO:0006954,GO:0045087	extracellular space|inflammatory response|innate immune response
NM_001004400.2	919.32	815.439	1023.2	1.25479	0.327441	0.288288	1	15.4859	17.4888	11.0699	11.9179	22.1806	19.2615	TUBB2B	GeneID:420883,Genbank:NM_001004400.2,CGNC:51362	tubulin beta 2B class IIb	GO:0003924,GO:0005200,GO:0005509,GO:0005525,GO:0005737,GO:0005874,GO:0007017,GO:0031115	GTPase activity|structural constituent of cytoskeleton|calcium ion binding|GTP binding|cytoplasm|microtubule|microtubule-based process|negative regulation of microtubule polymerization	ko04540,ko04145	Gap junction|Phagosome
NM_001004401.1	1695.23	1429.88	1960.57	1.37115	0.455383	0.101249	1	12.4925	14.4565	16.2687	18.4582	18.8169	19.7482	PPAT	GeneID:422743,Genbank:NM_001004401.1,CGNC:10276	phosphoribosyl pyrophosphate amidotransferase	GO:0004044,GO:0005829,GO:0006189,GO:0006541,GO:0009113,GO:0009116,GO:0046872,GO:0051539	amidophosphoribosyltransferase activity|cytosol|'de novo' IMP biosynthetic process|glutamine metabolic process|purine nucleobase biosynthetic process|nucleoside metabolic process|metal ion binding|4 iron, 4 sulfur cluster binding	ko00230,ko00250	Purine metabolism|Alanine, aspartate and glutamate metabolism
NM_001004402.1	21941.4	21724.1	22158.7	1.02001	0.0285791	0.897257	1	211.644	188.478	186.203	192.098	196.7	188.375	WDR1	GeneID:422842,Genbank:NM_001004402.1,CGNC:11108	WD repeat domain 1	GO:0030042,GO:0030836,GO:0030864,GO:0040011,GO:0042643,GO:0045214,GO:0051015	actin filament depolymerization|positive regulation of actin filament depolymerization|cortical actin cytoskeleton|locomotion|actomyosin, actin portion|sarcomere organization|actin filament binding
NM_001004403.2	688.865	588.977	788.752	1.33919	0.42136	0.211114	1	10.2782	8.52657	10.1511	10.5911	11.7375	15.0002	SLBP	GeneID:422902,Genbank:NM_001004403.2,CGNC:11719	stem-loop binding protein	GO:0003729,GO:0005634,GO:0005730,GO:0005737,GO:0005829,GO:0006398,GO:0030529,GO:0033260,GO:0044770,GO:0051028,GO:0071204,GO:0071207	mRNA binding|nucleus|nucleolus|cytoplasm|cytosol|mRNA 3'-end processing by stem-loop binding and cleavage|intracellular ribonucleoprotein complex|nuclear DNA replication|cell cycle phase transition|mRNA transport|histone pre-mRNA 3'end processing complex|histone pre-mRNA stem-loop binding
NM_001004404.2	517.786	450.056	585.515	1.30098	0.379601	0.296119	1	7.02594	4.68216	5.14892	6.1195	6.90273	8.13851	LARGE2	GeneID:423200,Genbank:NM_001004404.2,CGNC:51920	LARGE xylosyl- and glucuronyltransferase 2	GO:0000139,GO:0015020,GO:0016021,GO:0035269,GO:0042285,GO:0046872	Golgi membrane|glucuronosyltransferase activity|integral component of membrane|protein O-linked mannosylation|xylosyltransferase activity|metal ion binding
NM_001004405.2	18.0827	10.4941	25.6713	2.44627	1.29058	0.448082	1	1.33721e-17	0.278466	2.42541e-07	3.69729e-05	0.478189	0.171809	CAPN3	GeneID:423233,Genbank:NM_001004405.2,CGNC:51929	calpain 3	GO:0003824,GO:0004198,GO:0005509,GO:0005634,GO:0005737,GO:0005829,GO:0005886,GO:0006461,GO:0006508,GO:0008233,GO:0008307,GO:0014718,GO:0014850,GO:0030016,GO:0030018,GO:0030239,GO:0030315,GO:0031402,GO:0031432,GO:0032947,GO:0033234,GO:0043066,GO:0043122,GO:0043234,GO:0045214,GO:0045862,GO:0045892,GO:0045893,GO:0050790,GO:0051092,GO:0051281,GO:0051592,GO:0055103,GO:0061061,GO:0071277,GO:0071472,GO:…	catalytic activity|calcium-dependent cysteine-type endopeptidase activity|calcium ion binding|nucleus|cytoplasm|cytosol|plasma membrane|protein complex assembly|proteolysis|peptidase activity|structural constituent of muscle|positive regulation of satellite cell activation involved in skeletal muscle regeneration|response to muscle activity|myofibril|Z disc|myofibril assembly|T-tubule|sodium ion …
NM_001004406.1	32.3772	17.5296	47.2248	2.69401	1.42975	0.244555	1	0.425318	0.702731	0.0273725	0.699612	1.97952	0.361067	CFL2	GeneID:423320,Genbank:NM_001004406.1,CGNC:7624	cofilin 2	GO:0005634,GO:0007519,GO:0015629,GO:0016363,GO:0030018,GO:0030043,GO:0030836,GO:0045214,GO:0046716,GO:0051015	nucleus|skeletal muscle tissue development|actin cytoskeleton|nuclear matrix|Z disc|actin filament fragmentation|positive regulation of actin filament depolymerization|sarcomere organization|muscle cell cellular homeostasis|actin filament binding	ko04666,ko04360,ko04810	Fc gamma R-mediated phagocytosis|Axon guidance|Regulation of actin cytoskeleton
NM_001004407.1	148.772	159.275	138.269	0.868114	-0.204044	0.732471	1	6.15467	4.47737	5.67565	3.94603	5.04729	4.7073	GYPC	GeneID:424230,Genbank:NM_001004407.1,CGNC:8790	glycophorin C (Gerbich blood group)
NM_001004408.2	1.82894	2.67663	0.98126	0.366603	-1.44771	0.88533	1	0.035355	0.00488028	0	0.00465583	0	0.00950995	VTG1	GeneID:424547,Genbank:NM_001004408.2,CGNC:6758	vitellogenin 1	GO:0005319,GO:0045735	lipid transporter activity|nutrient reservoir activity
NM_001004409.2	445.255	496.138	394.371	0.794882	-0.331187	0.393346	1	6.73331	5.61337	4.78017	4.11471	4.84722	4.21462	TRPC1	GeneID:424776,Genbank:NM_001004409.2,CGNC:1899	transient receptor potential cation channel subfamily C member 1	GO:0005261,GO:0005737,GO:0005886,GO:0005887,GO:0006828,GO:0015279,GO:0016323,GO:0030017,GO:0042438,GO:0043034,GO:0043234,GO:0043235,GO:0044325,GO:0045121,GO:0046541,GO:0051281,GO:0051480,GO:0051592,GO:0070679	cation channel activity|cytoplasm|plasma membrane|integral component of plasma membrane|manganese ion transport|store-operated calcium channel activity|basolateral plasma membrane|sarcomere|melanin biosynthetic process|costamere|protein complex|receptor complex|ion channel binding|membrane raft|saliva secretion|positive regulation of release of sequestered calcium ion into cytosol|regulation of c…	ko04726,ko04972,ko04360,ko04724	Serotonergic synapse|Pancreatic secretion|Axon guidance|Glutamatergic synapse
NM_001004410.1	2828.36	2689.22	2967.49	1.10347	0.142053	0.583613	1	20.8294	24.012	24.6355	23.9544	25.8737	24.0304	PIK3CA	GeneID:424971,Genbank:NM_001004410.1,CGNC:6785	phosphatidylinositol-4,5-bisphosphate 3-kinase catalytic subunit alpha	GO:0001525,GO:0001889,GO:0002250,GO:0004674,GO:0005524,GO:0005737,GO:0005886,GO:0005942,GO:0005943,GO:0006006,GO:0006468,GO:0006909,GO:0006954,GO:0010468,GO:0014065,GO:0016303,GO:0030027,GO:0030168,GO:0030295,GO:0033138,GO:0035004,GO:0035005,GO:0040014,GO:0043457,GO:0043491,GO:0043524,GO:0043560,GO:0044029,GO:0045087,GO:0046854,GO:0046934,GO:0060326,GO:0060612,GO:0071333,GO:0097009,GO:2000270,GO:…	angiogenesis|liver development|adaptive immune response|protein serine/threonine kinase activity|ATP binding|cytoplasm|plasma membrane|phosphatidylinositol 3-kinase complex|phosphatidylinositol 3-kinase complex, class IA|glucose metabolic process|protein phosphorylation|phagocytosis|inflammatory response|regulation of gene expression|phosphatidylinositol 3-kinase signaling|1-phosphatidylinositol-…	ko04066,ko04910,ko04670,ko04360,ko04015,ko04722,ko04211,ko04620,ko04611,ko04071,ko04660,ko04550,ko00562,ko04914,ko04923,ko04650,ko04973,ko04960,ko04668,ko04380,ko04261,ko04014,ko04151,ko04510,ko04070,ko04024,ko04725,ko04630,ko04072,ko04152,ko04370,ko04666,ko04068,ko04919,ko04810,ko04022,ko04917,ko04062,ko04915,ko04212,ko04210,ko04662,ko04012,ko04664,ko04921,ko04750,ko04213,ko04150	HIF-1 signaling pathway|Insulin signaling pathway|Leukocyte transendothelial migration|Axon guidance|Rap1 signaling pathway|Neurotrophin signaling pathway|Longevity regulating pathway|Toll-like receptor signaling pathway|Platelet activation|Sphingolipid signaling pathway|T cell receptor signaling pathway|Signaling pathways regulating pluripotency of stem cells|Inositol phosphate metabolism|Proges…
NM_001004411.1	93.3852	71.2837	115.487	1.6201	0.696084	0.37067	1	0.728188	1.2886	1.2434	0.778136	3.20668	1.17569	SERPINI1	GeneID:425002,Genbank:NM_001004411.1,CGNC:7200	serpin family I member 1	GO:0004867,GO:0005615,GO:0043025,GO:0043204,GO:0060205	serine-type endopeptidase inhibitor activity|extracellular space|neuronal cell body|perikaryon|cytoplasmic vesicle lumen
NM_001004412.1	31004.2	36211.4	25797	0.7124	-0.48924	0.0619983	1	419.72	338.155	427.838	368.181	243.963	203.597	MME	GeneID:425031,Genbank:NM_001004412.1,CGNC:7860	membrane metalloendopeptidase	GO:0001822,GO:0004175,GO:0004222,GO:0005737,GO:0005886,GO:0005903,GO:0005925,GO:0006508,GO:0006518,GO:0008021,GO:0008233,GO:0008237,GO:0008238,GO:0008270,GO:0016020,GO:0016021,GO:0019233,GO:0030424,GO:0030425,GO:0042277,GO:0044306,GO:0045202,GO:0046449,GO:0050435,GO:0070062,GO:0071345,GO:0071492,GO:0071493,GO:0090399,GO:0097242	kidney development|endopeptidase activity|metalloendopeptidase activity|cytoplasm|plasma membrane|brush border|focal adhesion|proteolysis|peptide metabolic process|synaptic vesicle|peptidase activity|metallopeptidase activity|exopeptidase activity|zinc ion binding|membrane|integral component of membrane|sensory perception of pain|axon|dendrite|peptide binding|neuron projection terminus|synapse|cr…	ko04974,ko04640,ko04614	Protein digestion and absorption|Hematopoietic cell lineage|Renin-angiotensin system
NM_001004413.2	2293.45	2379.78	2207.12	0.927447	-0.108663	0.675536	1	25.1691	24.8209	26.1536	23.424	20.1509	24.3165	NCSTN	GeneID:426905,Genbank:NM_001004413.2,CGNC:6959	nicastrin	GO:0002262,GO:0004175,GO:0005765,GO:0005783,GO:0005794,GO:0005886,GO:0005887,GO:0005925,GO:0006508,GO:0006509,GO:0007219,GO:0007220,GO:0016020,GO:0016021,GO:0016485,GO:0031293,GO:0034205,GO:0035333,GO:0035577,GO:0042098,GO:0042470,GO:0042982,GO:0042987,GO:0043065,GO:0043085,GO:0043312,GO:0048013,GO:0050673,GO:0070062,GO:0070765	myeloid cell homeostasis|endopeptidase activity|lysosomal membrane|endoplasmic reticulum|Golgi apparatus|plasma membrane|integral component of plasma membrane|focal adhesion|proteolysis|membrane protein ectodomain proteolysis|Notch signaling pathway|Notch receptor processing|membrane|integral component of membrane|protein processing|membrane protein intracellular domain proteolysis|amyloid-beta f…	ko04330	Notch signaling pathway
NM_001004414.2	2.78915	1.31935	4.25895	3.22807	1.69067	0.795913	1	0.0482385	0.175683	0	0	0	0.678977	IL10	GeneID:428264,Genbank:NM_001004414.2,CGNC:588	interleukin 10	GO:0001938,GO:0002740,GO:0002826,GO:0002875,GO:0002904,GO:0005125,GO:0005576,GO:0005615,GO:0006954,GO:0006955,GO:0030886,GO:0030889,GO:0032695,GO:0032715,GO:0032720,GO:0032800,GO:0034115,GO:0035729,GO:0042742,GO:0042832,GO:0044130,GO:0045019,GO:0045077,GO:0045348,GO:0045787,GO:0045944,GO:0050715,GO:0051045,GO:0051091,GO:0051384,GO:0060302,GO:0071222,GO:1903034,GO:1903208,GO:1904706,GO:2000352	positive regulation of endothelial cell proliferation|negative regulation of cytokine secretion involved in immune response|negative regulation of T-helper 1 type immune response|negative regulation of chronic inflammatory response to antigenic stimulus|positive regulation of B cell apoptotic process|cytokine activity|extracellular region|extracellular space|inflammatory response|immune response|…	ko04060,ko04630,ko04672,ko04068,ko04660	Cytokine-cytokine receptor interaction|Jak-STAT signaling pathway|Intestinal immune network for IgA production|FoxO signaling pathway|T cell receptor signaling pathway
NM_001004429.3	2817.24	2435.56	3198.92	1.31343	0.393334	0.127185	1	24.3709	23.6321	28.2091	29.9803	34.2551	32.3317	TACC3	GeneID:422899,Genbank:NM_001004429.3,CGNC:51849	transforming acidic coiled-coil containing protein 3	GO:0000922,GO:0005737,GO:0007049,GO:0017148,GO:0031369,GO:0043234,GO:0051301	spindle pole|cytoplasm|cell cycle|negative regulation of translation|translation initiation factor binding|protein complex|cell division	ko03013	RNA transport
NM_001004493.4	0.16397	0.32794	0	0	#NAME?	0.999717	1	3.71162e-13	0.00205418	0.000604563	0.00011178	1.60362e-07	0.000789076	NFASC	GeneID:419824,Genbank:NM_001004493.4,CGNC:51099	neurofascin, transcript variant 2	GO:0005886,GO:0007155,GO:0007411,GO:0007422,GO:0016021,GO:0019226,GO:0042552,GO:0050808	plasma membrane|cell adhesion|axon guidance|peripheral nervous system development|integral component of membrane|transmission of nerve impulse|myelination|synapse organization	ko04514	Cell adhesion molecules (CAMs)
NM_001004709.4	4.96182	6.33409	3.58956	0.566704	-0.819332	0.84577	1	0.0503366	0.0148804	0.00316461	0.0301149	3.75918e-07	0.00757126	NFASC	GeneID:419824,Genbank:NM_001004709.4,CGNC:51099	neurofascin, transcript variant 3	GO:0005886,GO:0007155,GO:0007411,GO:0007422,GO:0016021,GO:0019226,GO:0042552,GO:0050808	plasma membrane|cell adhesion|axon guidance|peripheral nervous system development|integral component of membrane|transmission of nerve impulse|myelination|synapse organization	ko04514	Cell adhesion molecules (CAMs)
NM_001004765.2	14.5464	17.8118	11.281	0.633348	-0.658931	0.741018	1	0.378767	0.000280737	0.442692	0.000389412	0.299431	0.209975	AQP4	GeneID:421088,Genbank:NM_001004765.2,CGNC:51401	aquaporin 4, transcript variant 1	GO:0005737,GO:0005887,GO:0009897,GO:0015250,GO:0016323,GO:0034220,GO:0050891,GO:0071346	cytoplasm|integral component of plasma membrane|external side of plasma membrane|water channel activity|basolateral plasma membrane|ion transmembrane transport|multicellular organismal water homeostasis|cellular response to interferon-gamma	ko04976,ko04962	Bile secretion|Vasopressin-regulated water reabsorption
NM_001004766.1	3391.25	2988.02	3794.47	1.26989	0.344706	0.172468	1	50.8075	53.147	50.1288	56.549	64.0112	67.842	FUT8	GeneID:423178,Genbank:NM_001004766.1,CGNC:6116	fucosyltransferase 8			ko00533,ko00510,ko00513	Glycosaminoglycan biosynthesis - keratan sulfate|N-Glycan biosynthesis|Various types of N-glycan biosynthesis
NM_001004767.1	383.449	470.125	296.774	0.631265	-0.663682	0.101625	1	6.44746	7.76196	4.27138	4.6139	3.68486	2.93803	SIRT1	GeneID:423646,Genbank:NM_001004767.1,CGNC:52016	sirtuin 1			ko04212,ko04922,ko04211,ko04152,ko04068,ko04213	Longevity regulating pathway - worm|Glucagon signaling pathway|Longevity regulating pathway|AMPK signaling pathway|FoxO signaling pathway|Longevity regulating pathway - multiple species
NM_001004768.1	593.147	694.078	492.215	0.709163	-0.49581	0.155724	1	6.59798	8.68776	8.68432	4.52717	5.66974	6.1524	MCAM	GeneID:448832,Genbank:NM_001004768.1,CGNC:54317	melanoma cell adhesion molecule	GO:0001525,GO:0003094,GO:0005576,GO:0005615,GO:0005634,GO:0005925,GO:0007155,GO:0009897,GO:0016021,GO:0030335,GO:0043204,GO:0061042	angiogenesis|glomerular filtration|extracellular region|extracellular space|nucleus|focal adhesion|cell adhesion|external side of plasma membrane|integral component of membrane|positive regulation of cell migration|perikaryon|vascular wound healing
NM_001004769.1	8.6358	14.4065	2.86508	0.198874	-2.33007	0.430239	1	1.04663	1.00462e-15	0.0465025	0	0.214004	3.48796e-18	BTC	GeneID:448833,Genbank:NM_001004769.1,CGNC:14126	betacellulin	GO:0000165,GO:0004713,GO:0005088,GO:0005154,GO:0005576,GO:0005615,GO:0005622,GO:0005886,GO:0007173,GO:0008083,GO:0008284,GO:0016021,GO:0035810,GO:0038128,GO:0043066,GO:0045597,GO:0045840,GO:0046934,GO:0048146,GO:0051781,GO:0051897,GO:1901185,GO:2000145	MAPK cascade|protein tyrosine kinase activity|Ras guanyl-nucleotide exchange factor activity|epidermal growth factor receptor binding|extracellular region|extracellular space|intracellular|plasma membrane|epidermal growth factor receptor signaling pathway|growth factor activity|positive regulation of cell proliferation|integral component of membrane|positive regulation of urine volume|ERBB2 signa…	ko04012	ErbB signaling pathway
NM_001005345.1	505.286	515.985	494.588	0.958531	-0.0611027	0.896738	1	7.70772	9.48806	4.13008	3.91795	7.85801	7.91116	PDLIM7	GeneID:416362,Genbank:NM_001005345.1,CGNC:20787	PDZ and LIM domain 7	GO:0001503,GO:0001725,GO:0005737,GO:0005884,GO:0006913,GO:0007275,GO:0008134,GO:0015629,GO:0030018,GO:0030154,GO:0030864,GO:0031941,GO:0032880,GO:0033613,GO:0043433,GO:0046872,GO:0048471	ossification|stress fiber|cytoplasm|actin filament|nucleocytoplasmic transport|multicellular organism development|transcription factor binding|actin cytoskeleton|Z disc|cell differentiation|cortical actin cytoskeleton|filamentous actin|regulation of protein localization|activating transcription factor binding|negative regulation of DNA binding transcription factor activity|metal ion binding|perin…
NM_001005346.1	2901.31	3030.01	2772.61	0.915051	-0.128076	0.615126	1	30.7163	39.6457	32.2783	33.5601	30.0184	26.8168	TSKU	GeneID:419088,Genbank:NM_001005346.1,CGNC:486	tsukushi, small leucine rich proteoglycan	GO:0004930,GO:0005615,GO:0005886,GO:0007188,GO:0010468,GO:0021540,GO:0021670,GO:0021960,GO:0030178,GO:0061073	G-protein coupled receptor activity|extracellular space|plasma membrane|adenylate cyclase-modulating G-protein coupled receptor signaling pathway|regulation of gene expression|corpus callosum morphogenesis|lateral ventricle development|anterior commissure morphogenesis|negative regulation of Wnt signaling pathway|ciliary body morphogenesis
NM_001005347.2	76.3869	108.202	44.5722	0.411937	-1.2795	0.112042	1	0.754042	1.59719	0.894045	0.535237	0.561541	0.188207	EVC	GeneID:422851,Genbank:NM_001005347.2,CGNC:11183	EvC ciliary complex subunit 1	GO:0001501,GO:0003416,GO:0005737,GO:0005929,GO:0007224,GO:0007517,GO:0016021,GO:0036064,GO:0045880,GO:0051216,GO:0060170,GO:0098797	skeletal system development|endochondral bone growth|cytoplasm|cilium|smoothened signaling pathway|muscle organ development|integral component of membrane|ciliary basal body|positive regulation of smoothened signaling pathway|cartilage development|ciliary membrane|plasma membrane protein complex	ko04340	Hedgehog signaling pathway
NM_001005427.1	91.9383	121.245	62.632	0.516576	-0.952949	0.197199	1	2.40193	1.78255	1.50861	0.414321	1.4361	1.01708	MEOX2	GeneID:374137,Genbank:NM_001005427.1,CGNC:8206	mesenchyme homeobox 2	GO:0000978,GO:0000980,GO:0001077,GO:0001205,GO:0001525,GO:0001757,GO:0003700,GO:0005634,GO:0005737,GO:0007519,GO:0016607,GO:0043565,GO:0045944,GO:0060021,GO:0060173,GO:0070997,GO:0090051	RNA polymerase II proximal promoter sequence-specific DNA binding|RNA polymerase II distal enhancer sequence-specific DNA binding|transcriptional activator activity, RNA polymerase II proximal promoter sequence-specific DNA binding|transcriptional activator activity, RNA polymerase II distal enhancer sequence-specific DNA binding|angiogenesis|somite specification|DNA binding transcription factor …
NM_001005431.1	0	0	0					7.21325e-05	0.00136889	0.000184851	6.96616e-08	8.64681e-05	5.26518e-09	FKBP5	GeneID:421186,Genbank:NM_001005431.1,CGNC:627	FK506 binding protein 5	GO:0003755,GO:0005528,GO:0005654,GO:0005737,GO:0005829,GO:0006457,GO:0016020,GO:0031072,GO:0061077,GO:0070062	peptidyl-prolyl cis-trans isomerase activity|FK506 binding|nucleoplasm|cytoplasm|cytosol|protein folding|membrane|heat shock protein binding|chaperone-mediated protein folding|extracellular exosome	ko04915	Estrogen signaling pathway
NM_001005571.1	0	0	0					2.42133e-10	2.64124e-27	1.24085e-28	5.6527e-06	1.47942e-06	1.23764e-26	CYP8B1	GeneID:425055,Genbank:NM_001005571.1,CGNC:52326	cytochrome P450 family 8 subfamily B member 1	GO:0005506,GO:0005789,GO:0006699,GO:0008397,GO:0016021,GO:0016125,GO:0019825,GO:0020037,GO:0031090,GO:0033778	iron ion binding|endoplasmic reticulum membrane|bile acid biosynthetic process|sterol 12-alpha-hydroxylase activity|integral component of membrane|sterol metabolic process|oxygen binding|heme binding|organelle membrane|7alpha-hydroxycholest-4-en-3-one 12alpha-hydroxylase activity	ko03320,ko00120	PPAR signaling pathway|Primary bile acid biosynthesis
NM_001005616.1	10.3191	20.6382	0	0	#NAME?	0.0266904	0.75279	0.0265466	0.405876	0.129343	1.45013e-12	2.66615e-08	9.42029e-14	PROX1	GeneID:395802,Genbank:NM_001005616.1,CGNC:7438	prospero homeobox 1	GO:0000122,GO:0001078,GO:0001822,GO:0001889,GO:0001945,GO:0001946,GO:0002088,GO:0003677,GO:0005623,GO:0005634,GO:0005737,GO:0006351,GO:0007507,GO:0021516,GO:0021915,GO:0030182,GO:0030910,GO:0031016,GO:0043049,GO:0045944,GO:0048511,GO:0055013,GO:0060042,GO:0060836,GO:0070309,GO:0070365	negative regulation of transcription from RNA polymerase II promoter|transcriptional repressor activity, RNA polymerase II proximal promoter sequence-specific DNA binding|kidney development|liver development|lymph vessel development|lymphangiogenesis|lens development in camera-type eye|DNA binding|cell|nucleus|cytoplasm|transcription, DNA-templated|heart development|dorsal spinal cord development…	ko04013	MAPK signaling pathway - fly
NM_001005618.1	3631.11	3817.77	3444.45	0.902214	-0.148458	0.551087	1	26.105	29.6325	31.8393	25.8285	26.8873	23.4679	PLOD1	GeneID:419485,Genbank:NM_001005618.1,CGNC:51011	procollagen-lysine, 2-oxoglutarate 5-dioxygenase 1	GO:0005506,GO:0008475,GO:0017185,GO:0030867,GO:0031418	iron ion binding|procollagen-lysine 5-dioxygenase activity|peptidyl-lysine hydroxylation|rough endoplasmic reticulum membrane|L-ascorbic acid binding	ko00310	Lysine degradation
NM_001005791.1	812.117	838.011	786.224	0.938202	-0.09203	0.772806	1	16.3569	17.5064	18.261	14.5888	15.81	16.6775	AVEN	GeneID:395127,Genbank:NM_001005791.1,CGNC:7338	apoptosis and caspase activation inhibitor	GO:0005622,GO:0006915,GO:0012505,GO:0016020,GO:0043066	intracellular|apoptotic process|endomembrane system|membrane|negative regulation of apoptotic process
NM_001005796.2	711.597	732.284	690.909	0.943499	-0.0839072	0.915153	1	8.33832	8.40749	8.687	0.0139423	8.66345	14.3147	SSRP1	GeneID:396509,Genbank:NM_001005796.2,CGNC:49844	structure specific recognition protein 1	GO:0003677,GO:0005694,GO:0005730,GO:0006260,GO:0006281,GO:0006351,GO:0006355	DNA binding|chromosome|nucleolus|DNA replication|DNA repair|transcription, DNA-templated|regulation of transcription, DNA-templated
NM_001005798.1	2478.84	2395.97	2561.71	1.06918	0.0965013	0.801471	1	21.3175	15.7221	15.831	26.1097	12.8643	15.4611	SNTB1	GeneID:404774,Genbank:NM_001005798.1,CGNC:49881	syntrophin beta 1	GO:0003779,GO:0005198,GO:0005516,GO:0005737,GO:0005856,GO:0005925,GO:0006936,GO:0016010,GO:0030165,GO:0042383,GO:0043234,GO:0045202	actin binding|structural molecule activity|calmodulin binding|cytoplasm|cytoskeleton|focal adhesion|muscle contraction|dystrophin-associated glycoprotein complex|PDZ domain binding|sarcolemma|protein complex|synapse
NM_001005800.1	734.656	611.54	857.773	1.40264	0.488149	0.608148	1	2.47806	13.2865	2.3201	2.55182	12.6506	9.09143	CSNK1G1	GeneID:415328,Genbank:NM_001005800.1,CGNC:49959	casein kinase 1 gamma 1	GO:0004674,GO:0005524,GO:0005634,GO:0005737,GO:0005829,GO:0006897,GO:0008360,GO:0016055,GO:0018105	protein serine/threonine kinase activity|ATP binding|nucleus|cytoplasm|cytosol|endocytosis|regulation of cell shape|Wnt signaling pathway|peptidyl-serine phosphorylation	ko04341,ko04340	Hedgehog signaling pathway - fly|Hedgehog signaling pathway
NM_001005802.1	1462.48	1300.36	1624.61	1.24935	0.321177	0.260079	1	36.3915	36.4144	38.9944	45.4954	39.7337	49	SEC11A	GeneID:415334,Genbank:NM_001005802.1,CGNC:1762	SEC11 homolog A, signal peptidase complex subunit	GO:0005787,GO:0006465,GO:0008233,GO:0008236,GO:0016021,GO:0031090	signal peptidase complex|signal peptide processing|peptidase activity|serine-type peptidase activity|integral component of membrane|organelle membrane	ko03060	Protein export
NM_001005805.1	660.334	586.248	734.419	1.25274	0.325091	0.340608	1	13.8742	16.2732	14.2934	14.4083	18.2307	20.8465	WDR61	GeneID:415359,Genbank:NM_001005805.1,CGNC:2341	WD repeat domain 61	GO:0005634,GO:0005737,GO:0016593,GO:0032968,GO:0035327,GO:0045638,GO:0045944,GO:0051571,GO:0055087,GO:0080182,GO:2001162	nucleus|cytoplasm|Cdc73/Paf1 complex|positive regulation of transcription elongation from RNA polymerase II promoter|transcriptionally active chromatin|negative regulation of myeloid cell differentiation|positive regulation of transcription from RNA polymerase II promoter|positive regulation of histone H3-K4 methylation|Ski complex|histone H3-K4 trimethylation|positive regulation of histone H3-K7…	ko03018	RNA degradation
NM_001005808.2	5236.25	4523.87	5948.64	1.31494	0.395001	0.186101	1	49.9236	37.7432	50.76	75.4789	44.8684	54.8688	IDH3A	GeneID:415362,Genbank:NM_001005808.2,CGNC:2399	isocitrate dehydrogenase 3 (NAD(+)) alpha	GO:0000287,GO:0004449,GO:0005739,GO:0006099,GO:0043209,GO:0051287	magnesium ion binding|isocitrate dehydrogenase (NAD+) activity|mitochondrion|tricarboxylic acid cycle|myelin sheath|NAD binding	ko00020,ko01230,ko01210,ko01200	Citrate cycle (TCA cycle)|Biosynthesis of amino acids|2-Oxocarboxylic acid metabolism|Carbon metabolism
NM_001005811.1	315.476	293.528	337.425	1.14955	0.201068	0.646445	1	2.08245	1.47878	2.33326	3.10988	1.74559	1.68466	FAM214A	GeneID:415416,Genbank:NM_001005811.1,CGNC:3374	family with sequence similarity 214 member A
NM_001005813.1	5363.6	5490.75	5236.46	0.953687	-0.0684116	0.776994	1	91.1945	80.2827	98.3502	95.19	80.8367	72.3349	TMOD3	GeneID:415421,Genbank:NM_001005813.1,CGNC:49978	tropomodulin 3	GO:0003779,GO:0005523,GO:0005865,GO:0005913,GO:0006936,GO:0007015,GO:0030239,GO:0048821,GO:0051694,GO:0098641,GO:1901992	actin binding|tropomyosin binding|striated muscle thin filament|cell-cell adherens junction|muscle contraction|actin filament organization|myofibril assembly|erythrocyte development|pointed-end actin filament capping|cadherin binding involved in cell-cell adhesion|positive regulation of mitotic cell cycle phase transition
NM_001005816.1	618.313	557.698	678.928	1.21738	0.283775	0.408459	1	9.34754	5.44847	8.04048	9.25995	9.37669	8.3075	GABPB1	GeneID:415453,Genbank:NM_001005816.1,CGNC:16371	GA binding protein transcription factor beta subunit 1, transcript variant 2	GO:0003700,GO:0005634,GO:0006351,GO:0044212,GO:0045944	DNA binding transcription factor activity|nucleus|transcription, DNA-templated|transcription regulatory region DNA binding|positive regulation of transcription from RNA polymerase II promoter
NM_001005819.1	2451.24	2234	2668.48	1.19448	0.256386	0.329922	1	27.927	27.8586	31.2635	34.5719	32.1752	33.3803	BTBD1	GeneID:415461,Genbank:NM_001005819.1,CGNC:4511	BTB domain containing 1	GO:0000932,GO:0005829,GO:0019005,GO:0022008,GO:0030162,GO:0031625,GO:0042787,GO:0043161,GO:0043234	P-body|cytosol|SCF ubiquitin ligase complex|neurogenesis|regulation of proteolysis|ubiquitin protein ligase binding|protein ubiquitination involved in ubiquitin-dependent protein catabolic process|proteasome-mediated ubiquitin-dependent protein catabolic process|protein complex
NM_001005820.1	15.7525	31.505	0	0	#NAME?	0.00350681	0.272942	0.129732	0.402334	0.276891	1.03619e-11	1.29855e-18	0.00117284	TMC3	GeneID:415470,Genbank:NM_001005820.1,CGNC:49991	transmembrane channel like 3	GO:0006811,GO:0016021	ion transport|integral component of membrane
NM_001005821.1	1416.55	1233.26	1599.84	1.29724	0.375449	0.188522	1	44.4235	38.2678	46.2503	49.316	52.4863	59.3483	MRPS11	GeneID:415498,Genbank:NM_001005821.1,CGNC:5113	mitochondrial ribosomal protein S11	GO:0000028,GO:0000462,GO:0003735,GO:0005743,GO:0005763,GO:0032543,GO:0043043,GO:0048027,GO:0070181	ribosomal small subunit assembly|maturation of SSU-rRNA from tricistronic rRNA transcript (SSU-rRNA, 5.8S rRNA, LSU-rRNA)|structural constituent of ribosome|mitochondrial inner membrane|mitochondrial small ribosomal subunit|mitochondrial translation|peptide biosynthetic process|mRNA 5'-UTR binding|small ribosomal subunit rRNA binding	ko03010	Ribosome
NM_001005822.1	208.685	186.211	231.158	1.24138	0.311942	0.540316	1	3.65929	6.24072	2.52335	3.5465	4.94498	6.27544	LRRC28	GeneID:415512,Genbank:NM_001005822.1,CGNC:5330	leucine rich repeat containing 28	GO:0007165	signal transduction
NM_001005823.1	1526.95	1145.25	1908.64	1.66657	0.736881	0.00940499	0.460814	33.5544	31.7761	40.7948	61.2124	44.9168	63.5842	SNRPA1	GeneID:415523,Genbank:NM_001005823.1,CGNC:50006	small nuclear ribonucleoprotein polypeptide A'	GO:0000398,GO:0003723,GO:0005654,GO:0005681,GO:0005686,GO:0008380,GO:0016604,GO:0016607,GO:0030532,GO:0030620,GO:0035722,GO:0071013	mRNA splicing, via spliceosome|RNA binding|nucleoplasm|spliceosomal complex|U2 snRNP|RNA splicing|nuclear body|nuclear speck|small nuclear ribonucleoprotein complex|U2 snRNA binding|interleukin-12-mediated signaling pathway|catalytic step 2 spliceosome	ko03040	Spliceosome
NM_001005825.1	654.107	652.269	655.945	1.00564	0.00810733	0.994072	1	7.0624	9.99738	9.2547	8.67812	7.02947	9.6244	VWA9	GeneID:415540,Genbank:NM_001005825.1,CGNC:5651	von Willebrand factor A domain containing 9	GO:0005634	nucleus
NM_001005827.1	13534.7	12409.4	14660	1.18136	0.240444	0.303551	1	166.843	146.383	164.595	198.378	168.414	177.167	RAB11A	GeneID:415544,Genbank:NM_001005827.1,CGNC:50011	RAB11A, member RAS oncogene family	GO:0000910,GO:0000922,GO:0003924,GO:0005525,GO:0005739,GO:0005771,GO:0005802,GO:0005813,GO:0005828,GO:0005886,GO:0006887,GO:0007080,GO:0008017,GO:0010634,GO:0010796,GO:0010971,GO:0015031,GO:0030424,GO:0030953,GO:0031175,GO:0031489,GO:0032154,GO:0032402,GO:0036258,GO:0043234,GO:0045335,GO:0045773,GO:0048471,GO:0055037,GO:0055038,GO:0060627,GO:0070062,GO:0072594,GO:0072659,GO:0090150,GO:0090307,GO:…	cytokinesis|spindle pole|GTPase activity|GTP binding|mitochondrion|multivesicular body|trans-Golgi network|centrosome|kinetochore microtubule|plasma membrane|exocytosis|mitotic metaphase plate congression|microtubule binding|positive regulation of epithelial cell migration|regulation of multivesicular body size|positive regulation of G2/M transition of mitotic cell cycle|protein transport|axon|as…	ko04972,ko04962,ko04144,ko04961	Pancreatic secretion|Vasopressin-regulated water reabsorption|Endocytosis|Endocrine and other factor-regulated calcium reabsorption
NM_001005830.1	2226.53	2476.57	1976.49	0.798076	-0.325402	0.216456	1	34.2919	26.1303	36.3981	26.2186	20.6475	27.4697	MAP2K1	GeneID:415549,Genbank:NM_001005830.1,CGNC:50013	mitogen-activated protein kinase kinase 1	GO:0004674,GO:0004713,GO:0005524,GO:0005634,GO:0005737,GO:0005815	protein serine/threonine kinase activity|protein tyrosine kinase activity|ATP binding|nucleus|cytoplasm|microtubule organizing center	ko04066,ko04910,ko04912,ko04540,ko04620,ko04015,ko04730,ko04722,ko04320,ko04626,ko04071,ko04660,ko04550,ko04914,ko04650,ko04915,ko04916,ko04668,ko04380,ko04014,ko04151,ko04270,ko04510,ko04013,ko04024,ko04010,ko04725,ko04114,ko04072,ko04810,ko04370,ko04666,ko04068,ko04919,ko04022,ko04917,ko04062,ko04726,ko04210,ko04720,ko04662,ko04012,ko04664,ko04921,ko04150	HIF-1 signaling pathway|Insulin signaling pathway|GnRH signaling pathway|Gap junction|Toll-like receptor signaling pathway|Rap1 signaling pathway|Long-term depression|Neurotrophin signaling pathway|Dorso-ventral axis formation|Plant-pathogen interaction|Sphingolipid signaling pathway|T cell receptor signaling pathway|Signaling pathways regulating pluripotency of stem cells|Progesterone-mediated o…
NM_001005831.1	532.534	408.538	656.53	1.60702	0.684389	0.0602287	1	4.71352	5.13932	6.52187	9.72932	8.71947	6.93533	PRMT7	GeneID:415620,Genbank:NM_001005831.1,CGNC:513	protein arginine methyltransferase 7	GO:0000387,GO:0005634,GO:0005829,GO:0006349,GO:0006351,GO:0006355,GO:0008469,GO:0008757,GO:0016277,GO:0016571,GO:0018216,GO:0019918,GO:0030154,GO:0034969,GO:0035241,GO:0035242,GO:0035243,GO:0043046,GO:0044020	spliceosomal snRNP assembly|nucleus|cytosol|regulation of gene expression by genetic imprinting|transcription, DNA-templated|regulation of transcription, DNA-templated|histone-arginine N-methyltransferase activity|S-adenosylmethionine-dependent methyltransferase activity|[myelin basic protein]-arginine N-methyltransferase activity|histone methylation|peptidyl-arginine methylation|peptidyl-arginin…
NM_001005833.1	2157.94	1968.41	2347.47	1.19257	0.254075	0.343923	1	45.038	54.038	52.4389	57.653	55.6255	60.399	CFAP20	GeneID:415627,Genbank:NM_001005833.1,CGNC:593	cilia and flagella associated protein 20	GO:0005634,GO:0005814,GO:0005874,GO:0005929,GO:0018095,GO:0036064,GO:0060271,GO:0060296,GO:2000147,GO:2000253	nucleus|centriole|microtubule|cilium|protein polyglutamylation|ciliary basal body|cilium assembly|regulation of cilium beat frequency involved in ciliary motility|positive regulation of cell motility|positive regulation of feeding behavior
NM_001005834.2	3064.6	2664.36	3464.84	1.30044	0.379002	0.139743	1	37.5032	40.8966	37.8475	51.2733	41.7802	52.0964	CIAPIN1	GeneID:415637,Genbank:NM_001005834.2,CGNC:812	cytokine induced apoptosis inhibitor 1	GO:0005634,GO:0005737,GO:0005758,GO:0006915,GO:0008168,GO:0016226,GO:0046872,GO:0051537	nucleus|cytoplasm|mitochondrial intermembrane space|apoptotic process|methyltransferase activity|iron-sulfur cluster assembly|metal ion binding|2 iron, 2 sulfur cluster binding
NM_001005835.1	1015.67	999.705	1031.63	1.03194	0.0453559	0.883385	1	9.74615	9.68698	8.32382	9.11518	8.46835	9.96599	E2F4	GeneID:769430,Genbank:NM_001005835.1,CGNC:1207	E2F transcription factor 4			ko04350,ko04110	TGF-beta signaling pathway|Cell cycle
NM_001005836.1	2065.01	1410.52	2719.5	1.92801	0.94711	0.000613474	0.0949756	16.6617	15.6107	8.12406	24.2112	22.0371	28.6401	AARS	GeneID:415668,Genbank:NM_001005836.1,CGNC:50043	alanyl-tRNA synthetase	GO:0000049,GO:0002161,GO:0004813,GO:0005524,GO:0005737,GO:0005829,GO:0006400,GO:0006418,GO:0006419,GO:0008033,GO:0016020,GO:0016597,GO:0021680,GO:0043524,GO:0046872,GO:0050885,GO:0070062	tRNA binding|aminoacyl-tRNA editing activity|alanine-tRNA ligase activity|ATP binding|cytoplasm|cytosol|tRNA modification|tRNA aminoacylation for protein translation|alanyl-tRNA aminoacylation|tRNA processing|membrane|amino acid binding|cerebellar Purkinje cell layer development|negative regulation of neuron apoptotic process|metal ion binding|neuromuscular process controlling balance|extracellul…	ko00970	Aminoacyl-tRNA biosynthesis
NM_001005837.1	361.661	306.088	417.234	1.36312	0.446912	0.279943	1	4.83162	5.94512	4.44289	8.35161	5.52541	6.05833	HSDL1	GeneID:415703,Genbank:NM_001005837.1,CGNC:2379	hydroxysteroid dehydrogenase like 1	GO:0005739,GO:0006694,GO:0016491	mitochondrion|steroid biosynthetic process|oxidoreductase activity
NM_001005838.1	197.559	258.879	136.239	0.526266	-0.926135	0.3928	1	3.28618	6.70074	2.4799	0.444762	1.2063e-11	5.63687	AKTIP	GeneID:415720,Genbank:NM_001005838.1,CGNC:2644	AKT interacting protein	GO:0005737,GO:0005829,GO:0005886,GO:0006915,GO:0007032,GO:0007040,GO:0008333,GO:0015031,GO:0031625,GO:0045022,GO:0061630,GO:0070695	cytoplasm|cytosol|plasma membrane|apoptotic process|endosome organization|lysosome organization|endosome to lysosome transport|protein transport|ubiquitin protein ligase binding|early endosome to late endosome transport|ubiquitin protein ligase activity|FHF complex
NM_001005839.1	1700.59	1575.93	1825.25	1.1582	0.211886	0.443928	1	20.4401	21.9718	21.7593	24.0144	24.1577	23.4268	BRD7	GeneID:415730,Genbank:NM_001005839.1,CGNC:2769	bromodomain containing 7	GO:0005634,GO:0006351,GO:0006355,GO:0007049,GO:0016055	nucleus|transcription, DNA-templated|regulation of transcription, DNA-templated|cell cycle|Wnt signaling pathway
NM_001005840.1	2018.08	1997.36	2038.81	1.02075	0.0296332	0.915493	1	30.8295	27.7162	29.5764	31.6227	25.8018	29.1763	ITFG1	GeneID:415742,Genbank:NM_001005840.1,CGNC:2973	integrin alpha FG-GAP repeat containing 1	GO:0016021,GO:0070062	integral component of membrane|extracellular exosome
NM_001005841.1	2584.46	2214.91	2954.01	1.33369	0.415426	0.110819	1	43.4674	38.6021	44.4491	56.7311	52.2804	53.6674	DNAJA2	GeneID:415744,Genbank:NM_001005841.1,CGNC:3019	DnaJ heat shock protein family (Hsp40) member A2	GO:0001671,GO:0005524,GO:0005829,GO:0009408,GO:0016020,GO:0031072,GO:0042026,GO:0046872,GO:0051082,GO:0051087	ATPase activator activity|ATP binding|cytosol|response to heat|membrane|heat shock protein binding|protein refolding|metal ion binding|unfolded protein binding|chaperone binding	ko04141	Protein processing in endoplasmic reticulum
NM_001005842.1	5720.06	5105.51	6334.62	1.24074	0.311201	0.200784	1	43.3885	50.8267	48.395	57.565	56.2532	56.4502	VPS35	GeneID:415750,Genbank:NM_001005842.1,CGNC:3222	VPS35, retromer complex component	GO:0005764,GO:0005765,GO:0005768,GO:0005769,GO:0005770,GO:0005829,GO:0007040,GO:0008565,GO:0010008,GO:0010628,GO:0010629,GO:0010821,GO:0014069,GO:0016055,GO:0016241,GO:0030904,GO:0030906,GO:0031647,GO:0031648,GO:0031748,GO:0032268,GO:0032463,GO:0033365,GO:0042147,GO:0043005,GO:0043025,GO:0043653,GO:0045056,GO:0048471,GO:0050728,GO:0050882,GO:0060161,GO:0060548,GO:0061357,GO:0070062,GO:0090141,GO:…	lysosome|lysosomal membrane|endosome|early endosome|late endosome|cytosol|lysosome organization|protein transporter activity|endosome membrane|positive regulation of gene expression|negative regulation of gene expression|regulation of mitochondrion organization|postsynaptic density|Wnt signaling pathway|regulation of macroautophagy|retromer complex|retromer, cargo-selective complex|regulation of …	ko04144	Endocytosis
NM_001005843.1	8820.81	7899.77	9741.86	1.23318	0.302387	0.206492	1	195.545	224.767	238.104	241.602	234.489	302.996	UQCRFS1	GeneID:415752,Genbank:NM_001005843.1,CGNC:3283	ubiquinol-cytochrome c reductase, Rieske iron-sulfur polypeptide 1	GO:0005750,GO:0005751,GO:0008121,GO:0016021,GO:0043209,GO:0046872,GO:0051537	mitochondrial respiratory chain complex III|mitochondrial respiratory chain complex IV|ubiquinol-cytochrome-c reductase activity|integral component of membrane|myelin sheath|metal ion binding|2 iron, 2 sulfur cluster binding	ko00190,ko02020,ko04260	Oxidative phosphorylation|Two-component system|Cardiac muscle contraction
NM_001005848.2	675.009	682.029	667.988	0.979413	-0.0300115	0.932934	1	14.379	15.4564	17.2617	14.2363	17.8139	12.562	HES4	GeneID:395128,Genbank:NM_001005848.2,CGNC:49182	hes family bHLH transcription factor 4, transcript variant 1	GO:0003677,GO:0005634,GO:0006351,GO:0006355,GO:0042803,GO:0045665,GO:0046982	DNA binding|nucleus|transcription, DNA-templated|regulation of transcription, DNA-templated|protein homodimerization activity|negative regulation of neuron differentiation|protein heterodimerization activity	ko03460,ko04330	Fanconi anemia pathway|Notch signaling pathway
NM_001006128.1	13737.3	11438.2	16036.3	1.40199	0.487478	0.0382973	0.846796	128.765	165.625	205.349	251.344	218.27	204.348	GPI	GeneID:415783,Genbank:NM_001006128.1,CGNC:3683	glucose-6-phosphate isomerase	GO:0001525,GO:0001701,GO:0001707,GO:0004347,GO:0005125,GO:0005615,GO:0005654,GO:0005829,GO:0005886,GO:0006094,GO:0006096,GO:0007611,GO:0008083,GO:0016866,GO:0019242,GO:0031625,GO:0032355,GO:0032570,GO:0033574,GO:0034101,GO:0035902,GO:0035994,GO:0042593,GO:0043005,GO:0043154,GO:0043209,GO:0043278,GO:0043524,GO:0046185,GO:0046686,GO:0048029,GO:0051024,GO:0051156,GO:0060170,GO:0061620	angiogenesis|in utero embryonic development|mesoderm formation|glucose-6-phosphate isomerase activity|cytokine activity|extracellular space|nucleoplasm|cytosol|plasma membrane|gluconeogenesis|glycolytic process|learning or memory|growth factor activity|intramolecular transferase activity|methylglyoxal biosynthetic process|ubiquitin protein ligase binding|response to estradiol|response to progeste…	ko01200,ko00520,ko00030,ko00500,ko00010	Carbon metabolism|Amino sugar and nucleotide sugar metabolism|Pentose phosphate pathway|Starch and sucrose metabolism|Glycolysis / Gluconeogenesis
NM_001006129.2	858.879	975.2	742.559	0.761442	-0.393193	0.213739	1	17.036	15.2922	15.4795	10.3592	10.0676	14.5235	NAE1	GeneID:415792,Genbank:NM_001006129.2,CGNC:50078	NEDD8 activating enzyme E1 subunit 1	GO:0005737,GO:0019781,GO:0045116	cytoplasm|NEDD8 activating enzyme activity|protein neddylation
NM_001006130.1	564.925	835.093	294.758	0.352965	-1.5024	3.60076e-05	0.0142077	11.5326	7.9592	7.63104	3.41505	2.8259	3.00873	USP10	GeneID:415817,Genbank:NM_001006130.1,CGNC:4228	ubiquitin specific peptidase 10	GO:0002039,GO:0004197,GO:0004843,GO:0005634,GO:0005737,GO:0005769,GO:0006281,GO:0006511,GO:0006914,GO:0006974,GO:0010506,GO:0016579,GO:0030330,GO:0036459,GO:0043124,GO:0044325,GO:0071347	p53 binding|cysteine-type endopeptidase activity|thiol-dependent ubiquitin-specific protease activity|nucleus|cytoplasm|early endosome|DNA repair|ubiquitin-dependent protein catabolic process|autophagy|cellular response to DNA damage stimulus|regulation of autophagy|protein deubiquitination|DNA damage response, signal transduction by p53 class mediator|thiol-dependent ubiquitinyl hydrolase activi…	ko04139	Regulation of mitophagy - yeast
NM_001006131.2	977.685	836.997	1118.37	1.33617	0.418109	0.176113	1	13.7158	13.9748	13.1936	16.7146	15.4596	20.2803	DHODH	GeneID:415876,Genbank:NM_001006131.2,CGNC:514	dihydroorotate dehydrogenase (quinone)	GO:0004152,GO:0005654,GO:0005739,GO:0005743,GO:0005829,GO:0006207,GO:0007565,GO:0007595,GO:0008144,GO:0010181,GO:0016021,GO:0031000,GO:0042594,GO:0043025,GO:0043065,GO:0044205,GO:0046134,GO:0048039,GO:0090140,GO:1903576	dihydroorotate dehydrogenase activity|nucleoplasm|mitochondrion|mitochondrial inner membrane|cytosol|'de novo' pyrimidine nucleobase biosynthetic process|female pregnancy|lactation|drug binding|FMN binding|integral component of membrane|response to caffeine|response to starvation|neuronal cell body|positive regulation of apoptotic process|'de novo' UMP biosynthetic process|pyrimidine nucleoside b…	ko00240	Pyrimidine metabolism
NM_001006132.1	679.2	609.999	748.401	1.22689	0.295003	0.377531	1	6.0325	4.09549	4.70691	6.6959	5.88673	5.04148	AP1G1	GeneID:415880,Genbank:NM_001006132.1,CGNC:554	adaptor related protein complex 1 gamma 1 subunit	GO:0000139,GO:0005215,GO:0005737,GO:0005765,GO:0005794,GO:0005829,GO:0006886,GO:0008565,GO:0016020,GO:0017137,GO:0019886,GO:0019894,GO:0030119,GO:0030131,GO:0030136,GO:0030659,GO:0030665,GO:0030742,GO:0032438,GO:0032588,GO:0035646,GO:0043231,GO:0043323,GO:0045954,GO:0050690,GO:0055037,GO:0090160	Golgi membrane|transporter activity|cytoplasm|lysosomal membrane|Golgi apparatus|cytosol|intracellular protein transport|protein transporter activity|membrane|Rab GTPase binding|antigen processing and presentation of exogenous peptide antigen via MHC class II|kinesin binding|AP-type membrane coat adaptor complex|clathrin adaptor complex|clathrin-coated vesicle|cytoplasmic vesicle membrane|clathri…	ko04142	Lysosome
NM_001006133.1	865.58	274.394	1456.77	5.30904	2.40845	0.000332273	0.0648664	0.00364608	5.51773	4.01418	20.1372	20.2394	8.09794	PRKCD	GeneID:415905,Genbank:NM_001006133.1,CGNC:50113	protein kinase C delta			ko04062,ko04722,ko04915,ko04750,ko04912,ko04530,ko04666,ko04270	Chemokine signaling pathway|Neurotrophin signaling pathway|Estrogen signaling pathway|Inflammatory mediator regulation of TRP channels|GnRH signaling pathway|Tight junction|Fc gamma R-mediated phagocytosis|Vascular smooth muscle contraction
NM_001006134.1	3158.84	2820.91	3496.77	1.23959	0.309861	0.226168	1	23.6212	26.4449	29.5472	34.6615	30.7553	29.6034	USP4	GeneID:415937,Genbank:NM_001006134.1,CGNC:50119	ubiquitin specific peptidase 4	GO:0000244,GO:0004843,GO:0005634,GO:0005737,GO:0005829,GO:0005886,GO:0006511,GO:0016579,GO:0031397,GO:0031647,GO:0031685,GO:0034394,GO:0042802,GO:0046872	spliceosomal tri-snRNP complex assembly|thiol-dependent ubiquitin-specific protease activity|nucleus|cytoplasm|cytosol|plasma membrane|ubiquitin-dependent protein catabolic process|protein deubiquitination|negative regulation of protein ubiquitination|regulation of protein stability|adenosine receptor binding|protein localization to cell surface|identical protein binding|metal ion binding
NM_001006135.1	2843.4	2883.74	2803.06	0.97202	-0.0409416	0.872978	1	39.915	36.5364	43.5636	39.2929	38.3193	34.9764	WDR82	GeneID:415942,Genbank:NM_001006135.1,CGNC:50122	WD repeat domain 82	GO:0000784,GO:0000785,GO:0003682,GO:0005730,GO:0042800,GO:0048188,GO:0072357,GO:0080182	nuclear chromosome, telomeric region|chromatin|chromatin binding|nucleolus|histone methyltransferase activity (H3-K4 specific)|Set1C/COMPASS complex|PTW/PP1 phosphatase complex|histone H3-K4 trimethylation	ko03015	mRNA surveillance pathway
NM_001006136.2	15362.8	13720.1	17005.4	1.23946	0.309706	0.185183	1	165.055	193.9	209.729	252.25	228.171	198.66	ACAD9	GeneID:415974,Genbank:NM_001006136.2,CGNC:3741	acyl-CoA dehydrogenase family member 9	GO:0001676,GO:0004466,GO:0005634,GO:0005739,GO:0005743,GO:0030425,GO:0031966,GO:0032981,GO:0050660,GO:0051791,GO:0070991	long-chain fatty acid metabolic process|long-chain-acyl-CoA dehydrogenase activity|nucleus|mitochondrion|mitochondrial inner membrane|dendrite|mitochondrial membrane|mitochondrial respiratory chain complex I assembly|flavin adenine dinucleotide binding|medium-chain fatty acid metabolic process|medium-chain-acyl-CoA dehydrogenase activity
NM_001006137.1	475.291	429.652	520.93	1.21244	0.277919	0.448244	1	11.4945	8.67336	9.12005	12.2916	15.5459	6.76636	HMCES	GeneID:416015,Genbank:NM_001006137.1,CGNC:4404	5-hydroxymethylcytosine (hmC) binding, ES cell-specific	GO:0003677,GO:0008233	DNA binding|peptidase activity
NM_001006138.1	932.219	866.065	998.374	1.15277	0.205105	0.513102	1	14.3818	14.4998	12.5426	15.882	12.6834	17.2906	RUVBL1	GeneID:416022,Genbank:NM_001006138.1,CGNC:4431	RuvB like AAA ATPase 1			ko04310	Wnt signaling pathway
NM_001006139.1	1007.81	1012.65	1002.97	0.990439	-0.0138606	0.964876	1	7.32656	8.45526	8.97883	7.0736	9.1225	7.47326	MCM2	GeneID:416027,Genbank:NM_001006139.1,CGNC:4524	minichromosome maintenance complex component 2	GO:0000785,GO:0003677,GO:0003678,GO:0005524,GO:0005634,GO:0006268,GO:0006270,GO:0007049,GO:0030174,GO:0042555,GO:0046872	chromatin|DNA binding|DNA helicase activity|ATP binding|nucleus|DNA unwinding involved in DNA replication|DNA replication initiation|cell cycle|regulation of DNA-dependent DNA replication initiation|MCM complex|metal ion binding	ko04113,ko04111,ko03030,ko04110	Meiosis - yeast|Cell cycle - yeast|DNA replication|Cell cycle
NM_001006140.2	628.98	640.323	617.636	0.964569	-0.0520435	0.880025	1	8.53457	8.95611	7.97065	7.90947	7.48008	8.22822	CCDC174	GeneID:416044,Genbank:NM_001006140.2,CGNC:4867	coiled-coil domain containing 174	GO:0005634	nucleus
NM_001006141.1	7090.62	6832.39	7348.84	1.07559	0.105126	0.664918	1	63.7069	60.8342	70.7801	77.8314	62.1948	62.3531	SUCLG2	GeneID:416087,Genbank:NM_001006141.1,CGNC:5776	succinate-CoA ligase GDP-forming beta subunit	GO:0004776,GO:0005524,GO:0005525,GO:0005739,GO:0006099,GO:0006104,GO:0046872	succinate-CoA ligase (GDP-forming) activity|ATP binding|GTP binding|mitochondrion|tricarboxylic acid cycle|succinyl-CoA metabolic process|metal ion binding	ko00020,ko00640,ko01200	Citrate cycle (TCA cycle)|Propanoate metabolism|Carbon metabolism
NM_001006142.1	1399.09	1473.59	1324.59	0.898893	-0.153779	0.713238	1	16.0174	8.7168	21.031	11.6277	10.9372	16.9968	PPP4R2	GeneID:416098,Genbank:NM_001006142.1,CGNC:5906	protein phosphatase 4 regulatory subunit 2	GO:0005654,GO:0010569,GO:0019888,GO:0030289,GO:0030674	nucleoplasm|regulation of double-strand break repair via homologous recombination|protein phosphatase regulator activity|protein phosphatase 4 complex|protein binding, bridging
NM_001006143.1	2467.69	2448.75	2486.62	1.01547	0.0221441	0.935031	1	31.5284	29.9814	37.6185	32.6864	34.038	30.4243	EDEM1	GeneID:416110,Genbank:NM_001006143.1,CGNC:6306	ER degradation enhancing alpha-mannosidase like protein 1	GO:0000139,GO:0004571,GO:0005509,GO:0005783,GO:0006491,GO:0006986,GO:0016235,GO:0030176,GO:0030433,GO:0036510,GO:0044322,GO:0051787,GO:0097466,GO:1904154,GO:1904382	Golgi membrane|mannosyl-oligosaccharide 1,2-alpha-mannosidase activity|calcium ion binding|endoplasmic reticulum|N-glycan processing|response to unfolded protein|aggresome|integral component of endoplasmic reticulum membrane|ubiquitin-dependent ERAD pathway|trimming of terminal mannose on C branch|endoplasmic reticulum quality control compartment|misfolded protein binding|ubiquitin-dependent glyc…	ko04141	Protein processing in endoplasmic reticulum
NM_001006144.1	1158.39	1017.08	1299.7	1.27788	0.35375	0.234196	1	16.0141	13.881	15.741	17.4839	17.1591	21.477	HARS	GeneID:416132,Genbank:NM_001006144.1,CGNC:50172	histidyl-tRNA synthetase	GO:0004821,GO:0005524,GO:0005739,GO:0005829,GO:0006427,GO:0032543,GO:0042802	histidine-tRNA ligase activity|ATP binding|mitochondrion|cytosol|histidyl-tRNA aminoacylation|mitochondrial translation|identical protein binding	ko00970	Aminoacyl-tRNA biosynthesis
NM_001006145.1	2186.61	2140.86	2232.37	1.04274	0.0603837	0.818363	1	37.0031	30.467	29.7569	30.6596	30.6083	36.3944	IK	GeneID:416133,Genbank:NM_001006145.1,CGNC:540	IK cytokine, down-regulator of HLA II	GO:0000278,GO:0000922,GO:0005654,GO:0005681,GO:0005694,GO:0005737,GO:0006397,GO:0007094,GO:0008380,GO:0034501,GO:0042802	mitotic cell cycle|spindle pole|nucleoplasm|spliceosomal complex|chromosome|cytoplasm|mRNA processing|mitotic spindle assembly checkpoint|RNA splicing|protein localization to kinetochore|identical protein binding
NM_001006146.1	1342.62	1430.1	1255.14	0.877654	-0.188276	0.510512	1	15.6697	14.4462	18.0637	13.2691	13.6214	13.8696	SLU7	GeneID:416157,Genbank:NM_001006146.1,CGNC:1036	SLU7 homolog, splicing factor	GO:0000375,GO:0005681,GO:0006397,GO:0046872	RNA splicing, via transesterification reactions|spliceosomal complex|mRNA processing|metal ion binding	ko03040	Spliceosome
NM_001006147.1	12011.6	10093	13930.1	1.38017	0.464844	0.049168	0.925813	83.5225	94.412	113.903	132.551	115.572	138.665	HSPA9	GeneID:416183,Genbank:NM_001006147.1,CGNC:1687	heat shock protein family A (Hsp70) member 9	GO:0005524,GO:0005739,GO:0006457,GO:0016226,GO:0030218,GO:0045646,GO:0045647,GO:0051082,GO:1902037,GO:1903707	ATP binding|mitochondrion|protein folding|iron-sulfur cluster assembly|erythrocyte differentiation|regulation of erythrocyte differentiation|negative regulation of erythrocyte differentiation|unfolded protein binding|negative regulation of hematopoietic stem cell differentiation|negative regulation of hemopoiesis	ko03018,ko04212	RNA degradation|Longevity regulating pathway - worm
NM_001006148.1	1310.13	1379.28	1240.99	0.899739	-0.152422	0.596767	1	11.6478	13.9864	12.6896	10.4617	11.6638	11.0776	BRD8	GeneID:416219,Genbank:NM_001006148.1,CGNC:50195	bromodomain containing 8	GO:0000812,GO:0005654,GO:0005739,GO:0006351,GO:0035267,GO:0040008,GO:0043967,GO:0043968,GO:0045944	Swr1 complex|nucleoplasm|mitochondrion|transcription, DNA-templated|NuA4 histone acetyltransferase complex|regulation of growth|histone H4 acetylation|histone H2A acetylation|positive regulation of transcription from RNA polymerase II promoter
NM_001006149.1	209.589	228.366	190.812	0.835554	-0.259195	0.604542	1	2.83177	6.42167	2.75929	3.05624	2.7554	3.75989	TIMD4	GeneID:416250,Genbank:NM_001006149.1,CGNC:2838	T-cell immunoglobulin and mucin domain containing 4	GO:0001786,GO:0016021	phosphatidylserine binding|integral component of membrane
NM_001006150.1	3895.43	3489.63	4301.23	1.23257	0.301673	0.227229	1	43.13	42.1113	44.9038	50.0315	50.6999	53.7661	G3BP1	GeneID:416265,Genbank:NM_001006150.1,CGNC:50211	G3BP stress granule assembly factor 1	GO:0003677,GO:0003729,GO:0004386,GO:0004519,GO:0005524,GO:0005634,GO:0005829,GO:0005886,GO:0010494,GO:0030529,GO:0090090	DNA binding|mRNA binding|helicase activity|endonuclease activity|ATP binding|nucleus|cytosol|plasma membrane|cytoplasmic stress granule|intracellular ribonucleoprotein complex|negative regulation of canonical Wnt signaling pathway
NM_001006151.1	2532.4	2490.35	2574.45	1.03377	0.0479148	0.859608	1	43.3048	45.5192	48.5194	46.4421	43.465	46.7021	RBM22	GeneID:416270,Genbank:NM_001006151.1,CGNC:3366	RNA binding motif protein 22	GO:0000387,GO:0000974,GO:0005487,GO:0005634,GO:0005737,GO:0017070,GO:0033120,GO:0035690,GO:0036002,GO:0045292,GO:0046872,GO:0071006,GO:0071007,GO:0090316	spliceosomal snRNP assembly|Prp19 complex|nucleocytoplasmic transporter activity|nucleus|cytoplasm|U6 snRNA binding|positive regulation of RNA splicing|cellular response to drug|pre-mRNA binding|mRNA cis splicing, via spliceosome|metal ion binding|U2-type catalytic step 1 spliceosome|U2-type catalytic step 2 spliceosome|positive regulation of intracellular protein transport	ko03040	Spliceosome
NM_001006152.1	4558.87	4123.55	4994.19	1.21114	0.276366	0.263293	1	66.4919	66.781	64.8508	80.9081	69.9367	79.9658	PPP2CA	GeneID:416318,Genbank:NM_001006152.1,CGNC:4870	protein phosphatase 2 catalytic subunit alpha	GO:0000159,GO:0000775,GO:0000922,GO:0004721,GO:0005634,GO:0005829,GO:0005886,GO:0007498,GO:0008022,GO:0010719,GO:0046872,GO:0046982,GO:0050811,GO:0051321,GO:0071902	protein phosphatase type 2A complex|chromosome, centromeric region|spindle pole|phosphoprotein phosphatase activity|nucleus|cytosol|plasma membrane|mesoderm development|protein C-terminus binding|negative regulation of epithelial to mesenchymal transition|metal ion binding|protein heterodimerization activity|GABA receptor binding|meiotic cell cycle|positive regulation of protein serine/threonine …	ko03015,ko04390,ko04530,ko04391,ko04728,ko04114,ko04730,ko04261,ko04152,ko04350,ko04071,ko04151,ko04111,ko04013,ko04113	mRNA surveillance pathway|Hippo signaling pathway|Tight junction|Hippo signaling pathway - fly|Dopaminergic synapse|Oocyte meiosis|Long-term depression|Adrenergic signaling in cardiomyocytes|AMPK signaling pathway|TGF-beta signaling pathway|Sphingolipid signaling pathway|PI3K-Akt signaling pathway|Cell cycle - yeast|MAPK signaling pathway - fly|Meiosis - yeast
NM_001006153.1	3447.07	3979.68	2914.46	0.732336	-0.449423	0.496728	1	61.496	33.7728	105.808	78.2942	29.8369	33.7065	SKP1	GeneID:416319,Genbank:NM_001006153.1,CGNC:4880	S-phase kinase-associated protein 1	GO:0000086,GO:0000209,GO:0002223,GO:0004842,GO:0005634,GO:0005654,GO:0005737,GO:0005829,GO:0006879,GO:0008013,GO:0010265,GO:0010972,GO:0016055,GO:0016567,GO:0019005,GO:0019904,GO:0031146,GO:0031467,GO:0035518,GO:0038061,GO:0038095,GO:0043161,GO:0043687,GO:0050852,GO:0051403,GO:0051437,GO:0051457,GO:0070062,GO:0070498,GO:0097602	G2/M transition of mitotic cell cycle|protein polyubiquitination|stimulatory C-type lectin receptor signaling pathway|ubiquitin-protein transferase activity|nucleus|nucleoplasm|cytoplasm|cytosol|cellular iron ion homeostasis|beta-catenin binding|SCF complex assembly|negative regulation of G2/M transition of mitotic cell cycle|Wnt signaling pathway|protein ubiquitination|SCF ubiquitin ligase compl…	ko04114,ko04141,ko04110,ko04341,ko04350,ko04120,ko04111,ko04710,ko04310	Oocyte meiosis|Protein processing in endoplasmic reticulum|Cell cycle|Hedgehog signaling pathway - fly|TGF-beta signaling pathway|Ubiquitin mediated proteolysis|Cell cycle - yeast|Circadian rhythm|Wnt signaling pathway
NM_001006154.2	6346.12	7107.27	5584.98	0.785812	-0.347743	0.148283	1	91.9162	87.9265	97.6235	69.7232	71.8945	68.663	C13H5orf15	GeneID:416321,Genbank:NM_001006154.2,CGNC:4906	chromosome 13 C5orf15 homolog	GO:0016021	integral component of membrane
NM_001006155.1	349.129	299.212	399.047	1.33366	0.415394	0.422743	1	1.41762	4.78433	5.87562	6.16465	6.15	3.18672	P4HA2	GeneID:416326,Genbank:NM_001006155.1,CGNC:50226	prolyl 4-hydroxylase subunit alpha 2	GO:0004656,GO:0005506,GO:0005788,GO:0016702,GO:0031418	procollagen-proline 4-dioxygenase activity|iron ion binding|endoplasmic reticulum lumen|oxidoreductase activity, acting on single donors with incorporation of molecular oxygen, incorporation of two atoms of oxygen|L-ascorbic acid binding	ko00330	Arginine and proline metabolism
NM_001006156.1	4212.04	4424.94	3999.14	0.903773	-0.145968	0.594756	1	74.0574	45.0647	67.4424	63.7015	55.8649	43.8385	GNPDA1	GeneID:416341,Genbank:NM_001006156.1,CGNC:5528	glucosamine-6-phosphate deaminase 1	GO:0004342,GO:0005737,GO:0005975,GO:0006043,GO:0006044,GO:0006091	glucosamine-6-phosphate deaminase activity|cytoplasm|carbohydrate metabolic process|glucosamine catabolic process|N-acetylglucosamine metabolic process|generation of precursor metabolites and energy	ko00520	Amino sugar and nucleotide sugar metabolism
NM_001006158.1	3454.51	3126.66	3782.37	1.20972	0.274669	0.277537	1	49.9845	52.3624	49.5452	65.0836	54.3711	57.3848	CCZ1	GeneID:416433,Genbank:NM_001006158.1,CGNC:50256	CCZ1 homolog, vacuolar protein trafficking and biogenesis associated	GO:0005765,GO:0016192,GO:0031982	lysosomal membrane|vesicle-mediated transport|vesicle
NM_001006159.2	185.857	177.689	194.026	1.09194	0.126897	0.816739	1	1.34948	3.76959	2.19346	1.96073	3.24286	2.46971	GET4	GeneID:416450,Genbank:NM_001006159.2,CGNC:2779	golgi to ER traffic protein 4	GO:0005654,GO:0005730,GO:0005829,GO:0045048,GO:0051087,GO:0051220,GO:0071816,GO:0071818,GO:1904378	nucleoplasm|nucleolus|cytosol|protein insertion into ER membrane|chaperone binding|cytoplasmic sequestering of protein|tail-anchored membrane protein insertion into ER membrane|BAT3 complex|maintenance of unfolded protein involved in ERAD pathway
NM_001006160.2	1413.37	1069.75	1756.98	1.64242	0.715825	0.0129019	0.539278	23.6672	28.3172	38.548	48.4425	45.0417	49.4186	NUDT1	GeneID:416467,Genbank:NM_001006160.2,CGNC:3119	nudix hydrolase 1
NM_001006161.3	822.62	1031.84	613.399	0.594471	-0.750321	0.115405	1	5.37684	11.0312	5.66698	5.53143	4.24395	2.83516	CARD11	GeneID:416476,Genbank:NM_001006161.3,CGNC:50263	caspase recruitment domain family member 11	GO:0001772,GO:0001819,GO:0002223,GO:0002377,GO:0004385,GO:0005737,GO:0005829,GO:0005886,GO:0007249,GO:0030183,GO:0030890,GO:0031295,GO:0032449,GO:0038095,GO:0038202,GO:0042100,GO:0042102,GO:0042981,GO:0043123,GO:0045061,GO:0045086,GO:0045121,GO:0045577,GO:0045580,GO:0048872,GO:0050700,GO:0050852,GO:0051092,GO:0070062,GO:0070970	immunological synapse|positive regulation of cytokine production|stimulatory C-type lectin receptor signaling pathway|immunoglobulin production|guanylate kinase activity|cytoplasm|cytosol|plasma membrane|I-kappaB kinase/NF-kappaB signaling|B cell differentiation|positive regulation of B cell proliferation|T cell costimulation|CBM complex|Fc-epsilon receptor signaling pathway|TORC1 signaling|B cel…	ko04662,ko04660,ko04064	B cell receptor signaling pathway|T cell receptor signaling pathway|NF-kappa B signaling pathway
NM_001006162.1	743.958	1085.61	402.303	0.370577	-1.43216	1.81406e-05	0.00854805	14.4715	15.7294	16.1389	6.49067	3.70189	6.24631	WIPI2	GeneID:416481,Genbank:NM_001006162.1,CGNC:3368	WD repeat domain, phosphoinositide interacting 2	GO:0000045,GO:0000422,GO:0005654,GO:0005776,GO:0005829,GO:0006497,GO:0019898,GO:0032266,GO:0034045,GO:0034497,GO:0043234,GO:0044804,GO:0061739,GO:0080025,GO:0098792	autophagosome assembly|autophagy of mitochondrion|nucleoplasm|autophagosome|cytosol|protein lipidation|extrinsic component of membrane|phosphatidylinositol-3-phosphate binding|phagophore assembly site membrane|protein localization to phagophore assembly site|protein complex|autophagy of nucleus|protein lipidation involved in autophagosome assembly|phosphatidylinositol-3,5-bisphosphate binding|xen…
NM_001006163.1	2286.99	1862.62	2711.37	1.45568	0.541692	0.0419431	0.871884	34.0487	31.5297	37.2325	53.7027	36.7281	53.1767	COPS3	GeneID:416504,Genbank:NM_001006163.1,CGNC:3588	COP9 signalosome subunit 3	GO:0000338,GO:0005654,GO:0005829,GO:0006511,GO:0008180	protein deneddylation|nucleoplasm|cytosol|ubiquitin-dependent protein catabolic process|COP9 signalosome
NM_001006164.1	810.098	762.008	858.187	1.12622	0.171484	0.632704	1	8.78406	7.47295	14.1699	12.5997	8.4018	11.8788	PEMT	GeneID:416508,Genbank:NM_001006164.1,CGNC:3619	phosphatidylethanolamine N-methyltransferase	GO:0000773,GO:0004608,GO:0005789,GO:0006656,GO:0016021,GO:0031966,GO:0080101	phosphatidyl-N-methylethanolamine N-methyltransferase activity|phosphatidylethanolamine N-methyltransferase activity|endoplasmic reticulum membrane|phosphatidylcholine biosynthetic process|integral component of membrane|mitochondrial membrane|phosphatidyl-N-dimethylethanolamine N-methyltransferase activity	ko00564	Glycerophospholipid metabolism
NM_001006165.1	233.733	156.996	310.471	1.97758	0.983736	0.0443038	0.89021	1.51845	3.08867	2.6242	5.50434	5.42172	2.87113	PRPSAP2	GeneID:416521,Genbank:NM_001006165.1,CGNC:50275	phosphoribosyl pyrophosphate synthetase associated protein 2	GO:0000287,GO:0004749,GO:0009116,GO:0009165	magnesium ion binding|ribose phosphate diphosphokinase activity|nucleoside metabolic process|nucleotide biosynthetic process
NM_001006166.1	1691.34	1459.22	1923.45	1.31814	0.398499	0.152797	1	13.7047	13.2882	15.3071	20.0191	14.1655	19.3421	TBL3	GeneID:416545,Genbank:NM_001006166.1,CGNC:4142	transducin beta like 3	GO:0000462,GO:0005634,GO:0005730,GO:0030515,GO:0032040,GO:0034388	maturation of SSU-rRNA from tricistronic rRNA transcript (SSU-rRNA, 5.8S rRNA, LSU-rRNA)|nucleus|nucleolus|snoRNA binding|small-subunit processome|Pwp2p-containing subcomplex of 90S preribosome	ko03008	Ribosome biogenesis in eukaryotes
NM_001006167.2	872.619	742.722	1002.52	1.34979	0.432732	0.172921	1	11.6206	11.7901	11.3034	14.3096	13.3085	17.3898	LCMT1	GeneID:416565,Genbank:NM_001006167.2,CGNC:4467	leucine carboxyl methyltransferase 1	GO:0000086,GO:0003880,GO:0005654,GO:0005829,GO:0006464,GO:0006479,GO:0006481,GO:0008757,GO:0010906,GO:0018423,GO:0031333,GO:0042981,GO:0090266	G2/M transition of mitotic cell cycle|protein C-terminal carboxyl O-methyltransferase activity|nucleoplasm|cytosol|cellular protein modification process|protein methylation|C-terminal protein methylation|S-adenosylmethionine-dependent methyltransferase activity|regulation of glucose metabolic process|protein C-terminal leucine carboxyl O-methyltransferase activity|negative regulation of protein c…
NM_001006169.1	426.935	373.66	480.211	1.28515	0.361942	0.356793	1	6.04324	7.6205	8.16508	8.6209	8.5196	9.80349	NDE1	GeneID:416597,Genbank:NM_001006169.1,CGNC:4900	nudE neurodevelopment protein 1	GO:0000132,GO:0000776,GO:0001764,GO:0005737,GO:0005813,GO:0005871,GO:0005874,GO:0007020,GO:0007059,GO:0007100,GO:0007405,GO:0008017,GO:0016477,GO:0021987,GO:0031616,GO:0042802,GO:0045202,GO:0047496,GO:0051298,GO:0051301,GO:0051303,GO:0051642,GO:2000574	establishment of mitotic spindle orientation|kinetochore|neuron migration|cytoplasm|centrosome|kinesin complex|microtubule|microtubule nucleation|chromosome segregation|mitotic centrosome separation|neuroblast proliferation|microtubule binding|cell migration|cerebral cortex development|spindle pole centrosome|identical protein binding|synapse|vesicle transport along microtubule|centrosome duplica…
NM_001006170.1	141.139	105.108	177.17	1.6856	0.753258	0.212002	1	1.41541	3.09585	5.14198	5.19939	7.56776	2.96982	FOPNL	GeneID:416598,Genbank:NM_001006170.1,CGNC:4927	FGFR1OP N-terminal like	GO:0031514,GO:0034451,GO:0034453,GO:0036064,GO:0060271	motile cilium|centriolar satellite|microtubule anchoring|ciliary basal body|cilium assembly
NM_001006171.1	3697.05	3994.08	3400.03	0.851268	-0.232315	0.355995	1	76.6514	73.922	71.7147	59.2493	65.6486	57.7966	ARL6IP1	GeneID:416604,Genbank:NM_001006171.1,CGNC:5116	ADP ribosylation factor like GTPase 6 interacting protein 1	GO:0002038,GO:0005783,GO:0005784,GO:0005789,GO:0005829,GO:0006613,GO:0006915,GO:0030176,GO:0042802,GO:0043066,GO:0043154,GO:0071787,GO:1990809	positive regulation of L-glutamate transport|endoplasmic reticulum|Sec61 translocon complex|endoplasmic reticulum membrane|cytosol|cotranslational protein targeting to membrane|apoptotic process|integral component of endoplasmic reticulum membrane|identical protein binding|negative regulation of apoptotic process|negative regulation of cysteine-type endopeptidase activity involved in apoptotic pr…
NM_001006172.2	1181.83	1111.92	1251.73	1.12574	0.17087	0.556459	1	24.0147	18.8652	18.1759	22.2129	23.013	21.2115	METTL9	GeneID:416623,Genbank:NM_001006172.2,CGNC:5318	methyltransferase like 9
NM_001006174.1	264.103	273.763	254.442	0.929421	-0.105595	0.814322	1	4.30849	4.41597	7.14643	6.05686	4.41039	3.74946	RMI2	GeneID:416628,Genbank:NM_001006174.1,CGNC:5408	RecQ mediated genome instability 2	GO:0003677,GO:0005829,GO:0006260,GO:0016607,GO:0033045	DNA binding|cytosol|DNA replication|nuclear speck|regulation of sister chromatid segregation	ko03460	Fanconi anemia pathway
NM_001006175.1	1665.86	1589.66	1742.06	1.09587	0.132071	0.63332	1	14.2174	16.1734	18.8698	17.4885	20.5767	14.1259	TRAP1	GeneID:416666,Genbank:NM_001006175.1,CGNC:5806	TNF receptor associated protein 1
NM_001006176.2	1401.64	1424.45	1378.82	0.967967	-0.0469707	0.877276	1	12.304	13.9754	12.8289	11.3722	15.4647	9.82095	CORO7	GeneID:416670,Genbank:NM_001006176.2,CGNC:50317	coronin 7	GO:0000139,GO:0003779,GO:0005794,GO:0005802,GO:0005829,GO:0006895,GO:0015031,GO:0030041,GO:0031410	Golgi membrane|actin binding|Golgi apparatus|trans-Golgi network|cytosol|Golgi to endosome transport|protein transport|actin filament polymerization|cytoplasmic vesicle
NM_001006177.1	1964.27	2017.92	1910.62	0.946826	-0.0788284	0.771702	1	32.5374	30.2253	31.5396	28.2712	29.4397	28.4218	APMAP	GeneID:416715,Genbank:NM_001006177.1,CGNC:6565	adipocyte plasma membrane associated protein	GO:0004064,GO:0005783,GO:0009058,GO:0009986,GO:0016020,GO:0016021,GO:0016788,GO:0016844	arylesterase activity|endoplasmic reticulum|biosynthetic process|cell surface|membrane|integral component of membrane|hydrolase activity, acting on ester bonds|strictosidine synthase activity
NM_001006178.1	132.544	93.8571	171.231	1.82438	0.867403	0.158192	1	2.65587	2.30495	1.39591	4.10839	4.14963	2.98633	SNX5	GeneID:416718,Genbank:NM_001006178.1,CGNC:50332	sorting nexin 5	GO:0001726,GO:0001891,GO:0005768,GO:0005829,GO:0006886,GO:0006897,GO:0006907,GO:0016050,GO:0019898,GO:0030659,GO:0030904,GO:0031234,GO:0031313,GO:0031901,GO:0034452,GO:0035091,GO:0042147,GO:0045296,GO:0070685,GO:0097422	ruffle|phagocytic cup|endosome|cytosol|intracellular protein transport|endocytosis|pinocytosis|vesicle organization|extrinsic component of membrane|cytoplasmic vesicle membrane|retromer complex|extrinsic component of cytoplasmic side of plasma membrane|extrinsic component of endosome membrane|early endosome membrane|dynactin binding|phosphatidylinositol binding|retrograde transport, endosome to G…	ko04144	Endocytosis
NM_001006179.1	1882.66	1585.58	2179.75	1.37473	0.459151	0.113627	1	15.3553	20.4107	16.5053	18.1738	21.1943	29.4603	SEC23B	GeneID:416724,Genbank:NM_001006179.1,CGNC:50333	Sec23 homolog B, coat complex II component	GO:0000139,GO:0005789,GO:0005829,GO:0006886,GO:0008270,GO:0019898,GO:0030127,GO:0048471,GO:0070971,GO:0090110	Golgi membrane|endoplasmic reticulum membrane|cytosol|intracellular protein transport|zinc ion binding|extrinsic component of membrane|COPII vesicle coat|perinuclear region of cytoplasm|endoplasmic reticulum exit site|cargo loading into COPII-coated vesicle	ko04141	Protein processing in endoplasmic reticulum
NM_001006180.1	8858.32	7754.42	9962.23	1.28472	0.361451	0.1298	1	190.234	199.733	248.754	295.466	246.543	247.865	UBE2L3	GeneID:416769,Genbank:NM_001006180.1,CGNC:50341	ubiquitin conjugating enzyme E2 L3	GO:0000151,GO:0000209,GO:0003713,GO:0003723,GO:0004842,GO:0005524,GO:0005634,GO:0005654,GO:0005737,GO:0005829,GO:0006351,GO:0006355,GO:0006464,GO:0006511,GO:0008283,GO:0016567,GO:0019899,GO:0031398,GO:0031625,GO:0042787,GO:0044770,GO:0051443,GO:0061631,GO:0070062,GO:0070979,GO:0071383,GO:0071385,GO:0097027,GO:1903955	ubiquitin ligase complex|protein polyubiquitination|transcription coactivator activity|RNA binding|ubiquitin-protein transferase activity|ATP binding|nucleus|nucleoplasm|cytoplasm|cytosol|transcription, DNA-templated|regulation of transcription, DNA-templated|cellular protein modification process|ubiquitin-dependent protein catabolic process|cell proliferation|protein ubiquitination|enzyme bindin…	ko04120	Ubiquitin mediated proteolysis
NM_001006181.1	159.413	131.827	187	1.41853	0.504394	0.386411	1	1.44534	1.43856	1.36784	2.32292	2.95432	0.619675	TOP3B	GeneID:416771,Genbank:NM_001006181.1,CGNC:1026	topoisomerase (DNA) III beta	GO:0000793,GO:0003677,GO:0003916,GO:0003917,GO:0005634,GO:0006265,GO:0007059	condensed chromosome|DNA binding|DNA topoisomerase activity|DNA topoisomerase type I activity|nucleus|DNA topological change|chromosome segregation	ko03460,ko03440	Fanconi anemia pathway|Homologous recombination
NM_001006182.1	5547.32	5647.72	5446.92	0.964445	-0.0522296	0.856245	1	73.7132	87.665	90.9016	104.567	48.2555	79.8273	SEPT2L	GeneID:416777,Genbank:NM_001006182.1,CGNC:50343	septin 2-like	GO:0005525,GO:0005737,GO:0005819,GO:0005938,GO:0007049,GO:0007224,GO:0030496,GO:0032154,GO:0051301,GO:0060170,GO:0060271	GTP binding|cytoplasm|spindle|cell cortex|cell cycle|smoothened signaling pathway|midbody|cleavage furrow|cell division|ciliary membrane|cilium assembly
NM_001006183.1	1434.18	1125.93	1742.43	1.54755	0.629983	0.0279273	0.767692	33.1156	31.9452	37.1382	46.698	41.5468	63.4598	RANBP1	GeneID:416787,Genbank:NM_001006183.1,CGNC:50345	RAN binding protein 1	GO:0000082,GO:0005092,GO:0005096,GO:0005634,GO:0005635,GO:0005737,GO:0005813,GO:0005829,GO:0006405,GO:0006511,GO:0006606,GO:0007051,GO:0007165,GO:0008536,GO:0016032,GO:0045296,GO:0046604,GO:0046907	G1/S transition of mitotic cell cycle|GDP-dissociation inhibitor activity|GTPase activator activity|nucleus|nuclear envelope|cytoplasm|centrosome|cytosol|RNA export from nucleus|ubiquitin-dependent protein catabolic process|protein import into nucleus|spindle organization|signal transduction|Ran GTPase binding|viral process|cadherin binding|positive regulation of mitotic centrosome separation|int…
NM_001006184.1	1586.61	1094.01	2079.22	1.90056	0.926424	0.00100756	0.128653	8.53354	11.5322	9.18186	15.0382	17.6937	20.6258	AACS	GeneID:416811,Genbank:NM_001006184.1,CGNC:2093	acetoacetyl-CoA synthetase	GO:0005524,GO:0005829,GO:0006631,GO:0030729	ATP binding|cytosol|fatty acid metabolic process|acetoacetate-CoA ligase activity	ko00650,ko00280	Butanoate metabolism|Valine, leucine and isoleucine degradation
NM_001006185.1	470.78	474.803	466.758	0.983056	-0.0246549	0.957251	1	9.02406	6.94531	6.28303	7.3503	7.36102	6.45201	DDX55	GeneID:416820,Genbank:NM_001006185.1,CGNC:2395	DEAD-box helicase 55	GO:0003723,GO:0004004,GO:0005524,GO:0005730,GO:0005737,GO:0010501	RNA binding|ATP-dependent RNA helicase activity|ATP binding|nucleolus|cytoplasm|RNA secondary structure unwinding
NM_001006186.1	5517.8	5235.12	5800.48	1.10799	0.147951	0.537071	1	76.9818	72.9999	81.3561	82.2396	96.8847	68.9817	TMED2	GeneID:416821,Genbank:NM_001006186.1,CGNC:2402	transmembrane p24 trafficking protein 2	GO:0000139,GO:0001843,GO:0001893,GO:0001947,GO:0005783,GO:0005789,GO:0005793,GO:0005794,GO:0006886,GO:0006888,GO:0006890,GO:0007030,GO:0010628,GO:0012507,GO:0016021,GO:0030133,GO:0030137,GO:0030663,GO:0032525,GO:0032580,GO:0033116,GO:0034260,GO:0035264,GO:0035459,GO:0036342,GO:0042589,GO:0043231,GO:0048205,GO:0048208,GO:0060716,GO:0072659	Golgi membrane|neural tube closure|maternal placenta development|heart looping|endoplasmic reticulum|endoplasmic reticulum membrane|endoplasmic reticulum-Golgi intermediate compartment|Golgi apparatus|intracellular protein transport|ER to Golgi vesicle-mediated transport|retrograde vesicle-mediated transport, Golgi to ER|Golgi organization|positive regulation of gene expression|ER to Golgi transp…
NM_001006187.1	1035.55	1009.2	1061.9	1.05222	0.0734356	0.808684	1	13.4179	11.3375	12.3483	13.9584	11.9903	11.7169	ANAPC5	GeneID:416842,Genbank:NM_001006187.1,CGNC:3068	anaphase promoting complex subunit 5	GO:0005680,GO:0007049,GO:0051301,GO:0070979	anaphase-promoting complex|cell cycle|cell division|protein K11-linked ubiquitination	ko04914,ko04114,ko04110,ko04120,ko04111,ko04113	Progesterone-mediated oocyte maturation|Oocyte meiosis|Cell cycle|Ubiquitin mediated proteolysis|Cell cycle - yeast|Meiosis - yeast
NM_001006188.1	696.216	655.619	736.812	1.12384	0.168438	0.603866	1	9.00983	7.83273	8.60079	7.99217	13.0804	6.7699	RNF34	GeneID:416843,Genbank:NM_001006188.1,CGNC:3076	ring finger protein 34	GO:0005634,GO:0005737,GO:0005829,GO:0005886,GO:0006915,GO:0012505,GO:0016567,GO:0016607,GO:0035872,GO:0042787,GO:0043161,GO:0046872,GO:0061630,GO:0070936,GO:1901797,GO:1901981,GO:1902042,GO:2000374,GO:2001271	nucleus|cytoplasm|cytosol|plasma membrane|apoptotic process|endomembrane system|protein ubiquitination|nuclear speck|nucleotide-binding domain, leucine rich repeat containing receptor signaling pathway|protein ubiquitination involved in ubiquitin-dependent protein catabolic process|proteasome-mediated ubiquitin-dependent protein catabolic process|metal ion binding|ubiquitin protein ligase activit…
NM_001006189.1	2574.19	2443.61	2704.78	1.10688	0.146497	0.577752	1	47.4018	52.6234	52.1908	50.55	52.359	59.1125	PSMD9	GeneID:416853,Genbank:NM_001006189.1,CGNC:3203	proteasome 26S subunit, non-ATPase 9	GO:0003713,GO:0005634,GO:0005737,GO:0008022,GO:0008540,GO:0032024,GO:0043425,GO:0045893,GO:0045944,GO:0046676,GO:0070682,GO:0097050	transcription coactivator activity|nucleus|cytoplasm|protein C-terminus binding|proteasome regulatory particle, base subcomplex|positive regulation of insulin secretion|bHLH transcription factor binding|positive regulation of transcription, DNA-templated|positive regulation of transcription from RNA polymerase II promoter|negative regulation of insulin secretion|proteasome regulatory particle ass…
NM_001006190.1	2941.59	2944.74	2938.45	0.997864	-0.00308497	0.987728	1	38.571	37.3688	39.3718	38.9009	34.7033	37.1958	PPP1CC	GeneID:416872,Genbank:NM_001006190.1,CGNC:50363	protein phosphatase 1 catalytic subunit gamma	GO:0000777,GO:0004722,GO:0005730,GO:0005739,GO:0005977,GO:0006470,GO:0007084,GO:0016607,GO:0030496,GO:0032154,GO:0046872,GO:0051301	condensed chromosome kinetochore|protein serine/threonine phosphatase activity|nucleolus|mitochondrion|glycogen metabolic process|protein dephosphorylation|mitotic nuclear envelope reassembly|nuclear speck|midbody|cleavage furrow|metal ion binding|cell division	ko04921,ko04024,ko03015,ko04810,ko04728,ko04750,ko04114,ko04510,ko04261,ko04390,ko04611,ko04910,ko04720,ko04270,ko04022,ko04113	Oxytocin signaling pathway|cAMP signaling pathway|mRNA surveillance pathway|Regulation of actin cytoskeleton|Dopaminergic synapse|Inflammatory mediator regulation of TRP channels|Oocyte meiosis|Focal adhesion|Adrenergic signaling in cardiomyocytes|Hippo signaling pathway|Platelet activation|Insulin signaling pathway|Long-term potentiation|Vascular smooth muscle contraction|cGMP-PKG signaling path…
NM_001006191.2	1629.68	1645.28	1614.08	0.981035	-0.0276228	0.919983	1	19.1475	16.6605	14.4639	14.8502	13.039	19.4783	TRAFD1	GeneID:416884,Genbank:NM_001006191.2,CGNC:3566	TRAF-type zinc finger domain containing 1	GO:0034097,GO:0045824,GO:0046872	response to cytokine|negative regulation of innate immune response|metal ion binding
NM_001006192.2	8591.05	7755.78	9426.32	1.21539	0.281422	0.234342	1	139.705	156.93	118.153	138.332	164.393	182.195	XBP1	GeneID:416918,Genbank:NM_001006192.2,CGNC:4325	X-box binding protein 1	GO:0000122,GO:0000977,GO:0000981,GO:0001047,GO:0001085,GO:0001158,GO:0001525,GO:0001889,GO:0001934,GO:0001935,GO:0002020,GO:0002639,GO:0003677,GO:0003700,GO:0005634,GO:0005654,GO:0005737,GO:0005783,GO:0005789,GO:0005829,GO:0006366,GO:0006511,GO:0006633,GO:0006914,GO:0006955,GO:0006990,GO:0006996,GO:0007517,GO:0008284,GO:0010506,GO:0010508,GO:0010832,GO:0014065,GO:0015031,GO:0016021,GO:0016049,GO:…	negative regulation of transcription from RNA polymerase II promoter|RNA polymerase II regulatory region sequence-specific DNA binding|RNA polymerase II transcription factor activity, sequence-specific DNA binding|core promoter binding|RNA polymerase II transcription factor binding|enhancer sequence-specific DNA binding|angiogenesis|liver development|positive regulation of protein phosphorylation…	ko04141	Protein processing in endoplasmic reticulum
NM_001006193.1	2671.55	2629.82	2713.28	1.03173	0.0450703	0.862178	1	34.5577	32.0037	32.0493	36.5015	30.9613	30.6137	ACADS	GeneID:416969,Genbank:NM_001006193.1,CGNC:5341	acyl-CoA dehydrogenase, C-2 to C-3 short chain	GO:0000062,GO:0003995,GO:0004085,GO:0005634,GO:0005739,GO:0005759,GO:0006635,GO:0031966,GO:0033539,GO:0042594,GO:0046359,GO:0050660,GO:0051289,GO:0051384	fatty-acyl-CoA binding|acyl-CoA dehydrogenase activity|butyryl-CoA dehydrogenase activity|nucleus|mitochondrion|mitochondrial matrix|fatty acid beta-oxidation|mitochondrial membrane|fatty acid beta-oxidation using acyl-CoA dehydrogenase|response to starvation|butyrate catabolic process|flavin adenine dinucleotide binding|protein homotetramerization|response to glucocorticoid	ko00650,ko01212,ko00280,ko00071,ko01200	Butanoate metabolism|Fatty acid metabolism|Valine, leucine and isoleucine degradation|Fatty acid degradation|Carbon metabolism
NM_001006194.1	1157.65	1098.9	1216.39	1.10692	0.146552	0.626112	1	20.864	23.0739	24.1488	25.7734	22.8576	23.8821	COQ5	GeneID:416975,Genbank:NM_001006194.1,CGNC:5430	coenzyme Q5, methyltransferase	GO:0005743,GO:0006744,GO:0102005	mitochondrial inner membrane|ubiquinone biosynthetic process|2-octaprenyl-6-methoxy-1,4-benzoquinone methylase activity	ko00130	Ubiquinone and other terpenoid-quinone biosynthesis
NM_001006195.1	1586.48	1376.87	1796.08	1.30447	0.383459	0.17043	1	17.5232	18.5944	17.2312	20.1996	22.1533	24.5995	THOC5	GeneID:417019,Genbank:NM_001006195.1,CGNC:6120	THO complex 5	GO:0000228,GO:0000445,GO:0003729,GO:0005737,GO:0006397,GO:0006406,GO:0008380,GO:0030154,GO:0032786,GO:2000002	nuclear chromosome|THO complex part of transcription export complex|mRNA binding|cytoplasm|mRNA processing|mRNA export from nucleus|RNA splicing|cell differentiation|positive regulation of DNA-templated transcription, elongation|negative regulation of DNA damage checkpoint	ko03013	RNA transport
NM_001006196.3	226.794	178.81	274.778	1.53671	0.619841	0.205402	1	3.58772	2.76034	1.97575	3.35812	3.76926	5.17157	TRIM39.2	GeneID:417041,Genbank:NM_001006196.3,CGNC:14968	tripartite motif containing 39.2	GO:0000122,GO:0001650,GO:0002820,GO:0003676,GO:0003677,GO:0004714,GO:0004842,GO:0005634,GO:0005654,GO:0005730,GO:0005737,GO:0005768,GO:0005769,GO:0005829,GO:0005887,GO:0006351,GO:0006469,GO:0007283,GO:0008270,GO:0008283,GO:0016020,GO:0016605,GO:0031965,GO:0032720,GO:0032897,GO:0034314,GO:0042147,GO:0042802,GO:0045087,GO:0045814,GO:0046872,GO:0051091,GO:0051127,GO:0061630,GO:0070206,GO:0070534,GO:…	negative regulation of transcription from RNA polymerase II promoter|fibrillar center|negative regulation of adaptive immune response|nucleic acid binding|DNA binding|transmembrane receptor protein tyrosine kinase activity|ubiquitin-protein transferase activity|nucleus|nucleoplasm|nucleolus|cytoplasm|endosome|early endosome|cytosol|integral component of plasma membrane|transcription, DNA-template…
NM_001006197.1	916.775	858.572	974.979	1.13558	0.183431	0.557481	1	10.7063	6.98417	12.0679	9.67963	11.2662	11.6965	PMPCA	GeneID:417134,Genbank:NM_001006197.1,CGNC:1379	peptidase, mitochondrial processing alpha subunit	GO:0004222,GO:0005615,GO:0005739,GO:0005743,GO:0005759,GO:0006508,GO:0006627,GO:0006851,GO:0008270	metalloendopeptidase activity|extracellular space|mitochondrion|mitochondrial inner membrane|mitochondrial matrix|proteolysis|protein processing involved in protein targeting to mitochondrion|mitochondrial calcium ion transmembrane transport|zinc ion binding
NM_001006198.1	1523.83	1265.57	1782.08	1.40812	0.493773	0.0810046	1	15.6605	19.129	19.4495	21.7624	23.9495	27.6549	WDR5	GeneID:417144,Genbank:NM_001006198.1,CGNC:50449	WD repeat domain 5	GO:0000123,GO:0006351,GO:0006355,GO:0036064,GO:0043981,GO:0043982,GO:0043984,GO:0060271,GO:0071339	histone acetyltransferase complex|transcription, DNA-templated|regulation of transcription, DNA-templated|ciliary basal body|histone H4-K5 acetylation|histone H4-K8 acetylation|histone H4-K16 acetylation|cilium assembly|MLL1 complex
NM_001006199.1	1098.86	987.905	1209.82	1.22463	0.292344	0.326943	1	16.842	10.4363	17.4656	17.1624	19.1752	16.7429	FUBP3	GeneID:417184,Genbank:NM_001006199.1,CGNC:2892	far upstream element binding protein 3	GO:0000978,GO:0001077,GO:0003723,GO:0005634,GO:0005737,GO:0006351,GO:0010628,GO:0016020,GO:0045893,GO:0045944	RNA polymerase II proximal promoter sequence-specific DNA binding|transcriptional activator activity, RNA polymerase II proximal promoter sequence-specific DNA binding|RNA binding|nucleus|cytoplasm|transcription, DNA-templated|positive regulation of gene expression|membrane|positive regulation of transcription, DNA-templated|positive regulation of transcription from RNA polymerase II promoter
NM_001006200.1	194.5	211.993	177.007	0.83497	-0.260204	0.626645	1	2.84754	2.5515	1.80931	1.99249	2.23308	1.59946	SH3GLB2	GeneID:417197,Genbank:NM_001006200.1,CGNC:3333	SH3 domain containing GRB2 like endophilin B2	GO:0005654,GO:0005829,GO:0042802,GO:0045296	nucleoplasm|cytosol|identical protein binding|cadherin binding	ko04144	Endocytosis
NM_001006201.2	1182.33	1112.85	1251.82	1.12488	0.169772	0.568942	1	11.8489	14.2418	13.0629	13.0582	13.9825	15.2823	CDK9	GeneID:417226,Genbank:NM_001006201.2,CGNC:3750	cyclin dependent kinase 9	GO:0000978,GO:0001223,GO:0003682,GO:0004693,GO:0005524,GO:0005694,GO:0006282,GO:0006368,GO:0008024,GO:0008134,GO:0008353,GO:0016605,GO:0019901,GO:0030332,GO:0031297,GO:0033129,GO:0036464,GO:0044212,GO:0045944,GO:0051147,GO:0070816,GO:0071157,GO:0071345,GO:0097322,GO:1900364,GO:1903839,GO:2001168	RNA polymerase II proximal promoter sequence-specific DNA binding|transcription coactivator binding|chromatin binding|cyclin-dependent protein serine/threonine kinase activity|ATP binding|chromosome|regulation of DNA repair|transcription elongation from RNA polymerase II promoter|cyclin/CDK positive transcription elongation factor complex|transcription factor binding|RNA polymerase II carboxy-ter…
NM_001006202.1	1854.29	1852.81	1855.78	1.00161	0.00231393	0.997756	1	23.8766	29.1581	25.7118	21.9121	25.6345	28.2711	NELFB	GeneID:417254,Genbank:NM_001006202.1,CGNC:50465	negative elongation factor complex member B	GO:0003723,GO:0005654,GO:0005737,GO:0006366,GO:0006368,GO:0032021,GO:0034244,GO:0050434	RNA binding|nucleoplasm|cytoplasm|transcription from RNA polymerase II promoter|transcription elongation from RNA polymerase II promoter|NELF complex|negative regulation of transcription elongation from RNA polymerase II promoter|positive regulation of viral transcription
NM_001006203.1	21166.6	20342.7	21990.5	1.081	0.112366	0.626012	1	622.719	575.689	582.106	653.836	595.251	606.051	EDF1	GeneID:417286,Genbank:NM_001006203.1,CGNC:6846	endothelial differentiation related factor 1	GO:0003713,GO:0005669,GO:0005730,GO:0005829,GO:0006351,GO:0006355,GO:0043388,GO:0043565	transcription coactivator activity|transcription factor TFIID complex|nucleolus|cytosol|transcription, DNA-templated|regulation of transcription, DNA-templated|positive regulation of DNA binding|sequence-specific DNA binding
NM_001006204.1	1411.54	1361.68	1461.4	1.07324	0.101966	0.721371	1	14.7038	15.7657	14.4831	14.8912	15.7604	15.822	SRP68	GeneID:417363,Genbank:NM_001006204.1,CGNC:1465	signal recognition particle 68			ko03060	Protein export
NM_001006205.1	6876.82	7223.21	6530.43	0.904089	-0.145463	0.532434	1	46.5256	69.0776	55.8305	50.9127	42.6108	54.8802	ACOX1	GeneID:417366,Genbank:NM_001006205.1,CGNC:50495	acyl-CoA oxidase 1	GO:0003997,GO:0005777,GO:0006091,GO:0006629,GO:0006693,GO:0019395,GO:0033540,GO:0071949	acyl-CoA oxidase activity|peroxisome|generation of precursor metabolites and energy|lipid metabolic process|prostaglandin metabolic process|fatty acid oxidation|fatty acid beta-oxidation using acyl-CoA oxidase|FAD binding	ko04024,ko00592,ko00071,ko04146,ko01040,ko03320,ko01212	cAMP signaling pathway|alpha-Linolenic acid metabolism|Fatty acid degradation|Peroxisome|Biosynthesis of unsaturated fatty acids|PPAR signaling pathway|Fatty acid metabolism
NM_001006206.1	651.474	537.218	765.73	1.42536	0.511327	0.135723	1	8.35376	7.85728	7.98554	10.9183	9.64541	12.5628	GPS1	GeneID:417382,Genbank:NM_001006206.1,CGNC:2036	G protein pathway suppressor 1	GO:0000188,GO:0000338,GO:0000715,GO:0005095,GO:0005654,GO:0005829,GO:0006283,GO:0007049,GO:0007254,GO:0008180,GO:0043687	inactivation of MAPK activity|protein deneddylation|nucleotide-excision repair, DNA damage recognition|GTPase inhibitor activity|nucleoplasm|cytosol|transcription-coupled nucleotide-excision repair|cell cycle|JNK cascade|COP9 signalosome|post-translational protein modification
NM_001006207.2	1096.75	965.681	1227.82	1.27146	0.346485	0.248072	1	15.6979	13.0167	15.5635	16.5042	17.9767	19.782	UTP6	GeneID:417405,Genbank:NM_001006207.2,CGNC:2368	UTP6, small subunit processome component	GO:0000462,GO:0005654,GO:0005730,GO:0006364,GO:0030515,GO:0032040,GO:0034388	maturation of SSU-rRNA from tricistronic rRNA transcript (SSU-rRNA, 5.8S rRNA, LSU-rRNA)|nucleoplasm|nucleolus|rRNA processing|snoRNA binding|small-subunit processome|Pwp2p-containing subcomplex of 90S preribosome	ko03008	Ribosome biogenesis in eukaryotes
NM_001006208.1	463.965	411.272	516.659	1.25625	0.32912	0.376758	1	4.64676	3.46915	4.14431	4.66333	6.60906	3.72766	RHOT1	GeneID:417410,Genbank:NM_001006208.1,CGNC:50502	ras homolog family member T1	GO:0003924,GO:0005509,GO:0005525,GO:0019725,GO:0031307,GO:0047497,GO:0097345	GTPase activity|calcium ion binding|GTP binding|cellular homeostasis|integral component of mitochondrial outer membrane|mitochondrion transport along microtubule|mitochondrial outer membrane permeabilization	ko04214	Apoptosis - fly
NM_001006209.1	861.136	683.528	1038.74	1.51968	0.603766	0.158281	1	6.5259	11.2786	11.462	8.2723	16.0652	18.3162	KPNA2	GeneID:417420,Genbank:NM_001006209.1,CGNC:50505	karyopherin subunit alpha 2	GO:0000018,GO:0003723,GO:0005643,GO:0005654,GO:0005737,GO:0005829,GO:0006259,GO:0006607,GO:0008139,GO:0008565,GO:0016020,GO:0019054,GO:0042826,GO:0043657,GO:0075733	regulation of DNA recombination|RNA binding|nuclear pore|nucleoplasm|cytoplasm|cytosol|DNA metabolic process|NLS-bearing protein import into nucleus|nuclear localization sequence binding|protein transporter activity|membrane|modulation by virus of host process|histone deacetylase binding|host cell|intracellular transport of virus
NM_001006210.1	1587.47	1474.2	1700.75	1.15367	0.206236	0.463474	1	17.8398	19.7232	17.8047	21.9179	18.5168	20.9857	NOL11	GeneID:417423,Genbank:NM_001006210.1,CGNC:2664	nucleolar protein 11	GO:0005730,GO:0006351,GO:0030490,GO:1901838	nucleolus|transcription, DNA-templated|maturation of SSU-rRNA|positive regulation of transcription of nuclear large rRNA transcript from RNA polymerase I promoter
NM_001006211.2	3659.59	3643.93	3675.26	1.0086	0.0123508	0.962867	1	33.9192	37.9725	36.3307	35.1326	36.0164	34.0041	SBDS	GeneID:417477,Genbank:NM_001006211.2,CGNC:749	SBDS ribosome assembly guanine nucleotide exchange factor	GO:0000922,GO:0003723,GO:0005634,GO:0005654,GO:0005730,GO:0005737,GO:0005829,GO:0006364,GO:0007052,GO:0008017,GO:0008283,GO:0019843,GO:0030282,GO:0030595,GO:0042256,GO:0043022,GO:0048539	spindle pole|RNA binding|nucleus|nucleoplasm|nucleolus|cytoplasm|cytosol|rRNA processing|mitotic spindle organization|microtubule binding|cell proliferation|rRNA binding|bone mineralization|leukocyte chemotaxis|mature ribosome assembly|ribosome binding|bone marrow development	ko03008	Ribosome biogenesis in eukaryotes
NM_001006212.1	609.625	617.823	601.428	0.973463	-0.038802	0.912595	1	6.97757	7.03001	7.65439	6.28008	7.30774	6.75203	RCC1L	GeneID:417484,Genbank:NM_001006212.1,CGNC:796	RCC1 like	GO:0005087,GO:0005739	Ran guanyl-nucleotide exchange factor activity|mitochondrion
NM_001006214.2	663.633	607.831	719.434	1.18361	0.243192	0.475988	1	8.47276	9.13018	8.44107	11.1681	9.1829	9.31828	PRKRIP1	GeneID:417508,Genbank:NM_001006214.2,CGNC:1289	PRKR interacting protein 1 (IL11 inducible)	GO:0003014,GO:0003725,GO:0004860,GO:0005730,GO:0006469,GO:0019901	renal system process|double-stranded RNA binding|protein kinase inhibitor activity|nucleolus|negative regulation of protein kinase activity|protein kinase binding
NM_001006215.2	1578.12	1616.26	1539.98	0.95281	-0.0697398	0.803054	1	14.4892	14.6792	13.4988	9.64987	13.3444	16.1174	LIG3	GeneID:417530,Genbank:NM_001006215.2,CGNC:1632	DNA ligase 3			ko03410	Base excision repair
NM_001006216.1	6404.36	5524.74	7283.99	1.31843	0.398824	0.0990777	1	76.9693	93.0223	86.9796	89.6432	108.444	127.381	CCT6A	GeneID:417541,Genbank:NM_001006216.1,CGNC:50541	chaperonin containing TCP1 subunit 6A	GO:0005524,GO:0005832,GO:0006458,GO:0044183,GO:0051082,GO:0061077,GO:1901998	ATP binding|chaperonin-containing T-complex|'de novo' protein folding|protein binding involved in protein folding|unfolded protein binding|chaperone-mediated protein folding|toxin transport
NM_001006217.2	742.381	684.078	800.684	1.17046	0.227071	0.589624	1	23.2166	15.468	7.64055	13.6543	20.6988	18.2919	PHKG1	GeneID:417543,Genbank:NM_001006217.2,CGNC:50542	phosphorylase kinase catalytic subunit gamma 1	GO:0004689,GO:0005516,GO:0005524,GO:0005829,GO:0005964,GO:0005975,GO:0005977,GO:0005978,GO:0005980,GO:0018105,GO:0018107,GO:0019899,GO:0035556,GO:0050321	phosphorylase kinase activity|calmodulin binding|ATP binding|cytosol|phosphorylase kinase complex|carbohydrate metabolic process|glycogen metabolic process|glycogen biosynthetic process|glycogen catabolic process|peptidyl-serine phosphorylation|peptidyl-threonine phosphorylation|enzyme binding|intracellular signal transduction|tau-protein kinase activity	ko04910,ko04020,ko04922	Insulin signaling pathway|Calcium signaling pathway|Glucagon signaling pathway
NM_001006218.1	2845.09	2983.53	2706.65	0.907198	-0.140511	0.909581	1	125.847	1.45823e-06	212.536	109.98	194.335	0.970796	CHCHD2	GeneID:417544,Genbank:NM_001006218.1,CGNC:50543	coiled-coil-helix-coiled-coil-helix domain containing 2	GO:0005634,GO:0005739,GO:0005758,GO:0006351,GO:0007005,GO:0008134,GO:0043565,GO:0045944,GO:1900037	nucleus|mitochondrion|mitochondrial intermembrane space|transcription, DNA-templated|mitochondrion organization|transcription factor binding|sequence-specific DNA binding|positive regulation of transcription from RNA polymerase II promoter|regulation of cellular response to hypoxia
NM_001006219.1	2512.19	2261.15	2763.23	1.22205	0.289299	0.270294	1	51.0015	40.304	51.7955	53.3708	49.1143	65.7382	YWHAE	GeneID:417554,Genbank:NM_001006219.1,CGNC:50550	tyrosine 3-monooxygenase/tryptophan 5-monooxygenase activation protein epsilon	GO:0000086,GO:0000165,GO:0001764,GO:0003064,GO:0003723,GO:0005246,GO:0005634,GO:0005737,GO:0005739,GO:0005829,GO:0005871,GO:0005925,GO:0006605,GO:0010389,GO:0015459,GO:0016020,GO:0016032,GO:0017112,GO:0019899,GO:0019904,GO:0021762,GO:0021766,GO:0021987,GO:0023026,GO:0030424,GO:0030659,GO:0031625,GO:0034605,GO:0035329,GO:0035556,GO:0042470,GO:0042802,GO:0042826,GO:0043154,GO:0044325,GO:0045296,GO:…	G2/M transition of mitotic cell cycle|MAPK cascade|neuron migration|regulation of heart rate by hormone|RNA binding|calcium channel regulator activity|nucleus|cytoplasm|mitochondrion|cytosol|kinesin complex|focal adhesion|protein targeting|regulation of G2/M transition of mitotic cell cycle|potassium channel regulator activity|membrane|viral process|Rab guanyl-nucleotide exchange factor activity|…	ko04011,ko04722,ko04391,ko04114,ko04110,ko04390,ko04151	MAPK signaling pathway - yeast|Neurotrophin signaling pathway|Hippo signaling pathway - fly|Oocyte meiosis|Cell cycle|Hippo signaling pathway|PI3K-Akt signaling pathway
NM_001006220.2	1166.17	1239.79	1092.56	0.881247	-0.182381	0.580569	1	8.77657	11.0822	12.4074	6.42188	8.00309	12.7733	MYO1C	GeneID:417555,Genbank:NM_001006220.2,CGNC:50551	myosin IC	GO:0001726,GO:0003774,GO:0003779,GO:0005524,GO:0016459,GO:0031410,GO:0060171	ruffle|motor activity|actin binding|ATP binding|myosin complex|cytoplasmic vesicle|stereocilium membrane
NM_001006221.1	873.946	879.869	868.023	0.986536	-0.0195567	0.951138	1	8.52675	8.85254	10.2806	10.1944	9.38689	6.77326	RPA1	GeneID:417563,Genbank:NM_001006221.1,CGNC:2225	replication protein A1	GO:0000723,GO:0000724,GO:0003684,GO:0003697,GO:0005634,GO:0005654,GO:0005662,GO:0006260,GO:0006281,GO:0006284,GO:0006289,GO:0006298,GO:0016605,GO:0034502,GO:0046872,GO:0098505	telomere maintenance|double-strand break repair via homologous recombination|damaged DNA binding|single-stranded DNA binding|nucleus|nucleoplasm|DNA replication factor A complex|DNA replication|DNA repair|base-excision repair|nucleotide-excision repair|mismatch repair|PML body|protein localization to chromosome|metal ion binding|G-rich strand telomeric DNA binding	ko03430,ko03030,ko03460,ko03440,ko03420	Mismatch repair|DNA replication|Fanconi anemia pathway|Homologous recombination|Nucleotide excision repair
NM_001006222.1	715.028	673.963	756.093	1.12186	0.165894	0.630055	1	6.54599	8.53349	10.8578	10.5622	8.19575	9.18059	GOSR1	GeneID:417591,Genbank:NM_001006222.1,CGNC:3179	golgi SNAP receptor complex member 1	GO:0000139,GO:0005484,GO:0005801,GO:0005829,GO:0006888,GO:0015031,GO:0016021,GO:0042147	Golgi membrane|SNAP receptor activity|cis-Golgi network|cytosol|ER to Golgi vesicle-mediated transport|protein transport|integral component of membrane|retrograde transport, endosome to Golgi	ko04130	SNARE interactions in vesicular transport
NM_001006223.1	8971.66	9153.68	8789.63	0.96023	-0.0585486	0.8681	1	126.06	80.8124	95.2149	127.688	71.9367	80.2688	ALDH3A2	GeneID:417615,Genbank:NM_001006223.1,CGNC:50558	aldehyde dehydrogenase 3 family member A2	GO:0004029,GO:0004030,GO:0005789,GO:0006081,GO:0016021	aldehyde dehydrogenase (NAD) activity|aldehyde dehydrogenase [NAD(P)+] activity|endoplasmic reticulum membrane|cellular aldehyde metabolic process|integral component of membrane	ko00561,ko00071,ko00380,ko00310,ko00040,ko00410,ko00340,ko00620,ko00330,ko00903,ko00280,ko00625,ko00053,ko00010	Glycerolipid metabolism|Fatty acid degradation|Tryptophan metabolism|Lysine degradation|Pentose and glucuronate interconversions|beta-Alanine metabolism|Histidine metabolism|Pyruvate metabolism|Arginine and proline metabolism|Limonene and pinene degradation|Valine, leucine and isoleucine degradation|Chloroalkane and chloroalkene degradation|Ascorbate and aldarate metabolism|Glycolysis / Gluconeog…
NM_001006224.1	1262.24	1330.8	1193.67	0.89696	-0.156885	0.591266	1	10.5405	10.3038	10.56	8.69661	9.53364	8.93851	TRIM37	GeneID:417628,Genbank:NM_001006224.1,CGNC:3782	tripartite motif containing 37			ko04120	Ubiquitin mediated proteolysis
NM_001006225.1	3260.06	3035.87	3484.24	1.14769	0.198732	0.434176	1	64.8193	58.5967	60.8808	67.9673	62.8189	72.8312	PSMC2	GeneID:417716,Genbank:NM_001006225.1,CGNC:6240	proteasome 26S subunit, ATPase 2	GO:0000502,GO:0000932,GO:0005524,GO:0005829,GO:0006511,GO:0008540,GO:0016887,GO:0017025,GO:0022624,GO:0030433,GO:0031595,GO:0031597,GO:0036402,GO:0036464,GO:0045899	proteasome complex|P-body|ATP binding|cytosol|ubiquitin-dependent protein catabolic process|proteasome regulatory particle, base subcomplex|ATPase activity|TBP-class protein binding|proteasome accessory complex|ubiquitin-dependent ERAD pathway|nuclear proteasome complex|cytosolic proteasome complex|proteasome-activating ATPase activity|cytoplasmic ribonucleoprotein granule|positive regulation of …	ko03050	Proteasome
NM_001006226.1	83.905	62.4212	105.389	1.68835	0.755614	0.317575	1	0.489926	0.475248	0.278314	0.452174	0.893186	0.68928	PHTF2	GeneID:417728,Genbank:NM_001006226.1,CGNC:50581	putative homeodomain transcription factor 2	GO:0003677,GO:0005634,GO:0006351,GO:0006355	DNA binding|nucleus|transcription, DNA-templated|regulation of transcription, DNA-templated
NM_001006227.1	548.23	480.789	615.672	1.28055	0.356758	0.318661	1	5.30866	5.59843	5.83718	6.11216	8.26923	6.34899	MAPK11	GeneID:417739,Genbank:NM_001006227.1,CGNC:6538	mitogen-activated protein kinase 11	GO:0004674,GO:0004707,GO:0005524,GO:0005634,GO:0005654,GO:0005737,GO:0005829,GO:0006351,GO:0006355,GO:0006950,GO:0010468,GO:0010628,GO:0035556,GO:0060043,GO:0060044,GO:0098586,GO:2001184	protein serine/threonine kinase activity|MAP kinase activity|ATP binding|nucleus|nucleoplasm|cytoplasm|cytosol|transcription, DNA-templated|regulation of transcription, DNA-templated|response to stress|regulation of gene expression|positive regulation of gene expression|intracellular signal transduction|regulation of cardiac muscle cell proliferation|negative regulation of cardiac muscle cell pro…	ko04722,ko04670,ko04139,ko04015,ko04611,ko04071,ko04660,ko04550,ko04914,ko04728,ko04668,ko04380,ko04261,ko04013,ko04620,ko04010,ko04621,ko04723,ko04664,ko04912,ko04370,ko04068,ko04917,ko04011,ko04212,ko04622,ko04750	Neurotrophin signaling pathway|Leukocyte transendothelial migration|Regulation of mitophagy - yeast|Rap1 signaling pathway|Platelet activation|Sphingolipid signaling pathway|T cell receptor signaling pathway|Signaling pathways regulating pluripotency of stem cells|Progesterone-mediated oocyte maturation|Dopaminergic synapse|TNF signaling pathway|Osteoclast differentiation|Adrenergic signaling in …
NM_001006229.2	89.3664	76.4283	102.304	1.33857	0.420689	0.565249	1	1.48597	1.77685	1.44928	1.36945	3.04161	1.70818	TFEC	GeneID:417773,Genbank:NM_001006229.2,CGNC:7156	transcription factor EC	GO:0003677,GO:0005634,GO:0006351,GO:0006355,GO:0046983	DNA binding|nucleus|transcription, DNA-templated|regulation of transcription, DNA-templated|protein dimerization activity
NM_001006230.1	689.405	624.74	754.069	1.20701	0.271442	0.423669	1	9.94791	11.663	9.20219	12.2425	9.71766	13.6869	THAP5	GeneID:417784,Genbank:NM_001006230.1,CGNC:50597	THAP domain containing 5	GO:0003677,GO:0005634,GO:0046872	DNA binding|nucleus|metal ion binding
NM_001006231.1	500.15	508.007	492.292	0.969065	-0.0453351	0.902948	1	6.38978	4.6044	7.10743	3.61919	5.95453	7.32818	RPAP3	GeneID:417811,Genbank:NM_001006231.1,CGNC:7406	RNA polymerase II associated protein 3
NM_001006232.1	1084.72	1037.54	1131.91	1.09095	0.12559	0.682342	1	8.09226	9.03037	10.2607	9.53163	9.35848	9.86178	POC1B	GeneID:417889,Genbank:NM_001006232.1,CGNC:8519	POC1 centriolar protein B	GO:0000922,GO:0001895,GO:0005813,GO:0005814,GO:0008283,GO:0036064,GO:0060271	spindle pole|retina homeostasis|centrosome|centriole|cell proliferation|ciliary basal body|cilium assembly
NM_001006233.1	2428.49	2235.09	2621.9	1.17306	0.230279	0.385251	1	31.0163	30.7078	38.8935	38.9264	34.8995	39.6955	METAP2	GeneID:417912,Genbank:NM_001006233.1,CGNC:8650	methionyl aminopeptidase 2	GO:0004177,GO:0005737,GO:0005829,GO:0005886,GO:0008235,GO:0016485,GO:0018206,GO:0031365,GO:0046872	aminopeptidase activity|cytoplasm|cytosol|plasma membrane|metalloexopeptidase activity|protein processing|peptidyl-methionine modification|N-terminal protein amino acid modification|metal ion binding
NM_001006234.1	22972.4	23571.6	22373.1	0.949156	-0.0752832	0.736692	1	290.632	306.837	327.951	285.77	260.785	297.974	LTA4H	GeneID:417918,Genbank:NM_001006234.1,CGNC:8686	leukotriene A4 hydrolase	GO:0003723,GO:0004177,GO:0004301,GO:0004463,GO:0005576,GO:0005634,GO:0005654,GO:0005737,GO:0005829,GO:0006691,GO:0008233,GO:0008270,GO:0019370,GO:0042277,GO:0043171,GO:0043312,GO:0044255,GO:0044267,GO:0070006,GO:0070062,GO:1904724,GO:1904813	RNA binding|aminopeptidase activity|epoxide hydrolase activity|leukotriene-A4 hydrolase activity|extracellular region|nucleus|nucleoplasm|cytoplasm|cytosol|leukotriene metabolic process|peptidase activity|zinc ion binding|leukotriene biosynthetic process|peptide binding|peptide catabolic process|neutrophil degranulation|cellular lipid metabolic process|cellular protein metabolic process|metalloam…	ko00590	Arachidonic acid metabolism
NM_001006235.1	1082.69	1066.99	1098.39	1.02943	0.0418422	0.930507	1	12.3818	13.5864	5.41602	5.93822	18.3343	7.30731	TMPO	GeneID:417923,Genbank:NM_001006235.1,CGNC:50621	thymopoietin	GO:0003677,GO:0005521,GO:0005634,GO:0005635,GO:0005637,GO:0005737,GO:0016020,GO:0016021,GO:0031965	DNA binding|lamin binding|nucleus|nuclear envelope|nuclear inner membrane|cytoplasm|membrane|integral component of membrane|nuclear membrane
NM_001006236.1	5457.79	5488.96	5426.63	0.988645	-0.0164755	0.981345	1	175.725	115.656	95.6945	110.735	158.971	102.771	SLC25A3	GeneID:417924,Genbank:NM_001006236.1,CGNC:8748	solute carrier family 25 member 3	GO:0005739,GO:0005743,GO:0006839,GO:0015114,GO:0015293,GO:0016021,GO:0032403,GO:0043209	mitochondrion|mitochondrial inner membrane|mitochondrial transport|phosphate ion transmembrane transporter activity|symporter activity|integral component of membrane|protein complex binding|myelin sheath
NM_001006237.1	2890.62	2494.02	3287.23	1.31804	0.398396	0.122067	1	25.5771	30.9541	27.3076	30.2953	35.7204	40.182	RANGAP1	GeneID:417997,Genbank:NM_001006237.1,CGNC:9072	Ran GTPase activating protein 1	GO:0000777,GO:0000922,GO:0003723,GO:0005096,GO:0005635,GO:0005643,GO:0005737,GO:0005829,GO:0007062,GO:0007165,GO:0008536,GO:0016235,GO:0016925,GO:0030425,GO:0031625,GO:0031965,GO:0043231,GO:0044614,GO:0045296,GO:0046826,GO:0048471,GO:0048678,GO:0072686,GO:0090630,GO:1904115,GO:1904117,GO:1990723	condensed chromosome kinetochore|spindle pole|RNA binding|GTPase activator activity|nuclear envelope|nuclear pore|cytoplasm|cytosol|sister chromatid cohesion|signal transduction|Ran GTPase binding|aggresome|protein sumoylation|dendrite|ubiquitin protein ligase binding|nuclear membrane|intracellular membrane-bounded organelle|nuclear pore cytoplasmic filaments|cadherin binding|negative regulation …	ko03013	RNA transport
NM_001006238.1	512.999	492.415	533.584	1.0836	0.115839	0.7554	1	4.74952	5.54845	4.82687	6.03919	4.93879	4.78135	L3MBTL2	GeneID:417999,Genbank:NM_001006238.1,CGNC:9080	L3MBTL2 polycomb repressive complex 1 subunit	GO:0005634,GO:0006351,GO:0006355,GO:0008270,GO:0016569,GO:0035064	nucleus|transcription, DNA-templated|regulation of transcription, DNA-templated|zinc ion binding|covalent chromatin modification|methylated histone binding
NM_001006239.3	729.394	640.522	818.266	1.2775	0.353321	0.286565	1	20.2098	19.7646	18.1064	24.7072	21.6686	25.0308	RPS19BP1	GeneID:418011,Genbank:NM_001006239.3,CGNC:9203	ribosomal protein S19 binding protein 1	GO:0005654,GO:0005730	nucleoplasm|nucleolus
NM_001006240.2	567.045	580.313	553.777	0.954273	-0.0675265	0.850951	1	9.06038	8.11363	8.02203	7.19357	7.41659	8.55052	TAB1	GeneID:418014,Genbank:NM_001006240.2,CGNC:50652	TGF-beta activated kinase 1 (MAP3K7) binding protein 1	GO:0000185,GO:0001701,GO:0003007,GO:0003279,GO:0004722,GO:0005829,GO:0007179,GO:0016607,GO:0019209,GO:0030324,GO:0032403,GO:0035904,GO:0043234,GO:0048273,GO:0060976	activation of MAPKKK activity|in utero embryonic development|heart morphogenesis|cardiac septum development|protein serine/threonine phosphatase activity|cytosol|transforming growth factor beta receptor signaling pathway|nuclear speck|kinase activator activity|lung development|protein complex binding|aorta development|protein complex|mitogen-activated protein kinase p38 binding|coronary vasculatu…	ko04620,ko04010,ko04621,ko04668,ko04380,ko04064	Toll-like receptor signaling pathway|MAPK signaling pathway|NOD-like receptor signaling pathway|TNF signaling pathway|Osteoclast differentiation|NF-kappa B signaling pathway
NM_001006241.1	22411.3	20895.8	23926.7	1.14505	0.195405	0.396949	1	482.883	460.635	461.727	477.948	508.469	563.068	RPL3	GeneID:418016,Genbank:NM_001006241.1,CGNC:50654	ribosomal protein L3	GO:0000027,GO:0000184,GO:0003723,GO:0003735,GO:0005634,GO:0005730,GO:0005737,GO:0005829,GO:0005925,GO:0006364,GO:0006412,GO:0006413,GO:0006614,GO:0008097,GO:0019083,GO:0022625,GO:0043234,GO:0070062,GO:0071353	ribosomal large subunit assembly|nuclear-transcribed mRNA catabolic process, nonsense-mediated decay|RNA binding|structural constituent of ribosome|nucleus|nucleolus|cytoplasm|cytosol|focal adhesion|rRNA processing|translation|translational initiation|SRP-dependent cotranslational protein targeting to membrane|5S rRNA binding|viral transcription|cytosolic large ribosomal subunit|protein complex|e…	ko03010	Ribosome
NM_001006242.1	106.581	108.964	104.198	0.956264	-0.0645192	0.966392	1	2.81027	3.73951	0.0317101	2.02125	3.70718	0.454149	DNAL4	GeneID:418019,Genbank:NM_001006242.1,CGNC:9263	dynein axonemal light chain 4	GO:0003774,GO:0005737,GO:0005874,GO:0005929,GO:0007017,GO:0008092,GO:0030286,GO:0045505,GO:0051959,GO:2000582	motor activity|cytoplasm|microtubule|cilium|microtubule-based process|cytoskeletal protein binding|dynein complex|dynein intermediate chain binding|dynein light intermediate chain binding|positive regulation of ATP-dependent microtubule motor activity, plus-end-directed
NM_001006243.1	1833.54	1460.46	2206.61	1.51091	0.595414	0.0296526	0.788104	16.1454	17.174	16.9121	20.3752	24.2461	28.3618	MCM5	GeneID:418058,Genbank:NM_001006243.1,CGNC:9524	minichromosome maintenance complex component 5			ko04113,ko04111,ko03030,ko04110	Meiosis - yeast|Cell cycle - yeast|DNA replication|Cell cycle
NM_001006244.1	1301.44	1232.7	1370.18	1.11152	0.152539	0.781045	1	15.6929	17.6808	4.00938	18.6376	11.713	9.68139	TMEM263	GeneID:418068,Genbank:NM_001006244.1,CGNC:9593	transmembrane protein 263	GO:0016021	integral component of membrane
NM_001006245.1	493.192	527.626	458.759	0.869477	-0.20178	0.588185	1	7.24171	7.8873	7.63769	6.16542	7.05065	5.88493	WASHC1	GeneID:418145,Genbank:NM_001006245.1,CGNC:50683	WASH complex subunit 1	GO:0003779,GO:0005769,GO:0005829,GO:0015031,GO:0016197,GO:0031901,GO:0034314,GO:0042147,GO:0043014,GO:0055037,GO:0055038,GO:0071203	actin binding|early endosome|cytosol|protein transport|endosomal transport|early endosome membrane|Arp2/3 complex-mediated actin nucleation|retrograde transport, endosome to Golgi|alpha-tubulin binding|recycling endosome|recycling endosome membrane|WASH complex	ko04212,ko04144	Longevity regulating pathway - worm|Endocytosis
NM_001006246.2	401.466	410.677	392.256	0.955143	-0.0662117	0.880631	1	6.14162	6.49931	14.8056	10.0853	7.79656	7.32864	ATP6V1E1	GeneID:418162,Genbank:NM_001006246.2,CGNC:50685	ATPase H+ transporting V1 subunit E1	GO:0005768,GO:0005829,GO:0015991,GO:0016324,GO:0033178,GO:0046961	endosome|cytosol|ATP hydrolysis coupled proton transport|apical plasma membrane|proton-transporting two-sector ATPase complex, catalytic domain|proton-transporting ATPase activity, rotational mechanism	ko04966,ko04145,ko00190,ko04721,ko04150	Collecting duct acid secretion|Phagosome|Oxidative phosphorylation|Synaptic vesicle cycle|mTOR signaling pathway
NM_001006247.2	2457.43	2093.01	2821.84	1.34822	0.431057	0.101603	1	31.1364	27.2824	31.9053	38.471	32.6579	45.8482	STRAP	GeneID:418175,Genbank:NM_001006247.2,CGNC:9899	serine/threonine kinase receptor associated protein	GO:0000122,GO:0000387,GO:0005102,GO:0005634,GO:0005829,GO:0030512,GO:0032797,GO:0034719	negative regulation of transcription from RNA polymerase II promoter|spliceosomal snRNP assembly|receptor binding|nucleus|cytosol|negative regulation of transforming growth factor beta receptor signaling pathway|SMN complex|SMN-Sm protein complex	ko03013	RNA transport
NM_001006248.1	1709.15	1628.99	1789.31	1.09842	0.13543	0.627348	1	23.0539	32.9277	25.5377	32.2094	28.3887	25.5004	DERA	GeneID:418176,Genbank:NM_001006248.1,CGNC:9901	deoxyribose-phosphate aldolase	GO:0004139,GO:0005576,GO:0005634,GO:0005829,GO:0006098,GO:0009264,GO:0016052,GO:0034774,GO:0043312,GO:0046121,GO:0046386,GO:0070062,GO:1904813	deoxyribose-phosphate aldolase activity|extracellular region|nucleus|cytosol|pentose-phosphate shunt|deoxyribonucleotide catabolic process|carbohydrate catabolic process|secretory granule lumen|neutrophil degranulation|deoxyribonucleoside catabolic process|deoxyribose phosphate catabolic process|extracellular exosome|ficolin-1-rich granule lumen	ko00030	Pentose phosphate pathway
NM_001006249.1	382.561	485.038	280.085	0.57745	-0.792233	0.0503911	0.932183	3.49335	3.73685	3.34503	1.98788	1.88742	2.00047	PHC1	GeneID:418252,Genbank:NM_001006249.1,CGNC:50717	polyhomeotic homolog 1	GO:0003677,GO:0005634,GO:0005654,GO:0007275,GO:0008270,GO:0016574,GO:0031519,GO:0035102,GO:0070317	DNA binding|nucleus|nucleoplasm|multicellular organism development|zinc ion binding|histone ubiquitination|PcG protein complex|PRC1 complex|negative regulation of G0 to G1 transition
NM_001006250.1	5156.67	4402.22	5911.11	1.34276	0.425198	0.0815474	1	50.4695	54.7653	53.1797	54.5677	73.781	76.5237	FKBP4	GeneID:418261,Genbank:NM_001006250.1,CGNC:10671	FK506 binding protein 4	GO:0003755,GO:0005528,GO:0005634,GO:0005737,GO:0005739,GO:0005829,GO:0005874,GO:0010977,GO:0031072,GO:0031111,GO:0044295,GO:0061077	peptidyl-prolyl cis-trans isomerase activity|FK506 binding|nucleus|cytoplasm|mitochondrion|cytosol|microtubule|negative regulation of neuron projection development|heat shock protein binding|negative regulation of microtubule polymerization or depolymerization|axonal growth cone|chaperone-mediated protein folding	ko04915	Estrogen signaling pathway
NM_001006251.1	602.27	578.504	626.036	1.08216	0.113919	0.743881	1	11.2793	10.1069	10.5891	10.5064	11.3629	11.512	ING4	GeneID:418281,Genbank:NM_001006251.1,CGNC:10752	inhibitor of growth family member 4	GO:0000123,GO:0003713,GO:0005829,GO:0006260,GO:0006915,GO:0006978,GO:0007050,GO:0008285,GO:0035064,GO:0043065,GO:0043966,GO:0043981,GO:0043982,GO:0043983,GO:0045111,GO:0045892,GO:0045926,GO:0046872	histone acetyltransferase complex|transcription coactivator activity|cytosol|DNA replication|apoptotic process|DNA damage response, signal transduction by p53 class mediator resulting in transcription of p21 class mediator|cell cycle arrest|negative regulation of cell proliferation|methylated histone binding|positive regulation of apoptotic process|histone H3 acetylation|histone H4-K5 acetylation…
NM_001006252.1	1083.64	946.266	1221.02	1.29036	0.367774	0.22059	1	35.7192	30.3877	30.2118	40.7715	37.7688	41.2367	TAF13	GeneID:418365,Genbank:NM_001006252.1,CGNC:50748	TATA-box binding protein associated factor 13	GO:0003677,GO:0003700,GO:0003712,GO:0005634,GO:0005654,GO:0005669,GO:0005730,GO:0006352,GO:0006357,GO:0006366,GO:0006367,GO:0006368,GO:0008022,GO:0042795,GO:0046982,GO:1901796	DNA binding|DNA binding transcription factor activity|transcription cofactor activity|nucleus|nucleoplasm|transcription factor TFIID complex|nucleolus|DNA-templated transcription, initiation|regulation of transcription from RNA polymerase II promoter|transcription from RNA polymerase II promoter|transcription initiation from RNA polymerase II promoter|transcription elongation from RNA polymerase …	ko03022	Basal transcription factors
NM_001006253.1	678.702	715.36	642.043	0.897511	-0.155999	0.644864	1	12.8274	7.71408	9.34796	8.25177	6.72885	10.8229	PCNP	GeneID:418398,Genbank:NM_001006253.1,CGNC:11416	PEST proteolytic signal containing nuclear protein	GO:0005634,GO:0007049,GO:0016567	nucleus|cell cycle|protein ubiquitination
NM_001006254.1	954.614	858.003	1051.22	1.2252	0.293018	0.641894	1	7.95718	6.89351	7.60855	6.2895	4.89843	15.0057	NFKBIZ	GeneID:418404,Genbank:NM_001006254.1,CGNC:11430	NFKB inhibitor zeta	GO:0003712,GO:0005634,GO:0006351,GO:0006357,GO:0006954,GO:0016607,GO:0036464	transcription cofactor activity|nucleus|transcription, DNA-templated|regulation of transcription from RNA polymerase II promoter|inflammatory response|nuclear speck|cytoplasmic ribonucleoprotein granule
NM_001006255.2	742.563	632.52	852.606	1.34795	0.430767	0.194662	1	4.98196	6.92914	7.3917	6.58159	8.66314	9.74234	HJURP	GeneID:418413,Genbank:NM_001006255.2,CGNC:50757	Holliday junction recognition protein	GO:0000775,GO:0000777,GO:0003677,GO:0005634,GO:0005730,GO:0005739,GO:0005829,GO:0007049,GO:0007059,GO:0034080,GO:0042393,GO:0042802,GO:0043254,GO:0051101	chromosome, centromeric region|condensed chromosome kinetochore|DNA binding|nucleus|nucleolus|mitochondrion|cytosol|cell cycle|chromosome segregation|CENP-A containing nucleosome assembly|histone binding|identical protein binding|regulation of protein complex assembly|regulation of DNA binding
NM_001006256.2	947.837	948.803	946.87	0.997963	-0.00294201	0.997942	1	12.3814	11.8293	12.838	11.0255	13.8729	10.8698	SAMSN1	GeneID:418470,Genbank:NM_001006256.2,CGNC:11694	SAM domain, SH3 domain and nuclear localization signals 1	GO:0001726,GO:0001784,GO:0002820,GO:0003723,GO:0005634,GO:0005829,GO:0005886,GO:0050732,GO:0050869	ruffle|phosphotyrosine residue binding|negative regulation of adaptive immune response|RNA binding|nucleus|cytosol|plasma membrane|negative regulation of peptidyl-tyrosine phosphorylation|negative regulation of B cell activation
NM_001006257.1	212.978	285.59	140.365	0.491493	-1.02476	0.0427329	0.879249	3.0025	6.78898	5.91504	2.51557	2.98154	1.91968	JAM2	GeneID:418476,Genbank:NM_001006257.1,CGNC:11746	junctional adhesion molecule 2	GO:0005886,GO:0005887,GO:0005923,GO:0007162,GO:0030198,GO:0046982,GO:0050900,GO:0098609	plasma membrane|integral component of plasma membrane|bicellular tight junction|negative regulation of cell adhesion|extracellular matrix organization|protein heterodimerization activity|leukocyte migration|cell-cell adhesion	ko04514,ko04670,ko04530	Cell adhesion molecules (CAMs)|Leukocyte transendothelial migration|Tight junction
NM_001006258.1	322.826	353.278	292.374	0.827604	-0.272988	0.528667	1	10.0652	7.98325	6.98567	7.92995	6.27456	5.79434	C1H21ORF59	GeneID:418497,Genbank:NM_001006258.1,CGNC:11853	chromosome 1 open reading frame, human C21orf59	GO:0003352,GO:0005634,GO:0005829,GO:0005856,GO:0005929,GO:0048858,GO:0060271	regulation of cilium movement|nucleus|cytosol|cytoskeleton|cilium|cell projection morphogenesis|cilium assembly
NM_001006259.1	2562.45	2710.22	2414.68	0.890955	-0.166576	0.519742	1	29.4225	37.9092	33.8914	32.6614	29.8711	24.3527	PDK3	GeneID:418595,Genbank:NM_001006259.1,CGNC:12210	pyruvate dehydrogenase kinase 3	GO:0004672,GO:0004674,GO:0004740,GO:0005524,GO:0005730,GO:0005739,GO:0005759,GO:0006006,GO:0010510,GO:0010906,GO:0018105,GO:0035357,GO:0071333,GO:0071398,GO:0097411,GO:2000377	protein kinase activity|protein serine/threonine kinase activity|pyruvate dehydrogenase (acetyl-transferring) kinase activity|ATP binding|nucleolus|mitochondrion|mitochondrial matrix|glucose metabolic process|regulation of acetyl-CoA biosynthetic process from pyruvate|regulation of glucose metabolic process|peptidyl-serine phosphorylation|peroxisome proliferator activated receptor signaling pathw…
NM_001006260.2	7160.86	6679.9	7641.83	1.144	0.194092	0.421218	1	110.241	129.538	127.109	134.021	131.077	138.532	EIF2S3	GeneID:418597,Genbank:NM_001006260.2,CGNC:50802	eukaryotic translation initiation factor 2 subunit gamma	GO:0003743,GO:0003924,GO:0005525,GO:0005850	translation initiation factor activity|GTPase activity|GTP binding|eukaryotic translation initiation factor 2 complex	ko03013	RNA transport
NM_001006261.1	20.4739	4.35127	36.5964	8.41051	3.07219	0.0697705	1	0.14111	0.000203331	0.0156365	0.658576	1.73059e-06	0.536891	AP1S2	GeneID:418621,Genbank:NM_001006261.1,CGNC:50808	adaptor related protein complex 1 sigma 2 subunit	GO:0000139,GO:0005765,GO:0005794,GO:0005829,GO:0005905,GO:0006886,GO:0008565,GO:0016192,GO:0019886,GO:0030119,GO:0030659,GO:0032588,GO:0043231,GO:0050690	Golgi membrane|lysosomal membrane|Golgi apparatus|cytosol|clathrin-coated pit|intracellular protein transport|protein transporter activity|vesicle-mediated transport|antigen processing and presentation of exogenous peptide antigen via MHC class II|AP-type membrane coat adaptor complex|cytoplasmic vesicle membrane|trans-Golgi network membrane|intracellular membrane-bounded organelle|regulation of …	ko04142	Lysosome
NM_001006262.1	0	0	0					5.01343e-09	7.26444e-16	0.000134599	0.000523006	5.60232e-09	7.56739e-27	ASB9	GeneID:418625,Genbank:NM_001006262.1,CGNC:12406	ankyrin repeat and SOCS box containing 9	GO:0005739,GO:0005829,GO:0016567,GO:0035556,GO:0043687,GO:0045732	mitochondrion|cytosol|protein ubiquitination|intracellular signal transduction|post-translational protein modification|positive regulation of protein catabolic process
NM_001006263.1	2269.16	2271.9	2266.43	0.997593	-0.00347732	0.988679	1	41.078	36.42	37.3026	40.8907	32.8678	36.5248	TRAPPC2	GeneID:418634,Genbank:NM_001006263.1,CGNC:50811	trafficking protein particle complex 2	GO:0001501,GO:0005634,GO:0005654,GO:0005783,GO:0005793,GO:0006351,GO:0006355,GO:0006888,GO:0008134,GO:0030008,GO:0043231,GO:0044325,GO:0048471	skeletal system development|nucleus|nucleoplasm|endoplasmic reticulum|endoplasmic reticulum-Golgi intermediate compartment|transcription, DNA-templated|regulation of transcription, DNA-templated|ER to Golgi vesicle-mediated transport|transcription factor binding|TRAPP complex|intracellular membrane-bounded organelle|ion channel binding|perinuclear region of cytoplasm
NM_001006264.1	9.297	12.7897	5.80432	0.453829	-1.13978	0.658166	1	9.02703e-05	0.954093	9.41935e-07	6.61616e-09	0.235651	0.169976	PRPS2	GeneID:418639,Genbank:NM_001006264.1,CGNC:50814	phosphoribosyl pyrophosphate synthetase 2	GO:0000287,GO:0004749,GO:0005524,GO:0006015,GO:0009116,GO:0009156,GO:0009165,GO:0016301,GO:0042803	magnesium ion binding|ribose phosphate diphosphokinase activity|ATP binding|5-phosphoribose 1-diphosphate biosynthetic process|nucleoside metabolic process|ribonucleoside monophosphate biosynthetic process|nucleotide biosynthetic process|kinase activity|protein homodimerization activity	ko00230,ko01230,ko00030,ko01200	Purine metabolism|Biosynthesis of amino acids|Pentose phosphate pathway|Carbon metabolism
NM_001006265.2	626.808	572.74	680.876	1.1888	0.249512	0.472339	1	7.92507	6.39184	8.13272	9.70528	7.49604	8.51861	CDC16	GeneID:418735,Genbank:NM_001006265.2,CGNC:12616	cell division cycle 16			ko04914,ko04114,ko04110,ko04120,ko04111,ko04113	Progesterone-mediated oocyte maturation|Oocyte meiosis|Cell cycle|Ubiquitin mediated proteolysis|Cell cycle - yeast|Meiosis - yeast
NM_001006266.2	1361.59	1192.74	1530.44	1.28313	0.359667	0.210735	1	28.0748	27.4749	28.1355	34.3404	34.0674	35.0753	PCID2	GeneID:418745,Genbank:NM_001006266.2,CGNC:12629	PCI domain containing 2	GO:0000973,GO:0003690,GO:0003723,GO:0006368,GO:0016973,GO:0043066,GO:0043488,GO:0045579,GO:0045893,GO:0048536,GO:0070390,GO:0071033,GO:0090267,GO:2000117	posttranscriptional tethering of RNA polymerase II gene DNA at nuclear periphery|double-stranded DNA binding|RNA binding|transcription elongation from RNA polymerase II promoter|poly(A)+ mRNA export from nucleus|negative regulation of apoptotic process|regulation of mRNA stability|positive regulation of B cell differentiation|positive regulation of transcription, DNA-templated|spleen development|…
NM_001006267.1	3711.4	3836.14	3586.67	0.934968	-0.0970106	0.700441	1	62.4474	61.5329	63.8439	52.8532	61.6679	55.0098	ARGLU1	GeneID:418765,Genbank:NM_001006267.1,CGNC:12648	arginine and glutamate rich 1
NM_001006268.1	1908	1772.42	2043.58	1.15298	0.205373	0.450895	1	24.0379	30.9163	35.7114	35.534	38.9272	26.5009	UBAC2	GeneID:418778,Genbank:NM_001006268.1,CGNC:12666	UBA domain containing 2	GO:0005789,GO:0016021,GO:0043130	endoplasmic reticulum membrane|integral component of membrane|ubiquitin binding
NM_001006269.1	3315.55	3360.92	3270.18	0.973001	-0.039487	0.875755	1	29.6817	27.2197	35.221	30.2558	31.0312	25.329	ELF1	GeneID:418828,Genbank:NM_001006269.1,CGNC:50862	E74 like ETS transcription factor 1	GO:0000978,GO:0001077,GO:0001817,GO:0001959,GO:0003700,GO:0005634,GO:0005654,GO:0030154,GO:0045893,GO:0045944,GO:0050855,GO:0050860	RNA polymerase II proximal promoter sequence-specific DNA binding|transcriptional activator activity, RNA polymerase II proximal promoter sequence-specific DNA binding|regulation of cytokine production|regulation of cytokine-mediated signaling pathway|DNA binding transcription factor activity|nucleus|nucleoplasm|cell differentiation|positive regulation of transcription, DNA-templated|positive reg…	ko04214	Apoptosis - fly
NM_001006270.1	721.878	653.484	790.272	1.20932	0.274197	0.41004	1	11.2747	9.42127	10.3374	11.3972	10.7923	13.9138	GPALPP1	GeneID:418842,Genbank:NM_001006270.1,CGNC:12739	GPALPP motifs containing 1
NM_001006271.2	5339.67	4871.61	5807.72	1.19216	0.253572	0.298356	1	61.2317	63.673	63.3375	75.1604	70.9564	70.0583	SUCLA2	GeneID:418857,Genbank:NM_001006271.2,CGNC:12755	succinate-CoA ligase ADP-forming beta subunit	GO:0004775,GO:0005524,GO:0005739,GO:0006099,GO:0046872	succinate-CoA ligase (ADP-forming) activity|ATP binding|mitochondrion|tricarboxylic acid cycle|metal ion binding	ko00020,ko00640,ko01200	Citrate cycle (TCA cycle)|Propanoate metabolism|Carbon metabolism
NM_001006272.2	81.6356	116.032	47.2391	0.407121	-1.29647	0.0947865	1	0.928661	1.77322	2.65734	0.244241	0.891648	0.954783	CAB39L	GeneID:418865,Genbank:NM_001006272.2,CGNC:12767	calcium binding protein 39 like	GO:0005829,GO:0007050,GO:0070062	cytosol|cell cycle arrest|extracellular exosome	ko04152,ko04150	AMPK signaling pathway|mTOR signaling pathway
NM_001006273.1	1268.97	1219.02	1318.91	1.08194	0.113622	0.693474	1	21.4131	23.9506	19.4898	22.0426	24.4766	21.1518	SPRYD7	GeneID:418871,Genbank:NM_001006273.1,CGNC:12771	SPRY domain containing 7
NM_001006274.1	2339.54	1965.5	2713.58	1.3806	0.465299	0.079518	1	18.694	22.1526	22.5167	23.1296	26.1892	34.5891	CKAP2	GeneID:418882,Genbank:NM_001006274.1,CGNC:50871	cytoskeleton associated protein 2	GO:0000281,GO:0000922,GO:0005813,GO:0005829,GO:0005881,GO:0006915,GO:0007026,GO:0015630,GO:0045944	mitotic cytokinesis|spindle pole|centrosome|cytosol|cytoplasmic microtubule|apoptotic process|negative regulation of microtubule depolymerization|microtubule cytoskeleton|positive regulation of transcription from RNA polymerase II promoter
NM_001006275.1	413.693	380.779	446.607	1.17288	0.230052	0.553659	1	5.41309	3.9118	3.71609	5.51135	4.77923	4.4987	SUPT20H	GeneID:418896,Genbank:NM_001006275.1,CGNC:12806	SPT20 homolog, SAGA complex component	GO:0000124,GO:0003712,GO:0007369	SAGA complex|transcription cofactor activity|gastrulation
NM_001006276.1	503.751	359.891	647.611	1.79946	0.847567	0.0226691	0.706024	3.0298	3.89256	3.96153	6.11784	5.83836	6.85531	RFC3	GeneID:418907,Genbank:NM_001006276.1,CGNC:12816	replication factor C subunit 3	GO:0003689,GO:0005634,GO:0005663,GO:0006261,GO:0006281,GO:0031390,GO:0043142,GO:0046683,GO:1900264	DNA clamp loader activity|nucleus|DNA replication factor C complex|DNA-dependent DNA replication|DNA repair|Ctf18 RFC-like complex|single-stranded DNA-dependent ATPase activity|response to organophosphorus|positive regulation of DNA-directed DNA polymerase activity	ko03430,ko03030,ko03420	Mismatch repair|DNA replication|Nucleotide excision repair
NM_001006277.1	255.997	266.371	245.624	0.922113	-0.116984	0.799641	1	3.35745	3.95011	3.6973	4.88819	2.5271	2.338	EEF1AKMT1	GeneID:418951,Genbank:NM_001006277.1,CGNC:12870	eukaryotic translation elongation factor 1 alpha lysine methyltransferase 1	GO:0003676,GO:0005737,GO:0008168,GO:0016279,GO:0018022	nucleic acid binding|cytoplasm|methyltransferase activity|protein-lysine N-methyltransferase activity|peptidyl-lysine methylation
NM_001006278.1	81.1432	13.1293	149.157	11.3606	3.50597	0.00355409	0.275115	0.369561	0.184211	0.800214	1.09254	6.36689	7.12789	MMP7	GeneID:418983,Genbank:NM_001006278.1,CGNC:50889	matrix metallopeptidase 7			ko04310	Wnt signaling pathway
NM_001006279.2	7837.14	8915.2	6759.07	0.758151	-0.399443	0.0941167	1	107.396	100.629	102.608	73.0901	79.3172	74.844	TMEM123	GeneID:418984,Genbank:NM_001006279.2,CGNC:12911	transmembrane protein 123	GO:0004872,GO:0009897,GO:0016021,GO:0031410,GO:0070267	receptor activity|external side of plasma membrane|integral component of membrane|cytoplasmic vesicle|oncosis
NM_001006280.1	1814.21	1754.53	1873.88	1.06802	0.0949433	0.730612	1	16.2897	17.4536	16.4684	17.8153	16.6663	17.1419	MED17	GeneID:419000,Genbank:NM_001006280.1,CGNC:12939	mediator complex subunit 17	GO:0001104,GO:0003712,GO:0003713,GO:0004872,GO:0005634,GO:0005667,GO:0006351,GO:0006357,GO:0006367,GO:0016592,GO:0030518,GO:0030521,GO:0045893,GO:0045944,GO:0046966	RNA polymerase II transcription cofactor activity|transcription cofactor activity|transcription coactivator activity|receptor activity|nucleus|transcription factor complex|transcription, DNA-templated|regulation of transcription from RNA polymerase II promoter|transcription initiation from RNA polymerase II promoter|mediator complex|intracellular steroid hormone receptor signaling pathway|androge…	ko04919	Thyroid hormone signaling pathway
NM_001006281.1	4766.48	4420.15	5112.81	1.15671	0.210023	0.397342	1	92.4097	101.972	116.658	122.209	109.552	114.37	NDUFA9	GeneID:419039,Genbank:NM_001006281.1,CGNC:12982	NADH:ubiquinone oxidoreductase subunit A9	GO:0003954,GO:0005747,GO:0005759,GO:0032981,GO:1901006	NADH dehydrogenase activity|mitochondrial respiratory chain complex I|mitochondrial matrix|mitochondrial respiratory chain complex I assembly|ubiquinone-6 biosynthetic process	ko00190	Oxidative phosphorylation
NM_001006284.2	512.673	501.68	523.666	1.04383	0.0618815	0.878099	1	7.08131	6.53507	7.61004	7.08439	4.77198	9.34098	POLD3	GeneID:419053,Genbank:NM_001006284.2,CGNC:13000	DNA polymerase delta 3, accessory subunit	GO:0005654,GO:0005737,GO:0006260,GO:0006284	nucleoplasm|cytoplasm|DNA replication|base-excision repair	ko03030,ko03430,ko03440,ko03420,ko00230,ko00240,ko03410	DNA replication|Mismatch repair|Homologous recombination|Nucleotide excision repair|Purine metabolism|Pyrimidine metabolism|Base excision repair
NM_001006285.1	1097.26	1012.78	1181.74	1.16682	0.222588	0.458481	1	17.1748	13.1676	15.4093	16.6047	15.4492	19.3418	UQCC1	GeneID:419139,Genbank:NM_001006285.1,CGNC:1265	ubiquinol-cytochrome c reductase complex assembly factor 1	GO:0005743,GO:0031410,GO:0034551,GO:0070131	mitochondrial inner membrane|cytoplasmic vesicle|mitochondrial respiratory chain complex III assembly|positive regulation of mitochondrial translation
NM_001006286.1	6290.57	5655.8	6925.33	1.22446	0.29215	0.226868	1	106.311	93.9294	106.661	127.158	108.696	125.89	CHMP4B	GeneID:419150,Genbank:NM_001006286.1,CGNC:50929	charged multivesicular body protein 4B	GO:0000281,GO:0000815,GO:0000920,GO:0005635,GO:0005829,GO:0006620,GO:0006914,GO:0007034,GO:0007080,GO:0009898,GO:0010458,GO:0010824,GO:0030117,GO:0030496,GO:0031468,GO:0031902,GO:0036438,GO:0039702,GO:0042803,GO:0045296,GO:0051260,GO:0090148,GO:0090611,GO:1901215,GO:1901673,GO:1902188,GO:1902902	mitotic cytokinesis|ESCRT III complex|cell separation after cytokinesis|nuclear envelope|cytosol|posttranslational protein targeting to endoplasmic reticulum membrane|autophagy|vacuolar transport|mitotic metaphase plate congression|cytoplasmic side of plasma membrane|exit from mitosis|regulation of centrosome duplication|membrane coat|midbody|nuclear envelope reassembly|late endosome membrane|mai…	ko04144	Endocytosis
NM_001006287.1	209.703	146.351	273.056	1.86577	0.899768	0.10284	1	5.1425	0.967683	2.1936	3.84225	6.81809	4.55919	IFT52	GeneID:419165,Genbank:NM_001006287.1,CGNC:2573	intraflagellar transport 52	GO:0001841,GO:0001947,GO:0005813,GO:0005814,GO:0005929,GO:0007224,GO:0007368,GO:0009953,GO:0030992,GO:0032391,GO:0035720,GO:0036064,GO:0042073,GO:0042733,GO:0044292,GO:0050680,GO:0060271,GO:0070613,GO:0097542,GO:0097546,GO:1905515	neural tube formation|heart looping|centrosome|centriole|cilium|smoothened signaling pathway|determination of left/right symmetry|dorsal/ventral pattern formation|intraciliary transport particle B|photoreceptor connecting cilium|intraciliary anterograde transport|ciliary basal body|intraciliary transport|embryonic digit morphogenesis|dendrite terminus|negative regulation of epithelial cell prolif…
NM_001006288.1	6138.49	5588.54	6688.43	1.19681	0.259196	0.424273	1	72.0075	59.9747	84.4666	76.8265	62.9915	108.474	RPN2	GeneID:419177,Genbank:NM_001006288.1,CGNC:2792	ribophorin II	GO:0006487,GO:0008250,GO:0016021	protein N-linked glycosylation|oligosaccharyltransferase complex|integral component of membrane	ko04141,ko00510,ko00513	Protein processing in endoplasmic reticulum|N-Glycan biosynthesis|Various types of N-glycan biosynthesis
NM_001006289.1	16181.5	15110.7	17252.4	1.14174	0.19123	0.414212	1	157.007	163.646	176.397	183.679	172.327	189.939	YWHAB	GeneID:419190,Genbank:NM_001006289.1,CGNC:50939	tyrosine 3-monooxygenase/tryptophan 5-monooxygenase activation protein beta	GO:0005829,GO:0006605,GO:0019904,GO:0035308,GO:0042802,GO:0042826,GO:0043085,GO:0045296,GO:0045744,GO:0048471,GO:0050815,GO:0051220	cytosol|protein targeting|protein domain specific binding|negative regulation of protein dephosphorylation|identical protein binding|histone deacetylase binding|positive regulation of catalytic activity|cadherin binding|negative regulation of G-protein coupled receptor protein signaling pathway|perinuclear region of cytoplasm|phosphoserine residue binding|cytoplasmic sequestering of protein	ko04391,ko04212,ko04114,ko04110,ko04390,ko04151,ko04013	Hippo signaling pathway - fly|Longevity regulating pathway - worm|Oocyte meiosis|Cell cycle|Hippo signaling pathway|PI3K-Akt signaling pathway|MAPK signaling pathway - fly
NM_001006290.2	22909	26644.7	19173.3	0.71959	-0.474753	0.135608	1	225.042	264.262	400.899	243.869	190.007	182.356	ADA	GeneID:419194,Genbank:NM_001006290.2,CGNC:3060	adenosine deaminase	GO:0004000,GO:0005764,GO:0005829,GO:0006154,GO:0008270,GO:0009117,GO:0009168,GO:0009897,GO:0030054,GO:0042110,GO:0043103,GO:0046103,GO:0060169,GO:0060205	adenosine deaminase activity|lysosome|cytosol|adenosine catabolic process|zinc ion binding|nucleotide metabolic process|purine ribonucleoside monophosphate biosynthetic process|external side of plasma membrane|cell junction|T cell activation|hypoxanthine salvage|inosine biosynthetic process|negative regulation of adenosine receptor signaling pathway|cytoplasmic vesicle lumen	ko00230	Purine metabolism
NM_001006291.1	8496.49	8339.94	8653.04	1.03754	0.05317	0.825101	1	110.927	105.598	112.206	121.939	102.867	103.816	SERINC3	GeneID:419196,Genbank:NM_001006291.1,CGNC:3099	serine incorporator 3	GO:0000139,GO:0005886,GO:0006658,GO:0006665,GO:0009597,GO:0015194,GO:0016021,GO:0045087,GO:0051607,GO:1902237	Golgi membrane|plasma membrane|phosphatidylserine metabolic process|sphingolipid metabolic process|detection of virus|L-serine transmembrane transporter activity|integral component of membrane|innate immune response|defense response to virus|positive regulation of endoplasmic reticulum stress-induced intrinsic apoptotic signaling pathway
NM_001006292.1	599.556	472.703	726.409	1.53671	0.619847	0.0748693	1	6.66984	4.36167	3.90545	8.27957	7.05432	6.8614	SLC17A9	GeneID:419236,Genbank:NM_001006292.1,CGNC:4260	solute carrier family 17 member 9	GO:0006820,GO:0006887,GO:0016021,GO:0022857,GO:0055085,GO:1903146,GO:1903955	anion transport|exocytosis|integral component of membrane|transmembrane transporter activity|transmembrane transport|regulation of autophagy of mitochondrion|positive regulation of protein targeting to mitochondrion
NM_001006293.1	942.75	799.693	1085.81	1.35778	0.44125	0.154726	1	11.2343	6.38526	10.2245	10.9616	11.3961	14.1229	DDX27	GeneID:419308,Genbank:NM_001006293.1,CGNC:5262	DEAD-box helicase 27	GO:0003723,GO:0004004,GO:0005524,GO:0005694,GO:0005730,GO:0005737,GO:0006364,GO:0010501	RNA binding|ATP-dependent RNA helicase activity|ATP binding|chromosome|nucleolus|cytoplasm|rRNA processing|RNA secondary structure unwinding
NM_001006294.1	630.688	600.268	661.107	1.10135	0.139275	0.688601	1	9.85199	6.96564	8.88543	8.44201	7.7731	11.0297	NELFCD	GeneID:419312,Genbank:NM_001006294.1,CGNC:5638	negative elongation factor complex member C/D	GO:0003723,GO:0005634,GO:0006351,GO:0045892	RNA binding|nucleus|transcription, DNA-templated|negative regulation of transcription, DNA-templated
NM_001006295.1	318.84	319.508	318.172	0.995818	-0.00604582	0.97704	1	2.14736	2.92682	4.10915	3.3461	2.26838	3.13419	STX16	GeneID:419315,Genbank:NM_001006295.1,CGNC:50968	syntaxin 16	GO:0000139,GO:0005484,GO:0005737,GO:0005794,GO:0005802,GO:0005829,GO:0005925,GO:0006886,GO:0006906,GO:0016020,GO:0016021,GO:0019905,GO:0031201,GO:0031985,GO:0032588,GO:0042147,GO:0043231,GO:0048278,GO:0048471,GO:0090161	Golgi membrane|SNAP receptor activity|cytoplasm|Golgi apparatus|trans-Golgi network|cytosol|focal adhesion|intracellular protein transport|vesicle fusion|membrane|integral component of membrane|syntaxin binding|SNARE complex|Golgi cisterna|trans-Golgi network membrane|retrograde transport, endosome to Golgi|intracellular membrane-bounded organelle|vesicle docking|perinuclear region of cytoplasm|G…	ko04130	SNARE interactions in vesicular transport
NM_001006296.1	4250.48	4169.08	4331.89	1.03905	0.0552679	0.820528	1	72.2221	61.2466	70.5431	69.3426	71.1774	64.2394	VAPB	GeneID:419317,Genbank:NM_001006296.1,CGNC:50970	VAMP associated protein B and C
NM_001006297.2	1644.01	1491.92	1796.1	1.20388	0.267693	0.334183	1	41.9184	39.8751	33.2034	44.7717	40.6604	47.7608	RTFDC1	GeneID:419329,Genbank:NM_001006297.2,CGNC:5826	replication termination factor 2 domain containing 1	GO:0005634,GO:0071171,GO:1902979	nucleus|site-specific DNA replication termination at RTS1 barrier|mitotic DNA replication termination
NM_001006298.1	1190.36	1218.58	1162.14	0.953684	-0.0684175	0.812695	1	16.6889	20.7362	19.2016	16.317	17.4449	18.1754	ICMT	GeneID:419373,Genbank:NM_001006298.1,CGNC:50979	isoprenylcysteine carboxyl methyltransferase	GO:0003880,GO:0004671,GO:0005783,GO:0005789,GO:0006464,GO:0006481,GO:0006612,GO:0016020,GO:0016021,GO:0043687	protein C-terminal carboxyl O-methyltransferase activity|protein C-terminal S-isoprenylcysteine carboxyl O-methyltransferase activity|endoplasmic reticulum|endoplasmic reticulum membrane|cellular protein modification process|C-terminal protein methylation|protein targeting to membrane|membrane|integral component of membrane|post-translational protein modification	ko00900	Terpenoid backbone biosynthesis
NM_001006299.2	337.001	314.706	359.297	1.14169	0.191175	0.650601	1	5.52343	4.04926	4.75866	5.0084	4.94801	5.81535	WRAP73	GeneID:419383,Genbank:NM_001006299.2,CGNC:681	WD repeat containing, antisense to TP73	GO:0005813,GO:0005814,GO:0030030,GO:0036064,GO:0090307,GO:1902857	centrosome|centriole|cell projection organization|ciliary basal body|mitotic spindle assembly|positive regulation of non-motile cilium assembly
NM_001006300.1	1259.81	1297.19	1222.44	0.942378	-0.0856227	0.777605	1	23.7755	20.2704	24.8233	25.1241	25.4334	12.4875	RER1	GeneID:419397,Genbank:NM_001006300.1,CGNC:14680	retention in endoplasmic reticulum sorting receptor 1	GO:0005793,GO:0005886,GO:0006890,GO:0009986,GO:0030173,GO:0033130,GO:0071340,GO:1903078	endoplasmic reticulum-Golgi intermediate compartment|plasma membrane|retrograde vesicle-mediated transport, Golgi to ER|cell surface|integral component of Golgi membrane|acetylcholine receptor binding|skeletal muscle acetylcholine-gated channel clustering|positive regulation of protein localization to plasma membrane
NM_001006301.1	1135.09	1030.92	1239.26	1.2021	0.265551	0.43378	1	7.12187	7.68714	8.57583	10.4193	11.8297	5.05032	MIB2	GeneID:419408,Genbank:NM_001006301.1,CGNC:50989	mindbomb E3 ubiquitin protein ligase 2	GO:0004842,GO:0005737,GO:0007219,GO:0008270	ubiquitin-protein transferase activity|cytoplasm|Notch signaling pathway|zinc ion binding
NM_001006302.1	5978.72	5957.14	6000.29	1.00724	0.0104145	0.971261	1	61.2496	55.0583	63.6695	65.5056	51.0299	57.948	SDF4	GeneID:419423,Genbank:NM_001006302.1,CGNC:1324	stromal cell derived factor 4	GO:0005509,GO:0005770,GO:0005796,GO:0045444	calcium ion binding|late endosome|Golgi lumen|fat cell differentiation
NM_001006303.1	1463.67	1039.94	1887.41	1.81493	0.859913	0.00259322	0.231248	17.7255	19.446	16.7786	31.8001	27.1936	34.9929	PGD	GeneID:419450,Genbank:NM_001006303.1,CGNC:2017	phosphogluconate dehydrogenase	GO:0004616,GO:0005634,GO:0005829,GO:0006098,GO:0009051,GO:0019322,GO:0019521,GO:0055114,GO:0070062	phosphogluconate dehydrogenase (decarboxylating) activity|nucleus|cytosol|pentose-phosphate shunt|pentose-phosphate shunt, oxidative branch|pentose biosynthetic process|D-gluconate metabolic process|oxidation-reduction process|extracellular exosome	ko01200,ko00480,ko00030	Carbon metabolism|Glutathione metabolism|Pentose phosphate pathway
NM_001006304.1	636.999	636.898	637.099	1.00032	0.000455158	1	1	12.1133	11.6191	10.9157	10.3216	10.6981	12.3325	PQLC2	GeneID:419472,Genbank:NM_001006304.1,CGNC:51006	PQ loop repeat containing 2	GO:0005765,GO:0015181,GO:0015189,GO:0015809,GO:0015819,GO:0016021,GO:0031301,GO:0080144	lysosomal membrane|arginine transmembrane transporter activity|L-lysine transmembrane transporter activity|arginine transport|lysine transport|integral component of membrane|integral component of organelle membrane|amino acid homeostasis
NM_001006305.2	1217.78	1145.63	1289.94	1.12597	0.171168	0.56389	1	34.5457	37.075	33.5037	42.124	32.678	38.9473	NFU1	GeneID:419513,Genbank:NM_001006305.2,CGNC:14	NFU1 iron-sulfur cluster scaffold	GO:0005506,GO:0005634,GO:0005654,GO:0005739,GO:0005829,GO:0016226,GO:0051539	iron ion binding|nucleus|nucleoplasm|mitochondrion|cytosol|iron-sulfur cluster assembly|4 iron, 4 sulfur cluster binding
NM_001006306.2	1912.41	1898.65	1926.17	1.0145	0.020765	0.939728	1	17.6573	20.1772	18.5323	17.7632	19.5496	17.8105	CHMP7	GeneID:419535,Genbank:NM_001006306.2,CGNC:245	charged multivesicular body protein 7	GO:0000785,GO:0000815,GO:0000920,GO:0005635,GO:0005829,GO:0007080,GO:0008565,GO:0010458,GO:0031468,GO:0045324,GO:0071168	chromatin|ESCRT III complex|cell separation after cytokinesis|nuclear envelope|cytosol|mitotic metaphase plate congression|protein transporter activity|exit from mitosis|nuclear envelope reassembly|late endosome to vacuole transport|protein localization to chromatin	ko04144	Endocytosis
NM_001006307.1	3763.41	4223.24	3303.59	0.782241	-0.354315	0.157185	1	190.063	194.802	161.157	131.653	136.505	143.161	ZNF593	GeneID:419549,Genbank:NM_001006307.1,CGNC:337	zinc finger protein 593	GO:0000055,GO:0003677,GO:0005634,GO:0005730,GO:0006351,GO:0008270,GO:0030687,GO:0043023,GO:0045944,GO:1903026	ribosomal large subunit export from nucleus|DNA binding|nucleus|nucleolus|transcription, DNA-templated|zinc ion binding|preribosome, large subunit precursor|ribosomal large subunit binding|positive regulation of transcription from RNA polymerase II promoter|negative regulation of RNA polymerase II regulatory region sequence-specific DNA binding
NM_001006308.1	1085.92	934.279	1237.55	1.32461	0.405567	0.18235	1	14.1736	19.2404	18.2156	20.7026	18.4966	26.2507	SNRNP40	GeneID:419556,Genbank:NM_001006308.1,CGNC:381	small nuclear ribonucleoprotein U5 subunit 40	GO:0000375,GO:0000398,GO:0003723,GO:0005654,GO:0005682,GO:0005732,GO:0005829,GO:0006396,GO:0008380,GO:0016607,GO:0071011,GO:0071013	RNA splicing, via transesterification reactions|mRNA splicing, via spliceosome|RNA binding|nucleoplasm|U5 snRNP|small nucleolar ribonucleoprotein complex|cytosol|RNA processing|RNA splicing|nuclear speck|precatalytic spliceosome|catalytic step 2 spliceosome	ko03040	Spliceosome
NM_001006309.3	5171.52	4919.4	5423.63	1.1025	0.140774	0.56512	1	56.2631	49.6421	57.7533	57.0572	56.2703	60.5464	HNRNPR	GeneID:419570,Genbank:NM_001006309.3,CGNC:51033	heterogeneous nuclear ribonucleoprotein R	GO:0000398,GO:0003723,GO:0003730,GO:0005654,GO:0005681,GO:0005783,GO:0006397,GO:0007623,GO:0016070,GO:0030425,GO:0030426,GO:0030529,GO:0043086,GO:0043679,GO:0061157,GO:0071013	mRNA splicing, via spliceosome|RNA binding|mRNA 3'-UTR binding|nucleoplasm|spliceosomal complex|endoplasmic reticulum|mRNA processing|circadian rhythm|RNA metabolic process|dendrite|growth cone|intracellular ribonucleoprotein complex|negative regulation of catalytic activity|axon terminus|mRNA destabilization|catalytic step 2 spliceosome
NM_001006310.2	0	0	0					2.54378e-10	6.93595e-17	1.32105e-13	4.31385e-11	8.25752e-20	6.02836e-10	ZDHHC18	GeneID:419575,Genbank:NM_001006310.2,CGNC:570	zinc finger, DHHC-type containing 18	GO:0005794,GO:0016021,GO:0016409,GO:0018345,GO:0019706,GO:0034613	Golgi apparatus|integral component of membrane|palmitoyltransferase activity|protein palmitoylation|protein-cysteine S-palmitoyltransferase activity|cellular protein localization	ko04391	Hippo signaling pathway - fly
NM_001006311.1	1694.78	1606.97	1782.58	1.10928	0.149619	0.592865	1	21.5721	22.0634	23.0732	22.8984	21.7519	26.4858	NUDC	GeneID:419578,Genbank:NM_001006311.1,CGNC:591	nuclear distribution C, dynein complex regulator	GO:0005737,GO:0005874,GO:0006457,GO:0007049,GO:0032502,GO:0051082,GO:0051301	cytoplasm|microtubule|protein folding|cell cycle|developmental process|unfolded protein binding|cell division
NM_001006312.1	1127.61	1176.37	1078.84	0.917094	-0.124859	0.676456	1	12.7669	11.9532	12.728	13.0819	11.0189	9.05586	ADPRHL2	GeneID:419626,Genbank:NM_001006312.1,CGNC:1642	ADP-ribosylhydrolase like 2	GO:0004649,GO:0005634,GO:0005759,GO:0046872	poly(ADP-ribose) glycohydrolase activity|nucleus|mitochondrial matrix|metal ion binding
NM_001006313.2	25.1381	19.583	30.6932	1.56733	0.648313	0.691943	1	0.118685	0.0760429	0.832842	0.194029	0.157794	1.16956	TMEM39B	GeneID:419650,Genbank:NM_001006313.2,CGNC:51049	transmembrane protein 39B	GO:0016021	integral component of membrane
NM_001006314.1	1463.67	1107.93	1819.41	1.64217	0.715603	0.011948	0.519393	13.067	15.7123	13.3857	20.7322	21.9217	23.9074	YARS	GeneID:419666,Genbank:NM_001006314.1,CGNC:2601	tyrosyl-tRNA synthetase	GO:0000049,GO:0004831,GO:0005524,GO:0006418,GO:0006437,GO:0017101,GO:0017102	tRNA binding|tyrosine-tRNA ligase activity|ATP binding|tRNA aminoacylation for protein translation|tyrosyl-tRNA aminoacylation|aminoacyl-tRNA synthetase multienzyme complex|methionyl glutamyl tRNA synthetase complex	ko00970	Aminoacyl-tRNA biosynthesis
NM_001006315.1	5906.97	4944.38	6869.57	1.38937	0.474431	0.050583	0.932891	55.916	49.9807	55.0532	68.9062	64.3486	81.8002	PNRC2	GeneID:419688,Genbank:NM_001006315.1,CGNC:51060	proline rich nuclear receptor coactivator 2	GO:0000184,GO:0000932,GO:0005634,GO:0006351,GO:0006355,GO:0031087	nuclear-transcribed mRNA catabolic process, nonsense-mediated decay|P-body|nucleus|transcription, DNA-templated|regulation of transcription, DNA-templated|deadenylation-independent decapping of nuclear-transcribed mRNA
NM_001006316.2	2469.68	2177.75	2761.61	1.2681	0.342668	0.192121	1	25.4798	29.0734	29.1165	29.5094	34.535	38.0027	EI24	GeneID:419711,Genbank:NM_001006316.2,CGNC:682	EI24, autophagy associated transmembrane protein	GO:0005783,GO:0005789,GO:0005794,GO:0005829,GO:0006914,GO:0008630,GO:0016021,GO:0016236,GO:0030308,GO:0031965,GO:0042308,GO:0042493,GO:0050885,GO:0071494,GO:2001244	endoplasmic reticulum|endoplasmic reticulum membrane|Golgi apparatus|cytosol|autophagy|intrinsic apoptotic signaling pathway in response to DNA damage|integral component of membrane|macroautophagy|negative regulation of cell growth|nuclear membrane|negative regulation of protein import into nucleus|response to drug|neuromuscular process controlling balance|cellular response to UV-C|positive regul…	ko04115	p53 signaling pathway
NM_001006317.2	25012	25144.6	24879.5	0.989457	-0.0152906	0.956939	1	211.218	177.31	197.429	195.858	216.681	149.316	APLP2	GeneID:419727,Genbank:NM_001006317.2,CGNC:51073	amyloid beta precursor like protein 2	GO:0001967,GO:0004867,GO:0005634,GO:0006878,GO:0007176,GO:0007617,GO:0007626,GO:0008201,GO:0008203,GO:0016020,GO:0016021,GO:0030198,GO:0030900,GO:0030901,GO:0042802,GO:0043393,GO:0046914,GO:0050885,GO:0070062	suckling behavior|serine-type endopeptidase inhibitor activity|nucleus|cellular copper ion homeostasis|regulation of epidermal growth factor-activated receptor activity|mating behavior|locomotory behavior|heparin binding|cholesterol metabolic process|membrane|integral component of membrane|extracellular matrix organization|forebrain development|midbrain development|identical protein binding|regul…
NM_001006318.1	375.986	354.377	397.594	1.12195	0.16601	0.691696	1	8.56023	7.72367	7.93303	6.15648	6.93987	12.8811	RBM7	GeneID:419760,Genbank:NM_001006318.1,CGNC:5294	RNA binding motif protein 7	GO:0000381,GO:0003723,GO:0003727,GO:0005634,GO:0005654,GO:0051321	regulation of alternative mRNA splicing, via spliceosome|RNA binding|single-stranded RNA binding|nucleus|nucleoplasm|meiotic cell cycle
NM_001006320.1	1771.16	1844.86	1697.47	0.920109	-0.120124	0.657407	1	48.6237	54.5937	47.9558	44.0577	41.0311	48.5416	TRAPPC4	GeneID:419788,Genbank:NM_001006320.1,CGNC:5825	trafficking protein particle complex 4	GO:0005783,GO:0005795,GO:0006888,GO:0008021,GO:0016358,GO:0017112,GO:0030008,GO:0030425	endoplasmic reticulum|Golgi stack|ER to Golgi vesicle-mediated transport|synaptic vesicle|dendrite development|Rab guanyl-nucleotide exchange factor activity|TRAPP complex|dendrite
NM_001006321.1	13535.8	12485.3	14586.2	1.16827	0.224373	0.343527	1	326.784	352.137	411.108	469.243	348.208	405.98	SDHD	GeneID:419793,Genbank:NM_001006321.1,CGNC:5960	succinate dehydrogenase complex subunit D	GO:0005743,GO:0005749,GO:0006099,GO:0006121,GO:0016021,GO:0020037,GO:0046872,GO:0048039	mitochondrial inner membrane|mitochondrial respiratory chain complex II, succinate dehydrogenase complex (ubiquinone)|tricarboxylic acid cycle|mitochondrial electron transport, succinate to ubiquinone|integral component of membrane|heme binding|metal ion binding|ubiquinone binding	ko01200,ko00190,ko00020	Carbon metabolism|Oxidative phosphorylation|Citrate cycle (TCA cycle)
NM_001006322.2	1683.27	1577.67	1788.88	1.13387	0.181257	0.51467	1	15.6282	19.4019	18.0616	19.6047	19.9817	18.363	EIF2D	GeneID:419845,Genbank:NM_001006322.2,CGNC:560	eukaryotic translation initiation factor 2D	GO:0001731,GO:0003743,GO:0016604,GO:0022627,GO:0032790,GO:0075522	formation of translation preinitiation complex|translation initiation factor activity|nuclear body|cytosolic small ribosomal subunit|ribosome disassembly|IRES-dependent viral translational initiation
NM_001006323.1	524.658	463.645	585.67	1.26319	0.337067	0.428177	1	3.14581	4.48747	2.59104	2.4338	4.37501	5.57407	SLC16A1	GeneID:419875,Genbank:NM_001006323.1,CGNC:1202	solute carrier family 16 member 1	GO:0005739,GO:0005813,GO:0005886,GO:0005887,GO:0006629,GO:0007098,GO:0008028,GO:0015129,GO:0015293,GO:0016020,GO:0030054,GO:0032094,GO:0035873,GO:0035879,GO:0042593,GO:0042803,GO:0050796,GO:0051780,GO:0070062,GO:0071407,GO:0097159	mitochondrion|centrosome|plasma membrane|integral component of plasma membrane|lipid metabolic process|centrosome cycle|monocarboxylic acid transmembrane transporter activity|lactate transmembrane transporter activity|symporter activity|membrane|cell junction|response to food|lactate transmembrane transport|plasma membrane lactate transport|glucose homeostasis|protein homodimerization activity|re…
NM_001006324.2	2600.3	2435.28	2765.31	1.13552	0.183359	0.480279	1	34.5926	36.4158	31.6991	37.5719	36.8913	37.8235	SIKE1	GeneID:419887,Genbank:NM_001006324.2,CGNC:51116	suppressor of IKBKE 1	GO:0005829,GO:0017048,GO:0019901	cytosol|Rho GTPase binding|protein kinase binding	ko04622	RIG-I-like receptor signaling pathway
NM_001006325.1	1148.61	947.635	1349.58	1.42415	0.510106	0.0846447	1	9.24655	7.94932	6.59888	9.29398	11.3293	12.0784	NFYA	GeneID:419917,Genbank:NM_001006325.1,CGNC:2358	nuclear transcription factor Y subunit alpha	GO:0001046,GO:0003677,GO:0003700,GO:0005634,GO:0005654,GO:0006355,GO:0006366,GO:0016602,GO:0032993,GO:0045540,GO:0045893,GO:0048511,GO:0090575	core promoter sequence-specific DNA binding|DNA binding|DNA binding transcription factor activity|nucleus|nucleoplasm|regulation of transcription, DNA-templated|transcription from RNA polymerase II promoter|CCAAT-binding factor complex|protein-DNA complex|regulation of cholesterol biosynthetic process|positive regulation of transcription, DNA-templated|rhythmic process|RNA polymerase II transcrip…	ko04612	Antigen processing and presentation
NM_001006327.2	321.917	221.285	422.548	1.90952	0.93321	0.183159	1	8.17956	3.27144	6.64463	3.89638	13.4724	16.1123	MED20	GeneID:419926,Genbank:NM_001006327.2,CGNC:2532	mediator complex subunit 20	GO:0001104,GO:0003713,GO:0006351,GO:0006357,GO:0016592	RNA polymerase II transcription cofactor activity|transcription coactivator activity|transcription, DNA-templated|regulation of transcription from RNA polymerase II promoter|mediator complex
NM_001006328.2	73.7815	77.7346	69.8285	0.898293	-0.154741	0.855524	1	1.17706	2.22774	0.923979	0.607933	1.68239	1.44996	CD79B	GeneID:419940,Genbank:NM_001006328.2,CGNC:147	CD79b molecule	GO:0002250,GO:0004888,GO:0005654,GO:0005737,GO:0005794,GO:0005829,GO:0005886,GO:0005887,GO:0009897,GO:0019815,GO:0030183,GO:0042802,GO:0042803,GO:0050853,GO:0051260	adaptive immune response|transmembrane signaling receptor activity|nucleoplasm|cytoplasm|Golgi apparatus|cytosol|plasma membrane|integral component of plasma membrane|external side of plasma membrane|B cell receptor complex|B cell differentiation|identical protein binding|protein homodimerization activity|B cell receptor signaling pathway|protein homooligomerization	ko04662	B cell receptor signaling pathway
NM_001006329.1	488.264	422.305	554.223	1.31238	0.392182	0.294131	1	8.19065	8.90302	8.32257	10.7416	9.8871	11.4583	METTL2A	GeneID:419948,Genbank:NM_001006329.1,CGNC:51135	methyltransferase like 2A	GO:0016427,GO:0030488	tRNA (cytosine) methyltransferase activity|tRNA methylation
NM_001006330.2	423.223	453.587	392.859	0.866115	-0.207369	0.600026	1	12.9556	10.9428	12.3151	6.53165	12.2595	11.5391	LIMD2	GeneID:419955,Genbank:NM_001006330.2,CGNC:327	LIM domain containing 2	GO:0005634,GO:0005737,GO:0046872	nucleus|cytoplasm|metal ion binding
NM_001006331.1	812.376	740.216	884.537	1.19497	0.256977	0.424956	1	5.59534	4.75766	6.06977	6.92772	6.33432	5.68231	CDC27	GeneID:419960,Genbank:NM_001006331.1,CGNC:368	cell division cycle 27	GO:0005654,GO:0005680,GO:0005737,GO:0005813,GO:0005876,GO:0007091,GO:0019903,GO:0070979	nucleoplasm|anaphase-promoting complex|cytoplasm|centrosome|spindle microtubule|metaphase/anaphase transition of mitotic cell cycle|protein phosphatase binding|protein K11-linked ubiquitination	ko04914,ko04114,ko04110,ko04120,ko04111,ko04113	Progesterone-mediated oocyte maturation|Oocyte meiosis|Cell cycle|Ubiquitin mediated proteolysis|Cell cycle - yeast|Meiosis - yeast
NM_001006332.1	640.348	607.291	673.405	1.10887	0.149086	0.658383	1	10.5902	10.2656	8.22433	8.53051	11.7794	10.8205	BECN1	GeneID:420018,Genbank:NM_001006332.1,CGNC:51154	beclin 1	GO:0000045,GO:0000407,GO:0000910,GO:0005776,GO:0005789,GO:0005794,GO:0005829,GO:0006897,GO:0006995,GO:0010008,GO:0031410,GO:0031966,GO:0032465,GO:0034271,GO:0034272,GO:0044804,GO:0045022,GO:0045324,GO:0051607	autophagosome assembly|phagophore assembly site|cytokinesis|autophagosome|endoplasmic reticulum membrane|Golgi apparatus|cytosol|endocytosis|cellular response to nitrogen starvation|endosome membrane|cytoplasmic vesicle|mitochondrial membrane|regulation of cytokinesis|phosphatidylinositol 3-kinase complex, class III, type I|phosphatidylinositol 3-kinase complex, class III, type II|autophagy of nu…	ko04140,ko04215	Regulation of autophagy|Apoptosis - multiple species
NM_001006333.1	2475.62	2516.4	2434.84	0.967588	-0.0475349	0.849687	1	41.0876	44.2525	49.5318	41.3858	40.556	43.6364	NKIRAS2	GeneID:420032,Genbank:NM_001006333.1,CGNC:66359	NFKB inhibitor interacting Ras like 2	GO:0003924,GO:0005525,GO:0005737,GO:0007165,GO:0016020	GTPase activity|GTP binding|cytoplasm|signal transduction|membrane
NM_001006334.1	1625.92	1724.24	1527.61	0.885964	-0.174679	0.528005	1	29.3165	26.5736	28.7975	23.9295	22.5649	25.7448	NT5C3B	GeneID:420034,Genbank:NM_001006334.1,CGNC:2665	5'-nucleotidase, cytosolic IIIB	GO:0000166,GO:0000287,GO:0005737,GO:0008253,GO:0009117	nucleotide binding|magnesium ion binding|cytoplasm|5'-nucleotidase activity|nucleotide metabolic process	ko00230,ko00240,ko00760	Purine metabolism|Pyrimidine metabolism|Nicotinate and nicotinamide metabolism
NM_001006335.2	3532.02	3242.5	3821.54	1.17858	0.23705	0.34834	1	34.9716	39.3014	35.7265	41.7185	39.5163	43.4267	SMARCE1	GeneID:420047,Genbank:NM_001006335.2,CGNC:51164	SWI/SNF related, matrix associated, actin dependent regulator of chromatin, subfamily e, member 1	GO:0003677,GO:0003723,GO:0005634,GO:0005654,GO:0006337,GO:0006338,GO:0008080,GO:0016514,GO:0016569,GO:0016922,GO:0017053,GO:0022008,GO:0043044,GO:0045892,GO:0047485,GO:0071564,GO:0071565	DNA binding|RNA binding|nucleus|nucleoplasm|nucleosome disassembly|chromatin remodeling|N-acetyltransferase activity|SWI/SNF complex|covalent chromatin modification|ligand-dependent nuclear receptor binding|transcriptional repressor complex|neurogenesis|ATP-dependent chromatin remodeling|negative regulation of transcription, DNA-templated|protein N-terminus binding|npBAF complex|nBAF complex
NM_001006336.1	4407.16	4384.69	4429.63	1.01025	0.0147106	0.951995	1	49.3745	44.9238	44.1283	42.7865	43.617	48.3094	MVP	GeneID:420049,Genbank:NM_001006336.1,CGNC:136	major vault protein	GO:0005634,GO:0005737,GO:0023051,GO:0030529	nucleus|cytoplasm|regulation of signaling|intracellular ribonucleoprotein complex
NM_001006337.2	414.31	331.789	496.83	1.49743	0.582487	0.140484	1	7.22026	5.9148	9.22199	10.1763	10.0403	12.0359	LSM7	GeneID:420055,Genbank:NM_001006337.2,CGNC:244	LSM7 homolog, U6 small nuclear RNA and mRNA degradation associated	GO:0000398,GO:0005654,GO:0005688,GO:0005689,GO:0005829,GO:0006396,GO:0017070,GO:0043928,GO:0071004,GO:0071013,GO:0097526,GO:1990726	mRNA splicing, via spliceosome|nucleoplasm|U6 snRNP|U12-type spliceosomal complex|cytosol|RNA processing|U6 snRNA binding|exonucleolytic nuclear-transcribed mRNA catabolic process involved in deadenylation-dependent decay|U2-type prespliceosome|catalytic step 2 spliceosome|spliceosomal tri-snRNP complex|Lsm1-7-Pat1 complex	ko03018,ko03040	RNA degradation|Spliceosome
NM_001006338.2	575.096	447.264	702.928	1.57162	0.652251	0.0652159	1	10.5918	6.72881	6.22972	14.4823	9.05756	12.136	RNF126	GeneID:420085,Genbank:NM_001006338.2,CGNC:51176	ring finger protein 126	GO:0005154,GO:0005634,GO:0005654,GO:0005737,GO:0005829,GO:0006513,GO:0042059,GO:0042127,GO:0042147,GO:0042787,GO:0043161,GO:0043162,GO:0046872,GO:0061630,GO:0070534,GO:0070936,GO:0071629	epidermal growth factor receptor binding|nucleus|nucleoplasm|cytoplasm|cytosol|protein monoubiquitination|negative regulation of epidermal growth factor receptor signaling pathway|regulation of cell proliferation|retrograde transport, endosome to Golgi|protein ubiquitination involved in ubiquitin-dependent protein catabolic process|proteasome-mediated ubiquitin-dependent protein catabolic process…
NM_001006339.1	2907.31	2855.03	2959.6	1.03663	0.0518954	0.845986	1	71.3659	56.9777	69.0592	62.309	54.2293	80.0774	COPE	GeneID:420117,Genbank:NM_001006339.1,CGNC:2286	coatomer protein complex subunit epsilon	GO:0000139,GO:0005198,GO:0005654,GO:0006888,GO:0006890,GO:0006891,GO:0015031,GO:0030126	Golgi membrane|structural molecule activity|nucleoplasm|ER to Golgi vesicle-mediated transport|retrograde vesicle-mediated transport, Golgi to ER|intra-Golgi vesicle-mediated transport|protein transport|COPI vesicle coat
NM_001006340.1	858.398	915.917	800.879	0.874401	-0.193633	0.540076	1	14.9226	16.689	18.36	17.8089	14.3936	9.9916	PEX11G	GeneID:420131,Genbank:NM_001006340.1,CGNC:2599	peroxisomal biogenesis factor 11 gamma	GO:0005777,GO:0005779,GO:0016559,GO:0031231,GO:0043234,GO:0044375	peroxisome|integral component of peroxisomal membrane|peroxisome fission|intrinsic component of peroxisomal membrane|protein complex|regulation of peroxisome size	ko04146	Peroxisome
NM_001006341.2	1974.07	2237.28	1710.85	0.764699	-0.387036	0.151259	1	21.3508	19.0851	18.1488	14.4329	13.1335	15.5586	CHERP	GeneID:420144,Genbank:NM_001006341.2,CGNC:2800	calcium homeostasis endoplasmic reticulum protein	GO:0003723,GO:0005737,GO:0005783,GO:0006396,GO:0006874,GO:0008285,GO:0044325,GO:0048471,GO:0051209,GO:0051533	RNA binding|cytoplasm|endoplasmic reticulum|RNA processing|cellular calcium ion homeostasis|negative regulation of cell proliferation|ion channel binding|perinuclear region of cytoplasm|release of sequestered calcium ion into cytosol|positive regulation of NFAT protein import into nucleus	ko03040	Spliceosome
NM_001006342.1	2487.76	2287	2688.52	1.17556	0.233352	0.374102	1	48.3215	53.9288	50.802	50.9472	57.3101	64.7742	MYDGF	GeneID:420161,Genbank:NM_001006342.1,CGNC:3135	myeloid derived growth factor	GO:0001525,GO:0001934,GO:0001938,GO:0005576,GO:0005615,GO:0005793,GO:0006915,GO:0014068,GO:0043066,GO:0043410,GO:0045766,GO:0045944,GO:0051897	angiogenesis|positive regulation of protein phosphorylation|positive regulation of endothelial cell proliferation|extracellular region|extracellular space|endoplasmic reticulum-Golgi intermediate compartment|apoptotic process|positive regulation of phosphatidylinositol 3-kinase signaling|negative regulation of apoptotic process|positive regulation of MAPK cascade|positive regulation of angiogenes…
NM_001006343.1	98.9563	50.7363	147.176	2.90081	1.53645	0.0321556	0.806083	1.03073	0.644552	1.15986	3.10792	2.48056	2.36022	TNFAIP8L1	GeneID:420162,Genbank:NM_001006343.1,CGNC:51196	TNF alpha induced protein 8 like 1	GO:0005737,GO:0032007,GO:0042981	cytoplasm|negative regulation of TOR signaling|regulation of apoptotic process
NM_001006344.1	0	0	0					0	0	0	0	0	0	CPA6	GeneID:420171,Genbank:NM_001006344.1,CGNC:51199	carboxypeptidase A6	GO:0004181,GO:0005578,GO:0005615,GO:0008270	metallocarboxypeptidase activity|proteinaceous extracellular matrix|extracellular space|zinc ion binding
NM_001006345.2	25752.8	24357.7	27147.9	1.11455	0.156464	0.498649	1	891.111	856.132	859.631	898.44	866.819	1029.71	RPL7	GeneID:420182,Genbank:NM_001006345.2,CGNC:51202	ribosomal protein L7	GO:0000463,GO:0002181,GO:0003677,GO:0003723,GO:0003729,GO:0003735,GO:0005844,GO:0022625,GO:0042803	maturation of LSU-rRNA from tricistronic rRNA transcript (SSU-rRNA, 5.8S rRNA, LSU-rRNA)|cytoplasmic translation|DNA binding|RNA binding|mRNA binding|structural constituent of ribosome|polysome|cytosolic large ribosomal subunit|protein homodimerization activity	ko03010	Ribosome
NM_001006346.1	3005.71	3204.13	2807.29	0.876146	-0.190757	0.455639	1	74.1208	62.038	79.9416	64.6344	62.8076	55.4763	FABP5	GeneID:420197,Genbank:NM_001006346.1,CGNC:51203	fatty acid binding protein 5	GO:0005504,GO:0005576,GO:0005654,GO:0005737,GO:0005829,GO:0005886,GO:0006629,GO:0008289,GO:0008544,GO:0019433,GO:0030667,GO:0035578,GO:0043312,GO:0070062	fatty acid binding|extracellular region|nucleoplasm|cytoplasm|cytosol|plasma membrane|lipid metabolic process|lipid binding|epidermis development|triglyceride catabolic process|secretory granule membrane|azurophil granule lumen|neutrophil degranulation|extracellular exosome	ko03320	PPAR signaling pathway
NM_001006347.1	4761.92	4263.48	5260.36	1.23382	0.303128	0.221333	1	38.5497	40.0074	47.8338	55.8932	43.6134	50.3871	OTUD6B	GeneID:420222,Genbank:NM_001006347.1,CGNC:51212	OTU domain containing 6B	GO:0036459	thiol-dependent ubiquitinyl hydrolase activity
NM_001006348.1	993.335	894.856	1091.81	1.2201	0.286999	0.354506	1	16.6473	17.5543	20.7336	22.0714	19.2869	23.0424	MTERF3	GeneID:420237,Genbank:NM_001006348.1,CGNC:11941	mitochondrial transcription termination factor 3	GO:0003690,GO:0003727,GO:0005739,GO:0006351,GO:0008380,GO:0019843,GO:0032502,GO:0042255,GO:0044212,GO:0045892	double-stranded DNA binding|single-stranded RNA binding|mitochondrion|transcription, DNA-templated|RNA splicing|rRNA binding|developmental process|ribosome assembly|transcription regulatory region DNA binding|negative regulation of transcription, DNA-templated
NM_001006349.1	8310.81	8783.44	7838.19	0.892382	-0.164266	0.486689	1	168.423	169.588	181.232	154.576	147.918	144.009	EIF3E	GeneID:420272,Genbank:NM_001006349.1,CGNC:12026	eukaryotic translation initiation factor 3 subunit E	GO:0003743,GO:0005634,GO:0005852,GO:0006413	translation initiation factor activity|nucleus|eukaryotic translation initiation factor 3 complex|translational initiation	ko03013	RNA transport
NM_001006350.2	7579.1	7449.54	7708.66	1.03478	0.0493289	0.843514	1	58.8627	68.4119	68.0762	65.8975	61.0715	67.327	DERL1	GeneID:420350,Genbank:NM_001006350.2,CGNC:12264	derlin 1	GO:0002020,GO:0004872,GO:0005769,GO:0005770,GO:0005783,GO:0005789,GO:0006457,GO:0006986,GO:0016020,GO:0016021,GO:0016032,GO:0016567,GO:0030176,GO:0030433,GO:0030968,GO:0030970,GO:0031398,GO:0031625,GO:0031648,GO:0032092,GO:0036502,GO:0036503,GO:0036513,GO:0042288,GO:0045184,GO:0051117,GO:0051260,GO:0055085,GO:0071712,GO:1990381	protease binding|receptor activity|early endosome|late endosome|endoplasmic reticulum|endoplasmic reticulum membrane|protein folding|response to unfolded protein|membrane|integral component of membrane|viral process|protein ubiquitination|integral component of endoplasmic reticulum membrane|ubiquitin-dependent ERAD pathway|endoplasmic reticulum unfolded protein response|retrograde protein transpo…	ko04141	Protein processing in endoplasmic reticulum
NM_001006351.2	1.46284	0.671054	2.25463	3.35984	1.74839	0.885739	1	0.00292957	0	0	0.00259883	0.00776199	0.00263674	SSPO	GeneID:420367,Genbank:NM_001006351.2,CGNC:51238	SCO-spondin	GO:0005615,GO:0007155,GO:0007399,GO:0030154	extracellular space|cell adhesion|nervous system development|cell differentiation
NM_001006352.1	28149.7	24985.2	31314.1	1.25331	0.325739	0.157329	1	333.038	360.59	360.347	405.036	429.106	437.726	ARF1	GeneID:420398,Genbank:NM_001006352.1,CGNC:51247	ADP ribosylation factor 1	GO:0000287,GO:0002090,GO:0003723,GO:0005525,GO:0005770,GO:0005794,GO:0005829,GO:0005925,GO:0006878,GO:0007015,GO:0007264,GO:0012505,GO:0014069,GO:0015031,GO:0016192,GO:0019003,GO:0019904,GO:0030017,GO:0031252,GO:0034315,GO:0034379,GO:0043005,GO:0043234,GO:0045211,GO:0045807,GO:0045956,GO:0046982,GO:0048471,GO:0050714,GO:0055108,GO:0060292,GO:0060999,GO:0070062,GO:0070142,GO:0097061,GO:0097212,GO:…	magnesium ion binding|regulation of receptor internalization|RNA binding|GTP binding|late endosome|Golgi apparatus|cytosol|focal adhesion|cellular copper ion homeostasis|actin filament organization|small GTPase mediated signal transduction|endomembrane system|postsynaptic density|protein transport|vesicle-mediated transport|GDP binding|protein domain specific binding|sarcomere|cell leading edge|r…	ko04072,ko04144	Phospholipase D signaling pathway|Endocytosis
NM_001006353.1	532.51	477.513	587.508	1.23035	0.299068	0.409604	1	12.8296	10.1954	9.91508	12.693	10.8215	15.4353	CCDC12	GeneID:420402,Genbank:NM_001006353.1,CGNC:4088	coiled-coil domain containing 12	GO:0004814,GO:0005524,GO:0005737,GO:0006420	arginine-tRNA ligase activity|ATP binding|cytoplasm|arginyl-tRNA aminoacylation	ko03040	Spliceosome
NM_001006354.1	2460.44	2351.44	2569.43	1.0927	0.127902	0.631555	1	33.8484	36.6413	35.2151	36.2443	32.3044	42.302	GTPBP4	GeneID:420458,Genbank:NM_001006354.1,CGNC:5061	GTP binding protein 4	GO:0000079,GO:0000463,GO:0001649,GO:0003723,GO:0003924,GO:0005525,GO:0005634,GO:0005730,GO:0005737,GO:0005794,GO:0005829,GO:0008156,GO:0008285,GO:0016020,GO:0022408,GO:0030336,GO:0031397,GO:0031965,GO:0033342,GO:0048471,GO:0050821	regulation of cyclin-dependent protein serine/threonine kinase activity|maturation of LSU-rRNA from tricistronic rRNA transcript (SSU-rRNA, 5.8S rRNA, LSU-rRNA)|osteoblast differentiation|RNA binding|GTPase activity|GTP binding|nucleus|nucleolus|cytoplasm|Golgi apparatus|cytosol|negative regulation of DNA replication|negative regulation of cell proliferation|membrane|negative regulation of cell-c…	ko03008	Ribosome biogenesis in eukaryotes
NM_001006355.1	3429.68	3311.61	3547.75	1.07131	0.0993711	0.701851	1	50.2504	53.2395	63.5444	57.8105	53.6606	60.6078	RAB18	GeneID:420483,Genbank:NM_001006355.1,CGNC:5610	ras-related protein Rab-18-B	GO:0001654,GO:0003924,GO:0005525,GO:0005794,GO:0007420,GO:0015031,GO:0019003,GO:0034389,GO:0051170,GO:0071782,GO:0071786	eye development|GTPase activity|GTP binding|Golgi apparatus|brain development|protein transport|GDP binding|lipid particle organization|nuclear import|endoplasmic reticulum tubular network|endoplasmic reticulum tubular network organization
NM_001006356.1	1054.91	1217.71	892.102	0.732606	-0.44889	0.498151	1	8.68572	10.2103	11.8479	12.4835	9.50052	6.29226e-06	ACBD5	GeneID:420488,Genbank:NM_001006356.1,CGNC:5674	acyl-CoA binding domain containing 5	GO:0000062,GO:0005778,GO:0008289,GO:0016021,GO:0030242	fatty-acyl-CoA binding|peroxisomal membrane|lipid binding|integral component of membrane|autophagy of peroxisome
NM_001006357.2	231.702	233.921	229.483	0.981025	-0.0276378	0.963507	1	3.15777	3.20505	3.17451	2.45747	3.96372	2.65417	APBB1IP	GeneID:420492,Genbank:NM_001006357.2,CGNC:5719	amyloid beta precursor protein binding family B member 1 interacting protein	GO:0005737,GO:0005856,GO:0005886,GO:0007165	cytoplasm|cytoskeleton|plasma membrane|signal transduction	ko04015,ko04611	Rap1 signaling pathway|Platelet activation
NM_001006358.2	6420.98	5748.71	7093.25	1.23389	0.303209	0.207377	1	96.3843	95.1785	92.2463	115.094	111.417	110.964	BZW2	GeneID:420594,Genbank:NM_001006358.2,CGNC:8215	basic leucine zipper and W2 domains 2	GO:0007399,GO:0030154	nervous system development|cell differentiation
NM_001006359.1	484.549	407.862	561.235	1.37604	0.460523	0.284901	1	2.27074	2.56883	3.14756	3.2521	2.28549	4.94953	IGF2BP3	GeneID:420617,Genbank:NM_001006359.1,CGNC:51304	insulin like growth factor 2 mRNA binding protein 3	GO:0003730,GO:0005634,GO:0005737,GO:0006417,GO:0051028	mRNA 3'-UTR binding|nucleus|cytoplasm|regulation of translation|mRNA transport
NM_001006360.1	1706.88	1623.59	1790.17	1.1026	0.140911	0.615431	1	22.2755	23.296	27.542	21.3191	25.623	30.5597	TRA2A	GeneID:420618,Genbank:NM_001006360.1,CGNC:51305	transformer 2 alpha homolog	GO:0000398,GO:0003723,GO:0005634,GO:0005730,GO:0042802,GO:0043231,GO:0048026	mRNA splicing, via spliceosome|RNA binding|nucleus|nucleolus|identical protein binding|intracellular membrane-bounded organelle|positive regulation of mRNA splicing, via spliceosome	ko03040	Spliceosome
NM_001006361.1	671.61	1211.65	131.565	0.108583	-3.20313	0.000727739	0.106236	10.0626	20.2385	6.36442	1.32627	1.27153	1.2237	DFNA5	GeneID:420623,Genbank:NM_001006361.1,CGNC:8357	DFNA5, deafness associated tumor suppressor	GO:0005546,GO:0005829,GO:0005886,GO:0007605,GO:0008219,GO:0008285,GO:0016020,GO:0043410,GO:0060113,GO:0070265,GO:0070269,GO:0071356,GO:0098586,GO:1901612,GO:2001244	phosphatidylinositol-4,5-bisphosphate binding|cytosol|plasma membrane|sensory perception of sound|cell death|negative regulation of cell proliferation|membrane|positive regulation of MAPK cascade|inner ear receptor cell differentiation|necrotic cell death|pyroptosis|cellular response to tumor necrosis factor|cellular response to virus|cardiolipin binding|positive regulation of intrinsic apoptotic…
NM_001006362.2	1883.11	1917.24	1848.99	0.964399	-0.0522982	0.845899	1	30.9023	25.4642	32.6953	26.5298	27.007	29.2675	HIBADH	GeneID:420632,Genbank:NM_001006362.2,CGNC:8429	3-hydroxyisobutyrate dehydrogenase	GO:0004616,GO:0005759,GO:0006574,GO:0008442,GO:0009083,GO:0051287	phosphogluconate dehydrogenase (decarboxylating) activity|mitochondrial matrix|valine catabolic process|3-hydroxyisobutyrate dehydrogenase activity|branched-chain amino acid catabolic process|NAD binding	ko00280	Valine, leucine and isoleucine degradation
NM_001006363.2	1102.73	1010.64	1194.83	1.18226	0.241543	0.409155	1	16.8744	8.81053	12.0684	12.9767	16.8009	13.5933	RAB5A	GeneID:420649,Genbank:NM_001006363.2,CGNC:51310	RAB5A, member RAS oncogene family	GO:0001726,GO:0003924,GO:0005525,GO:0005769,GO:0005811,GO:0005829,GO:0005886,GO:0006897,GO:0006909,GO:0015031,GO:0015629,GO:0019003,GO:0030100,GO:0030139,GO:0030670,GO:0036465,GO:0036477,GO:0039694,GO:0042470,GO:0043195,GO:0045022,GO:0045056,GO:0045121,GO:0045921,GO:0051036,GO:0051489,GO:0070382,GO:0097443,GO:0098559,GO:2000286,GO:2000300	ruffle|GTPase activity|GTP binding|early endosome|lipid droplet|cytosol|plasma membrane|endocytosis|phagocytosis|protein transport|actin cytoskeleton|GDP binding|regulation of endocytosis|endocytic vesicle|phagocytic vesicle membrane|synaptic vesicle recycling|somatodendritic compartment|viral RNA genome replication|melanosome|terminal bouton|early endosome to late endosome transport|transcytosis…	ko04144,ko04145,ko04962,ko04014	Endocytosis|Phagosome|Vasopressin-regulated water reabsorption|Ras signaling pathway
NM_001006364.2	598.306	512.033	684.579	1.33698	0.418982	0.234044	1	5.97561	5.88636	5.94838	8.33934	6.17369	8.35615	CNOT10	GeneID:420669,Genbank:NM_001006364.2,CGNC:8735	CCR4-NOT transcription complex subunit 10	GO:0005634,GO:0005737,GO:0006351,GO:0006355,GO:0006417,GO:0030014,GO:0031047	nucleus|cytoplasm|transcription, DNA-templated|regulation of transcription, DNA-templated|regulation of translation|CCR4-NOT complex|gene silencing by RNA	ko03018	RNA degradation
NM_001006366.1	2252.03	2030.06	2474	1.21868	0.285318	0.28652	1	36.4153	37.491	43.7007	45.6192	40.0923	51.9153	MRPL3	GeneID:420686,Genbank:NM_001006366.1,CGNC:8818	mitochondrial ribosomal protein L3	GO:0003723,GO:0003735,GO:0005743,GO:0005762,GO:0006412,GO:0070125,GO:0070126	RNA binding|structural constituent of ribosome|mitochondrial inner membrane|mitochondrial large ribosomal subunit|translation|mitochondrial translational elongation|mitochondrial translational termination	ko03010	Ribosome
NM_001006367.1	3305.22	3231.58	3378.85	1.04557	0.0642932	0.840912	1	24.7126	35.6532	46.8671	43.0867	36.3993	28.469	ACAD11	GeneID:420689,Genbank:NM_001006367.1,CGNC:51317	acyl-CoA dehydrogenase family member 11	GO:0003995,GO:0005739,GO:0005777,GO:0033539,GO:0050660	acyl-CoA dehydrogenase activity|mitochondrion|peroxisome|fatty acid beta-oxidation using acyl-CoA dehydrogenase|flavin adenine dinucleotide binding
NM_001006368.1	1019.71	632.158	1407.27	2.22614	1.15454	0.138497	1	2.86215	4.8187	15.493	10.1417	13.7112	25.3556	TGM4	GeneID:420706,Genbank:NM_001006368.1,CGNC:51321	transglutaminase 4	GO:0003810,GO:0005737,GO:0005794,GO:0018149,GO:0031012,GO:0046872,GO:0070062	protein-glutamine gamma-glutamyltransferase activity|cytoplasm|Golgi apparatus|peptide cross-linking|extracellular matrix|metal ion binding|extracellular exosome
NM_001006369.1	1198.25	1226.49	1170.01	0.953952	-0.0680115	0.815258	1	19.5003	19.5807	17.8181	19.708	15.2674	17.2269	KIAA1143	GeneID:420709,Genbank:NM_001006369.1,CGNC:9025	KIAA1143
NM_001006370.1	9710.95	8542.38	10879.5	1.27359	0.348905	0.146867	1	101.914	116.746	101.527	100.234	130.8	160.689	PDIA4	GeneID:420785,Genbank:NM_001006370.1,CGNC:9429	protein disulfide isomerase family A member 4	GO:0003723,GO:0003756,GO:0005615,GO:0005783,GO:0005788,GO:0006457,GO:0009306,GO:0009986,GO:0015037,GO:0034976,GO:0042470,GO:0045454,GO:0061077	RNA binding|protein disulfide isomerase activity|extracellular space|endoplasmic reticulum|endoplasmic reticulum lumen|protein folding|protein secretion|cell surface|peptide disulfide oxidoreductase activity|response to endoplasmic reticulum stress|melanosome|cell redox homeostasis|chaperone-mediated protein folding	ko04918,ko04141	Thyroid hormone synthesis|Protein processing in endoplasmic reticulum
NM_001006371.3	1626.26	1473.98	1778.53	1.20662	0.270972	0.329004	1	12.2083	8.72789	9.57934	10.3559	10.4511	14.6395	SLC12A7	GeneID:420797,Genbank:NM_001006371.3,CGNC:9492	solute carrier family 12 member 7	GO:0005886,GO:0005887,GO:0006884,GO:0007268,GO:0015377,GO:0015379,GO:0019901,GO:0022820,GO:1902476	plasma membrane|integral component of plasma membrane|cell volume homeostasis|chemical synaptic transmission|cation:chloride symporter activity|potassium:chloride symporter activity|protein kinase binding|potassium ion symporter activity|chloride transmembrane transport	ko04966	Collecting duct acid secretion
NM_001006372.1	515.993	521.967	510.018	0.977108	-0.0334102	0.931256	1	9.01023	9.93823	7.24677	8.45659	8.28751	7.92489	DTNBP1	GeneID:420840,Genbank:NM_001006372.1,CGNC:9638	dystrobrevin binding protein 1	GO:0001956,GO:0005634,GO:0005789,GO:0007596,GO:0008089,GO:0010008,GO:0010628,GO:0014059,GO:0014069,GO:0015630,GO:0016528,GO:0030054,GO:0030424,GO:0030426,GO:0030496,GO:0030672,GO:0031083,GO:0031175,GO:0031532,GO:0032091,GO:0033162,GO:0042383,GO:0043005,GO:0043197,GO:0043506,GO:0045211,GO:0048490,GO:0048812,GO:0048813,GO:0060155,GO:0060159,GO:0071901,GO:1904115	positive regulation of neurotransmitter secretion|nucleus|endoplasmic reticulum membrane|blood coagulation|anterograde axonal transport|endosome membrane|positive regulation of gene expression|regulation of dopamine secretion|postsynaptic density|microtubule cytoskeleton|sarcoplasm|cell junction|axon|growth cone|midbody|synaptic vesicle membrane|BLOC-1 complex|neuron projection development|actin …
NM_001006373.1	2923.93	2682.94	3164.92	1.17965	0.238354	0.357454	1	28.7418	29.7672	36.8534	35.5031	34.9423	37.81	BLOC1S5	GeneID:420866,Genbank:NM_001006373.1,CGNC:51358	biogenesis of lysosomal organelles complex 1 subunit 5	GO:0016197,GO:0030133,GO:0031083,GO:0032474,GO:0048066,GO:0048490,GO:1904115	endosomal transport|transport vesicle|BLOC-1 complex|otolith morphogenesis|developmental pigmentation|anterograde synaptic vesicle transport|axon cytoplasm
NM_001006374.1	493.671	613.341	374	0.609775	-0.713652	0.364627	1	6.51115	9.41876	2.97303	4.53937	6.63895	0.126575	TXNDC5	GeneID:420867,Genbank:NM_001006374.1,CGNC:51359	thioredoxin domain containing 5	GO:0003756,GO:0005788,GO:0006457,GO:0034976,GO:0043277,GO:0045454	protein disulfide isomerase activity|endoplasmic reticulum lumen|protein folding|response to endoplasmic reticulum stress|apoptotic cell clearance|cell redox homeostasis	ko04141	Protein processing in endoplasmic reticulum
NM_001006375.1	8325.94	7512.57	9139.31	1.21654	0.282779	0.240432	1	127.044	138.666	140.656	174.461	118.774	180.31	SSR1	GeneID:420871,Genbank:NM_001006375.1,CGNC:9701	signal sequence receptor subunit 1	GO:0005783,GO:0005789,GO:0006613,GO:0008284,GO:0016021,GO:0036498	endoplasmic reticulum|endoplasmic reticulum membrane|cotranslational protein targeting to membrane|positive regulation of cell proliferation|integral component of membrane|IRE1-mediated unfolded protein response	ko04141	Protein processing in endoplasmic reticulum
NM_001006376.2	1213.86	1262.51	1165.21	0.922931	-0.115705	0.690525	1	9.73208	8.51235	10.7663	8.89428	8.15102	8.7552	EXOC2	GeneID:420889,Genbank:NM_001006376.2,CGNC:9727	exocyst complex component 2	GO:0000145,GO:0001927,GO:0005829,GO:0005886,GO:0006893,GO:0015031,GO:0016020,GO:0017160,GO:0019901,GO:0047485,GO:0090543,GO:2000535	exocyst|exocyst assembly|cytosol|plasma membrane|Golgi to plasma membrane transport|protein transport|membrane|Ral GTPase binding|protein kinase binding|protein N-terminus binding|Flemming body|regulation of entry of bacterium into host cell	ko04014	Ras signaling pathway
NM_001006377.1	9615.12	10614.6	8615.69	0.811686	-0.301006	0.538952	1	224.677	104.969	102.603	126.188	108.951	105.33	SERPINB6L	GeneID:420895,Genbank:NM_001006377.1,CGNC:51364	serpin peptidase inhibitor, clade B (ovalbumin), member 6-like	GO:0004867,GO:0005615,GO:0005737	serine-type endopeptidase inhibitor activity|extracellular space|cytoplasm
NM_001006378.2	6539.8	6205.88	6873.72	1.10761	0.147455	0.539362	1	54.7445	50.2875	52.3483	62.078	53.6239	52.3625	VPS4B	GeneID:420901,Genbank:NM_001006378.2,CGNC:51369	vacuolar protein sorting 4 homolog B	GO:0000920,GO:0000922,GO:0005524,GO:0005634,GO:0005737,GO:0005768,GO:0005813,GO:0005829,GO:0006813,GO:0006997,GO:0007080,GO:0008022,GO:0010008,GO:0010824,GO:0010971,GO:0015031,GO:0016197,GO:0016236,GO:0016887,GO:0019058,GO:0019076,GO:0030301,GO:0031902,GO:0032510,GO:0033993,GO:0036258,GO:0039702,GO:0042623,GO:0042802,GO:0042803,GO:0043162,GO:0048524,GO:0050792,GO:0051261,GO:0060548,GO:0061738,GO:…	cell separation after cytokinesis|spindle pole|ATP binding|nucleus|cytoplasm|endosome|centrosome|cytosol|potassium ion transport|nucleus organization|mitotic metaphase plate congression|protein C-terminus binding|endosome membrane|regulation of centrosome duplication|positive regulation of G2/M transition of mitotic cell cycle|protein transport|endosomal transport|macroautophagy|ATPase activity|v…	ko04144	Endocytosis
NM_001006379.1	115.614	92.7543	138.474	1.49291	0.578126	0.381576	1	0.601142	0.298776	0.925601	1.25901	0.744286	0.624759	DROSHA	GeneID:420911,Genbank:NM_001006379.1,CGNC:9781	drosha ribonuclease III	GO:0001530,GO:0003725,GO:0004521,GO:0004525,GO:0005634,GO:0005730,GO:0010468,GO:0010586,GO:0010628,GO:0014069,GO:0016075,GO:0017151,GO:0030422,GO:0031053,GO:0031054,GO:0042254,GO:0042803,GO:0045589,GO:0046332,GO:0046872,GO:0050727,GO:0050829,GO:0050830,GO:0070412,GO:0070877,GO:0070878,GO:2000628	lipopolysaccharide binding|double-stranded RNA binding|endoribonuclease activity|ribonuclease III activity|nucleus|nucleolus|regulation of gene expression|miRNA metabolic process|positive regulation of gene expression|postsynaptic density|rRNA catabolic process|DEAD/H-box RNA helicase binding|production of siRNA involved in RNA interference|primary miRNA processing|pre-miRNA processing|ribosome b…	ko03008	Ribosome biogenesis in eukaryotes
NM_001006381.1	7227.77	6563.34	7892.19	1.20246	0.265994	0.260305	1	58.5643	55.3652	53.3524	67.7596	76.0672	50.9976	GALNT1	GeneID:420955,Genbank:NM_001006381.1,CGNC:51380	polypeptide N-acetylgalactosaminyltransferase 1			ko00512	Mucin type O-Glycan biosynthesis
NM_001006382.1	2126.93	1887.19	2366.67	1.25408	0.326624	0.226957	1	26.2974	35.0163	38.741	43.009	36.7362	40.7124	FH	GeneID:420969,Genbank:NM_001006382.1,CGNC:9939	fumarate hydratase			ko01200,ko00620,ko00020,ko00720	Carbon metabolism|Pyruvate metabolism|Citrate cycle (TCA cycle)|Carbon fixation pathways in prokaryotes
NM_001006383.1	75.9654	99.3248	52.6061	0.529637	-0.916924	0.306723	1	7.53111	2.73583	1.91711	2.58993	1.55457	2.12766	FAM206A	GeneID:420983,Genbank:NM_001006383.1,CGNC:13895	family with sequence similarity 206 member A	GO:0016607	nuclear speck
NM_001006384.1	518.611	486.589	550.633	1.13162	0.178387	0.731274	1	3.88319	3.2092	7.85161	7.46347	4.34641	4.47143	EXOC3	GeneID:420987,Genbank:NM_001006384.1,CGNC:10079	exocyst complex component 3	GO:0000145,GO:0000149,GO:0005794,GO:0005829,GO:0006887,GO:0015031,GO:0030426,GO:0030496,GO:0030667,GO:0045296,GO:0048471,GO:0051601	exocyst|SNARE binding|Golgi apparatus|cytosol|exocytosis|protein transport|growth cone|midbody|secretory granule membrane|cadherin binding|perinuclear region of cytoplasm|exocyst localization	ko04530	Tight junction
NM_001006385.1	20340.3	16833.3	23847.2	1.41666	0.502498	0.102665	1	204.311	290.658	224.515	338.106	235.84	399.195	CNDP2	GeneID:421013,Genbank:NM_001006385.1,CGNC:13892	CNDP dipeptidase 2 (metallopeptidase M20 family)	GO:0004180,GO:0005654,GO:0005829,GO:0008237,GO:0046872,GO:0102008,GO:0103046	carboxypeptidase activity|nucleoplasm|cytosol|metallopeptidase activity|metal ion binding|cytosolic dipeptidase activity|alanylglutamate dipeptidase activity	ko00330,ko00410,ko00340	Arginine and proline metabolism|beta-Alanine metabolism|Histidine metabolism
NM_001006386.3	1323.81	1252.71	1394.9	1.1135	0.155102	0.639695	1	10.5763	11.8873	17.6407	14.5988	10.9069	17.2368	LPIN2	GeneID:421059,Genbank:NM_001006386.3,CGNC:51395	lipin 2			ko00564,ko00561	Glycerophospholipid metabolism|Glycerolipid metabolism
NM_001006387.1	750.328	721.399	779.256	1.0802	0.1113	0.737897	1	9.41787	11.3905	11.3888	12.3998	11.6384	9.47992	TCEA1	GeneID:421119,Genbank:NM_001006387.1,CGNC:51413	transcription elongation factor A1	GO:0003677,GO:0005634,GO:0006351,GO:0006355,GO:0008270	DNA binding|nucleus|transcription, DNA-templated|regulation of transcription, DNA-templated|zinc ion binding
NM_001006388.1	1798.72	1380.33	2217.11	1.60622	0.683665	0.0131171	0.540528	33.0338	30.4904	40.201	64.9079	45.1774	50.1861	MRPL15	GeneID:421121,Genbank:NM_001006388.1,CGNC:11375	mitochondrial ribosomal protein L15	GO:0003735,GO:0005762,GO:0006412	structural constituent of ribosome|mitochondrial large ribosomal subunit|translation	ko03010	Ribosome
NM_001006389.1	455.215	496.389	414.041	0.834105	-0.261698	0.493117	1	5.62952	5.02668	4.67536	4.03053	3.90434	4.38324	TGS1	GeneID:421126,Genbank:NM_001006389.1,CGNC:11425	trimethylguanosine synthase 1	GO:0000387,GO:0005615,GO:0005634,GO:0005654,GO:0005730,GO:0005737,GO:0005829,GO:0006351,GO:0006355,GO:0008173,GO:0009452,GO:0015030,GO:0019216,GO:0022613,GO:0030532,GO:0036261,GO:0071164,GO:0071167	spliceosomal snRNP assembly|extracellular space|nucleus|nucleoplasm|nucleolus|cytoplasm|cytosol|transcription, DNA-templated|regulation of transcription, DNA-templated|RNA methyltransferase activity|7-methylguanosine RNA capping|Cajal body|regulation of lipid metabolic process|ribonucleoprotein complex biogenesis|small nuclear ribonucleoprotein complex|7-methylguanosine cap hypermethylation|RNA t…	ko03013	RNA transport
NM_001006390.1	11031.7	9238.42	12825	1.38823	0.473246	0.0441456	0.889169	89.7849	99.087	86.3857	118.616	122.967	126.245	LYN	GeneID:421127,Genbank:NM_001006390.1,CGNC:51418	LYN proto-oncogene, Src family tyrosine kinase	GO:0001782,GO:0001817,GO:0001933,GO:0001934,GO:0002250,GO:0002431,GO:0002513,GO:0002553,GO:0002576,GO:0002762,GO:0002768,GO:0002774,GO:0002902,GO:0004672,GO:0004713,GO:0004715,GO:0005102,GO:0005161,GO:0005178,GO:0005524,GO:0005634,GO:0005737,GO:0005758,GO:0005794,GO:0005886,GO:0005913,GO:0006468,GO:0006935,GO:0006974,GO:0006991,GO:0007169,GO:0008284,GO:0008285,GO:0009636,GO:0009725,GO:0009743,GO:…	B cell homeostasis|regulation of cytokine production|negative regulation of protein phosphorylation|positive regulation of protein phosphorylation|adaptive immune response|Fc receptor mediated stimulatory signaling pathway|tolerance induction to self antigen|histamine secretion by mast cell|platelet degranulation|negative regulation of myeloid leukocyte differentiation|immune response-regulating …	ko04062,ko04730,ko04664,ko04611,ko04666,ko04662,ko04064	Chemokine signaling pathway|Long-term depression|Fc epsilon RI signaling pathway|Platelet activation|Fc gamma R-mediated phagocytosis|B cell receptor signaling pathway|NF-kappa B signaling pathway
NM_001006391.1	2499.09	2412.23	2585.95	1.07202	0.100325	0.69956	1	24.3528	22.8283	22.5678	24.8984	24.0025	23.2138	YTHDF3	GeneID:421145,Genbank:NM_001006391.1,CGNC:51425	YTH N6-methyladenosine RNA binding protein 3	GO:0003723,GO:0005829,GO:0043022,GO:0045727,GO:0045948,GO:0061157,GO:1990247	RNA binding|cytosol|ribosome binding|positive regulation of translation|positive regulation of translational initiation|mRNA destabilization|N6-methyladenosine-containing RNA binding
NM_001006392.2	224.977	312.273	137.682	0.440902	-1.18147	0.0186981	0.64596	4.8974	3.27688	4.6796	1.71259	3.31785	0.55043	CEPT1	GeneID:421152,Genbank:NM_001006392.2,CGNC:73	choline/ethanolamine phosphotransferase 1	GO:0004142,GO:0004307,GO:0005789,GO:0006646,GO:0016021,GO:0031965,GO:0046872	diacylglycerol cholinephosphotransferase activity|ethanolaminephosphotransferase activity|endoplasmic reticulum membrane|phosphatidylethanolamine biosynthetic process|integral component of membrane|nuclear membrane|metal ion binding	ko00564,ko00440,ko00565	Glycerophospholipid metabolism|Phosphonate and phosphinate metabolism|Ether lipid metabolism
NM_001006393.2	76.759	82.7349	70.7832	0.855543	-0.225088	0.888848	1	0.282499	0.99732	0.00606664	0.241785	0.81427	0.0201527	PSME4	GeneID:421218,Genbank:NM_001006393.2,CGNC:6189	proteasome activator subunit 4	GO:0005634,GO:0005829,GO:0005839,GO:0006281,GO:0006974,GO:0007275,GO:0010499,GO:0016504,GO:0016607,GO:0035093,GO:0070577,GO:0070628,GO:1990111	nucleus|cytosol|proteasome core complex|DNA repair|cellular response to DNA damage stimulus|multicellular organism development|proteasomal ubiquitin-independent protein catabolic process|peptidase activator activity|nuclear speck|spermatogenesis, exchange of chromosomal proteins|lysine-acetylated histone binding|proteasome binding|spermatoproteasome complex	ko03050	Proteasome
NM_001006394.1	53.1038	46.2501	59.9576	1.29638	0.374486	0.696168	1	0.619893	0.0476221	1.50817	0.916424	1.43243	0.414995	KIZ	GeneID:421237,Genbank:NM_001006394.1,CGNC:6354	kizuna centrosomal protein	GO:0005737,GO:0005813,GO:0007051,GO:0019901,GO:0042995	cytoplasm|centrosome|spindle organization|protein kinase binding|cell projection
NM_001006395.2	8183.6	7619.55	8747.66	1.14805	0.199191	0.404836	1	126.723	119.447	141.093	170.103	132.22	126.175	MDH1	GeneID:421281,Genbank:NM_001006395.2,CGNC:6725	malate dehydrogenase 1, transcript variant 1	GO:0005615,GO:0005739,GO:0005829,GO:0005975,GO:0006099,GO:0006107,GO:0006108,GO:0006734,GO:0030060	extracellular space|mitochondrion|cytosol|carbohydrate metabolic process|tricarboxylic acid cycle|oxaloacetate metabolic process|malate metabolic process|NADH metabolic process|L-malate dehydrogenase activity	ko00710,ko01200,ko00630,ko00620,ko04964,ko00020,ko00270	Carbon fixation in photosynthetic organisms|Carbon metabolism|Glyoxylate and dicarboxylate metabolism|Pyruvate metabolism|Proximal tubule bicarbonate reclamation|Citrate cycle (TCA cycle)|Cysteine and methionine metabolism
NM_001006396.1	2756.73	2654.82	2858.64	1.07677	0.106716	0.68397	1	30.8495	30.7544	32.0212	30.3444	29.9017	36.6656	WDR43	GeneID:421295,Genbank:NM_001006396.1,CGNC:6829	WD repeat domain 43	GO:0001650,GO:0003723,GO:0005654,GO:0005730,GO:0006351,GO:0006364,GO:0045943,GO:2000234	fibrillar center|RNA binding|nucleoplasm|nucleolus|transcription, DNA-templated|rRNA processing|positive regulation of transcription from RNA polymerase I promoter|positive regulation of rRNA processing	ko03008	Ribosome biogenesis in eukaryotes
NM_001006397.1	3282.62	3100	3465.25	1.11782	0.160687	0.531796	1	26.9985	28.3483	29.9409	31.4208	27.3804	32.8199	IARS2	GeneID:421346,Genbank:NM_001006397.1,CGNC:7282	isoleucyl-tRNA synthetase 2, mitochondrial	GO:0000049,GO:0002161,GO:0004822,GO:0005524,GO:0005759,GO:0006428	tRNA binding|aminoacyl-tRNA editing activity|isoleucine-tRNA ligase activity|ATP binding|mitochondrial matrix|isoleucyl-tRNA aminoacylation	ko00970	Aminoacyl-tRNA biosynthesis
NM_001006398.1	2322.67	2114.65	2530.7	1.19675	0.259117	0.410192	1	12.7177	15.2002	9.33174	18.2086	15.1773	9.66845	EPRS	GeneID:421348,Genbank:NM_001006398.1,CGNC:7307	glutamyl-prolyl-tRNA synthetase	GO:0004818,GO:0004827,GO:0005524,GO:0005737,GO:0005829,GO:0006418,GO:0006424,GO:0006433,GO:0006461,GO:0008270,GO:0016020,GO:0017101,GO:0017148,GO:0030529,GO:0035613,GO:0042802,GO:0042803,GO:0051020,GO:0071346,GO:0097452	glutamate-tRNA ligase activity|proline-tRNA ligase activity|ATP binding|cytoplasm|cytosol|tRNA aminoacylation for protein translation|glutamyl-tRNA aminoacylation|prolyl-tRNA aminoacylation|protein complex assembly|zinc ion binding|membrane|aminoacyl-tRNA synthetase multienzyme complex|negative regulation of translation|intracellular ribonucleoprotein complex|RNA stem-loop binding|identical prote…	ko00860,ko00970	Porphyrin and chlorophyll metabolism|Aminoacyl-tRNA biosynthesis
NM_001006399.1	1002.54	982.396	1022.68	1.041	0.0579745	0.847794	1	8.70992	9.57533	8.64008	8.67215	10.0615	8.32168	INTS7	GeneID:421374,Genbank:NM_001006399.1,CGNC:7478	integrator complex subunit 7	GO:0005694,GO:0006974,GO:0032039,GO:0034472	chromosome|cellular response to DNA damage stimulus|integrator complex|snRNA 3'-end processing
NM_001006400.1	1752.9	1679.15	1826.65	1.08784	0.121472	0.654422	1	29.2024	25.8042	28.6915	27.1849	32.6727	28.1593	MCFD2	GeneID:421413,Genbank:NM_001006400.1,CGNC:7614	multiple coagulation factor deficiency 2	GO:0000139,GO:0005509,GO:0005789,GO:0006888,GO:0012507,GO:0015031,GO:0018279,GO:0033116,GO:0048208	Golgi membrane|calcium ion binding|endoplasmic reticulum membrane|ER to Golgi vesicle-mediated transport|ER to Golgi transport vesicle membrane|protein transport|protein N-linked glycosylation via asparagine|endoplasmic reticulum-Golgi intermediate compartment membrane|COPII vesicle coating
NM_001006401.1	172.944	222.403	123.485	0.555231	-0.84884	0.127337	1	2.01176	2.64428	2.5575	0.780973	2.45234	0.694593	RASGRP3	GeneID:421460,Genbank:NM_001006401.1,CGNC:7943	RAS guanyl releasing protein 3	GO:0000165,GO:0004871,GO:0005085,GO:0005088,GO:0005096,GO:0005509,GO:0005886,GO:0005887,GO:0007264,GO:0007265,GO:0019900,GO:0019992,GO:0032045,GO:0048471	MAPK cascade|signal transducer activity|guanyl-nucleotide exchange factor activity|Ras guanyl-nucleotide exchange factor activity|GTPase activator activity|calcium ion binding|plasma membrane|integral component of plasma membrane|small GTPase mediated signal transduction|Ras protein signal transduction|kinase binding|diacylglycerol binding|guanyl-nucleotide exchange factor complex|perinuclear reg…	ko04014,ko04662,ko04010,ko04015	Ras signaling pathway|B cell receptor signaling pathway|MAPK signaling pathway|Rap1 signaling pathway
NM_001006402.1	467.008	484.085	449.931	0.929447	-0.105556	0.774096	1	5.20739	9.11615	5.62415	7.20916	5.05737	5.47276	SLC30A6	GeneID:421480,Genbank:NM_001006402.1,CGNC:8062	solute carrier family 30 member 6	GO:0005385,GO:0005794,GO:0010043,GO:0016020,GO:0016021,GO:0061088	zinc ion transmembrane transporter activity|Golgi apparatus|response to zinc ion|membrane|integral component of membrane|regulation of sequestering of zinc ion
NM_001006403.2	738.705	722.053	755.356	1.04612	0.0650536	0.842956	1	9.01768	8.93498	9.49332	9.83081	10.035	7.87312	TSNAX	GeneID:421526,Genbank:NM_001006403.2,CGNC:8383	translin associated factor X	GO:0003677,GO:0003723,GO:0005634,GO:0005794,GO:0005829,GO:0007275,GO:0007283,GO:0008565,GO:0030154,GO:0030422,GO:0043565,GO:0046872,GO:0048471	DNA binding|RNA binding|nucleus|Golgi apparatus|cytosol|multicellular organism development|spermatogenesis|protein transporter activity|cell differentiation|production of siRNA involved in RNA interference|sequence-specific DNA binding|metal ion binding|perinuclear region of cytoplasm
NM_001006404.1	643.214	663.66	622.769	0.938385	-0.0917482	0.791936	1	7.26786	8.79463	7.37188	5.84464	8.17227	7.19486	EXOC8	GeneID:421531,Genbank:NM_001006404.1,CGNC:8405	exocyst complex component 8	GO:0000145,GO:0001927,GO:0015031,GO:0030426,GO:0048471,GO:0051601	exocyst|exocyst assembly|protein transport|growth cone|perinuclear region of cytoplasm|exocyst localization
NM_001006405.1	9002.07	7074.72	10929.4	1.54486	0.627472	0.0145634	0.572937	104.766	121.474	113.526	138.062	155.97	209.45	TCP1	GeneID:421586,Genbank:NM_001006405.1,CGNC:8842	t-complex 1	GO:0005524,GO:0005737,GO:0006457,GO:0051082	ATP binding|cytoplasm|protein folding|unfolded protein binding
NM_001006406.1	6704.96	6612.97	6796.95	1.02782	0.0395901	0.869915	1	152.327	141.962	144.737	147.04	138.795	148.816	EIF3M	GeneID:421602,Genbank:NM_001006406.1,CGNC:9182	eukaryotic translation initiation factor 3 subunit M	GO:0002183,GO:0003743,GO:0005852	cytoplasmic translational initiation|translation initiation factor activity|eukaryotic translation initiation factor 3 complex
NM_001006407.1	1395.77	1320.79	1470.75	1.11354	0.155159	0.587565	1	18.7694	19.2013	18.9267	20.2533	20.6563	20.1545	CDC40	GeneID:421760,Genbank:NM_001006407.1,CGNC:11202	cell division cycle 40	GO:0000398,GO:0003723,GO:0005634,GO:0005654,GO:0005681,GO:0006369,GO:0006405,GO:0006406,GO:0008380,GO:0031124,GO:0071013	mRNA splicing, via spliceosome|RNA binding|nucleus|nucleoplasm|spliceosomal complex|termination of RNA polymerase II transcription|RNA export from nucleus|mRNA export from nucleus|RNA splicing|mRNA 3'-end processing|catalytic step 2 spliceosome	ko03040	Spliceosome
NM_001006408.1	1420.43	1400.96	1439.9	1.02779	0.0395491	0.88836	1	42.3019	45.6142	41.0948	42.6961	45.4373	39.7349	SNX3	GeneID:421772,Genbank:NM_001006408.1,CGNC:51543	sorting nexin 3	GO:0005737,GO:0005769,GO:0005829,GO:0009617,GO:0010008,GO:0010314,GO:0010324,GO:0010976,GO:0015031,GO:0016055,GO:0016579,GO:0019898,GO:0019903,GO:0022615,GO:0030111,GO:0030136,GO:0031901,GO:0032009,GO:0032266,GO:0042177,GO:0046597,GO:0050765,GO:0051224,GO:0070062,GO:0070273,GO:0070676,GO:0080025,GO:2000642	cytoplasm|early endosome|cytosol|response to bacterium|endosome membrane|phosphatidylinositol-5-phosphate binding|membrane invagination|positive regulation of neuron projection development|protein transport|Wnt signaling pathway|protein deubiquitination|extrinsic component of membrane|protein phosphatase binding|protein to membrane docking|regulation of Wnt signaling pathway|clathrin-coated vesic…	ko04144	Endocytosis
NM_001006409.1	834.021	811.196	856.847	1.05628	0.0789869	0.807791	1	12.7085	11.6595	15.3095	17.3491	13.3289	9.82169	ATG5	GeneID:421784,Genbank:NM_001006409.1,CGNC:11461	autophagy related 5	GO:0000045,GO:0000422,GO:0001974,GO:0002739,GO:0005737,GO:0005776,GO:0005829,GO:0005930,GO:0006914,GO:0006915,GO:0006995,GO:0009267,GO:0009620,GO:0016020,GO:0016236,GO:0019725,GO:0019883,GO:0031397,GO:0034045,GO:0034274,GO:0035973,GO:0039689,GO:0042311,GO:0042493,GO:0043066,GO:0043687,GO:0044233,GO:0044804,GO:0045060,GO:0048840,GO:0050765,GO:0051279,GO:0055015,GO:0060047,GO:0060548,GO:0061739,GO:…	autophagosome assembly|autophagy of mitochondrion|blood vessel remodeling|regulation of cytokine secretion involved in immune response|cytoplasm|autophagosome|cytosol|axoneme|autophagy|apoptotic process|cellular response to nitrogen starvation|cellular response to starvation|response to fungus|membrane|macroautophagy|cellular homeostasis|antigen processing and presentation of endogenous antigen|n…	ko04140,ko04211,ko04622,ko04213	Regulation of autophagy|Longevity regulating pathway|RIG-I-like receptor signaling pathway|Longevity regulating pathway - multiple species
NM_001006410.1	1087.8	1010.4	1165.2	1.1532	0.205643	0.498827	1	10.0366	12.3738	11.9453	11.122	12.3916	14.5394	PREP	GeneID:421785,Genbank:NM_001006410.1,CGNC:11476	prolyl endopeptidase	GO:0004252,GO:0005737,GO:0070008	serine-type endopeptidase activity|cytoplasm|serine-type exopeptidase activity	ko04614	Renin-angiotensin system
NM_001006411.1	577.828	515.652	640.004	1.24116	0.311685	0.375324	1	21.308	15.4645	18.0789	23.9571	21.6891	20.1698	TSTD3	GeneID:421792,Genbank:NM_001006411.1,CGNC:51545	thiosulfate sulfurtransferase (rhodanese)-like domain containing 3	GO:0004792	thiosulfate sulfurtransferase activity
NM_001006412.1	877.848	923.486	832.209	0.90116	-0.150144	0.637798	1	29.7637	38.6939	29.6799	28.2333	33.162	24.0148	HMGN3	GeneID:421853,Genbank:NM_001006412.1,CGNC:11845	high mobility group nucleosomal binding domain 3
NM_001006413.1	1726.85	1813.55	1640.14	0.904385	-0.144991	0.703912	1	22.5002	21.4333	37.4239	30.645	25.3864	15.1489	LMBRD1	GeneID:421874,Genbank:NM_001006413.1,CGNC:12092	LMBR1 domain containing 1	GO:0005765,GO:0016021,GO:0031419	lysosomal membrane|integral component of membrane|cobalamin binding	ko04977	Vitamin digestion and absorption
NM_001006414.1	2432.03	2368.29	2495.77	1.05383	0.0756375	0.777629	1	22.9464	25.2985	28.3059	25.3702	26.58	25.7597	FBXO9	GeneID:421895,Genbank:NM_001006414.1,CGNC:12207	F-box protein 9	GO:0000151,GO:0000209,GO:0004842,GO:0005737,GO:0005829,GO:0016567,GO:0019005,GO:0031146,GO:0032006,GO:0043687,GO:0045087,GO:0045444	ubiquitin ligase complex|protein polyubiquitination|ubiquitin-protein transferase activity|cytoplasm|cytosol|protein ubiquitination|SCF ubiquitin ligase complex|SCF-dependent proteasomal ubiquitin-dependent protein catabolic process|regulation of TOR signaling|post-translational protein modification|innate immune response|fat cell differentiation
NM_001006415.1	9503.86	9169.02	9838.7	1.07304	0.101701	0.671472	1	136.667	132.607	144.599	130.203	133.134	163.682	YWHAQ	GeneID:421932,Genbank:NM_001006415.1,CGNC:12303	tyrosine 3-monooxygenase/tryptophan 5-monooxygenase activation protein theta	GO:0005737,GO:0019904	cytoplasm|protein domain specific binding	ko04391,ko04212,ko04114,ko04110,ko04390,ko04151,ko04013	Hippo signaling pathway - fly|Longevity regulating pathway - worm|Oocyte meiosis|Cell cycle|Hippo signaling pathway|PI3K-Akt signaling pathway|MAPK signaling pathway - fly
NM_001006416.1	189.37	182.504	196.237	1.07525	0.104668	0.855735	1	1.93769	2.33482	2.79086	2.48313	1.75626	3.02264	TAF1B	GeneID:421933,Genbank:NM_001006416.1,CGNC:12304	TATA-box binding protein associated factor, RNA polymerase I subunit B	GO:0001164,GO:0001187,GO:0001189,GO:0005668,GO:0046872,GO:0070860	RNA polymerase I CORE element sequence-specific DNA binding|transcription factor activity, RNA polymerase I CORE element binding transcription factor recruiting|RNA polymerase I transcriptional preinitiation complex assembly at the promoter for the nuclear large rRNA transcript|RNA polymerase transcription factor SL1 complex|metal ion binding|RNA polymerase I core factor complex
NM_001006417.1	496.22	455.729	536.712	1.1777	0.235972	0.525367	1	4.05428	4.82292	5.12154	5.06701	5.96202	4.88072	KLF11	GeneID:421934,Genbank:NM_001006417.1,CGNC:51568	Kruppel like factor 11	GO:0000083,GO:0000122,GO:0000981,GO:0003700,GO:0005634,GO:0005654,GO:0005829,GO:0005925,GO:0006366,GO:0006915,GO:0008285,GO:0016604,GO:0043065,GO:0044212,GO:0046872,GO:1901653	regulation of transcription involved in G1/S transition of mitotic cell cycle|negative regulation of transcription from RNA polymerase II promoter|RNA polymerase II transcription factor activity, sequence-specific DNA binding|DNA binding transcription factor activity|nucleus|nucleoplasm|cytosol|focal adhesion|transcription from RNA polymerase II promoter|apoptotic process|negative regulation of c…
NM_001006418.2	2816.56	2908.42	2724.7	0.936829	-0.0941418	0.726983	1	28.7648	26.8191	23.9955	20.6787	30.175	21.398	FAM49A	GeneID:421949,Genbank:NM_001006418.2,CGNC:12326	family with sequence similarity 49 member A
NM_001006419.1	173.006	159.542	186.471	1.16879	0.225013	0.676279	1	2.50489	1.09551	1.32604	1.40378	1.7972	2.36522	WDCP	GeneID:421975,Genbank:NM_001006419.1,CGNC:51579	WD repeat and coiled coil containing
NM_001006420.1	534.83	540.548	529.112	0.978843	-0.0308499	0.936851	1	5.26711	6.87296	5.02988	4.06651	6.43302	5.70285	NRBP1	GeneID:421985,Genbank:NM_001006420.1,CGNC:51584	nuclear receptor binding protein 1	GO:0004674,GO:0005829,GO:0005938,GO:0006468,GO:0006888,GO:0012505,GO:0016020,GO:0030027,GO:0035556,GO:0042802,GO:0042803,GO:0048471	protein serine/threonine kinase activity|cytosol|cell cortex|protein phosphorylation|ER to Golgi vesicle-mediated transport|endomembrane system|membrane|lamellipodium|intracellular signal transduction|identical protein binding|protein homodimerization activity|perinuclear region of cytoplasm
NM_001006421.1	1334.02	1199.38	1468.66	1.22451	0.292203	0.313226	1	9.48826	11.1346	10.6507	10.2628	12.3576	14.1758	MCM3	GeneID:422043,Genbank:NM_001006421.1,CGNC:12496	minichromosome maintenance complex component 3	GO:0003677,GO:0003682,GO:0004386,GO:0005524,GO:0005634,GO:0006270,GO:0007049,GO:0042555	DNA binding|chromatin binding|helicase activity|ATP binding|nucleus|DNA replication initiation|cell cycle|MCM complex	ko04113,ko04111,ko03030,ko04110	Meiosis - yeast|Cell cycle - yeast|DNA replication|Cell cycle
NM_001006422.2	1190.18	1104.04	1276.33	1.15605	0.209205	0.476248	1	17.2048	16.8551	21.0098	21.8104	23.9033	15.9001	ENPP4	GeneID:422055,Genbank:NM_001006422.2,CGNC:12524	ectonucleotide pyrophosphatase/phosphodiesterase 4 (putative)	GO:0005886,GO:0007596,GO:0016021,GO:0030194,GO:0046130,GO:0046872,GO:0047710	plasma membrane|blood coagulation|integral component of membrane|positive regulation of blood coagulation|purine ribonucleoside catabolic process|metal ion binding|bis(5'-adenosyl)-triphosphatase activity	ko00230	Purine metabolism
NM_001006423.1	3874.57	3880.63	3868.51	0.996877	-0.00451205	0.996525	1	161.478	139.732	81.762	77.4089	112.508	176.659	LOC422090	GeneID:422090,Genbank:NM_001006423.1,CGNC:51622	uncharacterized LOC422090
NM_001006424.1	7516.7	9140.24	5893.17	0.64475	-0.633188	0.00861565	0.444099	167.468	163.993	117.914	80.0736	115.391	85.0835	SLC9A3R1	GeneID:422108,Genbank:NM_001006424.1,CGNC:51624	SLC9A3 regulator 1	GO:0001726,GO:0005737,GO:0005902,GO:0010642,GO:0012505,GO:0014067,GO:0016055,GO:0017081,GO:0030175,GO:0031528,GO:0032782,GO:0032947,GO:0034635,GO:0045859,GO:0051898,GO:0070293,GO:0071944,GO:2000146	ruffle|cytoplasm|microvillus|negative regulation of platelet-derived growth factor receptor signaling pathway|endomembrane system|negative regulation of phosphatidylinositol 3-kinase signaling|Wnt signaling pathway|chloride channel regulator activity|filopodium|microvillus membrane|bile acid secretion|protein complex scaffold activity|glutathione transport|regulation of protein kinase activity|ne…
NM_001006425.1	2526.43	2450.2	2602.66	1.06222	0.0870867	0.741891	1	47.5178	52.1197	52.4871	47.4162	52.4844	55.5798	JPT1	GeneID:422119,Genbank:NM_001006425.1,CGNC:6027	Jupiter microtubule associated homolog 1	GO:0005730,GO:0005737,GO:0031965	nucleolus|cytoplasm|nuclear membrane
NM_001006426.2	1059.11	1054.58	1063.64	1.00859	0.0123346	0.987899	1	10.6913	13.0005	18.7165	17.9836	10.6415	12.4135	NUP85	GeneID:422120,Genbank:NM_001006426.2,CGNC:6035	nucleoporin 85	GO:0000777,GO:0005634,GO:0005819,GO:0005829,GO:0006406,GO:0006606,GO:0006935,GO:0016020,GO:0017056,GO:0030032,GO:0031080,GO:0031965,GO:0045893,GO:0048246	condensed chromosome kinetochore|nucleus|spindle|cytosol|mRNA export from nucleus|protein import into nucleus|chemotaxis|membrane|structural constituent of nuclear pore|lamellipodium assembly|nuclear pore outer ring|nuclear membrane|positive regulation of transcription, DNA-templated|macrophage chemotaxis	ko03013	RNA transport
NM_001006427.2	0.16397	0.32794	0	0	#NAME?	0.999717	1	0.000690379	0.00741606	4.60669e-08	0.000470736	0.00283758	0.00129926	ENOX2	GeneID:422142,Genbank:NM_001006427.2,CGNC:2992	ecto-NOX disulfide-thiol exchanger 2	GO:0003676,GO:0005615,GO:0005829,GO:0007624,GO:0009897,GO:0015035,GO:0016049,GO:0040008,GO:0055114	nucleic acid binding|extracellular space|cytosol|ultradian rhythm|external side of plasma membrane|protein disulfide oxidoreductase activity|cell growth|regulation of growth|oxidation-reduction process
NM_001006428.1	4097.16	3820.39	4373.93	1.14489	0.195211	0.43254	1	85.2311	82.2711	85.8062	102.754	89.3125	87.4457	CHMP1B	GeneID:422143,Genbank:NM_001006428.1,CGNC:51632	charged multivesicular body protein 1B	GO:0005829,GO:0007034,GO:0015031,GO:0031902	cytosol|vacuolar transport|protein transport|late endosome membrane	ko04144	Endocytosis
NM_001006430.1	1398.97	1273.3	1524.65	1.19739	0.259899	0.36132	1	30.4317	32.6791	27.0299	28.8763	36.688	38.3742	LOC422214	GeneID:422214,Genbank:NM_001006430.1,CGNC:51659	nuclear cap binding protein subunit 2, 20kDa	GO:0000184,GO:0000339,GO:0000340,GO:0000398,GO:0003729,GO:0005634,GO:0005737,GO:0005846,GO:0006417,GO:0017069,GO:0031047,GO:0045292,GO:0051028	nuclear-transcribed mRNA catabolic process, nonsense-mediated decay|RNA cap binding|RNA 7-methylguanosine cap binding|mRNA splicing, via spliceosome|mRNA binding|nucleus|cytoplasm|nuclear cap binding complex|regulation of translation|snRNA binding|gene silencing by RNA|mRNA cis splicing, via spliceosome|mRNA transport	ko03040,ko03015,ko03013	Spliceosome|mRNA surveillance pathway|RNA transport
NM_001006431.1	4313.37	4775.68	3851.07	0.806392	-0.310447	0.211093	1	45.118	36.8304	43.7082	41.7777	33.5343	22.7866	PLS3	GeneID:422222,Genbank:NM_001006431.1,CGNC:4430	plastin 3	GO:0005509,GO:0005737,GO:0005829,GO:0005884,GO:0005886,GO:0032432,GO:0051015,GO:0051017,GO:0051639,GO:0051764,GO:0060348	calcium ion binding|cytoplasm|cytosol|actin filament|plasma membrane|actin filament bundle|actin filament binding|actin filament bundle assembly|actin filament network formation|actin crosslink formation|bone development
NM_001006432.1	144.894	138.355	151.434	1.09453	0.130314	0.830265	1	2.23828	0.96333	1.85723	2.56512	1.11762	1.64913	ARHGEF6	GeneID:422247,Genbank:NM_001006432.1,CGNC:4852	Rac/Cdc42 guanine nucleotide exchange factor 6	GO:0005089,GO:0005622,GO:0030027,GO:0035023,GO:0035556	Rho guanyl-nucleotide exchange factor activity|intracellular|lamellipodium|regulation of Rho protein signal transduction|intracellular signal transduction	ko04810	Regulation of actin cytoskeleton
NM_001006433.2	217.737	168.58	266.894	1.58319	0.662831	0.18225	1	3.42438	2.90606	2.75437	3.4072	5.7108	4.81832	CSTF2	GeneID:422258,Genbank:NM_001006433.2,CGNC:51677	cleavage stimulation factor subunit 2	GO:0000398,GO:0003723,GO:0003729,GO:0005654,GO:0005847,GO:0006369,GO:0006378,GO:0006388,GO:0016604,GO:0031124,GO:0071920,GO:0098789	mRNA splicing, via spliceosome|RNA binding|mRNA binding|nucleoplasm|mRNA cleavage and polyadenylation specificity factor complex|termination of RNA polymerase II transcription|mRNA polyadenylation|tRNA splicing, via endonucleolytic cleavage and ligation|nuclear body|mRNA 3'-end processing|cleavage body|pre-mRNA cleavage required for polyadenylation	ko03015	mRNA surveillance pathway
NM_001006434.2	254.848	220.726	288.97	1.30918	0.38866	0.413293	1	3.55861	4.09786	8.81975	6.30282	8.13434	6.39875	APOOL	GeneID:422271,Genbank:NM_001006434.2,CGNC:5266	apolipoprotein O like	GO:0042407,GO:0061617	cristae formation|MICOS complex
NM_001006435.1	5920.38	5398.63	6442.12	1.19329	0.254942	0.290649	1	60.3885	64.3411	56.4096	61.5979	72.3014	74.2861	MAGT1	GeneID:422332,Genbank:NM_001006435.1,CGNC:51708	magnesium transporter 1	GO:0005886,GO:0008250,GO:0016021,GO:0018279	plasma membrane|oligosaccharyltransferase complex|integral component of membrane|protein N-linked glycosylation via asparagine
NM_001006436.1	1117.63	1068.33	1166.94	1.0923	0.127369	0.678626	1	19.3503	22.7098	26.6472	26.3645	22.3033	23.4823	NXT2	GeneID:422346,Genbank:NM_001006436.1,CGNC:51713	nuclear transport factor 2 like export factor 2	GO:0005634,GO:0005737,GO:0015031,GO:0048471,GO:0051028	nucleus|cytoplasm|protein transport|perinuclear region of cytoplasm|mRNA transport	ko03008,ko03015,ko03013	Ribosome biogenesis in eukaryotes|mRNA surveillance pathway|RNA transport
NM_001006437.1	706.648	713.419	699.878	0.981019	-0.0276474	0.935818	1	11.6083	10.9914	10.3946	11.5782	9.84675	9.76347	NKAP	GeneID:422368,Genbank:NM_001006437.1,CGNC:51719	NFKB activating protein	GO:0003682,GO:0005634,GO:0006351,GO:0007219,GO:0007283,GO:0030154,GO:0045892	chromatin binding|nucleus|transcription, DNA-templated|Notch signaling pathway|spermatogenesis|cell differentiation|negative regulation of transcription, DNA-templated
NM_001006438.1	5012.12	3770.95	6253.28	1.65828	0.729685	0.00290266	0.248801	69.2582	77.4822	43.5928	103.643	91.1054	108.497	MSMO1	GeneID:422423,Genbank:NM_001006438.1,CGNC:7277	methylsterol monooxygenase 1	GO:0000254,GO:0005506,GO:0005789,GO:0016021,GO:0016126	C-4 methylsterol oxidase activity|iron ion binding|endoplasmic reticulum membrane|integral component of membrane|sterol biosynthetic process	ko00100	Steroid biosynthesis
NM_001006440.1	5456.92	5063.01	5850.83	1.1556	0.208646	0.39319	1	58.2256	64.0319	60.8343	72.0634	64.2023	67.2876	ABCE1	GeneID:422462,Genbank:NM_001006440.1,CGNC:7569	ATP binding cassette subfamily E member 1
NM_001006441.1	392.476	352.871	432.081	1.22447	0.29216	0.468116	1	15.6248	11.1709	17.1159	12.0689	16.3899	23.2878	PGRMC2	GeneID:422501,Genbank:NM_001006441.1,CGNC:7765	progesterone receptor membrane component 2	GO:0005496,GO:0005635,GO:0012505,GO:0016020,GO:0016021,GO:0020037	steroid binding|nuclear envelope|endomembrane system|membrane|integral component of membrane|heme binding
NM_001006442.1	5128.03	4901.97	5354.1	1.09224	0.127284	0.603497	1	136.705	134.708	122.251	136.182	126.197	151.087	OSTC	GeneID:422525,Genbank:NM_001006442.1,CGNC:51766	oligosaccharyltransferase complex non-catalytic subunit	GO:0008250,GO:0016021	oligosaccharyltransferase complex|integral component of membrane
NM_001006443.1	884.055	901.198	866.913	0.961956	-0.0559567	0.859549	1	15.6773	17.7393	14.7139	14.8305	14.8129	14.9273	SLC25A4	GeneID:422546,Genbank:NM_001006443.1,CGNC:51774	solute carrier family 25 member 4	GO:0005743,GO:0015866,GO:0022857,GO:0032592	mitochondrial inner membrane|ADP transport|transmembrane transporter activity|integral component of mitochondrial membrane	ko04020,ko04022	Calcium signaling pathway|cGMP-PKG signaling pathway
NM_001006444.1	768.105	713.339	822.871	1.15355	0.206078	0.526456	1	11.5149	11.7355	11.3811	13.5244	13.7097	11.3417	DCTD	GeneID:422556,Genbank:NM_001006444.1,CGNC:8110	dCMP deaminase	GO:0004132,GO:0005737,GO:0005829,GO:0006220,GO:0006226,GO:0006231,GO:0008270,GO:0015949,GO:0042802,GO:0070062	dCMP deaminase activity|cytoplasm|cytosol|pyrimidine nucleotide metabolic process|dUMP biosynthetic process|dTMP biosynthetic process|zinc ion binding|nucleobase-containing small molecule interconversion|identical protein binding|extracellular exosome	ko00240	Pyrimidine metabolism
NM_001006445.1	909.639	999.324	819.953	0.820508	-0.285411	0.362783	1	12.7956	10.7822	11.7377	9.59903	9.20318	9.16395	AGA	GeneID:422558,Genbank:NM_001006445.1,CGNC:8144	aspartylglucosaminidase	GO:0003948,GO:0005615,GO:0005764,GO:0005783,GO:0006517,GO:0008233,GO:0043621,GO:0051604,GO:0070062	N4-(beta-N-acetylglucosaminyl)-L-asparaginase activity|extracellular space|lysosome|endoplasmic reticulum|protein deglycosylation|peptidase activity|protein self-association|protein maturation|extracellular exosome	ko04142,ko00511	Lysosome|Other glycan degradation
NM_001006446.1	907.664	1025.08	790.253	0.770921	-0.375344	0.228644	1	14.8361	22.924	18.3726	15.4244	14.4745	11.7354	FBXO8	GeneID:422565,Genbank:NM_001006446.1,CGNC:8184	F-box protein 8	GO:0000151,GO:0005086,GO:0006511,GO:0032012	ubiquitin ligase complex|ARF guanyl-nucleotide exchange factor activity|ubiquitin-dependent protein catabolic process|regulation of ARF protein signal transduction
NM_001006447.1	2556.04	2486.62	2625.45	1.05583	0.0783803	0.764348	1	45.9779	43.3221	41.6971	44.4027	41.7529	46.9919	COPS4	GeneID:422594,Genbank:NM_001006447.1,CGNC:8452	COP9 signalosome subunit 4	GO:0000338,GO:0000715,GO:0005634,GO:0005654,GO:0005829,GO:0006283,GO:0008021,GO:0008180,GO:0016607,GO:0019784,GO:0030054,GO:0043687,GO:0070062	protein deneddylation|nucleotide-excision repair, DNA damage recognition|nucleus|nucleoplasm|cytosol|transcription-coupled nucleotide-excision repair|synaptic vesicle|COP9 signalosome|nuclear speck|NEDD8-specific protease activity|cell junction|post-translational protein modification|extracellular exosome
NM_001006448.1	2337.95	2357.98	2317.92	0.983009	-0.0247228	0.920744	1	17.1217	18.8629	19.503	16.8013	17.2171	18.4634	POLR2B	GeneID:422621,Genbank:NM_001006448.1,CGNC:8655	RNA polymerase II subunit B	GO:0000398,GO:0003677,GO:0003682,GO:0003723,GO:0003899,GO:0005634,GO:0005654,GO:0005665,GO:0006283,GO:0006351,GO:0006366,GO:0006367,GO:0006368,GO:0006370,GO:0008543,GO:0016020,GO:0016070,GO:0032549,GO:0035019,GO:0042795,GO:0046872,GO:0050434,GO:0060964	mRNA splicing, via spliceosome|DNA binding|chromatin binding|RNA binding|DNA-directed 5'-3' RNA polymerase activity|nucleus|nucleoplasm|DNA-directed RNA polymerase II, core complex|transcription-coupled nucleotide-excision repair|transcription, DNA-templated|transcription from RNA polymerase II promoter|transcription initiation from RNA polymerase II promoter|transcription elongation from RNA pol…	ko00230,ko00240,ko03020	Purine metabolism|Pyrimidine metabolism|RNA polymerase
NM_001006449.1	2092.47	1993.99	2190.96	1.09878	0.135903	0.616669	1	25.7004	26.1925	30.4712	28.057	27.9366	31.0773	SRP72	GeneID:422626,Genbank:NM_001006449.1,CGNC:8666	signal recognition particle 72			ko03060	Protein export
NM_001006450.1	798.836	746.553	851.119	1.14007	0.189116	0.560167	1	11.693	14.669	13.3992	14.9397	15.4449	13.2819	ERI1	GeneID:422629,Genbank:NM_001006450.1,CGNC:8700	exoribonuclease 1	GO:0005634,GO:0005730,GO:0005737,GO:0006259,GO:0008408,GO:0019843,GO:0031047,GO:0031125,GO:0043022,GO:0046872,GO:0071204,GO:0071207	nucleus|nucleolus|cytoplasm|DNA metabolic process|3'-5' exonuclease activity|rRNA binding|gene silencing by RNA|rRNA 3'-end processing|ribosome binding|metal ion binding|histone pre-mRNA 3'end processing complex|histone pre-mRNA stem-loop binding
NM_001006451.1	1263.09	1138.58	1387.61	1.21873	0.285376	0.330084	1	15.4496	15.4099	16.7772	18.9076	17.2607	19.6933	DCK	GeneID:422648,Genbank:NM_001006451.1,CGNC:66438	deoxycytidine kinase	GO:0004137,GO:0005524,GO:0005634,GO:0006220,GO:0008144,GO:0019206,GO:0042803	deoxycytidine kinase activity|ATP binding|nucleus|pyrimidine nucleotide metabolic process|drug binding|nucleoside kinase activity|protein homodimerization activity	ko00230,ko00240	Purine metabolism|Pyrimidine metabolism
NM_001006452.1	4929.82	4440.67	5418.97	1.22031	0.287243	0.241967	1	90.8085	79.4506	93.35	105.878	95.8163	108.09	RPL7L1	GeneID:422676,Genbank:NM_001006452.1,CGNC:9078	ribosomal protein L7 like 1	GO:0000463,GO:0001825,GO:0002181,GO:0003723,GO:0003735,GO:0005730,GO:0022625	maturation of LSU-rRNA from tricistronic rRNA transcript (SSU-rRNA, 5.8S rRNA, LSU-rRNA)|blastocyst formation|cytoplasmic translation|RNA binding|structural constituent of ribosome|nucleolus|cytosolic large ribosomal subunit
NM_001006453.1	7318.5	7710.02	6926.98	0.898438	-0.154509	0.517159	1	114.357	116.542	108.78	104.904	95.7889	93.3574	ASAH1	GeneID:422727,Genbank:NM_001006453.1,CGNC:10197	N-acylsphingosine amidohydrolase (acid ceramidase) 1	GO:0005764,GO:0006629,GO:0017040	lysosome|lipid metabolic process|ceramidase activity	ko04071,ko04142,ko00600	Sphingolipid signaling pathway|Lysosome|Sphingolipid metabolism
NM_001006454.1	2557.06	1653.35	3460.76	2.09318	1.06569	0.0254672	0.737822	27.8564	27.4649	1.71693	46.0738	37.0072	32.1933	CNOT7	GeneID:422733,Genbank:NM_001006454.1,CGNC:10229	CCR4-NOT transcription complex subunit 7	GO:0000122,GO:0000175,GO:0000289,GO:0000290,GO:0000932,GO:0001191,GO:0003700,GO:0003723,GO:0004532,GO:0004535,GO:0004871,GO:0005634,GO:0005737,GO:0005829,GO:0005975,GO:0006351,GO:0006977,GO:0007165,GO:0008134,GO:0008284,GO:0008285,GO:0010629,GO:0016020,GO:0016604,GO:0016607,GO:0030014,GO:0030015,GO:0031047,GO:0033962,GO:0035195,GO:0042509,GO:0043928,GO:0045070,GO:0045892,GO:0045944,GO:0046872,GO:…	negative regulation of transcription from RNA polymerase II promoter|3'-5'-exoribonuclease activity|nuclear-transcribed mRNA poly(A) tail shortening|deadenylation-dependent decapping of nuclear-transcribed mRNA|P-body|transcriptional repressor activity, RNA polymerase II transcription factor binding|DNA binding transcription factor activity|RNA binding|exoribonuclease activity|poly(A)-specific ri…	ko03018	RNA degradation
NM_001006456.1	1042.27	1045.78	1038.76	0.993289	-0.00971519	0.982854	1	8.19983	9.45312	6.1531	8.26559	8.40142	6.16606	RFC1	GeneID:422788,Genbank:NM_001006456.1,CGNC:51823	replication factor C subunit 1			ko03430,ko03030,ko03420	Mismatch repair|DNA replication|Nucleotide excision repair
NM_001006457.1	19.5966	3.60734	35.5859	9.86484	3.3023	0.0611432	1	0.000566037	0.143748	0.000559789	0.735942	0.448518	0.0981064	PPARGC1A	GeneID:422815,Genbank:NM_001006457.1,CGNC:10714	PPARG coactivator 1 alpha			ko04922,ko04920,ko04211,ko04152,ko04910	Glucagon signaling pathway|Adipocytokine signaling pathway|Longevity regulating pathway|AMPK signaling pathway|Insulin signaling pathway
NM_001006458.1	2056.11	2020.03	2092.19	1.03572	0.050636	0.853267	1	36.1235	32.6612	37.2844	39.1727	32.8544	33.8308	GRPEL1	GeneID:422865,Genbank:NM_001006458.1,CGNC:51840	GrpE like 1, mitochondrial	GO:0000774,GO:0001405,GO:0005634,GO:0005739,GO:0005759,GO:0006457,GO:0030150,GO:0042803,GO:0051082,GO:0051087	adenyl-nucleotide exchange factor activity|presequence translocase-associated import motor|nucleus|mitochondrion|mitochondrial matrix|protein folding|protein import into mitochondrial matrix|protein homodimerization activity|unfolded protein binding|chaperone binding
NM_001006459.1	491.789	499.847	483.731	0.967758	-0.047281	0.908853	1	7.67066	6.28886	7.0331	5.70966	8.2492	5.74399	GRK4	GeneID:422879,Genbank:NM_001006459.1,CGNC:51843	G protein-coupled receptor kinase 4	GO:0002031,GO:0004703,GO:0005524,GO:0005829,GO:0005938,GO:0007165,GO:0008277,GO:0022400,GO:0030425,GO:0031623,GO:0043025,GO:0050254,GO:0097381	G-protein coupled receptor internalization|G-protein coupled receptor kinase activity|ATP binding|cytosol|cell cortex|signal transduction|regulation of G-protein coupled receptor protein signaling pathway|regulation of rhodopsin mediated signaling pathway|dendrite|receptor internalization|neuronal cell body|rhodopsin kinase activity|photoreceptor disc membrane	ko04062,ko04341,ko04144	Chemokine signaling pathway|Hedgehog signaling pathway - fly|Endocytosis
NM_001006460.1	170.539	204.893	136.185	0.664662	-0.589307	0.288249	1	2.99252	2.96897	3.13921	2.34548	2.25573	1.25735	MXD4	GeneID:422890,Genbank:NM_001006460.1,CGNC:51846	MAX dimerization protein 4	GO:0000122,GO:0003677,GO:0003714,GO:0005634,GO:0006351,GO:0008285,GO:0046983	negative regulation of transcription from RNA polymerase II promoter|DNA binding|transcription corepressor activity|nucleus|transcription, DNA-templated|negative regulation of cell proliferation|protein dimerization activity
NM_001006461.2	1428.88	1399.81	1457.96	1.04154	0.0587201	0.834496	1	16.2888	17.5908	15.4013	14.8355	17.9785	16.6676	LETM1	GeneID:422898,Genbank:NM_001006461.2,CGNC:11714	leucine zipper and EF-hand containing transmembrane protein 1	GO:0005506,GO:0005509,GO:0005743,GO:0006851,GO:0006875,GO:0015369,GO:0016021,GO:0016705,GO:0020037,GO:0034214,GO:0043022,GO:0051260,GO:0051560,GO:0099093	iron ion binding|calcium ion binding|mitochondrial inner membrane|mitochondrial calcium ion transmembrane transport|cellular metal ion homeostasis|calcium:proton antiporter activity|integral component of membrane|oxidoreductase activity, acting on paired donors, with incorporation or reduction of molecular oxygen|heme binding|protein hexamerization|ribosome binding|protein homooligomerization|mit…	ko04139	Regulation of mitophagy - yeast
NM_001006462.1	2518.18	2053.4	2982.96	1.45269	0.538731	0.0400687	0.860984	22.464	25.6121	22.0219	34.6854	27.8135	35.2219	IMMT	GeneID:422912,Genbank:NM_001006462.1,CGNC:11773	inner membrane mitochondrial protein	GO:0003723,GO:0005739,GO:0005743,GO:0016020,GO:0042407,GO:0043209,GO:0051560,GO:0061617	RNA binding|mitochondrion|mitochondrial inner membrane|membrane|cristae formation|myelin sheath|mitochondrial calcium ion homeostasis|MICOS complex
NM_001006464.2	2220.91	1926.66	2515.17	1.30546	0.384557	0.150497	1	97.2448	130.999	127.206	118.864	147.171	179.147	TMEM258	GeneID:422964,Genbank:NM_001006464.2,CGNC:2651	transmembrane protein 258	GO:0005783,GO:0006487,GO:0016021,GO:0034998	endoplasmic reticulum|protein N-linked glycosylation|integral component of membrane|oligosaccharyltransferase I complex
NM_001006465.1	831.1	773.233	888.967	1.14968	0.201228	0.530427	1	8.93979	8.15352	9.33202	10.264	9.61741	9.41077	NADSYN1	GeneID:422983,Genbank:NM_001006465.1,CGNC:3044	NAD synthetase 1	GO:0003952,GO:0004359,GO:0005524,GO:0005737,GO:0009435	NAD+ synthase (glutamine-hydrolyzing) activity|glutaminase activity|ATP binding|cytoplasm|NAD biosynthetic process	ko00760	Nicotinate and nicotinamide metabolism
NM_001006466.1	2976.65	3072.19	2881.12	0.937807	-0.0926374	0.717053	1	41.8834	40.481	40.0941	38.0526	36.0374	36.5648	RRAS2	GeneID:423062,Genbank:NM_001006466.1,CGNC:4490	related RAS viral (r-ras) oncogene homolog 2	GO:0001649,GO:0003924,GO:0005525,GO:0005783,GO:0005886,GO:0005925,GO:0007265,GO:0016020,GO:0030335,GO:0070062,GO:1901214	osteoblast differentiation|GTPase activity|GTP binding|endoplasmic reticulum|plasma membrane|focal adhesion|Ras protein signal transduction|membrane|positive regulation of cell migration|extracellular exosome|regulation of neuron death	ko04024,ko04010,ko04072,ko04810,ko04530,ko04014	cAMP signaling pathway|MAPK signaling pathway|Phospholipase D signaling pathway|Regulation of actin cytoskeleton|Tight junction|Ras signaling pathway
NM_001006467.1	3190.86	2703.55	3678.17	1.3605	0.444133	0.333128	1	18.5585	25.7082	27.8466	19.5513	49.4407	26.2877	COPB1	GeneID:423063,Genbank:NM_001006467.1,CGNC:4506	coatomer protein complex subunit beta 1	GO:0000139,GO:0005198,GO:0005829,GO:0006886,GO:0006888,GO:0006890,GO:0006891,GO:0030126	Golgi membrane|structural molecule activity|cytosol|intracellular protein transport|ER to Golgi vesicle-mediated transport|retrograde vesicle-mediated transport, Golgi to ER|intra-Golgi vesicle-mediated transport|COPI vesicle coat
NM_001006468.1	1426.98	961.412	1892.55	1.96851	0.977105	0.0598687	1	17.7323	10.8803	12.8304	19.2905	20.7031	38.3638	NUCB2	GeneID:423071,Genbank:NM_001006468.1,CGNC:51883	nucleobindin 2	GO:0003677,GO:0005164,GO:0005509,GO:0005615,GO:0005634,GO:0005640,GO:0005737,GO:0005783,GO:0005793,GO:0005797,GO:0009749,GO:0032099,GO:0042594,GO:0043951,GO:0044752,GO:0045599,GO:0046321,GO:0046627,GO:0070062,GO:0070093,GO:1901142,GO:1990680,GO:2000845	DNA binding|tumor necrosis factor receptor binding|calcium ion binding|extracellular space|nucleus|nuclear outer membrane|cytoplasm|endoplasmic reticulum|endoplasmic reticulum-Golgi intermediate compartment|Golgi medial cisterna|response to glucose|negative regulation of appetite|response to starvation|negative regulation of cAMP-mediated signaling|response to human chorionic gonadotropin|negativ…
NM_001006469.2	386.917	341.07	432.764	1.26884	0.343514	0.535169	1	7.63284	2.68764	2.70242	6.37441	6.31471	3.48958	NAP1L4	GeneID:423087,Genbank:NM_001006469.2,CGNC:51885	nucleosome assembly protein 1 like 4	GO:0003723,GO:0005634,GO:0005737,GO:0006334,GO:0031491,GO:0051082	RNA binding|nucleus|cytoplasm|nucleosome assembly|nucleosome binding|unfolded protein binding
NM_001006470.1	602.037	554.794	649.279	1.17031	0.226888	0.518852	1	7.67166	6.60847	8.17015	8.40531	7.76327	9.12847	TSSC4	GeneID:423092,Genbank:NM_001006470.1,CGNC:4925	tumor suppressing subtransferable candidate 4
NM_001006471.1	1105.78	1027.83	1183.74	1.1517	0.20376	0.495759	1	11.3979	8.48277	11.2552	10.3547	11.4868	12.753	TOLLIP	GeneID:423099,Genbank:NM_001006471.1,CGNC:5056	toll interacting protein	GO:0005737,GO:0006511,GO:0006914,GO:0006954,GO:0007165,GO:0016310,GO:0019900,GO:0030855,GO:0031624,GO:0035325,GO:0036010,GO:0043130,GO:0045087,GO:0070062	cytoplasm|ubiquitin-dependent protein catabolic process|autophagy|inflammatory response|signal transduction|phosphorylation|kinase binding|epithelial cell differentiation|ubiquitin conjugating enzyme binding|Toll-like receptor binding|protein localization to endosome|ubiquitin binding|innate immune response|extracellular exosome	ko04620	Toll-like receptor signaling pathway
NM_001006472.1	7158.82	7366.53	6951.11	0.943607	-0.083742	0.730406	1	68.672	68.9984	65.2214	67.4546	66.5233	51.0231	CD151	GeneID:423105,Genbank:NM_001006472.1,CGNC:5175	CD151 molecule (Raph blood group)	GO:0005887,GO:0007166	integral component of plasma membrane|cell surface receptor signaling pathway
NM_001006473.1	963.822	846.228	1081.42	1.27793	0.353803	0.243366	1	13.6836	13.3689	7.59223	14.1422	17.4788	11.2873	RNH1	GeneID:423111,Genbank:NM_001006473.1,CGNC:5211	ribonuclease/angiogenin inhibitor 1	GO:0005654,GO:0005829,GO:0006402,GO:0008428,GO:0032311,GO:0045765,GO:0070062	nucleoplasm|cytosol|mRNA catabolic process|ribonuclease inhibitor activity|angiogenin-PRI complex|regulation of angiogenesis|extracellular exosome
NM_001006474.1	5748.33	5316.43	6180.24	1.16248	0.217205	0.372622	1	55.4508	54.9663	59.4991	59.9578	60.5164	69.5472	API5	GeneID:423168,Genbank:NM_001006474.1,CGNC:16313	apoptosis inhibitor 5	GO:0005681,GO:0005737,GO:0006915,GO:0016607,GO:0017134,GO:0043066,GO:2000270	spliceosomal complex|cytoplasm|apoptotic process|nuclear speck|fibroblast growth factor binding|negative regulation of apoptotic process|negative regulation of fibroblast apoptotic process
NM_001006475.1	2789.92	2207.23	3372.61	1.52798	0.611623	0.0367831	0.83997	86.4802	74.1745	84.8137	120.089	90.3955	149.149	ERH	GeneID:423262,Genbank:NM_001006475.1,CGNC:13056	enhancer of rudimentary homolog (Drosophila)	GO:0001649,GO:0006221,GO:0007049,GO:0008327,GO:0016020,GO:0030496,GO:0034709,GO:0045747	osteoblast differentiation|pyrimidine nucleotide biosynthetic process|cell cycle|methyl-CpG binding|membrane|midbody|methylosome|positive regulation of Notch signaling pathway
NM_001006476.2	6127.34	5733.94	6520.75	1.13722	0.185511	0.443101	1	71.8771	77.9943	75.3904	82.4253	82.8419	81.4526	SRSF5A	GeneID:423265,Genbank:NM_001006476.2,CGNC:66453	serine/arginine-rich splicing factor 5a	GO:0000398,GO:0003723,GO:0005634,GO:0005654,GO:0005730,GO:0005829,GO:0006369,GO:0006376,GO:0006397,GO:0006405,GO:0006406,GO:0016607,GO:0031124,GO:0032869,GO:0033120,GO:0043422,GO:0051726,GO:0097421	mRNA splicing, via spliceosome|RNA binding|nucleus|nucleoplasm|nucleolus|cytosol|termination of RNA polymerase II transcription|mRNA splice site selection|mRNA processing|RNA export from nucleus|mRNA export from nucleus|nuclear speck|mRNA 3'-end processing|cellular response to insulin stimulus|positive regulation of RNA splicing|protein kinase B binding|regulation of cell cycle|liver regeneration	ko03040	Spliceosome
NM_001006477.1	2328.83	2340.33	2317.34	0.990178	-0.0142403	0.956937	1	51.4447	39.7967	50.7775	44.6061	43.4638	47.5681	EIF2S1	GeneID:423279,Genbank:NM_001006477.1,CGNC:7281	eukaryotic translation initiation factor 2 subunit alpha	GO:0003743,GO:0005737,GO:0005840,GO:0005850,GO:0005851,GO:0006413,GO:0010494,GO:0032057,GO:0033290,GO:0034198,GO:0034644,GO:0034976,GO:0043022,GO:0043614	translation initiation factor activity|cytoplasm|ribosome|eukaryotic translation initiation factor 2 complex|eukaryotic translation initiation factor 2B complex|translational initiation|cytoplasmic stress granule|negative regulation of translational initiation in response to stress|eukaryotic 48S preinitiation complex|cellular response to amino acid starvation|cellular response to UV|response to …	ko04210,ko04141,ko03013	Apoptosis|Protein processing in endoplasmic reticulum|RNA transport
NM_001006478.2	1582.65	1340.91	1824.39	1.36056	0.444203	0.114068	1	32.7929	34.9144	32.4598	46.0295	36.0718	48.664	SRP14	GeneID:423284,Genbank:NM_001006478.2,CGNC:7302	signal recognition particle 14	GO:0005634,GO:0005786,GO:0006614,GO:0008312,GO:0030942,GO:0042493,GO:0045047	nucleus|signal recognition particle, endoplasmic reticulum targeting|SRP-dependent cotranslational protein targeting to membrane|7S RNA binding|endoplasmic reticulum signal peptide binding|response to drug|protein targeting to ER	ko03060	Protein export
NM_001006479.2	828.499	731.779	925.219	1.26434	0.338388	0.296872	1	4.47297	6.003	6.09905	6.01771	6.06818	8.00384	ARHGAP11A	GeneID:423289,Genbank:NM_001006479.2,CGNC:7397	Rho GTPase activating protein 11A	GO:0005096,GO:0005829,GO:0007165,GO:0051056	GTPase activator activity|cytosol|signal transduction|regulation of small GTPase mediated signal transduction
NM_001006480.1	484.857	431.097	538.617	1.24941	0.321247	0.418189	1	5.45459	7.94748	7.58425	6.11989	7.12214	11.8066	ZNF410	GeneID:423340,Genbank:NM_001006480.1,CGNC:7751	zinc finger protein 410	GO:0003677,GO:0005634,GO:0006351,GO:0006355,GO:0046872	DNA binding|nucleus|transcription, DNA-templated|regulation of transcription, DNA-templated|metal ion binding
NM_001006481.1	442.154	372.532	511.777	1.37378	0.458151	0.235365	1	7.86322	7.54232	8.47283	14.0643	9.03583	8.49946	EIF2B2	GeneID:423359,Genbank:NM_001006481.1,CGNC:7837	eukaryotic translation initiation factor 2B subunit beta	GO:0001541,GO:0003743,GO:0005085,GO:0005524,GO:0005525,GO:0005737,GO:0005851,GO:0006413,GO:0007417,GO:0014003,GO:0042552,GO:0051716	ovarian follicle development|translation initiation factor activity|guanyl-nucleotide exchange factor activity|ATP binding|GTP binding|cytoplasm|eukaryotic translation initiation factor 2B complex|translational initiation|central nervous system development|oligodendrocyte development|myelination|cellular response to stimulus	ko03013	RNA transport
NM_001006482.1	8596.26	7986.6	9205.91	1.15267	0.204978	0.387345	1	111.049	113.494	103.334	110.91	119.807	133.018	TMED10	GeneID:423362,Genbank:NM_001006482.1,CGNC:7851	transmembrane p24 trafficking protein 10	GO:0000139,GO:0005789,GO:0005886,GO:0006890,GO:0015031,GO:0016021,GO:0030137,GO:0030140,GO:0030658,GO:0030667,GO:0033116,GO:0035964,GO:0042470,GO:0070765,GO:1902003	Golgi membrane|endoplasmic reticulum membrane|plasma membrane|retrograde vesicle-mediated transport, Golgi to ER|protein transport|integral component of membrane|COPI-coated vesicle|trans-Golgi network transport vesicle|transport vesicle membrane|secretory granule membrane|endoplasmic reticulum-Golgi intermediate compartment membrane|COPI-coated vesicle budding|melanosome|gamma-secretase complex|…
NM_001006483.2	3542.91	3494.84	3590.97	1.0275	0.0391452	0.884208	1	41.1686	45.6494	44.8669	45.0632	38.4961	46.3936	SPTLC2	GeneID:423379,Genbank:NM_001006483.2,CGNC:7972	serine palmitoyltransferase long chain base subunit 2	GO:0004758,GO:0005739,GO:0006686,GO:0016021,GO:0017059,GO:0030148,GO:0030170,GO:0046511,GO:0046512,GO:0046513,GO:1904504	serine C-palmitoyltransferase activity|mitochondrion|sphingomyelin biosynthetic process|integral component of membrane|serine C-palmitoyltransferase complex|sphingolipid biosynthetic process|pyridoxal phosphate binding|sphinganine biosynthetic process|sphingosine biosynthetic process|ceramide biosynthetic process|positive regulation of lipophagy	ko04071,ko00600	Sphingolipid signaling pathway|Sphingolipid metabolism
NM_001006484.3	252.15	257.092	247.207	0.961554	-0.0565609	0.917573	1	2.17792	2.57435	1.87006	1.64699	3.03335	1.51191	TTC7B	GeneID:423407,Genbank:NM_001006484.3,CGNC:8116	tetratricopeptide repeat domain 7B	GO:0005829,GO:0005886,GO:0046854,GO:0072659	cytosol|plasma membrane|phosphatidylinositol phosphorylation|protein localization to plasma membrane
NM_001006485.1	121.924	117.588	126.26	1.07375	0.102654	0.903094	1	1.43382	1.30563	2.69223	2.43303	0.417413	2.67408	VRK1	GeneID:423443,Genbank:NM_001006485.1,CGNC:8440	vaccinia related kinase 1	GO:0004672,GO:0004674,GO:0005524,GO:0005634,GO:0005654,GO:0005730,GO:0005737,GO:0005795,GO:0005819,GO:0005829,GO:0006468,GO:0007049,GO:0008360,GO:0018105,GO:0019901,GO:0031493,GO:0035175,GO:0043987,GO:0046777,GO:0051301,GO:0072354,GO:0072355,GO:0090166	protein kinase activity|protein serine/threonine kinase activity|ATP binding|nucleus|nucleoplasm|nucleolus|cytoplasm|Golgi stack|spindle|cytosol|protein phosphorylation|cell cycle|regulation of cell shape|peptidyl-serine phosphorylation|protein kinase binding|nucleosomal histone binding|histone kinase activity (H3-S10 specific)|histone H3-S10 phosphorylation|protein autophosphorylation|cell divis…
NM_001006486.1	764.158	659.47	868.847	1.31749	0.397794	0.22055	1	10.3567	10.1592	9.80938	14.1479	15.1773	9.38556	SETD3	GeneID:423445,Genbank:NM_001006486.1,CGNC:8456	SET domain containing 3	GO:0000790,GO:0003713,GO:0006351,GO:0010452,GO:0018023,GO:0018026,GO:0018027,GO:0042800,GO:0045893,GO:0045944,GO:0046975,GO:0051568	nuclear chromatin|transcription coactivator activity|transcription, DNA-templated|histone H3-K36 methylation|peptidyl-lysine trimethylation|peptidyl-lysine monomethylation|peptidyl-lysine dimethylation|histone methyltransferase activity (H3-K4 specific)|positive regulation of transcription, DNA-templated|positive regulation of transcription from RNA polymerase II promoter|histone methyltransferas…
NM_001006487.1	1531.83	1551.57	1512.08	0.974549	-0.0371939	0.903425	1	20.5292	25.7628	23.9799	21.9347	29.6653	14.8315	EVL	GeneID:423453,Genbank:NM_001006487.1,CGNC:8513	Enah/Vasp-like	GO:0003779,GO:0005522,GO:0005737,GO:0005829,GO:0005856,GO:0005925,GO:0007015,GO:0007166,GO:0007399,GO:0007411,GO:0008154,GO:0009887,GO:0010633,GO:0016020,GO:0017124,GO:0030027,GO:0045010,GO:0045335,GO:0051289,GO:0051496,GO:0071346,GO:1900028	actin binding|profilin binding|cytoplasm|cytosol|cytoskeleton|focal adhesion|actin filament organization|cell surface receptor signaling pathway|nervous system development|axon guidance|actin polymerization or depolymerization|animal organ morphogenesis|negative regulation of epithelial cell migration|membrane|SH3 domain binding|lamellipodium|actin nucleation|phagocytic vesicle|protein homotetram…
NM_001006488.1	166.696	148.485	184.907	1.24529	0.316479	0.625051	1	0.99496	3.11478	2.87473	4.40015	1.65797	2.23047	EIF5	GeneID:423479,Genbank:NM_001006488.1,CGNC:8711	eukaryotic translation initiation factor 5	GO:0001731,GO:0003723,GO:0003743,GO:0005525,GO:0005737,GO:0006446,GO:0045296,GO:0071074,GO:0090630	formation of translation preinitiation complex|RNA binding|translation initiation factor activity|GTP binding|cytoplasm|regulation of translational initiation|cadherin binding|eukaryotic initiation factor eIF2 binding|activation of GTPase activity	ko04214,ko03013	Apoptosis - fly|RNA transport
NM_001006489.1	419.658	354.912	484.404	1.36486	0.448753	0.252835	1	5.71983	6.21657	4.26508	8.20208	5.4835	7.52754	XRCC3	GeneID:423485,Genbank:NM_001006489.1,CGNC:8765	X-ray repair cross complementing 3			ko03440	Homologous recombination
NM_001006490.2	979.695	1003.28	956.111	0.952985	-0.0694751	0.82227	1	17.6329	17.7614	16.3174	13.9079	15.9627	17.568	NUDT14	GeneID:423501,Genbank:NM_001006490.2,CGNC:66455	nudix hydrolase 14	GO:0005737,GO:0008768,GO:0042802,GO:0046872,GO:0047631	cytoplasm|UDP-sugar diphosphatase activity|identical protein binding|metal ion binding|ADP-ribose diphosphatase activity
NM_001006491.1	3429.04	2759.88	4098.2	1.48492	0.570384	0.0243596	0.724518	85.7722	79.6452	84.5516	115.502	106.523	134.8	PSMA3	GeneID:423542,Genbank:NM_001006491.1,CGNC:9125	proteasome subunit alpha 3	GO:0004298,GO:0005634,GO:0005737,GO:0005839,GO:0006511,GO:0019773,GO:0052548	threonine-type endopeptidase activity|nucleus|cytoplasm|proteasome core complex|ubiquitin-dependent protein catabolic process|proteasome core complex, alpha-subunit complex|regulation of endopeptidase activity	ko03050	Proteasome
NM_001006492.1	1123.58	1042.37	1204.79	1.15582	0.208914	0.483561	1	22.1119	20.2982	23.162	20.991	25.8505	26.2416	ACTR10	GeneID:423543,Genbank:NM_001006492.1,CGNC:63179	actin-related protein 10 homolog	GO:0005737,GO:0005869,GO:0007018	cytoplasm|dynactin complex|microtubule-based movement
NM_001006493.1	752.459	692.713	812.205	1.1725	0.229586	0.482624	1	11.2951	11.2673	11.9581	12.2053	14.6758	12.2301	POLE2	GeneID:423567,Genbank:NM_001006493.1,CGNC:9295	DNA polymerase epsilon 2, accessory subunit	GO:0003677,GO:0003887,GO:0006261,GO:0008622,GO:0016604,GO:0042276	DNA binding|DNA-directed DNA polymerase activity|DNA-dependent DNA replication|epsilon DNA polymerase complex|nuclear body|error-prone translesion synthesis	ko03030,ko03420,ko00230,ko00240,ko03410	DNA replication|Nucleotide excision repair|Purine metabolism|Pyrimidine metabolism|Base excision repair
NM_001006494.1	5112.24	4386.04	5838.44	1.33114	0.412663	0.0902348	1	90.4177	78.7503	79.3894	119.267	104.109	95.9847	PSMC6	GeneID:423586,Genbank:NM_001006494.1,CGNC:9424	proteasome 26S subunit, ATPase 6	GO:0000165,GO:0000209,GO:0000502,GO:0002223,GO:0002479,GO:0005524,GO:0005634,GO:0005654,GO:0005829,GO:0006511,GO:0006521,GO:0008540,GO:0010972,GO:0016020,GO:0016579,GO:0016887,GO:0017025,GO:0022624,GO:0030433,GO:0030674,GO:0031145,GO:0031146,GO:0031595,GO:0031597,GO:0033209,GO:0036402,GO:0038061,GO:0038095,GO:0042802,GO:0043161,GO:0043488,GO:0043687,GO:0045899,GO:0050852,GO:0051436,GO:0051437,GO:…	MAPK cascade|protein polyubiquitination|proteasome complex|stimulatory C-type lectin receptor signaling pathway|antigen processing and presentation of exogenous peptide antigen via MHC class I, TAP-dependent|ATP binding|nucleus|nucleoplasm|cytosol|ubiquitin-dependent protein catabolic process|regulation of cellular amino acid metabolic process|proteasome regulatory particle, base subcomplex|negat…	ko03050	Proteasome
NM_001006495.1	5177.34	5366.16	4988.53	0.929628	-0.105275	0.762667	1	40.0354	33.3202	62.8307	46.2876	47.6335	28.8124	NCOA4	GeneID:423615,Genbank:NM_001006495.1,CGNC:1467	nuclear receptor coactivator 4
NM_001006496.1	1546.59	1506.47	1586.7	1.05325	0.0748542	0.793033	1	15.0576	15.8819	15.2922	15.5023	14.8929	16.4419	TUBGCP2	GeneID:423673,Genbank:NM_001006496.1,CGNC:2574	tubulin gamma complex associated protein 2	GO:0000922,GO:0000923,GO:0005200,GO:0005654,GO:0005813,GO:0005874,GO:0008275,GO:0031122,GO:0043015,GO:0051298,GO:0051321,GO:0051415,GO:0090307	spindle pole|equatorial microtubule organizing center|structural constituent of cytoskeleton|nucleoplasm|centrosome|microtubule|gamma-tubulin small complex|cytoplasmic microtubule organization|gamma-tubulin binding|centrosome duplication|meiotic cell cycle|interphase microtubule nucleation by interphase microtubule organizing center|mitotic spindle assembly
NM_001006497.1	131.282	144.292	118.272	0.81967	-0.286885	0.767193	1	0.377059	0.636593	2.90216	1.08741	1.02973	0.968305	DNA2	GeneID:423688,Genbank:NM_001006497.1,CGNC:2961	DNA replication helicase/nuclease 2	GO:0000076,GO:0000729,GO:0000784,GO:0003677,GO:0003678,GO:0004518,GO:0005524,GO:0005760,GO:0006260,GO:0006264,GO:0006284,GO:0016890,GO:0017108,GO:0033567,GO:0042645,GO:0043137,GO:0043139,GO:0043142,GO:0043504,GO:0045740,GO:0046872,GO:0051539,GO:1902990	DNA replication checkpoint|DNA double-strand break processing|nuclear chromosome, telomeric region|DNA binding|DNA helicase activity|nuclease activity|ATP binding|gamma DNA polymerase complex|DNA replication|mitochondrial DNA replication|base-excision repair|site-specific endodeoxyribonuclease activity, specific for altered base|5'-flap endonuclease activity|DNA replication, Okazaki fragment proc…	ko03030	DNA replication
NM_001006498.1	1624.72	1326.42	1923.01	1.44977	0.535828	0.0559697	0.970642	13.371	14.1985	15.5513	22.1726	16.4097	21.4175	SUPV3L1	GeneID:423697,Genbank:NM_001006498.1,CGNC:3082	Suv3 like RNA helicase	GO:0000958,GO:0000962,GO:0000965,GO:0003677,GO:0003678,GO:0003725,GO:0004004,GO:0005524,GO:0005634,GO:0005739,GO:0005759,GO:0006310,GO:0006401,GO:0030307,GO:0032508,GO:0034458,GO:0035945,GO:0035946,GO:0042645,GO:0043066,GO:0045025,GO:0070584,GO:0070827,GO:2000827	mitochondrial mRNA catabolic process|positive regulation of mitochondrial RNA catabolic process|mitochondrial RNA 3'-end processing|DNA binding|DNA helicase activity|double-stranded RNA binding|ATP-dependent RNA helicase activity|ATP binding|nucleus|mitochondrion|mitochondrial matrix|DNA recombination|RNA catabolic process|positive regulation of cell growth|DNA duplex unwinding|3'-5' RNA helicase…
NM_001006499.1	2868.51	2724.02	3013	1.10609	0.145466	0.574969	1	43.4237	38.4261	44.3451	48.7345	39.7835	45.8307	TSPAN15	GeneID:423699,Genbank:NM_001006499.1,CGNC:3130	tetraspanin 15	GO:0005887,GO:0007166,GO:0009986,GO:0019899,GO:0031902,GO:0051604,GO:0072659,GO:0097197	integral component of plasma membrane|cell surface receptor signaling pathway|cell surface|enzyme binding|late endosome membrane|protein maturation|protein localization to plasma membrane|tetraspanin-enriched microdomain
NM_001006500.1	1189.29	1101.88	1276.69	1.15865	0.212442	0.473325	1	6.50044	8.38758	8.19605	8.99059	9.3068	7.48206	POLR3A	GeneID:423727,Genbank:NM_001006500.1,CGNC:52037	RNA polymerase III subunit A	GO:0003677,GO:0003899,GO:0005666,GO:0006383,GO:0046872	DNA binding|DNA-directed 5'-3' RNA polymerase activity|DNA-directed RNA polymerase III complex|transcription from RNA polymerase III promoter|metal ion binding	ko00230,ko00240,ko03020,ko04623	Purine metabolism|Pyrimidine metabolism|RNA polymerase|Cytosolic DNA-sensing pathway
NM_001006501.1	536.749	613.884	459.614	0.748698	-0.417544	0.352135	1	4.03674	11.4442	10.2833	6.50102	7.38433	4.67523	ADK	GeneID:423735,Genbank:NM_001006501.1,CGNC:3760	adenosine kinase	GO:0003723,GO:0004001,GO:0005524,GO:0005634,GO:0005654,GO:0005829,GO:0006169,GO:0006175,GO:0009156,GO:0043101,GO:0044209,GO:0046872	RNA binding|adenosine kinase activity|ATP binding|nucleus|nucleoplasm|cytosol|adenosine salvage|dATP biosynthetic process|ribonucleoside monophosphate biosynthetic process|purine-containing compound salvage|AMP salvage|metal ion binding	ko00230	Purine metabolism
NM_001006502.1	4352.07	3855.85	4848.29	1.25739	0.330428	0.183482	1	143.238	159.554	158.022	168.191	177.275	211.28	NDUFB8	GeneID:423763,Genbank:NM_001006502.1,CGNC:4254	NADH:ubiquinone oxidoreductase subunit B8	GO:0005747,GO:0006120,GO:0008137,GO:0016021,GO:0032981	mitochondrial respiratory chain complex I|mitochondrial electron transport, NADH to ubiquinone|NADH dehydrogenase (ubiquinone) activity|integral component of membrane|mitochondrial respiratory chain complex I assembly	ko00190	Oxidative phosphorylation
NM_001006503.1	320.917	322.713	319.12	0.988868	-0.0161499	0.96874	1	8.3066	9.34077	7.11153	7.90217	6.3502	9.19232	CUTC	GeneID:423829,Genbank:NM_001006503.1,CGNC:5603	cutC copper transporter	GO:0005507,GO:0005634,GO:0005654,GO:0005730,GO:0005737,GO:0005829,GO:0006825,GO:0051262,GO:0055070	copper ion binding|nucleus|nucleoplasm|nucleolus|cytoplasm|cytosol|copper ion transport|protein tetramerization|copper ion homeostasis
NM_001006504.1	153.466	174.05	132.881	0.763464	-0.389368	0.507768	1	2.70427	0.89054	1.66833	0.909014	1.35023	1.62719	NHLRC2	GeneID:423903,Genbank:NM_001006504.1,CGNC:6795	NHL repeat containing 2	GO:0005623,GO:0045454	cell|cell redox homeostasis
NM_001006506.1	1137.35	965.683	1309.01	1.35553	0.438859	0.143999	1	18.8936	18.1825	22.1232	32.7142	19.4973	24.8524	BUB3	GeneID:423949,Genbank:NM_001006506.1,CGNC:7362	BUB3, mitotic checkpoint protein	GO:0000070,GO:0000776,GO:0000777,GO:0005654,GO:0007094,GO:0008608,GO:0033597,GO:0043130,GO:0051301,GO:0051321,GO:0051983,GO:1990298	mitotic sister chromatid segregation|kinetochore|condensed chromosome kinetochore|nucleoplasm|mitotic spindle assembly checkpoint|attachment of spindle microtubules to kinetochore|mitotic checkpoint complex|ubiquitin binding|cell division|meiotic cell cycle|regulation of chromosome segregation|bub1-bub3 complex	ko04111,ko04110	Cell cycle - yeast|Cell cycle
NM_001006507.1	1375.83	1218.4	1533.26	1.25842	0.331614	0.245977	1	11.7992	9.46807	11.3272	15.1113	13.0778	11.4289	PPP2R2D	GeneID:423970,Genbank:NM_001006507.1,CGNC:7966	protein phosphatase 2 regulatory subunit Bdelta	GO:0000159,GO:0000278,GO:0005829,GO:0010458,GO:0019888,GO:0032502,GO:0051301,GO:0070262	protein phosphatase type 2A complex|mitotic cell cycle|cytosol|exit from mitosis|protein phosphatase regulator activity|developmental process|cell division|peptidyl-serine dephosphorylation	ko03015,ko04390,ko04391,ko04728,ko04261,ko04152,ko04530,ko04071,ko04151,ko04111	mRNA surveillance pathway|Hippo signaling pathway|Hippo signaling pathway - fly|Dopaminergic synapse|Adrenergic signaling in cardiomyocytes|AMPK signaling pathway|Tight junction|Sphingolipid signaling pathway|PI3K-Akt signaling pathway|Cell cycle - yeast
NM_001006508.1	870.962	842.925	899	1.06652	0.0929169	0.767738	1	6.57422	10.2315	7.14172	7.66549	9.82948	7.13145	PMS1	GeneID:423980,Genbank:NM_001006508.1,CGNC:1675	PMS1 homolog 1, mismatch repair system component
NM_001006509.1	997.819	825.948	1169.69	1.41618	0.502005	0.101024	1	9.73996	10.6313	11.427	15.0366	16.7807	11.7167	ASNSD1	GeneID:423983,Genbank:NM_001006509.1,CGNC:1713	asparagine synthetase domain containing 1	GO:0004066,GO:0006529,GO:0006541,GO:0042803	asparagine synthase (glutamine-hydrolyzing) activity|asparagine biosynthetic process|glutamine metabolic process|protein homodimerization activity
NM_001006510.1	4819.59	4387.02	5252.16	1.19721	0.25967	0.29081	1	41.4519	37.0881	44.8746	47.2165	46.2843	48.8862	ZC3H15	GeneID:423992,Genbank:NM_001006510.1,CGNC:1923	zinc finger CCCH-type containing 15	GO:0005634,GO:0005737,GO:0046872	nucleus|cytoplasm|metal ion binding
NM_001006511.2	13359.5	14317.4	12401.7	0.866198	-0.207231	0.369395	1	219.067	220.086	281.106	230.248	194.14	176.979	ACADL	GeneID:424005,Genbank:NM_001006511.2,CGNC:2086	acyl-CoA dehydrogenase, long chain	GO:0004466,GO:0005759,GO:0042758,GO:0050660	long-chain-acyl-CoA dehydrogenase activity|mitochondrial matrix|long-chain fatty acid catabolic process|flavin adenine dinucleotide binding	ko03320,ko01212,ko00071	PPAR signaling pathway|Fatty acid metabolism|Fatty acid degradation
NM_001006512.1	691.324	621.534	761.115	1.22458	0.292282	0.38636	1	23.1673	19.9237	20.7607	25.0778	20.9498	29.1309	UBE2F	GeneID:424015,Genbank:NM_001006512.1,CGNC:2790	ubiquitin conjugating enzyme E2 F (putative)	GO:0005524,GO:0005737,GO:0019788,GO:0031625,GO:0045116,GO:0061630	ATP binding|cytoplasm|NEDD8 transferase activity|ubiquitin protein ligase binding|protein neddylation|ubiquitin protein ligase activity	ko04120	Ubiquitin mediated proteolysis
NM_001006513.1	1472.17	1486.97	1457.36	0.980092	-0.0290108	0.963223	1	7.00089	25.4727	27.2933	13.7564	31.1965	11.8119	SLC19A1	GeneID:424034,Genbank:NM_001006513.1,CGNC:3229	solute carrier family 19 member 1	GO:0005542,GO:0005886,GO:0005887,GO:0008517,GO:0008518,GO:0015350,GO:0015884,GO:0016323,GO:0016324,GO:0046655,GO:0051958,GO:0098838	folic acid binding|plasma membrane|integral component of plasma membrane|folic acid transmembrane transporter activity|reduced folate carrier activity|methotrexate transmembrane transporter activity|folic acid transport|basolateral plasma membrane|apical plasma membrane|folic acid metabolic process|methotrexate transport|reduced folate transmembrane transport	ko04977	Vitamin digestion and absorption
NM_001006514.2	2170.78	1947.09	2394.47	1.22977	0.298386	0.300812	1	19.2607	24.6624	11.6749	22.0724	19.381	24.1107	LSS	GeneID:424037,Genbank:NM_001006514.2,CGNC:4650	lanosterol synthase (2,3-oxidosqualene-lanosterol cyclase)	GO:0000250,GO:0005789,GO:0005811,GO:0006694,GO:0006695,GO:0016020,GO:0016125,GO:0031647,GO:0043231	lanosterol synthase activity|endoplasmic reticulum membrane|lipid droplet|steroid biosynthetic process|cholesterol biosynthetic process|membrane|sterol metabolic process|regulation of protein stability|intracellular membrane-bounded organelle	ko00100	Steroid biosynthesis
NM_001006515.1	269.534	309.935	229.132	0.739291	-0.435786	0.34258	1	1.73702	4.20815	2.39163	1.87204	2.56767	1.4926	GTF3C3	GeneID:424052,Genbank:NM_001006515.1,CGNC:6020	general transcription factor IIIC subunit 3	GO:0000127,GO:0003677,GO:0005634,GO:0005654,GO:0005730,GO:0006351,GO:0006359,GO:0006383,GO:0031965,GO:0042791,GO:0042797	transcription factor TFIIIC complex|DNA binding|nucleus|nucleoplasm|nucleolus|transcription, DNA-templated|regulation of transcription from RNA polymerase III promoter|transcription from RNA polymerase III promoter|nuclear membrane|5S class rRNA transcription from RNA polymerase III type 1 promoter|tRNA transcription from RNA polymerase III promoter
NM_001006516.1	2276.71	1923.2	2630.21	1.36762	0.451668	0.0880419	1	35.6633	29.5732	35.0818	35.7412	43.1098	53.2567	BZW1	GeneID:424073,Genbank:NM_001006516.1,CGNC:6230	basic leucine zipper and W2 domains 1	GO:0005737,GO:0006351,GO:0006355,GO:0045296	cytoplasm|transcription, DNA-templated|regulation of transcription, DNA-templated|cadherin binding
NM_001006517.1	118.512	129.858	107.166	0.825255	-0.277088	0.667804	1	1.53344	0.881644	1.64306	0.756417	0.898416	1.57283	ORC2	GeneID:424077,Genbank:NM_001006517.1,CGNC:6239	origin recognition complex subunit 2			ko04113,ko04111,ko04110	Meiosis - yeast|Cell cycle - yeast|Cell cycle
NM_001006518.1	4255.44	3929	4581.89	1.16617	0.22178	0.380164	1	31.2912	44.9036	48.6637	50.5825	42.4982	46.627	NDUFS1	GeneID:424102,Genbank:NM_001006518.1,CGNC:6532	NADH:ubiquinone oxidoreductase core subunit S1	GO:0005739,GO:0005747,GO:0005758,GO:0005759,GO:0006120,GO:0008137,GO:0008637,GO:0009055,GO:0032981,GO:0043209,GO:0045333,GO:0046034,GO:0046872,GO:0051536,GO:0051537,GO:0051539,GO:0051881,GO:0072593	mitochondrion|mitochondrial respiratory chain complex I|mitochondrial intermembrane space|mitochondrial matrix|mitochondrial electron transport, NADH to ubiquinone|NADH dehydrogenase (ubiquinone) activity|apoptotic mitochondrial changes|electron transfer activity|mitochondrial respiratory chain complex I assembly|myelin sheath|cellular respiration|ATP metabolic process|metal ion binding|iron-sulf…	ko00190	Oxidative phosphorylation
NM_001006519.2	3216.78	3166.12	3267.44	1.032	0.0454471	0.859863	1	35.5837	34.612	37.1337	35.3715	35.3976	35.9676	DYNC1I2	GeneID:424151,Genbank:NM_001006519.2,CGNC:7269	dynein cytoplasmic 1 intermediate chain 2	GO:0003774,GO:0005737,GO:0005868,GO:0005874,GO:0010970,GO:0031982,GO:0045503,GO:0045504,GO:2000582	motor activity|cytoplasm|cytoplasmic dynein complex|microtubule|transport along microtubule|vesicle|dynein light chain binding|dynein heavy chain binding|positive regulation of ATP-dependent microtubule motor activity, plus-end-directed	ko04962,ko04145	Vasopressin-regulated water reabsorption|Phagosome
NM_001006520.1	538.768	493.675	583.862	1.18269	0.242066	0.505256	1	7.67815	7.85219	8.36838	9.2684	8.67652	9.25302	BCS1L	GeneID:424212,Genbank:NM_001006520.1,CGNC:8654	BCS1 homolog, ubiquinol-cytochrome c reductase complex chaperone	GO:0005524,GO:0005743,GO:0016021,GO:0034551	ATP binding|mitochondrial inner membrane|integral component of membrane|mitochondrial respiratory chain complex III assembly
NM_001006521.2	2353.99	2164.06	2543.93	1.17554	0.23332	0.378027	1	24.7065	28.5033	25.9544	29.5615	28.6697	31.2359	CNOT9	GeneID:424215,Genbank:NM_001006521.2,CGNC:8665	CCR4-NOT transcription complex subunit 9	GO:0000932,GO:0005634,GO:0006351,GO:0006355,GO:0006402,GO:0006417,GO:0030014,GO:0031047,GO:0033147,GO:2000327	P-body|nucleus|transcription, DNA-templated|regulation of transcription, DNA-templated|mRNA catabolic process|regulation of translation|CCR4-NOT complex|gene silencing by RNA|negative regulation of intracellular estrogen receptor signaling pathway|positive regulation of ligand-dependent nuclear receptor transcription coactivator activity	ko03018	RNA degradation
NM_001006522.1	1764.04	1708.45	1819.63	1.06508	0.090956	0.7417	1	29.7621	29.7722	30.6188	40.9973	29.0929	22.5618	PECR	GeneID:424224,Genbank:NM_001006522.1,CGNC:8736	peroxisomal trans-2-enoyl-CoA reductase	GO:0005102,GO:0005739,GO:0005778,GO:0006633,GO:0019166,GO:0033306,GO:0043231	receptor binding|mitochondrion|peroxisomal membrane|fatty acid biosynthetic process|trans-2-enoyl-CoA reductase (NADPH) activity|phytol metabolic process|intracellular membrane-bounded organelle	ko01040,ko01212,ko04146	Biosynthesis of unsaturated fatty acids|Fatty acid metabolism|Peroxisome
NM_001006523.2	1616.46	1653.05	1579.88	0.955737	-0.0653145	0.814226	1	16.9659	14.4778	16.9858	16.4024	14.2396	14.0053	ERCC3	GeneID:424226,Genbank:NM_001006523.2,CGNC:8749	ERCC excision repair 3, TFIIH core complex helicase subunit	GO:0003677,GO:0004003,GO:0005524,GO:0005654,GO:0005675,GO:0006281,GO:0006289,GO:0006355,GO:0006366,GO:0006367,GO:0006468	DNA binding|ATP-dependent DNA helicase activity|ATP binding|nucleoplasm|holo TFIIH complex|DNA repair|nucleotide-excision repair|regulation of transcription, DNA-templated|transcription from RNA polymerase II promoter|transcription initiation from RNA polymerase II promoter|protein phosphorylation	ko03022,ko03420	Basal transcription factors|Nucleotide excision repair
NM_001006524.2	227.642	213.203	242.081	1.13545	0.183264	0.8472	1	2.5431	2.7582	0.0371941	2.27511	3.59159	0.108941	BIN1	GeneID:424228,Genbank:NM_001006524.2,CGNC:52157	bridging integrator 1	GO:0005634,GO:0005635,GO:0005874,GO:0006897,GO:0006997,GO:0008021,GO:0016020,GO:0030018,GO:0030315,GO:0030424,GO:0031674,GO:0032403,GO:0033268,GO:0042692,GO:0042802,GO:0043065,GO:0043194,GO:0043196,GO:0043547,GO:0043679,GO:0044300,GO:0045664,GO:0045807,GO:0046982,GO:0048156,GO:0048711,GO:0051015,GO:0051020,GO:0051647,GO:0060987,GO:0060988,GO:0070063,GO:0071156	nucleus|nuclear envelope|microtubule|endocytosis|nucleus organization|synaptic vesicle|membrane|Z disc|T-tubule|axon|I band|protein complex binding|node of Ranvier|muscle cell differentiation|identical protein binding|positive regulation of apoptotic process|axon initial segment|varicosity|positive regulation of GTPase activity|axon terminus|cerebellar mossy fiber|regulation of neuron differentia…	ko04666,ko04144	Fc gamma R-mediated phagocytosis|Endocytosis
NM_001006525.1	613.141	424.667	801.615	1.88763	0.916578	0.031381	0.798886	6.59265	6.45373	9.23488	18.8927	9.84238	11.6692	EAF2	GeneID:424243,Genbank:NM_001006525.1,CGNC:8859	ELL associated factor 2	GO:0000977,GO:0001228,GO:0005654,GO:0016607,GO:0030308,GO:0032783,GO:0045893,GO:0060770	RNA polymerase II regulatory region sequence-specific DNA binding|transcriptional activator activity, RNA polymerase II transcription regulatory region sequence-specific DNA binding|nucleoplasm|nuclear speck|negative regulation of cell growth|ELL-EAF complex|positive regulation of transcription, DNA-templated|negative regulation of epithelial cell proliferation involved in prostate gland developm…
NM_001006526.1	591.933	571.466	612.4	1.07163	0.0998084	0.779703	1	12.4613	13.8612	11.2902	11.9978	11.8015	14.8877	SEC22A	GeneID:424250,Genbank:NM_001006526.1,CGNC:8890	SEC22 homolog A, vesicle trafficking protein	GO:0000149,GO:0005215,GO:0005484,GO:0005789,GO:0006888,GO:0015031,GO:0016021,GO:0031201,GO:0048280	SNARE binding|transporter activity|SNAP receptor activity|endoplasmic reticulum membrane|ER to Golgi vesicle-mediated transport|protein transport|integral component of membrane|SNARE complex|vesicle fusion with Golgi apparatus
NM_001006527.2	2928.89	2491.34	3366.45	1.35126	0.434304	0.0889658	1	19.2775	15.2589	16.9464	19.649	24.2506	23.3311	MCM6	GeneID:424295,Genbank:NM_001006527.2,CGNC:9378	minichromosome maintenance complex component 6			ko04113,ko04111,ko03030,ko04110	Meiosis - yeast|Cell cycle - yeast|DNA replication|Cell cycle
NM_001006528.2	9794.26	8893.13	10695.4	1.20266	0.266225	0.262496	1	130.093	123.842	126.573	162.24	119.986	157.37	DARS	GeneID:424296,Genbank:NM_001006528.2,CGNC:9384	aspartyl-tRNA synthetase	GO:0003723,GO:0004815,GO:0005524,GO:0005829,GO:0006422,GO:0016020,GO:0017101,GO:0070062	RNA binding|aspartate-tRNA ligase activity|ATP binding|cytosol|aspartyl-tRNA aminoacylation|membrane|aminoacyl-tRNA synthetase multienzyme complex|extracellular exosome	ko00970	Aminoacyl-tRNA biosynthesis
NM_001006529.1	558.363	564.4	552.326	0.978609	-0.0311958	0.925135	1	4.06043	2.89849	6.083	4.72525	3.91144	3.69425	PKP4	GeneID:424328,Genbank:NM_001006529.1,CGNC:9537	plakophilin 4	GO:0000922,GO:0001533,GO:0005737,GO:0005856,GO:0005886,GO:0005911,GO:0007043,GO:0007267,GO:0009898,GO:0014069,GO:0030054,GO:0030057,GO:0030155,GO:0030496,GO:0031424,GO:0032467,GO:0043547,GO:0048471,GO:0051233,GO:0070268,GO:0072686,GO:0098609	spindle pole|cornified envelope|cytoplasm|cytoskeleton|plasma membrane|cell-cell junction|cell-cell junction assembly|cell-cell signaling|cytoplasmic side of plasma membrane|postsynaptic density|cell junction|desmosome|regulation of cell adhesion|midbody|keratinization|positive regulation of cytokinesis|positive regulation of GTPase activity|perinuclear region of cytoplasm|spindle midzone|cornifi…
NM_001006531.1	1357.44	1364.62	1350.27	0.989482	-0.0152545	0.961743	1	13.2439	16.7878	13.0145	12.5627	15.7588	12.7652	STX6	GeneID:424413,Genbank:NM_001006531.1,CGNC:2841	syntaxin 6	GO:0000149,GO:0005484,GO:0005654,GO:0005769,GO:0005829,GO:0006886,GO:0006906,GO:0007032,GO:0012505,GO:0016021,GO:0019905,GO:0031201,GO:0032456,GO:0032588,GO:0042147,GO:0045335,GO:0048193,GO:0048278,GO:0048471,GO:0090161,GO:1903827	SNARE binding|SNAP receptor activity|nucleoplasm|early endosome|cytosol|intracellular protein transport|vesicle fusion|endosome organization|endomembrane system|integral component of membrane|syntaxin binding|SNARE complex|endocytic recycling|trans-Golgi network membrane|retrograde transport, endosome to Golgi|phagocytic vesicle|Golgi vesicle transport|vesicle docking|perinuclear region of cytopl…	ko04130	SNARE interactions in vesicular transport
NM_001006532.1	376.906	356.255	397.558	1.11594	0.158255	0.701505	1	2.79733	2.70111	3.25738	3.63905	2.83791	2.92439	RALGPS2	GeneID:424429,Genbank:NM_001006532.1,CGNC:3142	Ral GEF with PH domain and SH3 binding motif 2	GO:0005085,GO:0005737,GO:0005886,GO:0007264,GO:0032485	guanyl-nucleotide exchange factor activity|cytoplasm|plasma membrane|small GTPase mediated signal transduction|regulation of Ral protein signal transduction
NM_001006533.2	1401.22	1226.06	1576.37	1.28572	0.36258	0.203853	1	16.2386	14.4524	14.8815	17.2732	18.5605	20.6316	ZNF326	GeneID:424512,Genbank:NM_001006533.2,CGNC:4587	zinc finger protein 326	GO:0000993,GO:0003677,GO:0005654,GO:0005681,GO:0006397,GO:0008380,GO:0016363,GO:0032784,GO:0043484,GO:0044609,GO:0046872	RNA polymerase II core binding|DNA binding|nucleoplasm|spliceosomal complex|mRNA processing|RNA splicing|nuclear matrix|regulation of DNA-templated transcription, elongation|regulation of RNA splicing|DBIRD complex|metal ion binding
NM_001006534.1	989.266	975.598	1002.93	1.02802	0.0398682	0.891553	1	20.7227	16.2414	14.6166	14.6913	16.987	19.4593	SH3GLB1	GeneID:424522,Genbank:NM_001006534.1,CGNC:4722	SH3 domain containing GRB2 like endophilin B1	GO:0000139,GO:0005741,GO:0006915,GO:0008289	Golgi membrane|mitochondrial outer membrane|apoptotic process|lipid binding	ko04144	Endocytosis
NM_001006535.1	911.318	861.445	961.191	1.11579	0.158065	0.836068	1	16.3612	6.61555	9.24777	17.9799	2.43952	13.9998	FUBP1	GeneID:424551,Genbank:NM_001006535.1,CGNC:6789	far upstream element binding protein 1	GO:0001205,GO:0003677,GO:0003723,GO:0005634,GO:0006357,GO:0010628,GO:0016049,GO:0017145,GO:0071425	transcriptional activator activity, RNA polymerase II distal enhancer sequence-specific DNA binding|DNA binding|RNA binding|nucleus|regulation of transcription from RNA polymerase II promoter|positive regulation of gene expression|cell growth|stem cell division|hematopoietic stem cell proliferation
NM_001006536.1	1363.5	1019.19	1707.8	1.67565	0.74472	0.0723109	1	13.7563	20.3104	19.942	22.6771	23.585	40.1315	CDC20	GeneID:424563,Genbank:NM_001006536.1,CGNC:7578	cell division cycle 20			ko04114,ko04110,ko04120,ko04111,ko04113	Oocyte meiosis|Cell cycle|Ubiquitin mediated proteolysis|Cell cycle - yeast|Meiosis - yeast
NM_001006537.1	573.146	608.798	537.493	0.882876	-0.179718	0.609223	1	4.6044	5.73528	5.62807	3.5541	4.815	5.18668	IPO13	GeneID:424573,Genbank:NM_001006537.1,CGNC:7665	importin 13	GO:0005737,GO:0006606,GO:0008139,GO:0008565,GO:0031965	cytoplasm|protein import into nucleus|nuclear localization sequence binding|protein transporter activity|nuclear membrane
NM_001006538.1	192.052	174.281	209.823	1.20394	0.267758	0.613355	1	2.5905	3.42483	2.35424	2.74202	3.07144	3.86345	DPH2	GeneID:424574,Genbank:NM_001006538.1,CGNC:7667	DPH2 homolog	GO:0016740,GO:0017183	transferase activity|peptidyl-diphthamide biosynthetic process from peptidyl-histidine
NM_001006539.2	2059.13	1710.11	2408.14	1.40818	0.493828	0.0682871	1	30.2364	31.5159	37.5974	45.8306	34.9438	53.2848	AKR1A1	GeneID:424599,Genbank:NM_001006539.2,CGNC:7795	aldo-keto reductase family 1 member A1	GO:0008106	alcohol dehydrogenase (NADP+) activity	ko00930,ko00040,ko01220,ko00561,ko00010	Caprolactam degradation|Pentose and glucuronate interconversions|Degradation of aromatic compounds|Glycerolipid metabolism|Glycolysis / Gluconeogenesis
NM_001006540.1	2759.79	2758.64	2760.93	1.00083	0.00119836	0.998149	1	40.2322	47.7196	44.8969	42.907	45.5415	39.7178	RNF11	GeneID:424631,Genbank:NM_001006540.1,CGNC:8004	ring finger protein 11	GO:0000151,GO:0003677,GO:0004842,GO:0005634,GO:0005769,GO:0008270,GO:0042787,GO:0043161,GO:0051865,GO:0055037,GO:0061630,GO:0070062	ubiquitin ligase complex|DNA binding|ubiquitin-protein transferase activity|nucleus|early endosome|zinc ion binding|protein ubiquitination involved in ubiquitin-dependent protein catabolic process|proteasome-mediated ubiquitin-dependent protein catabolic process|protein autoubiquitination|recycling endosome|ubiquitin protein ligase activity|extracellular exosome
NM_001006541.1	12213.4	12791.8	11634.9	0.909554	-0.136769	0.559685	1	207.407	204.311	198.824	193.25	180.384	162.066	TMEM59	GeneID:424656,Genbank:NM_001006541.1,CGNC:8170	transmembrane protein 59	GO:0000137,GO:0000138,GO:0000139,GO:0004175,GO:0005764,GO:0005765,GO:0005770,GO:0005797,GO:0005886,GO:0006914,GO:0010508,GO:0010955,GO:0016021,GO:0031902,GO:0070062,GO:0090285,GO:1903077	Golgi cis cisterna|Golgi trans cisterna|Golgi membrane|endopeptidase activity|lysosome|lysosomal membrane|late endosome|Golgi medial cisterna|plasma membrane|autophagy|positive regulation of autophagy|negative regulation of protein processing|integral component of membrane|late endosome membrane|extracellular exosome|negative regulation of protein glycosylation in Golgi|negative regulation of pro…
NM_001006542.1	1037.74	939.144	1136.33	1.20996	0.274963	0.35956	1	10.1713	8.14072	9.85083	12.5813	12.9099	7.58974	HOOK1	GeneID:424675,Genbank:NM_001006542.1,CGNC:52235	hook microtubule tethering protein 1	GO:0005737,GO:0005813,GO:0005829,GO:0005874,GO:0007032,GO:0007040,GO:0008017,GO:0008333,GO:0015031,GO:0030705,GO:0031122,GO:0045022,GO:0051959,GO:0070695	cytoplasm|centrosome|cytosol|microtubule|endosome organization|lysosome organization|microtubule binding|endosome to lysosome transport|protein transport|cytoskeleton-dependent intracellular transport|cytoplasmic microtubule organization|early endosome to late endosome transport|dynein light intermediate chain binding|FHF complex
NM_001006543.1	826.704	595.036	1058.37	1.77867	0.8308	0.0261256	0.746705	7.69956	8.02624	12.0258	14.9293	11.8462	20.4502	FARSB	GeneID:424812,Genbank:NM_001006543.1,CGNC:3896	phenylalanyl-tRNA synthetase beta subunit	GO:0000287,GO:0003723,GO:0004826,GO:0005524,GO:0006432,GO:0009328,GO:0051290	magnesium ion binding|RNA binding|phenylalanine-tRNA ligase activity|ATP binding|phenylalanyl-tRNA aminoacylation|phenylalanine-tRNA ligase complex|protein heterotetramerization	ko00970	Aminoacyl-tRNA biosynthesis
NM_001006544.1	533.113	592.445	473.781	0.799704	-0.322461	0.370518	1	9.77475	10.3038	10.6771	8.98354	7.13873	7.54843	C9H21orf2	GeneID:424866,Genbank:NM_001006544.1,CGNC:4930	chromosome 9 C21orf2 homolog	GO:0001750,GO:0005737,GO:0005739,GO:0005886,GO:0007010,GO:0008360,GO:0030030,GO:0032391,GO:0036064,GO:0042769	photoreceptor outer segment|cytoplasm|mitochondrion|plasma membrane|cytoskeleton organization|regulation of cell shape|cell projection organization|photoreceptor connecting cilium|ciliary basal body|DNA damage response, detection of DNA damage
NM_001006545.1	631.726	561.563	701.889	1.24988	0.321793	0.347343	1	8.35767	6.75982	6.66651	7.61176	9.01686	9.63468	TBCCD1	GeneID:424869,Genbank:NM_001006545.1,CGNC:52271	TBCC domain containing 1	GO:0005737,GO:0008360,GO:0030334,GO:0031616,GO:0051661,GO:0051684	cytoplasm|regulation of cell shape|regulation of cell migration|spindle pole centrosome|maintenance of centrosome location|maintenance of Golgi location
NM_001006546.2	105.817	123.715	87.9184	0.710654	-0.49278	0.61789	1	2.8424	3.61177	0.585639	0.404541	0.977294	3.34117	CCDC61	GeneID:424880,Genbank:NM_001006546.2,CGNC:5070	coiled-coil domain containing 61	GO:0005813	centrosome
NM_001006547.2	2828.94	3067.68	2590.2	0.844351	-0.244085	0.339333	1	37.6385	35.3147	37.8055	33.0364	25.9579	30.946	BDH1A	GeneID:424891,Genbank:NM_001006547.2,CGNC:5244	3-hydroxybutyrate dehydrogenase, type 1 A	GO:0003858,GO:0005759,GO:0099617	3-hydroxybutyrate dehydrogenase activity|mitochondrial matrix|matrix side of mitochondrial inner membrane	ko00650,ko00072	Butanoate metabolism|Synthesis and degradation of ketone bodies
NM_001006548.1	1676.15	1503.84	1848.47	1.22917	0.297685	0.286528	1	9.69053	17.9036	13.964	14.7475	17.5521	16.7312	ACAP2	GeneID:424895,Genbank:NM_001006548.1,CGNC:52279	ArfGAP with coiled-coil, ankyrin repeat and PH domains 2	GO:0005096,GO:0010008,GO:0036010,GO:0046872,GO:1990090	GTPase activator activity|endosome membrane|protein localization to endosome|metal ion binding|cellular response to nerve growth factor stimulus	ko04144	Endocytosis
NM_001006549.1	767.196	726.7	807.692	1.11145	0.152446	0.644082	1	8.62914	9.07537	9.73308	9.94686	9.62079	9.81791	LSG1	GeneID:424897,Genbank:NM_001006549.1,CGNC:5331	large 60S subunit nuclear export GTPase 1	GO:0003924,GO:0005525,GO:0005783,GO:0005829,GO:0015030,GO:0015031,GO:0042254,GO:0051168	GTPase activity|GTP binding|endoplasmic reticulum|cytosol|Cajal body|protein transport|ribosome biogenesis|nuclear export	ko03008	Ribosome biogenesis in eukaryotes
NM_001006550.2	214.03	113.75	314.309	2.76314	1.46631	0.00396092	0.292812	3.8092	4.13465	0.000143226	7.76826	6.22586	7.13138	RFC4	GeneID:424958,Genbank:NM_001006550.2,CGNC:6607	replication factor C subunit 4			ko03430,ko03030,ko03420	Mismatch repair|DNA replication|Nucleotide excision repair
NM_001006551.1	1645.96	1766.75	1525.17	0.863263	-0.212128	0.445199	1	14.3547	14.2521	14.237	12.757	12.1872	10.7419	MCCC1	GeneID:424962,Genbank:NM_001006551.1,CGNC:6668	methylcrotonoyl-CoA carboxylase 1	GO:0004075,GO:0004485,GO:0005524,GO:0005739,GO:0005743,GO:0005759,GO:0006552,GO:0046872,GO:1905202	biotin carboxylase activity|methylcrotonoyl-CoA carboxylase activity|ATP binding|mitochondrion|mitochondrial inner membrane|mitochondrial matrix|leucine catabolic process|metal ion binding|methylcrotonoyl-CoA carboxylase complex	ko00280	Valine, leucine and isoleucine degradation
NM_001006552.1	1086.85	1197.62	976.072	0.815007	-0.295116	0.328804	1	12.0382	12.5964	12.6634	9.97427	11.5069	7.92646	TTC14	GeneID:424970,Genbank:NM_001006552.1,CGNC:6751	tetratricopeptide repeat domain 14	GO:0003676	nucleic acid binding
NM_001006553.1	6549.67	5693.96	7405.38	1.30057	0.379142	0.117408	1	206.606	262.92	258.514	338.69	282.609	288.733	NDUFB5	GeneID:424978,Genbank:NM_001006553.1,CGNC:6907	NADH:ubiquinone oxidoreductase subunit B5	GO:0005654,GO:0005747,GO:0016021,GO:0032981,GO:0055114	nucleoplasm|mitochondrial respiratory chain complex I|integral component of membrane|mitochondrial respiratory chain complex I assembly|oxidation-reduction process	ko00190	Oxidative phosphorylation
NM_001006554.1	1058.36	908.226	1208.5	1.33062	0.412098	0.174691	1	18.5867	21.0268	23.4566	32.1477	26.6698	22.0761	PDCD10	GeneID:425003,Genbank:NM_001006554.1,CGNC:7206	programmed cell death 10	GO:0000139,GO:0001525,GO:0005829,GO:0005886,GO:0008284,GO:0010628,GO:0010629,GO:0019901,GO:0030335,GO:0032874,GO:0033138,GO:0036481,GO:0042803,GO:0043066,GO:0043406,GO:0044319,GO:0045747,GO:0047485,GO:0050821,GO:0051683,GO:0090051,GO:0090168,GO:0090316,GO:1903588,GO:1990830	Golgi membrane|angiogenesis|cytosol|plasma membrane|positive regulation of cell proliferation|positive regulation of gene expression|negative regulation of gene expression|protein kinase binding|positive regulation of cell migration|positive regulation of stress-activated MAPK cascade|positive regulation of peptidyl-serine phosphorylation|intrinsic apoptotic signaling pathway in response to hydro…
NM_001006556.1	1532.4	1452.14	1612.66	1.11054	0.151258	0.593871	1	15.573	16.5749	16.5325	14.985	16.9002	20.0779	GMPS	GeneID:425028,Genbank:NM_001006556.1,CGNC:7825	guanine monophosphate synthase			ko00230,ko00983	Purine metabolism|Drug metabolism - other enzymes
NM_001006557.4	6769.51	6220.95	7318.06	1.17636	0.234326	0.330925	1	126.917	114.214	121.187	148.757	118.619	142.669	SELENOT	GeneID:425041,Genbank:NM_001006557.4,CGNC:52323	selenoprotein T	GO:0004791,GO:0005783,GO:0005789,GO:0007204,GO:0009749,GO:0016021,GO:0031016,GO:0035773,GO:0042593,GO:0045454,GO:0060124,GO:0098869	thioredoxin-disulfide reductase activity|endoplasmic reticulum|endoplasmic reticulum membrane|positive regulation of cytosolic calcium ion concentration|response to glucose|integral component of membrane|pancreas development|insulin secretion involved in cellular response to glucose stimulus|glucose homeostasis|cell redox homeostasis|positive regulation of growth hormone secretion|cellular oxidan…
NM_001006558.1	0.16397	0.32794	0	0	#NAME?	0.999717	1	0.00145815	0.0157284	5.41349e-06	9.37054e-06	0.00273425	6.73884e-05	GYG1	GeneID:425050,Genbank:NM_001006558.1,CGNC:7949	glycogenin 1	GO:0005978,GO:0008466,GO:0046872,GO:0102751	glycogen biosynthetic process|glycogenin glucosyltransferase activity|metal ion binding|UDP-alpha-D-glucose:glucosyl-glycogenin alpha-D-glucosyltransferase activity
NM_001006559.1	1426.05	1402.77	1449.33	1.03319	0.0471072	0.874212	1	32.2371	31.3789	36.6709	32.0738	31.6266	35.9852	LAMTOR3	GeneID:425210,Genbank:NM_001006559.1,CGNC:26	late endosomal/lysosomal adaptor, MAPK and MTOR activator 3	GO:0032008,GO:0034613,GO:0065009,GO:0071230,GO:0071986	positive regulation of TOR signaling|cellular protein localization|regulation of molecular function|cellular response to amino acid stimulus|Ragulator complex	ko04010,ko04150	MAPK signaling pathway|mTOR signaling pathway
NM_001006560.1	971.136	911.588	1030.68	1.13065	0.177147	0.565191	1	9.38852	8.88956	11.2807	9.7843	12.1976	10.3	HP1BP3	GeneID:425543,Genbank:NM_001006560.1,CGNC:7661	heterochromatin protein 1 binding protein 3	GO:0000786,GO:0003677,GO:0003682,GO:0005634,GO:0006334,GO:0006355,GO:0070828	nucleosome|DNA binding|chromatin binding|nucleus|nucleosome assembly|regulation of transcription, DNA-templated|heterochromatin organization
NM_001006561.1	1978.42	1904.21	2052.64	1.07795	0.10829	0.708287	1	83.8816	46.858	59.3548	68.6424	56.6675	72.4988	SSR2	GeneID:425656,Genbank:NM_001006561.1,CGNC:487	signal sequence receptor subunit 2	GO:0005783,GO:0005789,GO:0006613,GO:0016021	endoplasmic reticulum|endoplasmic reticulum membrane|cotranslational protein targeting to membrane|integral component of membrane	ko04141	Protein processing in endoplasmic reticulum
NM_001006562.1	1552.13	1413.53	1690.74	1.19612	0.258357	0.388969	1	15.7885	16.5266	19.7378	12.6745	24.0728	23.3187	ABCF2	GeneID:426038,Genbank:NM_001006562.1,CGNC:10054	ATP binding cassette subfamily F member 2
NM_001006563.2	85.8466	71.9777	99.7155	1.38537	0.470267	0.535453	1	1.44258	1.9695	2.2942	2.0568	2.86344	2.64709	RHNO1	GeneID:426083,Genbank:NM_001006563.2,CGNC:10096	RAD9-HUS1-RAD1 interacting nuclear orphan 1	GO:0000077,GO:0000725,GO:0005634,GO:0005654,GO:0005694,GO:0006260,GO:0007049,GO:0034644,GO:0070318,GO:0071479,GO:1901796	DNA damage checkpoint|recombinational repair|nucleus|nucleoplasm|chromosome|DNA replication|cell cycle|cellular response to UV|positive regulation of G0 to G1 transition|cellular response to ionizing radiation|regulation of signal transduction by p53 class mediator
NM_001006564.2	6553.65	6430.39	6676.91	1.03834	0.0542731	0.818246	1	52.2871	47.4712	56.8451	44.4708	59.8519	52.8201	ANP32E	GeneID:426109,Genbank:NM_001006564.2,CGNC:52680	acidic nuclear phosphoprotein 32 family member E	GO:0000812,GO:0005634,GO:0005737,GO:0006334,GO:0006913,GO:0016569,GO:0019212,GO:0031410,GO:0042393,GO:0042981,GO:0043486	Swr1 complex|nucleus|cytoplasm|nucleosome assembly|nucleocytoplasmic transport|covalent chromatin modification|phosphatase inhibitor activity|cytoplasmic vesicle|histone binding|regulation of apoptotic process|histone exchange
NM_001006565.1	633.682	602.42	664.943	1.10379	0.142461	0.683205	1	11.6916	6.48638	10.667	11.2684	7.45732	11.9005	ANKRA2	GeneID:426153,Genbank:NM_001006565.1,CGNC:10152	ankyrin repeat family A member 2	GO:0003712,GO:0005634,GO:0005829,GO:0005856,GO:0006357,GO:0016020,GO:0019901,GO:0031625,GO:0042826,GO:0043254,GO:0050750,GO:1990393	transcription cofactor activity|nucleus|cytosol|cytoskeleton|regulation of transcription from RNA polymerase II promoter|membrane|protein kinase binding|ubiquitin protein ligase binding|histone deacetylase binding|regulation of protein complex assembly|low-density lipoprotein particle receptor binding|3M complex
NM_001006566.1	2563.07	2480.56	2645.59	1.06653	0.0929192	0.72938	1	35.3532	53.5079	52.6176	57.4129	49.5002	38.3095	QDPR	GeneID:426335,Genbank:NM_001006566.1,CGNC:52748	quinoid dihydropteridine reductase	GO:0001889,GO:0004155,GO:0005737,GO:0005739,GO:0005829,GO:0006520,GO:0006559,GO:0006729,GO:0009055,GO:0010044,GO:0010288,GO:0033762,GO:0035690,GO:0042803,GO:0043005,GO:0051066,GO:0070062,GO:0070402,GO:0070404	liver development|6,7-dihydropteridine reductase activity|cytoplasm|mitochondrion|cytosol|cellular amino acid metabolic process|L-phenylalanine catabolic process|tetrahydrobiopterin biosynthetic process|electron transfer activity|response to aluminum ion|response to lead ion|response to glucagon|cellular response to drug|protein homodimerization activity|neuron projection|dihydrobiopterin metabol…	ko00790	Folate biosynthesis
NM_001006567.1	2186.61	2099.67	2273.55	1.08281	0.114782	0.748286	1	33.5905	30.8888	26.5417	16.7968	39.3548	39.0676	OAT	GeneID:426430,Genbank:NM_001006567.1,CGNC:52788	ornithine aminotransferase	GO:0004587,GO:0005759,GO:0030170,GO:0034214,GO:0042802,GO:0055129	ornithine-oxo-acid transaminase activity|mitochondrial matrix|pyridoxal phosphate binding|protein hexamerization|identical protein binding|L-proline biosynthetic process	ko00330	Arginine and proline metabolism
NM_001006568.1	1943.33	1935.53	1951.13	1.00806	0.0115788	0.975981	1	15.9361	16.4646	19.9105	17.7717	15.0401	17.8743	DDX19B	GeneID:426504,Genbank:NM_001006568.1,CGNC:52807	ATP-dependent RNA helicase DDX19B	GO:0003723,GO:0004004,GO:0004386,GO:0005524,GO:0005635,GO:0005643,GO:0005730,GO:0005737,GO:0006406,GO:0008380,GO:0010468,GO:0010501,GO:0016020,GO:0031965,GO:0070062,GO:0071013	RNA binding|ATP-dependent RNA helicase activity|helicase activity|ATP binding|nuclear envelope|nuclear pore|nucleolus|cytoplasm|mRNA export from nucleus|RNA splicing|regulation of gene expression|RNA secondary structure unwinding|membrane|nuclear membrane|extracellular exosome|catalytic step 2 spliceosome
NM_001006569.3	414.142	271.115	557.169	2.0551	1.03921	0.00869124	0.445402	4.47868	4.97679	3.35243	6.90433	8.04308	10.3617	CENPL	GeneID:426563,Genbank:NM_001006569.3,CGNC:24205	centromere protein L	GO:0000775,GO:0005634	chromosome, centromeric region|nucleus
NM_001006570.1	6330.99	6023.22	6638.76	1.10219	0.140379	0.561506	1	90.581	98.5937	94.5927	103.24	100.076	97.9087	GOLGA7	GeneID:426787,Genbank:NM_001006570.1,CGNC:52886	golgin A7	GO:0002178,GO:0005795,GO:0006612,GO:0018230,GO:0031228,GO:0043001,GO:0050821	palmitoyltransferase complex|Golgi stack|protein targeting to membrane|peptidyl-L-cysteine S-palmitoylation|intrinsic component of Golgi membrane|Golgi to plasma membrane protein transport|protein stabilization
NM_001006571.2	7970.98	7597.87	8344.1	1.09822	0.135162	0.578781	1	107.734	123.066	151.147	166.6	125.047	112.207	ACAA2	GeneID:426847,Genbank:NM_001006571.2,CGNC:2003	acetyl-CoA acyltransferase 2	GO:0003988,GO:0005739,GO:0005743,GO:0006635,GO:0071456,GO:1901029,GO:1902109	acetyl-CoA C-acyltransferase activity|mitochondrion|mitochondrial inner membrane|fatty acid beta-oxidation|cellular response to hypoxia|negative regulation of mitochondrial outer membrane permeabilization involved in apoptotic signaling pathway|negative regulation of mitochondrial membrane permeability involved in apoptotic process	ko01212,ko00062,ko00280,ko00071	Fatty acid metabolism|Fatty acid elongation|Valine, leucine and isoleucine degradation|Fatty acid degradation
NM_001006572.2	2682.85	2586.73	2778.97	1.07432	0.10342	0.693045	1	35.3876	37.4937	38.8182	37.4256	38.0998	39.9782	GLYR1	GeneID:426988,Genbank:NM_001006572.2,CGNC:52955	glyoxylate reductase 1 homolog	GO:0003677,GO:0004616,GO:0005634,GO:0035064,GO:0051287	DNA binding|phosphogluconate dehydrogenase (decarboxylating) activity|nucleus|methylated histone binding|NAD binding
NM_001006573.1	216.06	218.229	213.892	0.980126	-0.0289606	0.954298	1	2.31036	2.71921	2.72729	2.06602	2.50239	2.75363	REXO5	GeneID:427001,Genbank:NM_001006573.1,CGNC:52961	RNA exonuclease 5	GO:0003723,GO:0004527,GO:0005730	RNA binding|exonuclease activity|nucleolus	ko03008	Ribosome biogenesis in eukaryotes
NM_001006574.1	984.163	1032.17	936.161	0.906987	-0.140846	0.650616	1	18.0169	13.1827	14.628	14.6304	12.7769	12.7441	FAM172A	GeneID:427109,Genbank:NM_001006574.1,CGNC:10867	family with sequence similarity 172 member A	GO:0005576,GO:0005783	extracellular region|endoplasmic reticulum
NM_001006575.2	2812.46	2652.64	2972.27	1.1205	0.164136	0.522862	1	43.5179	38.1909	41.9325	50.9129	43.565	39.2526	PHAX	GeneID:427124,Genbank:NM_001006575.2,CGNC:10892	phosphorylated adaptor for RNA export	GO:0003723,GO:0005634,GO:0005737,GO:0006408,GO:0015031	RNA binding|nucleus|cytoplasm|snRNA export from nucleus|protein transport	ko03013	RNA transport
NM_001006576.1	395.912	309.821	482.002	1.55574	0.637604	0.113494	1	2.80007	3.32149	3.90301	4.54912	4.22365	6.16299	DEPDC1B	GeneID:427152,Genbank:NM_001006576.1,CGNC:10923	DEP domain containing 1B	GO:0005096,GO:0005622,GO:0007165,GO:0030177,GO:0035556	GTPase activator activity|intracellular|signal transduction|positive regulation of Wnt signaling pathway|intracellular signal transduction
NM_001006577.2	401.131	342.092	460.17	1.34516	0.427782	0.283438	1	5.83389	6.38279	8.06981	9.45408	9.32167	7.55166	TRAPPC13	GeneID:427165,Genbank:NM_001006577.2,CGNC:53002	trafficking protein particle complex 13, transcript variant 2
NM_001006578.2	11399.4	11075.1	11723.7	1.05856	0.0821055	0.730411	1	53.7147	57.9786	58.4498	61.9074	55.4172	56.0415	OXCT1	GeneID:427190,Genbank:NM_001006578.2,CGNC:53012	3-oxoacid CoA-transferase 1	GO:0005654,GO:0005739,GO:0005759,GO:0007420,GO:0007507,GO:0007584,GO:0008260,GO:0009725,GO:0014823,GO:0035774,GO:0042182,GO:0042594,GO:0042803,GO:0045471,GO:0046950,GO:0046952,GO:0060612	nucleoplasm|mitochondrion|mitochondrial matrix|brain development|heart development|response to nutrient|3-oxoacid CoA-transferase activity|response to hormone|response to activity|positive regulation of insulin secretion involved in cellular response to glucose stimulus|ketone catabolic process|response to starvation|protein homodimerization activity|response to ethanol|cellular ketone body metab…	ko00280,ko00072,ko00650	Valine, leucine and isoleucine degradation|Synthesis and degradation of ketone bodies|Butanoate metabolism
NM_001006579.1	4124.83	4158.35	4091.3	0.983876	-0.0234509	0.927129	1	126.101	115.353	121.405	119.197	118.11	107.308	NSA2	GeneID:427206,Genbank:NM_001006579.1,CGNC:53017	NSA2, ribosome biogenesis homolog	GO:0000460,GO:0000470,GO:0005730,GO:0030687	maturation of 5.8S rRNA|maturation of LSU-rRNA|nucleolus|preribosome, large subunit precursor
NM_001006580.1	0	0	0					3.09931e-27	0	8.4053e-26	0	4.5124e-28	3.68051e-30	TMC1	GeneID:427255,Genbank:NM_001006580.1,CGNC:11270	transmembrane channel like 1	GO:0005245,GO:0009897,GO:0016021,GO:0032426,GO:0050910,GO:0060005,GO:0060117,GO:1903169	voltage-gated calcium channel activity|external side of plasma membrane|integral component of membrane|stereocilium tip|detection of mechanical stimulus involved in sensory perception of sound|vestibular reflex|auditory receptor cell development|regulation of calcium ion transmembrane transport
NM_001006581.2	1059.39	952.338	1166.44	1.22482	0.29257	0.334185	1	12.8943	12.2313	14.6578	17.5058	15.631	13.8739	RIOK2	GeneID:427278,Genbank:NM_001006581.2,CGNC:11382	RIO kinase 2	GO:0004674,GO:0005524,GO:0005654,GO:0005737,GO:0005829,GO:0006364,GO:0030071,GO:0030490,GO:0030688,GO:0042274,GO:0046777,GO:0046872,GO:2000208,GO:2000234	protein serine/threonine kinase activity|ATP binding|nucleoplasm|cytoplasm|cytosol|rRNA processing|regulation of mitotic metaphase/anaphase transition|maturation of SSU-rRNA|preribosome, small subunit precursor|ribosomal small subunit biogenesis|protein autophosphorylation|metal ion binding|positive regulation of ribosomal small subunit export from nucleus|positive regulation of rRNA processing	ko03008	Ribosome biogenesis in eukaryotes
NM_001006582.1	2814.13	3212.1	2416.16	0.752205	-0.410803	0.109999	1	29.6612	31.0755	29.8467	27.58	20.0266	18.033	TMEM175	GeneID:427293,Genbank:NM_001006582.1,CGNC:11446	transmembrane protein 175	GO:0005267,GO:0005764,GO:0005765,GO:0005768,GO:0010008,GO:0016021,GO:0022841,GO:0035751,GO:0071805,GO:0090385	potassium channel activity|lysosome|lysosomal membrane|endosome|endosome membrane|integral component of membrane|potassium ion leak channel activity|regulation of lysosomal lumen pH|potassium ion transmembrane transport|phagosome-lysosome fusion
NM_001006583.1	1102.49	981.333	1223.64	1.24692	0.318366	0.289394	1	46.8781	43.2773	43.4202	51.1628	47.9689	60.9839	MRPL50	GeneID:427307,Genbank:NM_001006583.1,CGNC:11589	mitochondrial ribosomal protein L50	GO:0005762	mitochondrial large ribosomal subunit
NM_001006584.2	1641.74	1306.24	1977.25	1.5137	0.598079	0.0320347	0.804694	22.9415	22.5403	33.7876	44.078	41.4545	30.4268	DHFR	GeneID:427317,Genbank:NM_001006584.2,CGNC:53049	dihydrofolate reductase	GO:0003729,GO:0004146,GO:0006545,GO:0006730,GO:0008144,GO:0009165,GO:0031427,GO:0046653,GO:0046654,GO:0050661	mRNA binding|dihydrofolate reductase activity|glycine biosynthetic process|one-carbon metabolic process|drug binding|nucleotide biosynthetic process|response to methotrexate|tetrahydrofolate metabolic process|tetrahydrofolate biosynthetic process|NADP binding	ko00670,ko00790	One carbon pool by folate|Folate biosynthesis
NM_001006585.1	129.848	84.0155	175.68	2.09104	1.06422	0.0863357	1	2.54743	3.31973	0.521006	2.39186	6.23114	4.32249	INIP	GeneID:427331,Genbank:NM_001006585.1,CGNC:14226	INTS3 and NABP interacting protein	GO:0005634,GO:0006281,GO:0006974,GO:0010212,GO:0070876	nucleus|DNA repair|cellular response to DNA damage stimulus|response to ionizing radiation|SOSS complex
NM_001006586.1	2447.82	2139.86	2755.78	1.28783	0.364944	0.164264	1	34.2732	33.2504	37.3088	43.6063	43.4964	43.026	AP3S1	GeneID:427389,Genbank:NM_001006586.1,CGNC:1669	adaptor related protein complex 3 sigma 1 subunit	GO:0005215,GO:0005794,GO:0006886,GO:0008089,GO:0008286,GO:0008565,GO:0030119,GO:0030123,GO:0030133,GO:0030659,GO:0043231,GO:0048490,GO:1904115	transporter activity|Golgi apparatus|intracellular protein transport|anterograde axonal transport|insulin receptor signaling pathway|protein transporter activity|AP-type membrane coat adaptor complex|AP-3 adaptor complex|transport vesicle|cytoplasmic vesicle membrane|intracellular membrane-bounded organelle|anterograde synaptic vesicle transport|axon cytoplasm	ko04142	Lysosome
NM_001006587.2	118.789	119.808	117.771	0.983	-0.0247362	0.975062	1	1.62221	0.911301	0.774673	1.63157	0.509179	0.995132	FANCC	GeneID:427468,Genbank:NM_001006587.2,CGNC:9576	Fanconi anemia complementation group C			ko03460	Fanconi anemia pathway
NM_001006588.1	2854.95	2456.67	3253.23	1.32424	0.405167	0.529257	1	25.1245	29.0292	13.849	15.8307	22.5044	47.5512	HYOU1	GeneID:428251,Genbank:NM_001006588.1,CGNC:53307	hypoxia up-regulated 1	GO:0005524,GO:0005788	ATP binding|endoplasmic reticulum lumen	ko04141	Protein processing in endoplasmic reticulum
NM_001006589.2	2.58133	1.31176	3.85089	2.93566	1.55369	0.822751	1	0	0.0633038	0	0.0570955	0.116753	0	BMP15	GeneID:428697,Genbank:NM_001006589.2,CGNC:3516	bone morphogenetic protein 15	GO:0001541,GO:0005125,GO:0005615,GO:0008083,GO:0060016	ovarian follicle development|cytokine activity|extracellular space|growth factor activity|granulosa cell development	ko04913	Ovarian steroidogenesis
NM_001006590.1	0.955028	0	1.91006	Inf	Inf	0.815305	1	0	0	0	0	0.137607	0	WNT10A	GeneID:429040,Genbank:NM_001006590.1,CGNC:8633	Wnt family member 10A	GO:0005109,GO:0005578,GO:0005615,GO:0016055,GO:0030182,GO:0045165	frizzled binding|proteinaceous extracellular matrix|extracellular space|Wnt signaling pathway|neuron differentiation|cell fate commitment	ko04390,ko04916,ko04150,ko04310,ko04550	Hippo signaling pathway|Melanogenesis|mTOR signaling pathway|Wnt signaling pathway|Signaling pathways regulating pluripotency of stem cells
NM_001006685.1	4231.67	3622.33	4841.01	1.33643	0.418388	0.412699	1	34.3982	65.9005	39.341	28.7564	70.097	79.9602	HSPA2	GeneID:423504,Genbank:NM_001006685.1,CGNC:51984	heat shock 70kDa protein 2	GO:0005524,GO:0005623,GO:0005634,GO:0005737,GO:0005829,GO:0009408,GO:0009409,GO:0010243,GO:0014070,GO:0032570,GO:0033142,GO:0043204,GO:0043235	ATP binding|cell|nucleus|cytoplasm|cytosol|response to heat|response to cold|response to organonitrogen compound|response to organic cyclic compound|response to progesterone|progesterone receptor binding|perikaryon|receptor complex	ko04010,ko04915,ko04141,ko03040,ko04612,ko04213,ko04144	MAPK signaling pathway|Estrogen signaling pathway|Protein processing in endoplasmic reticulum|Spliceosome|Antigen processing and presentation|Longevity regulating pathway - multiple species|Endocytosis
NM_001007078.1	0	0	0					0	0	0	0	0	0	CSF2	GeneID:416325,Genbank:NM_001007078.1,CGNC:50225	colony stimulating factor 2			ko04060,ko04650,ko04668,ko04630,ko04640,ko04664,ko04660	Cytokine-cytokine receptor interaction|Natural killer cell mediated cytotoxicity|TNF signaling pathway|Jak-STAT signaling pathway|Hematopoietic cell lineage|Fc epsilon RI signaling pathway|T cell receptor signaling pathway
NM_001007079.1	2.06923	0	4.13846	Inf	Inf	0.564533	1	0	0	0	0	0.918045	0	IL4	GeneID:416330,Genbank:NM_001007079.1,CGNC:50227	interleukin 4			ko04060,ko04672,ko04630,ko04640,ko04664,ko04151,ko04660	Cytokine-cytokine receptor interaction|Intestinal immune network for IgA production|Jak-STAT signaling pathway|Hematopoietic cell lineage|Fc epsilon RI signaling pathway|PI3K-Akt signaling pathway|T cell receptor signaling pathway
NM_001007080.1	157.493	216.745	98.2397	0.453249	-1.14162	0.191921	1	1.87945	4.4181	1.17177	0.407355	1.91534	0.963329	BMPER	GeneID:420744,Genbank:NM_001007080.1,CGNC:9248	BMP binding endothelial regulator	GO:0001657,GO:0002043,GO:0005576,GO:0005615,GO:0010594,GO:0030514,GO:0042118,GO:0048839,GO:0060393,GO:0070374	ureteric bud development|blood vessel endothelial cell proliferation involved in sprouting angiogenesis|extracellular region|extracellular space|regulation of endothelial cell migration|negative regulation of BMP signaling pathway|endothelial cell activation|inner ear development|regulation of pathway-restricted SMAD protein phosphorylation|positive regulation of ERK1 and ERK2 cascade
NM_001007081.1	1138.34	1158.55	1118.12	0.965104	-0.0512432	0.864515	1	24.4923	22.1662	26.2738	22.3701	23.904	21.6822	ESRRG	GeneID:421357,Genbank:NM_001007081.1,CGNC:51473	estrogen related receptor gamma	GO:0000977,GO:0001228,GO:0003707,GO:0003708,GO:0005496,GO:0005634,GO:0006355,GO:0008270,GO:0045893,GO:0045944,GO:0050682	RNA polymerase II regulatory region sequence-specific DNA binding|transcriptional activator activity, RNA polymerase II transcription regulatory region sequence-specific DNA binding|steroid hormone receptor activity|retinoic acid receptor activity|steroid binding|nucleus|regulation of transcription, DNA-templated|zinc ion binding|positive regulation of transcription, DNA-templated|positive regula…
NM_001007082.1	2.0924	0	4.1848	Inf	Inf	0.561358	1	0	1.3022e-24	1.56614e-22	5.4885e-05	0.0674434	0.0438079	TRPM8	GeneID:424025,Genbank:NM_001007082.1,CGNC:52114	transient receptor potential cation channel subfamily M member 8	GO:0005262,GO:0005789,GO:0005886,GO:0006874,GO:0009409,GO:0009897,GO:0016021,GO:0016048,GO:0042803,GO:0045121,GO:0050955,GO:0051289,GO:0070207,GO:0070588	calcium channel activity|endoplasmic reticulum membrane|plasma membrane|cellular calcium ion homeostasis|response to cold|external side of plasma membrane|integral component of membrane|detection of temperature stimulus|protein homodimerization activity|membrane raft|thermoception|protein homotetramerization|protein homotrimerization|calcium ion transmembrane transport	ko04750	Inflammatory mediator regulation of TRP channels
NM_001007083.1	1.98755	2.99698	0.978111	0.326365	-1.61544	0.858175	1	0.40635	0.209507	0	0.209946	0	0	IL3	GeneID:474356,Genbank:NM_001007083.1,CGNC:54318	interleukin 3
NM_001007084.1	0	0	0					0	0	0	0	0	0	IL5	GeneID:474360,Genbank:NM_001007084.1,CGNC:54320	interleukin 5			ko04060,ko04640,ko04630,ko04672,ko04664,ko04660	Cytokine-cytokine receptor interaction|Hematopoietic cell lineage|Jak-STAT signaling pathway|Intestinal immune network for IgA production|Fc epsilon RI signaling pathway|T cell receptor signaling pathway
NM_001007085.2	0	0	0					0	0	0	0	0	0	IL13	GeneID:474361,Genbank:NM_001007085.2,CGNC:54321	interleukin 13, transcript variant 1
NM_001007086.1	474.731	511.167	438.294	0.857438	-0.221896	0.554921	1	9.92768	11.853	11.7142	11.1719	10.0021	6.57091	CAV2	GeneID:417772,Genbank:NM_001007086.1,CGNC:7144	caveolin 2	GO:0000139,GO:0001937,GO:0001938,GO:0002080,GO:0005634,GO:0005887,GO:0005901,GO:0005925,GO:0006906,GO:0007005,GO:0007029,GO:0007088,GO:0008286,GO:0019065,GO:0019901,GO:0030133,GO:0030512,GO:0030674,GO:0031234,GO:0031748,GO:0032947,GO:0042803,GO:0043234,GO:0043410,GO:0043547,GO:0044791,GO:0046982,GO:0048278,GO:0048471,GO:0048741,GO:0051259,GO:0060161,GO:0070836,GO:0097110	Golgi membrane|negative regulation of endothelial cell proliferation|positive regulation of endothelial cell proliferation|acrosomal membrane|nucleus|integral component of plasma membrane|caveola|focal adhesion|vesicle fusion|mitochondrion organization|endoplasmic reticulum organization|regulation of mitotic nuclear division|insulin receptor signaling pathway|receptor-mediated endocytosis of viru…	ko04144,ko04510	Endocytosis|Focal adhesion
NM_001007087.1	855.165	734.719	975.612	1.32787	0.409116	0.200811	1	4.55293	5.59904	4.71506	5.55448	5.66511	7.7067	BLM	GeneID:415577,Genbank:NM_001007087.1,CGNC:6254	Bloom syndrome RecQ like helicase	GO:0000400,GO:0000724,GO:0000729,GO:0003677,GO:0003697,GO:0004003,GO:0005524,GO:0005634,GO:0005694,GO:0005737,GO:0006260,GO:0008094,GO:0008270,GO:0009378,GO:0032508,GO:0035786,GO:0042803,GO:0043140,GO:0051260,GO:0061749,GO:0090329	four-way junction DNA binding|double-strand break repair via homologous recombination|DNA double-strand break processing|DNA binding|single-stranded DNA binding|ATP-dependent DNA helicase activity|ATP binding|nucleus|chromosome|cytoplasm|DNA replication|DNA-dependent ATPase activity|zinc ion binding|four-way junction helicase activity|DNA duplex unwinding|protein complex oligomerization|protein h…	ko03460,ko03440	Fanconi anemia pathway|Homologous recombination
NM_001007473.1	1892.39	1572.4	2212.38	1.40701	0.492632	0.152622	1	105.887	72.3579	55.4838	101.422	85.1064	129.919	DAD1	GeneID:395343,Genbank:NM_001007473.1,CGNC:111	defender against cell death 1	GO:0004579,GO:0006487,GO:0006915,GO:0008250,GO:0016021,GO:0043066	dolichyl-diphosphooligosaccharide-protein glycotransferase activity|protein N-linked glycosylation|apoptotic process|oligosaccharyltransferase complex|integral component of membrane|negative regulation of apoptotic process	ko04141,ko00510,ko00513	Protein processing in endoplasmic reticulum|N-Glycan biosynthesis|Various types of N-glycan biosynthesis
NM_001007477.3	0	0	0					0	0	0	0	0	0	OCM2	GeneID:396531,Genbank:NM_001007477.3,CGNC:49858	oncomodulin 2	GO:0005509	calcium ion binding
NM_001007479.1	35259.7	32351.9	38167.5	1.17976	0.238493	0.299372	1	636.23	751.153	653.359	690.758	780.773	843.756	RPL4	GeneID:415551,Genbank:NM_001007479.1,CGNC:5828	ribosomal protein L4	GO:0000184,GO:0002181,GO:0003723,GO:0003735,GO:0005634,GO:0005730,GO:0005737,GO:0005791,GO:0005829,GO:0005925,GO:0006364,GO:0006412,GO:0006413,GO:0006614,GO:0016020,GO:0019083,GO:0022625,GO:0030529,GO:0070062	nuclear-transcribed mRNA catabolic process, nonsense-mediated decay|cytoplasmic translation|RNA binding|structural constituent of ribosome|nucleus|nucleolus|cytoplasm|rough endoplasmic reticulum|cytosol|focal adhesion|rRNA processing|translation|translational initiation|SRP-dependent cotranslational protein targeting to membrane|membrane|viral transcription|cytosolic large ribosomal subunit|intra…	ko03010	Ribosome
NM_001007482.1	35.4221	39.0662	31.7781	0.813441	-0.29789	0.809919	1	1.70006	0.439823	3.63549	0.723491	3.26087	0.70611	LAT2	GeneID:417489,Genbank:NM_001007482.1,CGNC:890	linker for activation of T-cells family member 2	GO:0002250,GO:0002764,GO:0005886,GO:0016021,GO:0042113,GO:0042629,GO:0043303	adaptive immune response|immune response-regulating signaling pathway|plasma membrane|integral component of membrane|B cell activation|mast cell granule|mast cell degranulation
NM_001007485.1	179.282	161.486	197.078	1.2204	0.287356	0.603402	1	4.26799	4.48258	6.10033	6.95817	4.45125	5.97482	USF1	GeneID:425126,Genbank:NM_001007485.1,CGNC:19	upstream transcription factor 1
NM_001007488.4	98.9187	61.6542	136.183	2.20882	1.14328	0.105287	1	0.63339	0.425296	0.626302	0.567702	1.85716	1.20836	TLR1A	GeneID:426274,Genbank:NM_001007488.4,CGNC:52731	toll-like receptor 1 family member A	GO:0002224,GO:0002755,GO:0004888,GO:0005794,GO:0005887,GO:0006954,GO:0030670,GO:0034150,GO:0035355,GO:0035663,GO:0042088,GO:0042496,GO:0042742,GO:0042802,GO:0045087,GO:0045121,GO:0045410,GO:0050702,GO:0050707,GO:0071723,GO:0071726,GO:1900227	toll-like receptor signaling pathway|MyD88-dependent toll-like receptor signaling pathway|transmembrane signaling receptor activity|Golgi apparatus|integral component of plasma membrane|inflammatory response|phagocytic vesicle membrane|toll-like receptor 6 signaling pathway|Toll-like receptor 2-Toll-like receptor 6 protein complex|Toll-like receptor 2 binding|T-helper 1 type immune response|detec…	ko04620	Toll-like receptor signaling pathway
NM_001007490.1	3753.72	3597.79	3909.65	1.08668	0.11993	0.635648	1	51.943	52.3659	58.6391	57.2054	55.1284	58.1425	AIFM1	GeneID:428688,Genbank:NM_001007490.1,CGNC:2941	apoptosis inducing factor, mitochondria associated 1	GO:0002931,GO:0003677,GO:0005634,GO:0005737,GO:0005739,GO:0005743,GO:0005758,GO:0005829,GO:0006915,GO:0006919,GO:0009636,GO:0010942,GO:0016174,GO:0016651,GO:0030182,GO:0032981,GO:0043525,GO:0046983,GO:0048471,GO:0051402,GO:0070059,GO:0070301,GO:0071392,GO:0071732,GO:0071949,GO:0090650,GO:1902065,GO:1902510,GO:1904045	response to ischemia|DNA binding|nucleus|cytoplasm|mitochondrion|mitochondrial inner membrane|mitochondrial intermembrane space|cytosol|apoptotic process|activation of cysteine-type endopeptidase activity involved in apoptotic process|response to toxic substance|positive regulation of cell death|NAD(P)H oxidase activity|oxidoreductase activity, acting on NAD(P)H|neuron differentiation|mitochondri…	ko04214,ko04210	Apoptosis - fly|Apoptosis
NM_001007594.2	0.814006	0.649902	0.978111	1.50501	0.589776	1	1	0.00804021	7.22224e-19	0.0570232	0.0630095	0.000303586	0	WNT6	GeneID:395235,Genbank:NM_001007594.2,CGNC:8636	Wnt family member 6	GO:0001658,GO:0005102,GO:0005109,GO:0005578,GO:0005615,GO:0005788,GO:0007165,GO:0007267,GO:0009798,GO:0009887,GO:0009986,GO:0010628,GO:0016055,GO:0030182,GO:0042475,GO:0045165,GO:0045893,GO:0060684,GO:0070172,GO:0072079,GO:0072080	branching involved in ureteric bud morphogenesis|receptor binding|frizzled binding|proteinaceous extracellular matrix|extracellular space|endoplasmic reticulum lumen|signal transduction|cell-cell signaling|axis specification|animal organ morphogenesis|cell surface|positive regulation of gene expression|Wnt signaling pathway|neuron differentiation|odontogenesis of dentin-containing tooth|cell fate…	ko04390,ko04916,ko04150,ko04310,ko04550	Hippo signaling pathway|Melanogenesis|mTOR signaling pathway|Wnt signaling pathway|Signaling pathways regulating pluripotency of stem cells
NM_001007822.1	20161	17024.7	23297.3	1.36844	0.452531	0.25798	1	125.185	101.097	113.375	145.835	95.2977	203.533	BIRC2	GeneID:374012,Genbank:NM_001007822.1,CGNC:49004	baculoviral IAP repeat containing 2	GO:0004842,GO:0005634,GO:0005737,GO:0034121,GO:0043027,GO:0043066,GO:0046872,GO:0060546,GO:1990001	ubiquitin-protein transferase activity|nucleus|cytoplasm|regulation of toll-like receptor signaling pathway|cysteine-type endopeptidase inhibitor activity involved in apoptotic process|negative regulation of apoptotic process|metal ion binding|negative regulation of necroptotic process|inhibition of cysteine-type endopeptidase activity involved in apoptotic process	ko04215,ko04210,ko04668,ko04510,ko04621,ko04120,ko04064	Apoptosis - multiple species|Apoptosis|TNF signaling pathway|Focal adhesion|NOD-like receptor signaling pathway|Ubiquitin mediated proteolysis|NF-kappa B signaling pathway
NM_001007823.1	30750.1	29196.7	32303.5	1.10641	0.145883	0.529407	1	731.316	864.756	835.583	734.308	871.269	980.52	RPSA	GeneID:395181,Genbank:NM_001007823.1,CGNC:49202	ribosomal protein SA	GO:0000028,GO:0000447,GO:0000461,GO:0003735,GO:0005055,GO:0005634,GO:0005886,GO:0006407,GO:0006412,GO:0022627,GO:0030686,GO:0043236	ribosomal small subunit assembly|endonucleolytic cleavage in ITS1 to separate SSU-rRNA from 5.8S rRNA and LSU-rRNA from tricistronic rRNA transcript (SSU-rRNA, 5.8S rRNA, LSU-rRNA)|endonucleolytic cleavage to generate mature 3'-end of SSU-rRNA from (SSU-rRNA, 5.8S rRNA, LSU-rRNA)|structural constituent of ribosome|laminin receptor activity|nucleus|plasma membrane|rRNA export from nucleus|translat…	ko03010	Ribosome
NM_001007824.2	1653.54	1420.19	1886.89	1.32862	0.409932	0.139322	1	23.2668	29.2167	26.0041	30.5056	37.9758	32.0445	ACTG1	GeneID:415296,Genbank:NM_001007824.2,CGNC:49945	Actin, gamma 1	GO:0005524,GO:0005856,GO:0005886,GO:0005925,GO:0097433	ATP binding|cytoskeleton|plasma membrane|focal adhesion|dense body	ko04145,ko04520,ko04670,ko04015,ko04390,ko04611,ko04391,ko04510,ko04745,ko04810,ko04530,ko04919,ko04210,ko04921	Phagosome|Adherens junction|Leukocyte transendothelial migration|Rap1 signaling pathway|Hippo signaling pathway|Platelet activation|Hippo signaling pathway - fly|Focal adhesion|Phototransduction - fly|Regulation of actin cytoskeleton|Tight junction|Thyroid hormone signaling pathway|Apoptosis|Oxytocin signaling pathway
NM_001007825.1	1987.29	2060.62	1913.96	0.928826	-0.10652	0.696685	1	25.4599	24.2172	24.0106	22.936	23.8351	19.3631	BLOC1S6	GeneID:415447,Genbank:NM_001007825.1,CGNC:4278	biogenesis of lysosomal organelles complex 1 subunit 6	GO:0005737,GO:0005768,GO:0007596,GO:0008089,GO:0019898,GO:0030133,GO:0030318,GO:0031083,GO:0031175,GO:0032402,GO:0032816,GO:0033299,GO:0035646,GO:0042803,GO:0046907,GO:0048490,GO:0050942,GO:0051015,GO:0061025,GO:1904115	cytoplasm|endosome|blood coagulation|anterograde axonal transport|extrinsic component of membrane|transport vesicle|melanocyte differentiation|BLOC-1 complex|neuron projection development|melanosome transport|positive regulation of natural killer cell activation|secretion of lysosomal enzymes|endosome to melanosome transport|protein homodimerization activity|intracellular transport|anterograde sy…
NM_001007826.1	5408.93	4831.63	5986.23	1.23897	0.309139	0.206134	1	57.8771	52.6407	63.4838	70.9993	62.8233	73.604	ABHD17C	GeneID:415479,Genbank:NM_001007826.1,CGNC:49994	abhydrolase domain containing 17C	GO:0002084,GO:0008474,GO:0014069,GO:0018345,GO:1902817,GO:1905668	protein depalmitoylation|palmitoyl-(protein) hydrolase activity|postsynaptic density|protein palmitoylation|negative regulation of protein localization to microtubule|positive regulation of protein localization to endosome
NM_001007827.2	2.13063	2.29558	1.96567	0.856284	-0.223838	0.997171	1	3.61346e-07	0.061487	1.02604e-28	0	1.31113e-07	0.0481391	KIAA1024	GeneID:415485,Genbank:NM_001007827.2,CGNC:49995	KIAA1024	GO:0016021	integral component of membrane
NM_001007828.1	6918.24	7049.68	6786.81	0.962712	-0.0548245	0.811283	1	63.4136	67.7641	74.0906	70.5001	57.761	61.8117	HACD3	GeneID:415539,Genbank:NM_001007828.1,CGNC:5642	3-hydroxyacyl-CoA dehydratase 3	GO:0005739,GO:0005783,GO:0005829,GO:0007249,GO:0007254,GO:0007266,GO:0018812,GO:0019899,GO:0030148,GO:0030176,GO:0030497,GO:0031965,GO:0042761,GO:0045070,GO:0046726,GO:0102158,GO:0102343,GO:0102344,GO:0102345	mitochondrion|endoplasmic reticulum|cytosol|I-kappaB kinase/NF-kappaB signaling|JNK cascade|Rho protein signal transduction|3-hydroxyacyl-CoA dehydratase activity|enzyme binding|sphingolipid biosynthetic process|integral component of endoplasmic reticulum membrane|fatty acid elongation|nuclear membrane|very long-chain fatty acid biosynthetic process|positive regulation of viral genome replication…	ko01040,ko00062,ko01212	Biosynthesis of unsaturated fatty acids|Fatty acid elongation|Fatty acid metabolism
NM_001007829.1	876.237	908.409	844.066	0.929169	-0.105986	0.735261	1	13.8654	16.0784	14.1656	13.0717	12.8435	13.5188	SNAPC5	GeneID:415550,Genbank:NM_001007829.1,CGNC:5814	small nuclear RNA activating complex polypeptide 5	GO:0003700,GO:0005730,GO:0006366,GO:0006384,GO:0016604	DNA binding transcription factor activity|nucleolus|transcription from RNA polymerase II promoter|transcription initiation from RNA polymerase III promoter|nuclear body
NM_001007830.1	1741.7	1678.67	1804.73	1.0751	0.104468	0.707816	1	25.2601	21.1271	28.8531	31.3758	24.0694	22.5841	SLC25A46	GeneID:415610,Genbank:NM_001007830.1,CGNC:149	solute carrier family 25 member 46	GO:0005741,GO:0016021,GO:0090149	mitochondrial outer membrane|integral component of membrane|mitochondrial membrane fission
NM_001007831.1	1426.46	1374.41	1478.51	1.07574	0.105327	0.719749	1	7.34513	11.3652	12.1346	10.8421	11.5106	9.58248	PHKB	GeneID:415741,Genbank:NM_001007831.1,CGNC:2942	phosphorylase kinase regulatory subunit beta	GO:0004689,GO:0005516,GO:0005886,GO:0005964,GO:0005977	phosphorylase kinase activity|calmodulin binding|plasma membrane|phosphorylase kinase complex|glycogen metabolic process	ko04910,ko04020,ko04922	Insulin signaling pathway|Calcium signaling pathway|Glucagon signaling pathway
NM_001007832.1	1118.14	959.329	1276.95	1.33108	0.412602	0.170134	1	16.3701	18.4369	20.2253	18.2873	22.864	29.1483	PAIP2	GeneID:416187,Genbank:NM_001007832.1,CGNC:50185	poly(A) binding protein interacting protein 2	GO:0003729,GO:0005737,GO:0007283,GO:0007613,GO:0030371,GO:0045947,GO:1900271	mRNA binding|cytoplasm|spermatogenesis|memory|translation repressor activity|negative regulation of translational initiation|regulation of long-term synaptic potentiation
NM_001007833.2	800.037	802.631	797.444	0.993538	-0.00935338	0.98408	1	16.6136	14.0478	12.2901	11.9372	14.1955	15.0255	NUBP2	GeneID:416402,Genbank:NM_001007833.2,CGNC:1652	nucleotide binding protein 2	GO:0005524,GO:0005634,GO:0005737,GO:0016226,GO:0031616,GO:0046872,GO:0051539	ATP binding|nucleus|cytoplasm|iron-sulfur cluster assembly|spindle pole centrosome|metal ion binding|4 iron, 4 sulfur cluster binding
NM_001007834.1	785.789	718.762	852.816	1.18651	0.24672	0.439871	1	6.25409	7.53663	6.15202	5.45271	10.5863	6.87737	SYNGR3	GeneID:416548,Genbank:NM_001007834.1,CGNC:4162	synaptogyrin 3	GO:0008021,GO:0016021,GO:0030054,GO:0030672,GO:0031594,GO:0032411,GO:0042169,GO:0045055,GO:0045202,GO:0047485	synaptic vesicle|integral component of membrane|cell junction|synaptic vesicle membrane|neuromuscular junction|positive regulation of transporter activity|SH2 domain binding|regulated exocytosis|synapse|protein N-terminus binding
NM_001007836.1	1086.12	985.626	1186.61	1.20392	0.26774	0.376013	1	8.82612	9.76393	10.2738	12.5153	10.7072	10.23	TANGO2	GeneID:416784,Genbank:NM_001007836.1,CGNC:1460	transport and golgi organization 2 homolog	GO:0005794	Golgi apparatus
NM_001007837.1	1954.23	1537.92	2370.55	1.5414	0.624244	0.0216259	0.690219	20.9148	18.1387	25.0728	33.2376	28.7207	33.2055	VPS29	GeneID:416867,Genbank:NM_001007837.1,CGNC:50361	VPS29, retromer complex component	GO:0005768,GO:0005829,GO:0006886,GO:0008270,GO:0010008,GO:0030904,GO:0042147	endosome|cytosol|intracellular protein transport|zinc ion binding|endosome membrane|retromer complex|retrograde transport, endosome to Golgi	ko04144	Endocytosis
NM_001007838.1	1980.95	1934	2027.9	1.04855	0.0684002	0.797099	1	37.4217	36.7007	33.8606	33.4336	38.3872	37.3772	SNRPD3	GeneID:416947,Genbank:NM_001007838.1,CGNC:4974	small nuclear ribonucleoprotein D3 polypeptide	GO:0000243,GO:0000245,GO:0000387,GO:0000398,GO:0003723,GO:0005654,GO:0005681,GO:0005682,GO:0005683,GO:0005685,GO:0005686,GO:0005687,GO:0005689,GO:0005829,GO:0006369,GO:0006479,GO:0008334,GO:0008380,GO:0016604,GO:0019899,GO:0030532,GO:0030620,GO:0034709,GO:0034715,GO:0034719,GO:0051170,GO:0070034,GO:0070062,GO:0071010,GO:0071011,GO:0071013,GO:0071208,GO:0071209,GO:0097526,GO:1990446	commitment complex|spliceosomal complex assembly|spliceosomal snRNP assembly|mRNA splicing, via spliceosome|RNA binding|nucleoplasm|spliceosomal complex|U5 snRNP|U7 snRNP|U1 snRNP|U2 snRNP|U4 snRNP|U12-type spliceosomal complex|cytosol|termination of RNA polymerase II transcription|protein methylation|histone mRNA metabolic process|RNA splicing|nuclear body|enzyme binding|small nuclear ribonucleo…	ko03040,ko04139	Spliceosome|Regulation of mitophagy - yeast
NM_001007839.1	3924.42	3608.42	4240.42	1.17515	0.232842	0.351867	1	56.8382	56.3187	58.2688	62.8502	61.8327	69.1876	YWHAH	GeneID:416955,Genbank:NM_001007839.1,CGNC:50393	tyrosine 3-monooxygenase/tryptophan 5-monooxygenase activation protein eta	GO:0002028,GO:0003779,GO:0005737,GO:0005886,GO:0006713,GO:0006886,GO:0017080,GO:0019899,GO:0019904,GO:0021762,GO:0035259,GO:0042802,GO:0042921,GO:0044325,GO:0045893,GO:0046982,GO:0050774,GO:0070062,GO:0086010,GO:2000649	regulation of sodium ion transport|actin binding|cytoplasm|plasma membrane|glucocorticoid catabolic process|intracellular protein transport|sodium channel regulator activity|enzyme binding|protein domain specific binding|substantia nigra development|glucocorticoid receptor binding|identical protein binding|glucocorticoid receptor signaling pathway|ion channel binding|positive regulation of transc…	ko04114,ko04110,ko04390,ko04151	Oocyte meiosis|Cell cycle|Hippo signaling pathway|PI3K-Akt signaling pathway
NM_001007840.1	282.055	234.181	329.928	1.40886	0.494528	0.275306	1	2.4345	3.26053	2.35112	4.14652	3.1205	3.59967	RNF185	GeneID:416965,Genbank:NM_001007840.1,CGNC:5252	ring finger protein 185	GO:0005741,GO:0006914,GO:0016021,GO:0036513,GO:0042787,GO:0044390,GO:0046872,GO:0071712,GO:1904264	mitochondrial outer membrane|autophagy|integral component of membrane|Derlin-1 retrotranslocation complex|protein ubiquitination involved in ubiquitin-dependent protein catabolic process|ubiquitin-like protein conjugating enzyme binding|metal ion binding|ER-associated misfolded protein catabolic process|ubiquitin protein ligase activity involved in ERAD pathway	ko04141	Protein processing in endoplasmic reticulum
NM_001007841.1	1328.1	1318.02	1338.17	1.01529	0.0218895	0.940172	1	12.1924	13.1996	13.7318	12.5619	14.0203	11.7461	C15H12orf49	GeneID:417026,Genbank:NM_001007841.1,CGNC:6229	chromosome 15 C12orf49 homolog	GO:0005576	extracellular region
NM_001007842.1	1154.54	1085.66	1223.43	1.1269	0.172354	0.570359	1	8.72935	8.9607	11.1131	10.4292	8.85963	11.8643	FBXW2	GeneID:417088,Genbank:NM_001007842.1,CGNC:566	F-box and WD repeat domain containing 2	GO:0000209,GO:0004842,GO:0005829,GO:0006464,GO:0006508,GO:0043687	protein polyubiquitination|ubiquitin-protein transferase activity|cytosol|cellular protein modification process|proteolysis|post-translational protein modification
NM_001007843.1	1029.34	971.701	1086.97	1.11863	0.161732	0.59292	1	11.3372	12.0042	12.6997	8.84131	15.6838	14.3944	URM1	GeneID:417221,Genbank:NM_001007843.1,CGNC:3695	ubiquitin related modifier 1	GO:0002098,GO:0005737,GO:0016783,GO:0034227	tRNA wobble uridine modification|cytoplasm|sulfurtransferase activity|tRNA thio-modification	ko04122	Sulfur relay system
NM_001007844.1	1253.21	1065.86	1440.55	1.35154	0.434603	0.139898	1	9.36583	13.5626	13.6666	14.3723	15.6238	17.4579	WDR45B	GeneID:417339,Genbank:NM_001007844.1,CGNC:1083	WD repeat domain 45B	GO:0000422,GO:0005829,GO:0006497,GO:0019898,GO:0032266,GO:0034045,GO:0034497,GO:0044804,GO:0080025	autophagy of mitochondrion|cytosol|protein lipidation|extrinsic component of membrane|phosphatidylinositol-3-phosphate binding|phagophore assembly site membrane|protein localization to phagophore assembly site|autophagy of nucleus|phosphatidylinositol-3,5-bisphosphate binding
NM_001007845.1	2667.41	2380.6	2954.21	1.24096	0.311452	0.229148	1	19.8071	19.444	20.3177	26.7042	24.0718	20.5666	PRKAR1A	GeneID:417438,Genbank:NM_001007845.1,CGNC:3113	protein kinase cAMP-dependent type I regulatory subunit alpha	GO:0001707,GO:0001772,GO:0004862,GO:0005930,GO:0005952,GO:0008603,GO:0019904,GO:0030552,GO:0031588,GO:0031594,GO:0031625,GO:0034236,GO:0044853,GO:0045214,GO:0046007,GO:0060038,GO:2000480	mesoderm formation|immunological synapse|cAMP-dependent protein kinase inhibitor activity|axoneme|cAMP-dependent protein kinase complex|cAMP-dependent protein kinase regulator activity|protein domain specific binding|cAMP binding|nucleotide-activated protein kinase complex|neuromuscular junction|ubiquitin protein ligase binding|protein kinase A catalytic subunit binding|plasma membrane raft|sarco…	ko04910	Insulin signaling pathway
NM_001007847.1	552.899	573.195	532.603	0.929183	-0.105965	0.773566	1	2.35475	3.95017	4.09964	2.70055	4.49015	2.17421	YPEL2	GeneID:417632,Genbank:NM_001007847.1,CGNC:66289	yippee like 2	GO:0005730,GO:0046872	nucleolus|metal ion binding
NM_001007848.1	83.0726	106.514	59.6308	0.559838	-0.836919	0.271221	1	1.484	1.69326	1.14605	0.353583	0.385323	1.54984	CBLL1	GeneID:417701,Genbank:NM_001007848.1,CGNC:66292	Cbl proto-oncogene like 1	GO:0004842,GO:0007162,GO:0030155,GO:0030335,GO:0042802,GO:0045807,GO:0046872,GO:0061630	ubiquitin-protein transferase activity|negative regulation of cell adhesion|regulation of cell adhesion|positive regulation of cell migration|identical protein binding|positive regulation of endocytosis|metal ion binding|ubiquitin protein ligase activity
NM_001007849.1	219.524	172.122	266.926	1.55079	0.633007	0.372166	1	2.55362	3.86887	8.0142e-07	3.37111	2.03471	4.07229	TSPAN12	GeneID:417763,Genbank:NM_001007849.1,CGNC:6864	tetraspanin 12	GO:0001525,GO:0005887,GO:0007166,GO:0010842,GO:0045765	angiogenesis|integral component of plasma membrane|cell surface receptor signaling pathway|retina layer formation|regulation of angiogenesis
NM_001007850.1	1182.15	1050.83	1313.47	1.24994	0.321857	0.275686	1	12.1875	12.5929	11.7457	16.0561	14.3825	13.5451	YAF2	GeneID:417790,Genbank:NM_001007850.1,CGNC:7261	YY1 associated factor 2	GO:0003713,GO:0003714,GO:0005634,GO:0005654,GO:0005829,GO:0006351,GO:0045892,GO:0045893,GO:0046872,GO:0070317	transcription coactivator activity|transcription corepressor activity|nucleus|nucleoplasm|cytosol|transcription, DNA-templated|negative regulation of transcription, DNA-templated|positive regulation of transcription, DNA-templated|metal ion binding|negative regulation of G0 to G1 transition
NM_001007851.1	3558.25	3491.39	3625.11	1.0383	0.0542221	0.835474	1	27.4442	28.8793	35.2169	34.7719	29.9893	26.842	RASSF3	GeneID:417828,Genbank:NM_001007851.1,CGNC:7477	Ras association domain family member 3	GO:0005829,GO:0005874,GO:0005886,GO:0007165,GO:0042802,GO:0042981	cytosol|microtubule|plasma membrane|signal transduction|identical protein binding|regulation of apoptotic process
NM_001007852.1	2102.98	2202.67	2003.3	0.909485	-0.136878	0.618225	1	15.4987	12.8778	12.6822	12.9143	13.8177	9.4587	RAP1B	GeneID:417840,Genbank:NM_001007852.1,CGNC:50604	RAP1B, member of RAS oncogene family	GO:0003924,GO:0005525,GO:0005622,GO:0005811,GO:0005829,GO:0005886,GO:0005911,GO:0007264,GO:0008283,GO:0019003,GO:0032403,GO:0032486,GO:0045955,GO:0061028,GO:0070374,GO:0071320,GO:1901888,GO:2000114,GO:2000301	GTPase activity|GTP binding|intracellular|lipid droplet|cytosol|plasma membrane|cell-cell junction|small GTPase mediated signal transduction|cell proliferation|GDP binding|protein complex binding|Rap protein signal transduction|negative regulation of calcium ion-dependent exocytosis|establishment of endothelial barrier|positive regulation of ERK1 and ERK2 cascade|cellular response to cAMP|regulat…	ko04062,ko04024,ko04722,ko04010,ko04972,ko04670,ko04720,ko04015,ko04611,ko04014,ko04510	Chemokine signaling pathway|cAMP signaling pathway|Neurotrophin signaling pathway|MAPK signaling pathway|Pancreatic secretion|Leukocyte transendothelial migration|Long-term potentiation|Rap1 signaling pathway|Platelet activation|Ras signaling pathway|Focal adhesion
NM_001007853.1	520.747	486.695	554.798	1.13993	0.188946	0.611878	1	5.5797	5.30703	6.37918	6.19809	5.14899	7.53827	DDX47	GeneID:417959,Genbank:NM_001007853.1,CGNC:50636	DEAD-box helicase 47	GO:0003723,GO:0004004,GO:0005524,GO:0005654,GO:0005730,GO:0005737,GO:0006364,GO:0006397,GO:0008380,GO:0008625,GO:0010501,GO:0016020	RNA binding|ATP-dependent RNA helicase activity|ATP binding|nucleoplasm|nucleolus|cytoplasm|rRNA processing|mRNA processing|RNA splicing|extrinsic apoptotic signaling pathway via death domain receptors|RNA secondary structure unwinding|membrane
NM_001007854.1	973.832	1066.77	880.896	0.825762	-0.276203	0.371504	1	16.7809	16.0613	16.2187	8.14529	14.7815	16.1366	ADIPOR2	GeneID:418155,Genbank:NM_001007854.1,CGNC:50684	adiponectin receptor 2			ko04920,ko04211,ko04152	Adipocytokine signaling pathway|Longevity regulating pathway|AMPK signaling pathway
NM_001007855.1	888.491	722.249	1054.73	1.46035	0.54631	0.165164	1	4.37088	9.6357	6.60192	8.94729	13.3499	6.7587	FGFR1OP2	GeneID:418214,Genbank:NM_001007855.1,CGNC:10511	FGFR1 oncogene partner 2	GO:0005737,GO:0042060,GO:0042803	cytoplasm|wound healing|protein homodimerization activity
NM_001007858.1	2432.75	2103.25	2762.25	1.31333	0.393228	0.196742	1	15.9237	8.30632	19.6479	20.3327	18.1154	17.3068	GABPA	GeneID:418478,Genbank:NM_001007858.1,CGNC:11756	GA binding protein transcription factor alpha subunit	GO:0000122,GO:0000790,GO:0000978,GO:0001077,GO:0001228,GO:0001701,GO:0003677,GO:0003682,GO:0003700,GO:0003713,GO:0005634,GO:0005654,GO:0006366,GO:0007005,GO:0010628,GO:0030154,GO:0033613,GO:0044212,GO:0045653,GO:0045944,GO:0046982,GO:1903351	negative regulation of transcription from RNA polymerase II promoter|nuclear chromatin|RNA polymerase II proximal promoter sequence-specific DNA binding|transcriptional activator activity, RNA polymerase II proximal promoter sequence-specific DNA binding|transcriptional activator activity, RNA polymerase II transcription regulatory region sequence-specific DNA binding|in utero embryonic developme…
NM_001007869.1	1370.74	1351.4	1390.07	1.02861	0.0407008	0.889306	1	66.515	63.7901	72.2705	72.8948	66.8879	61.2158	SDC4	GeneID:419184,Genbank:NM_001007869.1,CGNC:2883	syndecan 4	GO:0001843,GO:0009986,GO:0010762,GO:0016021,GO:0016477,GO:0042130,GO:0042802,GO:0044319,GO:0060122,GO:0061098,GO:0070053,GO:0090630,GO:1902723,GO:1902725,GO:1902766,GO:1903076,GO:1903078,GO:1903543,GO:1903553	neural tube closure|cell surface|regulation of fibroblast migration|integral component of membrane|cell migration|negative regulation of T cell proliferation|identical protein binding|wound healing, spreading of cells|inner ear receptor cell stereocilium organization|positive regulation of protein tyrosine kinase activity|thrombospondin receptor activity|activation of GTPase activity|negative reg…	ko04514,ko04512	Cell adhesion molecules (CAMs)|ECM-receptor interaction
NM_001007871.1	2469.21	2436.7	2501.71	1.02668	0.0379843	0.88862	1	20.1393	21.0649	21.8992	22.0027	20.0947	20.287	GID8	GeneID:419235,Genbank:NM_001007871.1,CGNC:4250	GID complex subunit 8 homolog	GO:0005654,GO:0030054	nucleoplasm|cell junction
NM_001007873.1	466.641	421.178	512.104	1.21589	0.282008	0.452417	1	3.83192	4.94281	5.63649	3.82173	8.1636	5.0194	SPATA2	GeneID:419355,Genbank:NM_001007873.1,CGNC:6074	spermatogenesis associated 2	GO:0001650,GO:0005634,GO:0005737,GO:0007275,GO:0007283,GO:0030154	fibrillar center|nucleus|cytoplasm|multicellular organism development|spermatogenesis|cell differentiation
[truncated: 48,477 more rows]

## Sheet: lncRNA
id	N1	N2	N3	S1	S2	S3	locus	length	exon_count	class_code	gene_id	nearest_ref
[truncated: 13,421 more rows]

## Sheet: circRNA
id	baseMean	baseMean_control_C	baseMean_case_S	foldChange	log2FoldChange	pval	padj	expression_N1	expression_N2	expression_N3	expression_S1	expression_S2	expression_S3	circRNA_chr	circRNA_strand	circRNA_start	circRNA_end	genomic_length	circRNA_length	Type	best.transcript	transcript_position	gene	Dbxref	product	GO_id	GO_term	pathway	pathway_description
[truncated: 4,153 more rows]
