# Supplementary material for: Genome-wide analysis of differentially expressed profiles of mRNAs, lncRNAs and circRNAs in chickens during Eimeria necatrix infection
Source: Parasit Vectors. 2020 Apr 3;13:167. doi: 10.1186/s13071-020-04047-9 (PMC7118956; doi:10.1186/s13071-020-04047-9)
Supplement: Supplementary file 3 — Additional file 3: Data S3. The length distribution of lncRNAs and circRNAs. [file 13071_2020_4047_MOESM3_ESM.xlsx]

## Sheet: Sheet1
Term	All	N50	Total_Length	Max_Length	Min_Length	Average_Length
lncRNA	818	1961	941289	17880	201	1151
circRNA	4153	29426	13349248	98723	54	3214
