# Supplementary material for: Genome-wide analysis of differentially expressed profiles of mRNAs, lncRNAs and circRNAs in chickens during Eimeria necatrix infection
Source: Parasit Vectors. 2020 Apr 3;13:167. doi: 10.1186/s13071-020-04047-9 (PMC7118956; doi:10.1186/s13071-020-04047-9)
Supplement: Supplementary file 4 — Additional file 4: Data S4. The target genes predicted for differentially expressed lncRNAs. [file 13071_2020_4047_MOESM4_ESM.xlsx]

## Sheet: Sheet1
Num	mRNA_id	lnc_id	CorrelationCoefficient	p-value	source_name	target_name
0	XM_015287759.2	NONGGAT013994.1	0.999983	4.11361e-10	UNC79	NONGGAT013994.1
1	NM_205192.2	TCONS_00025846	0.999979	6.83433e-10	FOXD1	TCONS_00025846
2	XM_015287759.2	NONGGAT007484.2	0.999964	1.91548e-09	UNC79	NONGGAT007484.2
3	XM_015287759.2	TCONS_00025883	0.999886	1.94878e-08	UNC79	TCONS_00025883
4	XM_025146685.1	NONGGAT007484.2	0.999881	2.14107e-08	LOC776067	NONGGAT007484.2
5	XM_015295521.1	NONGGAT000801.2	0.99988	2.1451e-08	EME1	NONGGAT000801.2
6	XM_015281810.2	NONGGAT000222.2	0.999868	2.59912e-08	TBC1D5	NONGGAT000222.2
7	XM_015281323.2	TCONS_00016063	0.999735	1.05305e-07	THRB	TCONS_00016063
8	NM_001030617.2	NONGGAT002717.2	0.999702	1.33174e-07	HAVCR1	NONGGAT002717.2
9	XM_025150458.1	NONGGAT005702.2	0.999678	1.55817e-07	RTKN	NONGGAT005702.2
10	XM_015294513.2	TCONS_00016336	0.999664	1.69514e-07	UNKL	TCONS_00016336
11	XM_025146685.1	NONGGAT013994.1	0.999615	2.22836e-07	LOC776067	NONGGAT013994.1
12	XM_025142153.1	NONGGAT003746.2	0.999595	2.45914e-07	MKS1	NONGGAT003746.2
13	XM_003642962.4	NONGGAT000714.2	0.999454	4.47887e-07	LOC426155	NONGGAT000714.2
14	XM_025155743.1	NONGGAT000222.2	0.999441	4.68083e-07	SIRT4	NONGGAT000222.2
15	XM_015281805.2	TCONS_00016063	0.999408	5.25213e-07	KAT2B	TCONS_00016063
16	XM_025146685.1	NONGGAT000801.2	0.999408	5.25823e-07	LOC776067	NONGGAT000801.2
17	XM_015281810.2	NONGGAT000714.2	0.999387	5.64417e-07	TBC1D5	NONGGAT000714.2
18	XM_015285948.1	NONGGAT003746.2	0.999373	5.89653e-07	LOC107049163	NONGGAT003746.2
19	NM_001303036.1	NONGGAT013205.1	0.999351	6.31209e-07	LSP1	NONGGAT013205.1
20	XM_025146685.1	TCONS_00025883	0.999283	7.70599e-07	LOC776067	TCONS_00025883
21	XM_015278520.2	NONGGAT003660.2	0.999234	8.8019e-07	STARD13	NONGGAT003660.2
22	XM_025149434.1	TCONS_00016063	0.999173	1.02555e-06	CCDC88A	TCONS_00016063
23	XM_015284075.2	NONGGAT010415.2	0.999123	1.15318e-06	TIAM2	NONGGAT010415.2
24	XM_025147271.1	TCONS_00023739	0.9991	1.21334e-06	SLC26A3	TCONS_00023739
25	XM_015294732.2	TCONS_00023739	0.999025	1.42436e-06	PIGQ	TCONS_00023739
26	XM_015291950.2	TCONS_00016063	0.998945	1.67039e-06	SEMA6D	TCONS_00016063
27	NM_001001340.2	NONGGAT002717.2	0.99894	1.68545e-06	TEAD4	NONGGAT002717.2
28	XM_025153788.1	TCONS_00021083	0.998823	2.07732e-06	CHRNA5	TCONS_00021083
29	XM_015285363.2	NONGGAT011225.2	0.998776	2.24496e-06	PCDH10	NONGGAT011225.2
30	NM_205192.2	NONGGAT000222.2	0.998679	2.6155e-06	FOXD1	NONGGAT000222.2
31	XM_015277660.2	NONGGAT003746.2	0.99864	2.77312e-06	TMEM174	NONGGAT003746.2
32	XM_015295521.1	NONGGAT007484.2	0.99854	3.19741e-06	EME1	NONGGAT007484.2
33	NM_205482.1	NONGGAT011837.2	0.998485	3.44089e-06	HAPLN1	NONGGAT011837.2
34	XM_015285181.2	NONGGAT010415.2	0.998484	3.44369e-06	MSRA	NONGGAT010415.2
35	XM_025149709.1	TCONS_00025883	0.998452	3.5921e-06	ADD1	TCONS_00025883
36	XM_025153308.1	TCONS_00016063	0.998445	3.62587e-06	GPR149	TCONS_00016063
37	XM_015287759.2	NONGGAT000801.2	0.998336	4.14864e-06	UNC79	NONGGAT000801.2
38	XM_025155743.1	TCONS_00025846	0.998322	4.22085e-06	SIRT4	TCONS_00025846
39	XM_025155743.1	NONGGAT000714.2	0.998286	4.40416e-06	SIRT4	NONGGAT000714.2
40	XM_015278728.2	NONGGAT011225.2	0.998265	4.51229e-06	SYT1	NONGGAT011225.2
41	XM_025149709.1	NONGGAT013994.1	0.998241	4.6371e-06	ADD1	NONGGAT013994.1
42	XM_015300112.2	NONGGAT004059.2	0.998197	4.87328e-06	PCLO	NONGGAT004059.2
43	XM_015292459.2	NONGGAT016611.1	0.998074	5.55884e-06	LOC415787	NONGGAT016611.1
44	XM_025146009.1	TCONS_00021083	0.998031	5.80902e-06	PLTGP6L1	TCONS_00021083
45	XM_015281810.2	TCONS_00025846	0.997994	6.03223e-06	TBC1D5	TCONS_00025846
46	XM_015294513.2	NONGGAT014958.1	0.997992	6.04176e-06	UNKL	NONGGAT014958.1
47	XM_015286795.2	NONGGAT006956.2	0.997965	6.20667e-06	CPT1A	NONGGAT006956.2
48	XM_025149709.1	NONGGAT007484.2	0.997847	6.95052e-06	ADD1	NONGGAT007484.2
49	XM_015295521.1	NONGGAT013994.1	0.997826	7.08127e-06	EME1	NONGGAT013994.1
50	XM_015284805.2	TCONS_00015084	-0.997825	7.09224e-06	CNOT4	TCONS_00015084
51	XM_015272943.2	TCONS_00021821	0.997684	8.04015e-06	CDKL5	TCONS_00021821
52	XM_015290295.2	NONGGAT006820.2	0.997665	8.17261e-06	STK38L	NONGGAT006820.2
53	XM_025141601.1	NONGGAT014958.1	0.997656	8.23831e-06	RHOT1	NONGGAT014958.1
54	XM_025150523.1	NONGGAT010307.2	-0.997646	8.30575e-06	LOC422171	NONGGAT010307.2
55	NM_205416.1	TCONS_00007799	-0.997593	8.68412e-06	IRF8	TCONS_00007799
56	XM_004940005.3	NONGGAT011837.2	0.997501	9.3571e-06	TRPS1	NONGGAT011837.2
57	XM_004946672.3	TCONS_00010841	0.997501	9.36106e-06	ASPA	TCONS_00010841
58	XM_015301073.2	TCONS_00021083	0.997489	9.44721e-06	PRDM15	TCONS_00021083
59	XM_025155547.1	NONGGAT004059.2	0.997489	9.45226e-06	AIFM3	NONGGAT004059.2
60	XM_015294513.2	NONGGAT001393.2	0.997479	9.52731e-06	UNKL	NONGGAT001393.2
61	XM_025152379.1	NONGGAT016050.1	0.997388	1.0226e-05	HNRNPA3	NONGGAT016050.1
62	XM_004949205.3	NONGGAT003660.2	-0.997367	1.03892e-05	KIF27	NONGGAT003660.2
63	XM_025155802.1	NONGGAT002717.2	0.99732	1.07662e-05	TNX	NONGGAT002717.2
64	XM_025149715.1	NONGGAT006948.2	0.997272	1.11538e-05	NELFA	NONGGAT006948.2
65	NM_001302142.1	NONGGAT004059.2	0.997231	1.14876e-05	S100B	NONGGAT004059.2
66	XM_025152256.1	NONGGAT011287.2	0.99718	1.19201e-05	WDSUB1	NONGGAT011287.2
67	XM_015295521.1	TCONS_00025883	0.997128	1.23581e-05	EME1	TCONS_00025883
68	XM_025144612.1	TCONS_00021083	0.997054	1.30069e-05	AKAP2	TCONS_00021083
69	NM_001305659.1	TCONS_00023816	-0.996963	1.38168e-05	SLC31A1	TCONS_00023816
70	XM_025155707.1	NONGGAT005254.2	0.996946	1.39722e-05	TMEM132D	NONGGAT005254.2
71	XM_025141601.1	NONGGAT001393.2	0.996938	1.40496e-05	RHOT1	NONGGAT001393.2
72	XM_025151973.1	NONGGAT006956.2	0.996906	1.4348e-05	LOC107053714	NONGGAT006956.2
73	XM_015289502.2	NONGGAT001393.2	0.996876	1.4628e-05	CARF	NONGGAT001393.2
74	XM_418581.6	NONGGAT004623.2	0.996813	1.52238e-05	MAP3K8	NONGGAT004623.2
75	XM_025150456.1	NONGGAT004273.2	0.996772	1.56169e-05	RTKN	NONGGAT004273.2
76	XM_015296182.2	NONGGAT004059.2	0.996757	1.57568e-05	MSI2	NONGGAT004059.2
77	XM_003641619.4	NONGGAT005940.2	0.99675	1.58217e-05	CLASP1	NONGGAT005940.2
78	XM_015276667.2	NONGGAT010341.2	0.996724	1.60825e-05	SH3D19	NONGGAT010341.2
79	XM_025148591.1	TCONS_00025883	0.996671	1.66081e-05	TTBK1	TCONS_00025883
80	XM_025151833.1	TCONS_00015084	-0.996646	1.68593e-05	MANBAL17	TCONS_00015084
81	XM_015289275.2	TCONS_00010841	-0.996639	1.69292e-05	GBE	TCONS_00010841
82	XM_025145637.1	NONGGAT000714.2	0.996614	1.71734e-05	PKNOX1	NONGGAT000714.2
83	XM_025148591.1	NONGGAT013994.1	0.996565	1.76775e-05	TTBK1	NONGGAT013994.1
84	XM_003642962.4	NONGGAT000222.2	0.996521	1.81314e-05	LOC426155	NONGGAT000222.2
85	NM_001007923.1	NONGGAT011225.2	0.9965	1.83504e-05	FABP2	NONGGAT011225.2
86	XM_025153790.1	NONGGAT016050.1	0.996475	1.86177e-05	CHRNA5	NONGGAT016050.1
87	XM_025155539.1	TCONS_00010587	-0.996466	1.87147e-05	ANKLE2	TCONS_00010587
88	XM_015283860.2	NONGGAT005254.2	0.996347	1.99899e-05	SYT14	NONGGAT005254.2
89	XM_025142510.1	TCONS_00009627	-0.996312	2.0372e-05	PUSL1	TCONS_00009627
90	XM_025148591.1	NONGGAT007484.2	0.996299	2.05206e-05	TTBK1	NONGGAT007484.2
91	XM_025145637.1	NONGGAT000222.2	0.996263	2.09204e-05	PKNOX1	NONGGAT000222.2
92	XM_015291950.2	NONGGAT010415.2	0.996244	2.1136e-05	SEMA6D	NONGGAT010415.2
93	XM_015287780.2	TCONS_00021821	0.996242	2.11623e-05	ALDH1L2	TCONS_00021821
94	XM_025148731.1	NONGGAT011485.2	-0.996238	2.12073e-05	ADGRG6	NONGGAT011485.2
95	NM_001202462.2	NONGGAT005621.2	0.996131	2.24278e-05	CFLAR	NONGGAT005621.2
96	XM_025144876.1	NONGGAT005702.2	0.99613	2.24353e-05	MOB3B	NONGGAT005702.2
97	XM_025144647.1	NONGGAT008791.2	0.995968	2.43486e-05	KANK1	NONGGAT008791.2
98	NM_205422.1	NONGGAT011485.2	0.99595	2.45738e-05	EXFABP	NONGGAT011485.2
99	XM_025146918.1	NONGGAT010415.2	0.995947	2.46089e-05	DLG2	NONGGAT010415.2
100	NM_001006361.1	NONGGAT004059.2	0.995865	2.5617e-05	DFNA5	NONGGAT004059.2
101	XM_015289502.2	NONGGAT014958.1	0.995854	2.5743e-05	CARF	NONGGAT014958.1
102	XM_015279012.2	TCONS_00016154	-0.995843	2.58825e-05	TLN2	TCONS_00016154
103	XM_004938782.3	TCONS_00009627	-0.99582	2.61777e-05	WASF3	TCONS_00009627
104	XM_015296175.2	TCONS_00022781	-0.995792	2.65273e-05	MSI2	TCONS_00022781
105	XM_015293074.2	NONGGAT002566.2	-0.995756	2.69789e-05	SLC26A6	NONGGAT002566.2
106	NM_205192.2	TCONS_00023739	0.995703	2.76553e-05	FOXD1	TCONS_00023739
107	XM_015288794.2	NONGGAT011558.2	0.995684	2.78971e-05	TNRC6B	NONGGAT011558.2
108	XM_004935486.3	TCONS_00016336	0.995648	2.83716e-05	RAB4A	TCONS_00016336
109	XM_025141601.1	TCONS_00016336	0.995581	2.92459e-05	RHOT1	TCONS_00016336
110	XM_015286924.2	NONGGAT000515.2	-0.995481	3.05905e-05	DPF3	NONGGAT000515.2
111	XM_003641046.4	TCONS_00021821	-0.995459	3.08852e-05	FBXO25	TCONS_00021821
112	XM_015293259.2	NONGGAT004059.2	0.995452	3.09835e-05	MCT2L	NONGGAT004059.2
113	XM_025148341.1	NONGGAT005960.2	0.995431	3.12656e-05	SVIL	NONGGAT005960.2
114	XM_420525.5	TCONS_00015084	0.995425	3.13428e-05	CEP44	TCONS_00015084
115	XM_015290440.2	TCONS_00025846	0.995414	3.14986e-05	METTL11B	TCONS_00025846
116	XM_015277625.2	NONGGAT007640.2	0.995395	3.17655e-05	POSTN	NONGGAT007640.2
117	XM_416866.6	NONGGAT002717.2	0.99539	3.18324e-05	PPP2R3B	NONGGAT002717.2
118	XM_025152419.1	NONGGAT002566.2	-0.995378	3.19969e-05	C2CD3	NONGGAT002566.2
119	XM_025148803.1	NONGGAT002913.2	0.995374	3.20473e-05	CYP2AC1	NONGGAT002913.2
120	XM_418798.5	TCONS_00013103	0.995222	3.41919e-05	SLC6A20	TCONS_00013103
121	XM_001233853.5	TCONS_00021821	0.995221	3.4204e-05	SETBP1	TCONS_00021821
122	XM_025149794.1	NONGGAT010062.2	-0.995175	3.4871e-05	GPM6B	NONGGAT010062.2
123	XM_015294732.2	TCONS_00025846	0.995158	3.51141e-05	PIGQ	TCONS_00025846
124	XM_025149790.1	NONGGAT002566.2	0.995139	3.53907e-05	PRKG2	NONGGAT002566.2
125	XM_015273812.2	TCONS_00021273	0.995053	3.66556e-05	PRKAG1	TCONS_00021273
126	XM_025148417.1	NONGGAT012013.2	0.995051	3.66745e-05	LOC112531968	NONGGAT012013.2
127	XM_025147274.1	TCONS_00023739	0.995043	3.67924e-05	SLC26A3	TCONS_00023739
128	XM_015290440.2	TCONS_00023739	0.99489	3.90963e-05	METTL11B	TCONS_00023739
129	XM_004935336.3	NONGGAT011225.2	0.994829	4.00435e-05	RD3	NONGGAT011225.2
130	NM_205192.2	NONGGAT000714.2	0.994825	4.00968e-05	FOXD1	NONGGAT000714.2
131	XM_015282721.2	NONGGAT007872.2	0.99476	4.11102e-05	MTFR1	NONGGAT007872.2
132	XM_004938639.3	NONGGAT007187.2	-0.994758	4.1151e-05	LMO7	NONGGAT007187.2
133	XM_015281805.2	NONGGAT010415.2	0.994725	4.16582e-05	KAT2B	NONGGAT010415.2
134	XM_025149709.1	NONGGAT000801.2	0.994701	4.20379e-05	ADD1	NONGGAT000801.2
135	XM_421248.5	NONGGAT007872.2	-0.994679	4.23871e-05	MIPOL1	NONGGAT007872.2
136	XM_025155367.1	NONGGAT003450.2	-0.994636	4.3085e-05	C14H16orf62	NONGGAT003450.2
137	XM_015285381.2	NONGGAT003746.2	0.994595	4.37414e-05	NEK1	NONGGAT003746.2
138	NM_205407.1	NONGGAT000801.2	0.994552	4.44426e-05	PTPRS	NONGGAT000801.2
139	XM_015278143.2	NONGGAT004163.2	0.994545	4.45532e-05	PDGFD	NONGGAT004163.2
140	XM_025142629.1	NONGGAT016050.1	0.994526	4.48634e-05	TP73	NONGGAT016050.1
141	XM_025154969.1	TCONS_00021083	0.994526	4.48661e-05	ABLIM3	TCONS_00021083
142	XM_015289410.2	NONGGAT000757.2	-0.994517	4.50197e-05	SATB2	NONGGAT000757.2
143	XM_004939390.3	TCONS_00021821	0.99446	4.59517e-05	GALNT15	TCONS_00021821
144	XM_015289412.2	NONGGAT008791.2	0.994434	4.63787e-05	SATB2	NONGGAT008791.2
145	XM_001232273.5	TCONS_00022781	0.994392	4.70939e-05	RAB9B	TCONS_00022781
146	NM_001048007.1	NONGGAT001849.2	0.994387	4.71737e-05	COPS8	NONGGAT001849.2
147	XM_025145073.1	NONGGAT004623.2	0.994353	4.77387e-05	CD274	NONGGAT004623.2
148	XM_004935987.2	TCONS_00026264	0.994329	4.81477e-05	SORBS2	TCONS_00026264
149	XM_015286451.2	NONGGAT010062.2	0.994313	4.84246e-05	MRVI1	NONGGAT010062.2
150	XM_025149081.1	NONGGAT013205.1	0.994208	5.02305e-05	PRR5	NONGGAT013205.1
151	XM_015301418.2	TCONS_00021821	0.994176	5.07811e-05	CD36	TCONS_00021821
152	XM_025155152.1	NONGGAT010415.2	0.994145	5.13141e-05	ZC3H7B	NONGGAT010415.2
153	XM_025143349.1	NONGGAT002717.2	0.994144	5.13459e-05	ZONADHL	NONGGAT002717.2
154	XM_418967.5	NONGGAT004623.2	-0.99405	5.29964e-05	PXDC1	NONGGAT004623.2
155	NM_001006130.1	NONGGAT010062.2	0.993992	5.40284e-05	USP10	NONGGAT010062.2
156	XM_015282178.2	NONGGAT005254.2	0.993964	5.4545e-05	RNF152	NONGGAT005254.2
157	XM_025145637.1	TCONS_00025846	0.993953	5.47422e-05	PKNOX1	TCONS_00025846
158	XM_015292400.2	NONGGAT010307.2	-0.993789	5.77423e-05	ZNF423	NONGGAT010307.2
159	XM_425809.5	TCONS_00021812	-0.993782	5.78674e-05	LOC428250	TCONS_00021812
160	XM_004938348.3	NONGGAT000515.2	0.993746	5.85409e-05	LIPI	NONGGAT000515.2
161	XM_025148591.1	NONGGAT000801.2	0.993677	5.98476e-05	TTBK1	NONGGAT000801.2
162	XM_025144418.1	TCONS_00013103	0.993639	6.05606e-05	EPS15L1	TCONS_00013103
163	XM_015290295.2	NONGGAT011225.2	-0.993631	6.07142e-05	STK38L	NONGGAT011225.2
164	XM_015298166.2	TCONS_00013103	0.993603	6.12608e-05	SCN3B	TCONS_00013103
165	XM_015295428.2	TCONS_00023816	-0.993585	6.16002e-05	MAFG	TCONS_00023816
166	XM_025152834.1	TCONS_00022781	0.993559	6.20925e-05	FAT3	TCONS_00022781
167	NM_001305107.1	NONGGAT000714.2	0.993526	6.27317e-05	AGTPBP1	NONGGAT000714.2
168	XM_418836.6	NONGGAT006820.2	0.993496	6.3311e-05	ANLN	NONGGAT006820.2
169	XM_004943490.3	TCONS_00018115	-0.993459	6.40434e-05	PHC3	TCONS_00018115
170	XM_015285270.1	NONGGAT011485.2	-0.993452	6.41813e-05	TRIM2	NONGGAT011485.2
171	XM_025153024.1	TCONS_00007799	0.993426	6.46865e-05	KCNT2	TCONS_00007799
172	XM_004949514.3	TCONS_00000633	0.993412	6.49507e-05	KIAA1958	TCONS_00000633
173	XM_025148930.1	NONGGAT011460.2	0.993381	6.55719e-05	MTHFD1L	NONGGAT011460.2
174	XM_015286246.2	NONGGAT016747.1	0.993329	6.66068e-05	NAV2	NONGGAT016747.1
175	NM_204600.1	NONGGAT004623.2	0.993322	6.67366e-05	SOCS3	NONGGAT004623.2
176	XM_025153761.1	NONGGAT004623.2	0.993314	6.68978e-05	MAP3K13	NONGGAT004623.2
177	XM_025143795.1	TCONS_00016063	0.99331	6.69778e-05	SLC35A5	TCONS_00016063
178	XM_025151368.1	NONGGAT000220.2	0.993293	6.73223e-05	TSPAN4	NONGGAT000220.2
179	XM_015295482.2	NONGGAT004273.2	0.993246	6.82685e-05	CACNA1G	NONGGAT004273.2
180	XM_015283570.2	TCONS_00010587	-0.993234	6.85034e-05	ATL2	TCONS_00010587
181	XM_025142629.1	NONGGAT002324.2	0.993232	6.85564e-05	TP73	NONGGAT002324.2
182	XM_025142012.1	TCONS_00021821	-0.993227	6.86529e-05	VMP1	TCONS_00021821
183	XM_015298634.2	TCONS_00007799	0.993175	6.97132e-05	FCRL4	TCONS_00007799
184	XM_015285495.2	NONGGAT012013.2	-0.99308	7.16577e-05	FRYL	NONGGAT012013.2
185	XM_015277021.2	NONGGAT011460.2	0.993045	7.23926e-05	DOCK10	NONGGAT011460.2
186	NM_001206496.2	NONGGAT006956.2	0.993023	7.28574e-05	ALDOC	NONGGAT006956.2
187	XM_015293364.2	NONGGAT003660.2	-0.992998	7.33698e-05	SLC41A3	NONGGAT003660.2
188	XM_015293314.2	NONGGAT005254.2	-0.992964	7.40828e-05	FAM3D	NONGGAT005254.2
189	XM_004945912.3	NONGGAT006820.2	-0.992961	7.4142e-05	SETX	NONGGAT006820.2
190	XM_025142998.1	TCONS_00021821	-0.992893	7.55946e-05	SRSF10	TCONS_00021821
191	NM_001305202.1	TCONS_00021273	-0.99288	7.58605e-05	COL17A1	TCONS_00021273
192	XM_025150285.1	TCONS_00014926	-0.992856	7.63628e-05	HEPH	TCONS_00014926
193	XM_025151975.1	NONGGAT007187.2	-0.992856	7.63796e-05	LOC101750892	NONGGAT007187.2
194	XM_015285767.2	NONGGAT003450.2	0.99284	7.67225e-05	ADD1	NONGGAT003450.2
195	XM_025155084.1	NONGGAT011225.2	-0.992832	7.68915e-05	RASD1	NONGGAT011225.2
196	XM_025144804.1	NONGGAT014666.1	-0.992822	7.7111e-05	DENND4C	NONGGAT014666.1
197	XM_025154969.1	TCONS_00016063	0.992791	7.77568e-05	ABLIM3	TCONS_00016063
198	XM_025148803.1	TCONS_00016154	-0.992776	7.81005e-05	CYP2AC1	TCONS_00016154
199	XM_025151341.1	NONGGAT010062.2	-0.992774	7.81448e-05	PPP1R14D	NONGGAT010062.2
200	XM_417481.6	NONGGAT001849.2	0.992762	7.84037e-05	ZNF831	NONGGAT001849.2
201	XM_421999.6	NONGGAT005254.2	0.992701	7.97089e-05	CYBRD1	NONGGAT005254.2
202	XM_025147271.1	TCONS_00025846	0.992675	8.02821e-05	SLC26A3	TCONS_00025846
203	XM_004949205.3	NONGGAT004163.2	-0.992591	8.21261e-05	KIF27	NONGGAT004163.2
204	XM_025151415.1	NONGGAT016747.1	0.992574	8.25122e-05	NAV2	NONGGAT016747.1
205	XM_015289502.2	TCONS_00016336	0.992488	8.44395e-05	CARF	TCONS_00016336
206	XM_025148191.1	TCONS_00010841	0.992458	8.51043e-05	LOC776273	TCONS_00010841
207	XM_025143795.1	TCONS_00021083	0.992448	8.53399e-05	SLC35A5	TCONS_00021083
208	XM_015289502.2	NONGGAT010341.2	0.992433	8.56673e-05	CARF	NONGGAT010341.2
209	XM_015275531.2	NONGGAT005250.2	0.992352	8.75029e-05	SSH1	NONGGAT005250.2
210	XM_004945972.3	NONGGAT011837.2	0.992334	8.79209e-05	SEC16A	NONGGAT011837.2
211	XM_025150092.1	NONGGAT016050.1	0.992326	8.8106e-05	SLC4A11	NONGGAT016050.1
212	XM_004947093.3	NONGGAT008791.2	0.992255	8.97342e-05	RBBP8NL	NONGGAT008791.2
213	XM_015278143.2	NONGGAT010062.2	0.992203	9.09412e-05	PDGFD	NONGGAT010062.2
214	XM_015276662.2	NONGGAT000220.2	0.992102	9.33277e-05	SH3D19	NONGGAT000220.2
215	XM_025148599.1	TCONS_00021821	0.991971	9.64401e-05	PLCB4	TCONS_00021821
216	XM_004940721.3	NONGGAT007640.2	-0.991959	9.67286e-05	CLCN5	NONGGAT007640.2
217	XM_025155242.1	NONGGAT002324.2	0.991953	9.68721e-05	C14H7ORF62	NONGGAT002324.2
218	XM_025149695.1	NONGGAT005960.2	0.991936	9.72771e-05	PI4K2B	NONGGAT005960.2
219	XM_015286474.2	NONGGAT013994.1	0.99193	9.74235e-05	SCUBE2	NONGGAT013994.1
220	XM_015286474.2	NONGGAT007484.2	0.991926	9.75169e-05	SCUBE2	NONGGAT007484.2
221	XM_015287120.2	NONGGAT005621.2	-0.991918	9.77034e-05	MAPKBP1	NONGGAT005621.2
222	XM_420139.6	NONGGAT002566.2	0.991899	9.81744e-05	XPNPEP2	NONGGAT002566.2
223	NM_205407.1	NONGGAT013205.1	0.991888	9.84386e-05	PTPRS	NONGGAT013205.1
224	XM_025141483.1	NONGGAT010341.2	0.991871	9.88435e-05	EXD3	NONGGAT010341.2
225	XM_025143660.1	NONGGAT001393.2	0.991871	9.88603e-05	ST7L	NONGGAT001393.2
226	NM_001008458.1	TCONS_00022781	-0.991862	9.90758e-05	BRE	TCONS_00022781
227	XM_015286474.2	TCONS_00025883	0.991821	0.000100071	SCUBE2	TCONS_00025883
228	XM_421999.6	NONGGAT008791.2	0.991787	0.000100892	CYBRD1	NONGGAT008791.2
229	XM_416732.6	NONGGAT007872.2	0.991782	0.000101015	SH3BGR	NONGGAT007872.2
230	XM_015290670.2	NONGGAT011485.2	0.991668	0.000103855	ZNF644	NONGGAT011485.2
231	XM_015290440.2	NONGGAT000222.2	0.991667	0.000103876	METTL11B	NONGGAT000222.2
232	XM_015294114.2	NONGGAT002717.2	0.991618	0.000105088	UBE2I	NONGGAT002717.2
233	XM_418430.6	NONGGAT006820.2	-0.991608	0.00010534	NDRG1	NONGGAT006820.2
234	XM_001232273.5	NONGGAT002717.2	0.991596	0.000105647	RAB9B	NONGGAT002717.2
235	NM_001006361.1	TCONS_00021821	0.99158	0.000106045	DFNA5	TCONS_00021821
236	XM_004939568.3	NONGGAT007872.2	0.991538	0.000107099	SUGCT	NONGGAT007872.2
237	NM_001005820.1	NONGGAT011837.2	0.991533	0.000107237	TMC3	NONGGAT011837.2
238	XM_015292996.2	TCONS_00021821	0.991489	0.000108336	CACNA1D	TCONS_00021821
239	XM_015291208.2	NONGGAT000515.2	-0.991468	0.000108873	PODN	NONGGAT000515.2
240	XM_025142012.1	TCONS_00021812	0.991456	0.000109183	VMP1	TCONS_00021812
241	XM_003642962.4	TCONS_00025846	0.991407	0.000110431	LOC426155	TCONS_00025846
242	XM_025145066.1	NONGGAT010312.2	0.991337	0.000112242	LOC112530660	NONGGAT010312.2
243	XM_025151917.1	NONGGAT007187.2	-0.991336	0.000112272	LOC112532700	NONGGAT007187.2
244	XM_015293314.2	NONGGAT008791.2	-0.991335	0.000112306	FAM3D	NONGGAT008791.2
245	NM_001199538.1	TCONS_00015084	-0.99131	0.000112952	PIK3CG	TCONS_00015084
246	XM_420693.6	NONGGAT006956.2	-0.991289	0.000113497	DLC1	NONGGAT006956.2
247	XM_421999.6	NONGGAT000757.2	-0.99127	0.000113983	CYBRD1	NONGGAT000757.2
248	XM_025142720.1	TCONS_00021273	-0.991257	0.000114313	SLC45A1	TCONS_00021273
249	NM_204387.2	TCONS_00023816	-0.991219	0.00011532	CREM	TCONS_00023816
250	XM_015295655.2	TCONS_00021821	0.991194	0.000115977	TMIGD1	TCONS_00021821
251	XM_025141483.1	NONGGAT001393.2	0.991187	0.00011617	EXD3	NONGGAT001393.2
252	XM_422896.5	TCONS_00021273	0.991159	0.000116909	ZFAND2A	TCONS_00021273
253	XM_015294513.2	NONGGAT010341.2	0.99114	0.000117403	UNKL	NONGGAT010341.2
254	XM_025143660.1	NONGGAT014958.1	0.991133	0.000117587	ST7L	NONGGAT014958.1
255	NM_001001470.1	NONGGAT006956.2	0.991121	0.000117893	LYG2	NONGGAT006956.2
256	XM_015290911.2	NONGGAT008791.2	-0.99111	0.000118201	PFKFB3	NONGGAT008791.2
257	XM_015288857.2	NONGGAT007872.2	-0.991094	0.00011863	SLC35G1	NONGGAT007872.2
258	XM_025149791.1	NONGGAT005254.2	0.991091	0.000118699	RASGEF1B	NONGGAT005254.2
259	XM_015279367.2	NONGGAT013205.1	0.991091	0.000118705	GARNL3	NONGGAT013205.1
260	XM_004938088.3	NONGGAT010300.2	-0.991082	0.000118943	ITFG2	NONGGAT010300.2
261	XM_015298139.2	NONGGAT016050.1	0.991077	0.000119079	ZONADHL	NONGGAT016050.1
262	XM_025148609.1	NONGGAT007187.2	-0.991035	0.00012019	TASP1	NONGGAT007187.2
263	XM_015285924.2	NONGGAT006544.2	-0.991035	0.000120202	MAEA	NONGGAT006544.2
264	XM_015281731.2	TCONS_00021274	0.991022	0.000120539	TRAK1	TCONS_00021274
265	XM_015298619.2	NONGGAT004273.2	0.991015	0.000120719	RPRD2	NONGGAT004273.2
266	XM_015284397.2	NONGGAT006956.2	0.991011	0.000120828	SIPA1L2	NONGGAT006956.2
267	XM_420525.5	TCONS_00007799	-0.990987	0.000121477	CEP44	TCONS_00007799
268	XM_015276456.2	NONGGAT001393.2	0.990973	0.00012187	ADGRL3	NONGGAT001393.2
269	XM_015278520.2	NONGGAT004163.2	0.99094	0.000122765	STARD13	NONGGAT004163.2
270	XM_004946205.3	NONGGAT005702.2	-0.990898	0.000123902	BPTF	NONGGAT005702.2
271	NM_001114852.1	NONGGAT016611.1	-0.990873	0.000124564	SCOC	NONGGAT016611.1
272	XM_015286378.2	NONGGAT011460.2	0.990849	0.000125229	AMPD3	NONGGAT011460.2
273	XM_015284485.2	NONGGAT016747.1	0.990823	0.000125942	CEP85L	NONGGAT016747.1
274	XM_025153308.1	TCONS_00021083	0.990821	0.000125987	GPR149	TCONS_00021083
275	XM_015288533.2	NONGGAT002324.2	0.990818	0.000126069	ADD3	NONGGAT002324.2
276	XM_015300183.2	NONGGAT004273.2	0.990756	0.000127781	KDM4B	NONGGAT004273.2
277	XM_025154268.1	NONGGAT004059.2	0.990751	0.000127925	OSGIN1	NONGGAT004059.2
278	XM_025148191.1	NONGGAT005702.2	0.990749	0.000127977	LOC776273	NONGGAT005702.2
279	XM_015288320.2	TCONS_00025883	0.990735	0.000128353	CAMK2G	TCONS_00025883
280	XM_418836.6	NONGGAT011225.2	-0.990711	0.000129014	ANLN	NONGGAT011225.2
281	XM_015281904.2	NONGGAT003660.2	0.990679	0.000129916	UMAD1	NONGGAT003660.2
282	XM_015295655.2	NONGGAT000515.2	-0.990648	0.000130785	TMIGD1	NONGGAT000515.2
283	NM_205498.1	NONGGAT011485.2	0.990621	0.000131546	IL8L2	NONGGAT011485.2
284	XM_025144876.1	TCONS_00010841	0.990619	0.000131593	MOB3B	TCONS_00010841
285	XM_419620.6	TCONS_00000633	-0.990572	0.000132902	SLC22A3	TCONS_00000633
286	XM_015301339.2	NONGGAT010062.2	0.990534	0.000133976	LOC107056283	NONGGAT010062.2
287	XM_004937171.3	NONGGAT011225.2	0.990532	0.000134026	NPR3	NONGGAT011225.2
288	XM_015285181.2	TCONS_00016063	0.990506	0.000134781	MSRA	TCONS_00016063
289	XM_004947701.3	NONGGAT011485.2	0.990479	0.000135536	PTAFR	NONGGAT011485.2
290	XM_015299500.2	NONGGAT005254.2	-0.990467	0.000135881	IKZF3	NONGGAT005254.2
291	XM_421664.6	NONGGAT002717.2	0.99046	0.000136087	PANK1	NONGGAT002717.2
292	XM_025150836.1	NONGGAT010300.2	-0.990445	0.000136519	GPHN	NONGGAT010300.2
293	XM_015286474.2	NONGGAT000801.2	0.990373	0.000138577	SCUBE2	NONGGAT000801.2
294	XM_025149965.1	NONGGAT011837.2	0.990368	0.000138704	KLHL5	NONGGAT011837.2
295	XM_015284331.2	NONGGAT007187.2	0.990348	0.000139297	NET1	NONGGAT007187.2
296	XM_015276576.1	NONGGAT014958.1	0.990335	0.000139667	AIMP1	NONGGAT014958.1
297	XM_025146009.1	TCONS_00016063	0.990332	0.000139764	PLTGP6L1	TCONS_00016063
298	XM_015276576.1	NONGGAT001393.2	0.99032	0.000140109	AIMP1	NONGGAT001393.2
299	XM_015291145.2	TCONS_00014997	-0.990314	0.000140272	DOCK7	TCONS_00014997
300	XM_025152275.1	TCONS_00010587	-0.990278	0.000141314	ZBTB20	TCONS_00010587
301	XM_426403.6	TCONS_00013698	-0.990264	0.000141722	TMEM86A	TCONS_00013698
302	XM_025154268.1	TCONS_00021821	0.990258	0.000141891	OSGIN1	TCONS_00021821
303	XM_418430.6	NONGGAT004163.2	0.990222	0.000142938	NDRG1	NONGGAT004163.2
304	XM_417087.6	TCONS_00021821	0.990207	0.000143396	FREM2	TCONS_00021821
305	XM_015279012.2	NONGGAT002913.2	0.990167	0.000144558	TLN2	NONGGAT002913.2
306	XM_025152141.1	NONGGAT002717.2	0.990155	0.000144913	SCN9A	NONGGAT002717.2
307	XM_025141483.1	NONGGAT014958.1	0.990155	0.000144915	EXD3	NONGGAT014958.1
308	XM_421654.5	NONGGAT002425.2	0.990147	0.000145155	VSTM4	NONGGAT002425.2
309	XM_015283631.2	NONGGAT006544.2	-0.990134	0.000145535	TRMT6	NONGGAT006544.2
310	XM_025143660.1	TCONS_00016336	0.990074	0.000147306	ST7L	TCONS_00016336
311	XM_015281016.2	NONGGAT004273.2	0.990067	0.000147503	CHRDL2	NONGGAT004273.2
312	XM_015278143.2	NONGGAT006820.2	-0.990057	0.000147815	PDGFD	NONGGAT006820.2
313	NM_001030617.2	TCONS_00022781	0.990037	0.000148396	HAVCR1	TCONS_00022781
314	XM_025152112.1	NONGGAT010300.2	-0.990035	0.000148443	IKZF2	NONGGAT010300.2
315	XM_025147965.1	TCONS_00021273	0.990035	0.000148462	IL22	TCONS_00021273
316	XM_015294732.2	NONGGAT000222.2	0.990024	0.000148779	PIGQ	NONGGAT000222.2
317	XM_025147274.1	TCONS_00025846	0.990014	0.00014909	SLC26A3	TCONS_00025846
318	NM_001282184.1	NONGGAT000757.2	-0.989997	0.000149582	TMIGD1	NONGGAT000757.2
319	XM_025156028.1	NONGGAT010300.2	-0.989993	0.000149714	GSN	NONGGAT010300.2
320	XM_015294665.1	TCONS_00010841	0.98999	0.000149792	WDR24	TCONS_00010841
321	XM_418562.5	NONGGAT000515.2	-0.989989	0.000149843	WDR37	NONGGAT000515.2
322	XM_025149802.1	NONGGAT002425.2	0.989967	0.000150492	GPM6B	NONGGAT002425.2
323	XM_015288171.2	TCONS_00016063	0.989949	0.000151014	KCNMA1	TCONS_00016063
324	XM_004945543.3	NONGGAT007187.2	-0.989948	0.000151044	PITPNM2	NONGGAT007187.2
325	XM_004945912.3	NONGGAT010062.2	0.989922	0.000151838	SETX	NONGGAT010062.2
326	XM_015288130.2	TCONS_00021812	-0.989921	0.000151871	RHOBTB1	TCONS_00021812
327	XM_004942263.3	NONGGAT006820.2	-0.989917	0.000151991	SH3PXD2A	NONGGAT006820.2
328	XM_025151341.1	NONGGAT006820.2	0.989894	0.000152686	PPP1R14D	NONGGAT006820.2
329	NM_205489.2	NONGGAT005249.2	-0.989882	0.000153036	HBBA	NONGGAT005249.2
330	XM_015288320.2	NONGGAT013994.1	0.989876	0.000153236	CAMK2G	NONGGAT013994.1
331	XM_015280143.2	NONGGAT002502.2	0.989873	0.000153308	PDCD1LG2	NONGGAT002502.2
332	XM_001232273.5	NONGGAT016747.1	0.98986	0.000153709	RAB9B	NONGGAT016747.1
333	XM_420386.6	NONGGAT003660.2	-0.989818	0.00015499	FNIP2	NONGGAT003660.2
334	XM_025151341.1	NONGGAT011225.2	-0.989817	0.000155026	PPP1R14D	NONGGAT011225.2
335	XM_025147449.1	NONGGAT000222.2	0.989815	0.00015507	CD36	NONGGAT000222.2
336	XM_025153788.1	TCONS_00016063	0.989814	0.000155104	CHRNA5	TCONS_00016063
337	XM_015292381.2	TCONS_00021812	-0.989801	0.0001555	CHD9	TCONS_00021812
338	XM_004935486.3	NONGGAT014958.1	0.989792	0.000155758	RAB4A	NONGGAT014958.1
339	XM_025150851.1	TCONS_00007788	0.989785	0.000155975	LGMN	TCONS_00007788
340	XM_025148803.1	TCONS_00013698	-0.989773	0.000156356	CYP2AC1	TCONS_00013698
341	NM_001006343.1	NONGGAT000515.2	0.98975	0.000157067	TNFAIP8L1	NONGGAT000515.2
342	XM_025150622.1	TCONS_00007728	0.989719	0.000157994	TEAD1	TCONS_00007728
343	XM_015276662.2	NONGGAT007872.2	0.989641	0.000160397	SH3D19	NONGGAT007872.2
344	XM_015289059.2	NONGGAT016050.1	0.989632	0.000160683	ZRANB1	NONGGAT016050.1
345	XM_004937853.3	NONGGAT004059.2	0.98963	0.00016075	TMEM213	NONGGAT004059.2
346	XM_417105.6	TCONS_00021274	0.989627	0.000160833	KL	TCONS_00021274
347	XM_004941874.3	NONGGAT006820.2	-0.989594	0.000161871	TC2N	NONGGAT006820.2
348	XM_015288130.2	NONGGAT011837.2	0.989571	0.000162593	RHOBTB1	NONGGAT011837.2
349	XM_025149853.1	NONGGAT010062.2	0.989567	0.000162689	UBA6	NONGGAT010062.2
350	XM_015301418.2	NONGGAT000515.2	-0.98956	0.000162935	CD36	NONGGAT000515.2
351	XM_015287519.2	NONGGAT006341.2	-0.989551	0.000163196	FBXO34	NONGGAT006341.2
352	XM_025147734.1	NONGGAT003450.2	0.989538	0.000163599	ABCA13	NONGGAT003450.2
353	XM_015286766.2	NONGGAT011837.2	0.989532	0.000163794	CTTN	NONGGAT011837.2
354	XM_015287519.2	NONGGAT016747.1	0.989529	0.000163887	FBXO34	NONGGAT016747.1
355	XM_025156064.1	TCONS_00016063	0.989526	0.000163972	GTF3C5	TCONS_00016063
356	NM_001198738.1	NONGGAT005249.2	0.989517	0.000164261	P4HA1	NONGGAT005249.2
357	XM_004935486.3	NONGGAT010341.2	0.989502	0.000164721	RAB4A	NONGGAT010341.2
358	XM_416866.6	TCONS_00022781	0.989474	0.000165603	PPP2R3B	TCONS_00022781
359	XM_015293262.2	NONGGAT002324.2	0.989471	0.000165701	MCT2L	NONGGAT002324.2
360	XM_015292996.2	NONGGAT006820.2	-0.989454	0.000166232	CACNA1D	NONGGAT006820.2
361	XM_025155152.1	TCONS_00016063	0.989454	0.000166253	ZC3H7B	TCONS_00016063
362	XM_417950.5	TCONS_00021812	0.989441	0.000166647	KCTD20	TCONS_00021812
363	XM_015288171.2	TCONS_00021083	0.989409	0.00016766	KCNMA1	TCONS_00021083
364	XM_015278059.2	NONGGAT007187.2	-0.9894	0.000167944	B3GNT2	NONGGAT007187.2
365	XM_025154985.1	NONGGAT010312.2	0.989278	0.000171821	CYFIP2	NONGGAT010312.2
366	XM_025141590.1	NONGGAT011225.2	-0.989255	0.000172549	CD7	NONGGAT011225.2
367	XM_015294657.2	NONGGAT014958.1	0.989213	0.000173899	UBN1	NONGGAT014958.1
368	XM_015282201.2	TCONS_00000633	0.989166	0.000175419	ZCCHC2	TCONS_00000633
369	XM_015276456.2	NONGGAT010341.2	0.989154	0.000175811	ADGRL3	NONGGAT010341.2
370	NM_001305107.1	NONGGAT000222.2	0.989141	0.000176247	AGTPBP1	NONGGAT000222.2
371	XM_015293037.2	NONGGAT016073.1	-0.989116	0.000177055	SLMAP	NONGGAT016073.1
372	XM_421732.6	TCONS_00018115	-0.989113	0.000177152	WBP1L	TCONS_00018115
373	XM_015276456.2	NONGGAT014958.1	0.989111	0.000177213	ADGRL3	NONGGAT014958.1
374	XM_015292381.2	NONGGAT000515.2	-0.989097	0.00017767	CHD9	NONGGAT000515.2
375	XM_004943504.3	TCONS_00023739	-0.989073	0.000178438	MECOM	TCONS_00023739
376	XM_015290812.2	NONGGAT006820.2	-0.989061	0.000178841	CDKN1AL	NONGGAT006820.2
377	XM_015283570.2	NONGGAT000184.2	-0.989049	0.000179222	ATL2	NONGGAT000184.2
378	XM_015296276.2	NONGGAT001393.2	0.989019	0.000180222	PHF20	NONGGAT001393.2
379	XM_015289585.2	TCONS_00007788	0.989008	0.00018058	MTX2	TCONS_00007788
380	XM_015273094.2	NONGGAT004163.2	-0.989001	0.000180793	CLC2DL4	NONGGAT004163.2
381	XM_015301418.2	TCONS_00021812	-0.988975	0.000181654	CD36	TCONS_00021812
382	NM_001277408.1	NONGGAT004623.2	-0.988961	0.000182101	FETUB	NONGGAT004623.2
383	XM_015288242.2	TCONS_00016336	0.988936	0.000182935	SPOCK2	TCONS_00016336
384	XM_015295472.2	NONGGAT011837.2	0.988935	0.000182985	NAT9	NONGGAT011837.2
385	XM_025147449.1	TCONS_00025846	0.988915	0.000183626	CD36	TCONS_00025846
386	XM_004935986.3	NONGGAT005960.2	0.988905	0.000183963	SORBS2	NONGGAT005960.2
387	XM_424842.6	NONGGAT007187.2	-0.988881	0.000184752	RFK	NONGGAT007187.2
388	XM_015288758.2	TCONS_00021812	-0.988869	0.000185174	LZTS2	TCONS_00021812
389	XM_015273094.2	TCONS_00026264	-0.988799	0.000187487	CLC2DL4	TCONS_00026264
390	XM_004935486.3	NONGGAT001393.2	0.988761	0.000188748	RAB4A	NONGGAT001393.2
391	XM_025155743.1	TCONS_00023739	0.988755	0.000188959	SIRT4	TCONS_00023739
392	XM_015277329.2	NONGGAT006948.2	-0.988729	0.000189822	DCAF12	NONGGAT006948.2
393	XM_025151082.1	TCONS_00000633	0.988705	0.000190628	PPP2R3C	TCONS_00000633
394	XM_015279049.2	NONGGAT007872.2	0.9887	0.000190797	NEO1	NONGGAT007872.2
395	XM_015288320.2	NONGGAT007484.2	0.988691	0.000191103	CAMK2G	NONGGAT007484.2
396	XM_001235220.4	NONGGAT006341.2	0.988675	0.000191661	METTL6	NONGGAT006341.2
397	NM_001079733.2	NONGGAT002425.2	-0.988673	0.00019171	ATE1	NONGGAT002425.2
398	XM_015292516.2	NONGGAT016050.1	0.988654	0.00019237	ADAMTS18	NONGGAT016050.1
399	XM_004943237.3	TCONS_00013698	-0.988651	0.000192465	SOAT1	TCONS_00013698
400	XM_015284136.2	TCONS_00023739	0.988641	0.000192792	L3MBTL3	TCONS_00023739
401	XM_015280093.2	NONGGAT011225.2	-0.98862	0.000193536	PLIN2	NONGGAT011225.2
402	XM_004943093.3	NONGGAT004623.2	0.988611	0.000193829	GPSM2	NONGGAT004623.2
403	XM_025151082.1	NONGGAT010062.2	0.988523	0.000196814	PPP2R3C	NONGGAT010062.2
404	XM_015287193.2	NONGGAT010300.2	-0.988519	0.000196968	PRDM11	NONGGAT010300.2
405	XM_417950.5	TCONS_00021821	-0.988513	0.000197185	KCTD20	TCONS_00021821
406	NM_205471.1	TCONS_00021273	-0.988507	0.000197389	PCK1	TCONS_00021273
407	XM_025142516.1	NONGGAT002717.2	0.98846	0.000198986	SAMD11	NONGGAT002717.2
408	XM_419026.5	NONGGAT000515.2	-0.98846	0.000199005	UPP1	NONGGAT000515.2
409	XM_025147449.1	NONGGAT000714.2	0.988454	0.000199183	CD36	NONGGAT000714.2
410	XM_015281978.2	TCONS_00014926	-0.988448	0.000199412	ADAM22	TCONS_00014926
411	XM_015280244.2	TCONS_00021273	0.988444	0.00019955	TJP2	TCONS_00021273
412	XM_025152470.1	NONGGAT004273.2	0.988439	0.000199713	DIP2A	NONGGAT004273.2
413	NM_001198662.1	TCONS_00021273	-0.988437	0.000199776	ENPP2	TCONS_00021273
414	XM_025150950.1	TCONS_00013698	-0.98843	0.000200035	TMEM86A	TCONS_00013698
415	NM_001006130.1	NONGGAT004163.2	0.988415	0.000200555	USP10	NONGGAT004163.2
416	XM_004945912.3	NONGGAT011225.2	0.988405	0.000200878	SETX	NONGGAT011225.2
417	XM_004949205.3	NONGGAT011558.2	-0.988382	0.000201668	KIF27	NONGGAT011558.2
418	XM_025141409.1	NONGGAT002913.2	-0.988337	0.000203239	SLC2A6	NONGGAT002913.2
419	XM_025150876.1	NONGGAT000220.2	-0.988333	0.000203385	AHNAK2	NONGGAT000220.2
420	XM_015289412.2	NONGGAT000757.2	-0.988326	0.000203631	SATB2	NONGGAT000757.2
421	XM_001231863.5	NONGGAT006956.2	-0.988281	0.00020521	TPPP	NONGGAT006956.2
422	XM_015278917.2	NONGGAT016050.1	0.988279	0.000205273	GCOM1	NONGGAT016050.1
423	XM_015287778.2	NONGGAT005250.2	0.988262	0.000205852	CCDC85C	NONGGAT005250.2
424	XM_015294657.2	NONGGAT001393.2	0.988244	0.000206494	UBN1	NONGGAT001393.2
425	XM_015295472.2	NONGGAT004059.2	0.988243	0.000206521	NAT9	NONGGAT004059.2
426	XM_015278150.2	NONGGAT005621.2	-0.988224	0.00020718	EDNRB2	NONGGAT005621.2
427	XM_025152834.1	NONGGAT016747.1	0.988223	0.000207216	FAT3	NONGGAT016747.1
428	XM_015296276.2	NONGGAT014958.1	0.988215	0.000207497	PHF20	NONGGAT014958.1
429	XM_015291096.2	NONGGAT002324.2	0.988207	0.000207775	PFKFB3	NONGGAT002324.2
430	XM_004942126.2	TCONS_00021812	0.988207	0.000207807	ARHGAP22	TCONS_00021812
431	XM_015291976.2	TCONS_00026264	0.988187	0.000208492	PLXNA4	TCONS_00026264
432	XM_025151082.1	NONGGAT004163.2	0.988183	0.000208625	PPP2R3C	NONGGAT004163.2
433	XM_015275642.2	NONGGAT007872.2	0.988144	0.000210018	EP400	NONGGAT007872.2
434	NM_205407.1	NONGGAT007484.2	0.988119	0.000210915	PTPRS	NONGGAT007484.2
435	NM_204864.3	TCONS_00014993	0.9881	0.000211558	MEF2A	TCONS_00014993
436	NM_205416.1	TCONS_00015084	0.988086	0.000212077	IRF8	TCONS_00015084
437	XM_015287550.2	NONGGAT006544.2	0.988085	0.000212109	ALKBH1	NONGGAT006544.2
438	XM_003642368.4	TCONS_00023739	0.988043	0.000213612	OTOP2	TCONS_00023739
439	NM_001030871.3	NONGGAT006820.2	0.98804	0.00021371	CDK11A	NONGGAT006820.2
440	XM_015292321.2	TCONS_00026264	0.988033	0.000213967	KIFC3	TCONS_00026264
441	XM_004949751.3	NONGGAT004059.2	0.988012	0.000214692	NEMP1	NONGGAT004059.2
442	NM_001277910.2	NONGGAT006341.2	-0.988	0.000215152	DHRS3	NONGGAT006341.2
443	XM_015280094.2	NONGGAT011225.2	-0.987997	0.000215228	PLIN2	NONGGAT011225.2
444	XM_015286871.2	TCONS_00000633	0.987991	0.000215446	ANO1	TCONS_00000633
445	XM_425809.5	TCONS_00021821	0.987981	0.000215804	LOC428250	TCONS_00021821
446	XM_025145896.1	NONGGAT002324.2	0.987952	0.000216849	LOC101747860	NONGGAT002324.2
447	XM_015277660.2	NONGGAT000714.2	0.987925	0.000217837	TMEM174	NONGGAT000714.2
448	XM_420386.6	NONGGAT011558.2	-0.987923	0.000217899	FNIP2	NONGGAT011558.2
449	XM_015281323.2	NONGGAT010415.2	0.987921	0.000217976	THRB	NONGGAT010415.2
450	XM_015299502.2	NONGGAT004059.2	0.987914	0.000218227	IKZF3	NONGGAT004059.2
451	XM_004945912.3	NONGGAT004163.2	0.987891	0.000219049	SETX	NONGGAT004163.2
452	XM_015283860.2	NONGGAT000757.2	-0.987883	0.000219344	SYT14	NONGGAT000757.2
453	XM_003641046.4	NONGGAT004059.2	-0.98788	0.000219447	FBXO25	NONGGAT004059.2
454	NM_001277721.1	NONGGAT006956.2	-0.987875	0.000219637	MEP1A	NONGGAT006956.2
455	XM_015286451.2	TCONS_00000633	0.987874	0.000219655	MRVI1	TCONS_00000633
456	XM_025144218.1	NONGGAT010062.2	-0.987856	0.000220323	MAP3K3	NONGGAT010062.2
457	XM_425725.6	NONGGAT011225.2	-0.987853	0.000220422	AURKA	NONGGAT011225.2
458	XM_015288184.2	NONGGAT000757.2	-0.987835	0.000221074	KCNMA1	NONGGAT000757.2
459	XM_015296229.2	TCONS_00007788	-0.987823	0.000221512	EPB41L1	TCONS_00007788
460	NM_001278089.1	TCONS_00014993	-0.98776	0.00022381	MMP10	TCONS_00014993
461	XM_015279049.2	NONGGAT000220.2	0.98775	0.000224192	NEO1	NONGGAT000220.2
462	XM_015295654.2	NONGGAT000757.2	-0.987731	0.000224878	TMIGD1	NONGGAT000757.2
463	XM_422269.6	TCONS_00016154	-0.987725	0.000225093	ABL2	TCONS_00016154
464	XM_025152623.1	NONGGAT011287.2	0.987717	0.000225398	ABCB11	NONGGAT011287.2
465	XM_015280143.2	TCONS_00010841	0.9877	0.000225995	PDCD1LG2	TCONS_00010841
466	XM_015279981.2	TCONS_00007788	-0.9877	0.000226001	PITPNC1	TCONS_00007788
467	XM_015298236.2	NONGGAT011225.2	0.987686	0.00022653	BACE1	NONGGAT011225.2
468	XM_025153849.1	NONGGAT002566.2	-0.987677	0.000226859	LRRC28	NONGGAT002566.2
469	XM_015290812.2	NONGGAT004163.2	0.987635	0.000228391	CDKN1AL	NONGGAT004163.2
470	XM_015294476.2	TCONS_00021274	-0.987626	0.000228734	SLC5A11	TCONS_00021274
471	XM_025147726.1	NONGGAT006820.2	-0.987615	0.000229138	UPP1	NONGGAT006820.2
472	XM_015286869.2	TCONS_00026264	0.987569	0.000230824	ANO1	TCONS_00026264
473	XM_025151270.1	TCONS_00023739	-0.987564	0.000231011	TMEM62	TCONS_00023739
474	XM_004944768.3	NONGGAT005254.2	0.987555	0.000231368	SLC23A1	NONGGAT005254.2
475	XM_015298232.2	NONGGAT001849.2	0.987465	0.000234716	SIK3	NONGGAT001849.2
476	XM_025151443.1	NONGGAT013205.1	0.987402	0.000237077	KCNMA1	NONGGAT013205.1
477	XM_015279035.2	NONGGAT001849.2	0.9874	0.00023714	ISLR	NONGGAT001849.2
478	XM_015300287.2	NONGGAT012013.2	-0.987395	0.000237346	CS	NONGGAT012013.2
479	XM_015297806.2	NONGGAT002425.2	-0.987348	0.00023909	ZMYM4	NONGGAT002425.2
480	XM_025151974.1	NONGGAT016747.1	-0.987323	0.000240048	LOC107053714	NONGGAT016747.1
481	XM_015299455.2	TCONS_00000633	-0.987279	0.000241705	ETV4	TCONS_00000633
482	XM_015299527.2	TCONS_00009627	-0.987276	0.000241815	CACNB1	TCONS_00009627
483	XM_015281810.2	TCONS_00023739	0.987256	0.000242575	TBC1D5	TCONS_00023739
484	XM_004940768.3	NONGGAT002913.2	-0.987251	0.000242768	GLOD5	NONGGAT002913.2
485	XM_015289984.2	NONGGAT002425.2	0.987235	0.000243393	KALRN	NONGGAT002425.2
486	XM_015279012.2	TCONS_00013698	-0.987222	0.000243864	TLN2	TCONS_00013698
487	XM_004944237.3	TCONS_00021821	0.987219	0.00024398	KCTD15	TCONS_00021821
488	XM_015281447.2	TCONS_00021821	0.987201	0.000244666	DFNA5	TCONS_00021821
489	XM_001233763.5	NONGGAT002913.2	-0.98718	0.00024546	NPM3	NONGGAT002913.2
490	XM_015292381.2	TCONS_00021821	0.987171	0.00024581	CHD9	TCONS_00021821
491	XM_025152384.1	NONGGAT000220.2	-0.987166	0.000246027	MT	NONGGAT000220.2
492	XM_004934358.3	TCONS_00026264	0.987147	0.000246725	DEPDC5	TCONS_00026264
493	XM_004947981.3	NONGGAT011225.2	-0.987147	0.000246732	ST14	NONGGAT011225.2
494	XM_025149434.1	NONGGAT010415.2	0.987104	0.000248379	CCDC88A	NONGGAT010415.2
495	NM_204387.2	TCONS_00021274	0.987101	0.000248498	CREM	TCONS_00021274
496	XM_025155663.1	NONGGAT007640.2	-0.987097	0.000248667	WASHC4	NONGGAT007640.2
497	XM_415969.6	NONGGAT012013.2	0.987085	0.000249122	GSAP	NONGGAT012013.2
498	XM_015295654.2	NONGGAT002566.2	0.98707	0.000249708	TMIGD1	NONGGAT002566.2
499	NM_001006278.1	NONGGAT006948.2	0.987064	0.000249927	MMP7	NONGGAT006948.2
500	XM_015275531.2	TCONS_00013698	-0.987061	0.000250046	SSH1	TCONS_00013698
501	XM_004944764.3	TCONS_00014926	0.987036	0.000250993	LOC101747310	TCONS_00014926
502	XM_025145754.1	TCONS_00007788	-0.987025	0.000251425	EVI5L	TCONS_00007788
503	XM_025148599.1	NONGGAT006820.2	-0.986981	0.000253135	PLCB4	NONGGAT006820.2
504	XM_004944237.3	TCONS_00021812	-0.986968	0.000253632	KCTD15	TCONS_00021812
505	XM_015294665.1	NONGGAT005702.2	0.986958	0.000254033	WDR24	NONGGAT005702.2
506	XM_015283682.2	NONGGAT004273.2	0.986946	0.00025449	THADA	NONGGAT004273.2
507	XM_004944000.3	NONGGAT016747.1	0.986939	0.000254754	TUBGCP4	NONGGAT016747.1
508	XM_025142487.1	TCONS_00026264	-0.986939	0.000254759	ENO1	TCONS_00026264
509	NM_001002856.1	TCONS_00007788	0.986936	0.00025487	IFI27L2	TCONS_00007788
510	XM_015286190.2	TCONS_00017906	0.986919	0.000255547	PRMT3	TCONS_00017906
511	XM_015294394.2	TCONS_00023739	-0.986913	0.000255798	DHRS7B	TCONS_00023739
512	XM_025153790.1	NONGGAT002324.2	0.986901	0.000256234	CHRNA5	NONGGAT002324.2
513	XM_015289412.2	NONGGAT005254.2	0.9869	0.000256276	SATB2	NONGGAT005254.2
514	XM_004935987.2	NONGGAT010062.2	0.986897	0.000256401	SORBS2	NONGGAT010062.2
515	XM_015296655.2	NONGGAT010312.2	0.986866	0.000257609	CABLES2	NONGGAT010312.2
516	XM_004946672.3	NONGGAT002502.2	0.986843	0.000258529	ASPA	NONGGAT002502.2
517	XM_025153808.1	TCONS_00026264	-0.986823	0.000259305	PKM	TCONS_00026264
518	XM_015287780.2	TCONS_00021812	-0.986802	0.000260148	ALDH1L2	TCONS_00021812
519	XM_025142064.1	NONGGAT006820.2	-0.986801	0.000260188	GYS2	NONGGAT006820.2
520	XM_015281890.2	NONGGAT013205.1	0.986797	0.000260333	LOC107052568	NONGGAT013205.1
521	XM_015278728.2	NONGGAT006820.2	-0.986757	0.000261922	SYT1	NONGGAT006820.2
522	XM_015288130.2	TCONS_00021821	0.986741	0.000262538	RHOBTB1	TCONS_00021821
523	XM_001233853.5	NONGGAT000515.2	-0.986718	0.000263463	SETBP1	NONGGAT000515.2
524	NM_204961.1	NONGGAT007872.2	0.986705	0.000263971	NOS2	NONGGAT007872.2
525	XM_015288184.2	NONGGAT005254.2	0.986702	0.000264088	KCNMA1	NONGGAT005254.2
526	XM_015273094.2	NONGGAT010062.2	-0.986698	0.000264224	CLC2DL4	NONGGAT010062.2
527	XM_025141483.1	TCONS_00016336	0.986679	0.000264991	EXD3	TCONS_00016336
528	NM_001302142.1	TCONS_00021821	0.986676	0.000265094	S100B	TCONS_00021821
529	XM_004940768.3	TCONS_00013698	0.986649	0.000266164	GLOD5	TCONS_00013698
530	XM_015282724.2	NONGGAT004273.2	0.986641	0.000266505	MTFR1	NONGGAT004273.2
531	XM_015287550.2	NONGGAT007640.2	0.986622	0.000267249	ALKBH1	NONGGAT007640.2
532	XM_001233359.5	NONGGAT000757.2	0.986582	0.000268845	ARRDC2	NONGGAT000757.2
533	XM_025153121.1	TCONS_00013103	-0.986575	0.000269119	TTC39A	TCONS_00013103
534	XM_025141402.1	NONGGAT010341.2	0.986569	0.000269396	NPDC1	NONGGAT010341.2
535	XM_015290295.2	NONGGAT010062.2	-0.986563	0.000269626	STK38L	NONGGAT010062.2
536	XM_015300261.2	NONGGAT010312.2	-0.986556	0.000269901	ATF1	NONGGAT010312.2
537	XM_015278520.2	NONGGAT011558.2	0.98653	0.000270951	STARD13	NONGGAT011558.2
538	XM_004944194.3	TCONS_00009627	-0.986516	0.000271498	MYLK3	TCONS_00009627
539	NM_001199471.1	TCONS_00007788	0.986487	0.000272655	PRMT3	TCONS_00007788
540	XM_025153024.1	TCONS_00015084	-0.986468	0.000273445	KCNT2	TCONS_00015084
541	NM_204591.2	NONGGAT002324.2	-0.986461	0.000273733	TRAIL-LIKE	NONGGAT002324.2
542	XM_004936268.2	NONGGAT003755.2	0.98646	0.000273755	THNSL2	NONGGAT003755.2
543	XM_015276667.2	TCONS_00016336	0.986448	0.000274242	SH3D19	TCONS_00016336
544	XM_015282269.2	NONGGAT010062.2	0.986433	0.00027483	SEMA5A	NONGGAT010062.2
545	NM_001277072.1	NONGGAT011225.2	0.986413	0.000275675	PMP22	NONGGAT011225.2
546	XM_015280187.2	NONGGAT006544.2	0.986394	0.000276424	KIAA2026	NONGGAT006544.2
547	XM_015281904.2	NONGGAT000515.2	-0.986389	0.000276643	UMAD1	NONGGAT000515.2
548	XM_015298596.2	TCONS_00026264	0.986386	0.000276765	UBAP2L	TCONS_00026264
549	NM_001007923.1	NONGGAT006820.2	-0.986376	0.000277146	FABP2	NONGGAT006820.2
550	NM_001199444.2	TCONS_00023739	0.986352	0.000278142	SLC26A3	TCONS_00023739
551	NM_001031288.1	NONGGAT010300.2	0.986335	0.000278834	DHCR24	NONGGAT010300.2
552	NM_001044689.1	NONGGAT005621.2	0.986315	0.000279629	CASP18	NONGGAT005621.2
553	XM_015292078.2	NONGGAT011460.2	0.986285	0.000280848	MEF2A	NONGGAT011460.2
554	XM_003642368.4	NONGGAT016050.1	0.986281	0.000281026	OTOP2	NONGGAT016050.1
555	XM_025144630.1	NONGGAT010415.2	0.986275	0.000281277	POLK	NONGGAT010415.2
556	XM_025147271.1	NONGGAT000222.2	0.986269	0.000281531	SLC26A3	NONGGAT000222.2
557	XM_421164.6	TCONS_00022781	0.986223	0.000283397	TTBK2	TCONS_00022781
558	NM_001281807.1	NONGGAT007187.2	0.986213	0.000283803	GATSL2	NONGGAT007187.2
559	XM_015277618.2	TCONS_00014993	0.986206	0.000284091	MAST4	TCONS_00014993
560	XM_004939623.3	NONGGAT002324.2	0.986205	0.000284127	RNF144B	NONGGAT002324.2
561	XM_025149714.1	NONGGAT011225.2	-0.986173	0.000285476	NELFA	NONGGAT011225.2
562	XM_015298139.2	NONGGAT002324.2	0.986172	0.000285497	ZONADHL	NONGGAT002324.2
563	XM_025146912.1	TCONS_00026264	0.98616	0.000285983	DLG2	TCONS_00026264
564	XM_004938570.3	NONGGAT007640.2	-0.98616	0.000286008	DOCK9	NONGGAT007640.2
565	XM_418430.6	TCONS_00021821	0.986159	0.000286022	NDRG1	TCONS_00021821
566	NM_205407.1	NONGGAT013994.1	0.986152	0.00028632	PTPRS	NONGGAT013994.1
567	XM_004938570.3	NONGGAT006544.2	-0.986139	0.000286848	DOCK9	NONGGAT006544.2
568	XM_015291063.2	TCONS_00023739	0.986137	0.000286929	BEST4	TCONS_00023739
569	NM_001004376.3	NONGGAT005249.2	-0.986097	0.000288588	HBA1	NONGGAT005249.2
570	XM_025153701.1	NONGGAT010415.2	0.986086	0.000289034	LEKR1	NONGGAT010415.2
571	XM_025155802.1	TCONS_00022781	0.986082	0.000289208	TNX	TCONS_00022781
572	XM_015289330.2	NONGGAT012013.2	0.98607	0.000289705	MAP2	NONGGAT012013.2
573	XM_015296175.2	NONGGAT002717.2	-0.986046	0.000290695	MSI2	NONGGAT002717.2
574	XM_025151146.1	TCONS_00026264	0.986028	0.000291474	ANO1	TCONS_00026264
575	XM_015289239.2	NONGGAT004273.2	0.986016	0.00029198	SOCS1L	NONGGAT004273.2
576	XM_004935987.2	NONGGAT004163.2	0.986	0.00029262	SORBS2	NONGGAT004163.2
577	NM_204897.1	TCONS_00021812	0.985963	0.000294167	SERPINB10B	TCONS_00021812
578	XM_015283110.2	NONGGAT010307.2	-0.985962	0.000294215	TMEM65	NONGGAT010307.2
579	XM_015297602.2	NONGGAT016747.1	0.985961	0.000294274	PHLDB2	NONGGAT016747.1
580	XM_015276576.1	TCONS_00016336	0.985951	0.000294665	AIMP1	TCONS_00016336
581	XM_025143349.1	TCONS_00022781	0.985944	0.000294965	ZONADHL	TCONS_00022781
582	XM_025153439.1	TCONS_00026264	0.985925	0.000295758	HPS3	TCONS_00026264
583	XM_421664.6	NONGGAT016747.1	0.985912	0.000296307	PANK1	NONGGAT016747.1
584	XM_015299391.2	NONGGAT006341.2	-0.985905	0.000296614	TLK2	NONGGAT006341.2
585	XM_025154255.1	NONGGAT013205.1	0.985868	0.00029817	PDPR	NONGGAT013205.1
586	XM_015281323.2	TCONS_00021083	0.985861	0.00029847	THRB	TCONS_00021083
587	XM_015294114.2	NONGGAT016747.1	0.985857	0.000298641	UBE2I	NONGGAT016747.1
588	XM_003641254.4	NONGGAT008791.2	0.985845	0.000299138	PPP2R2C	NONGGAT008791.2
589	XM_025150577.1	NONGGAT011819.2	0.985824	0.000300018	CD44	NONGGAT011819.2
590	XM_015291422.2	TCONS_00026264	0.985821	0.000300136	FXR1	TCONS_00026264
591	XM_025154156.1	NONGGAT004059.2	0.985821	0.000300159	WDR59	NONGGAT004059.2
592	XM_015288242.2	NONGGAT001393.2	0.985819	0.000300232	SPOCK2	NONGGAT001393.2
593	XM_025152834.1	NONGGAT002717.2	0.985781	0.000301842	FAT3	NONGGAT002717.2
594	XM_015295680.2	NONGGAT000801.2	-0.98574	0.00030355	HIC1	NONGGAT000801.2
595	XM_025142998.1	NONGGAT004059.2	-0.98573	0.000304006	SRSF10	NONGGAT004059.2
596	XM_015289365.2	NONGGAT004163.2	-0.985727	0.000304114	SUMO1	NONGGAT004163.2
597	XM_025144081.1	NONGGAT011225.2	0.985727	0.000304133	PDKI2	NONGGAT011225.2
598	XM_025152141.1	NONGGAT016747.1	0.985718	0.000304499	SCN9A	NONGGAT016747.1
599	XM_025146812.1	NONGGAT000801.2	0.985705	0.000305047	RCBTB1	NONGGAT000801.2
600	XM_025149434.1	TCONS_00021083	0.985703	0.000305152	CCDC88A	TCONS_00021083
601	NM_001348479.1	TCONS_00026264	0.985696	0.000305455	ARSG	TCONS_00026264
602	XM_015288184.2	NONGGAT008791.2	0.985695	0.000305492	KCNMA1	NONGGAT008791.2
603	XM_025155592.1	TCONS_00025846	0.985685	0.0003059	FAM222A	TCONS_00025846
604	XM_015272943.2	TCONS_00021812	-0.985678	0.000306196	CDKL5	TCONS_00021812
605	XM_015290440.2	NONGGAT000714.2	0.985675	0.000306323	METTL11B	NONGGAT000714.2
606	XM_015277054.2	TCONS_00007728	0.985663	0.000306849	VAMP2	TCONS_00007728
607	NM_001001340.2	TCONS_00022781	0.985614	0.000308945	TEAD4	TCONS_00022781
608	XM_003642368.4	NONGGAT005621.2	-0.985596	0.000309708	OTOP2	NONGGAT005621.2
609	XM_004942263.3	TCONS_00000633	0.985594	0.00030981	SH3PXD2A	TCONS_00000633
610	XM_025149959.1	NONGGAT003450.2	0.985583	0.000310289	GUCY1A3	NONGGAT003450.2
611	XM_025149031.1	NONGGAT004623.2	-0.985565	0.000311031	AKAP12	NONGGAT004623.2
612	XM_015300581.2	NONGGAT000220.2	0.985553	0.000311561	LOC426820	NONGGAT000220.2
613	XM_015276456.2	TCONS_00016336	0.985545	0.000311913	ADGRL3	TCONS_00016336
614	XM_015292324.2	NONGGAT003755.2	-0.985536	0.000312319	KIFC3	NONGGAT003755.2
615	XM_025142549.1	NONGGAT007187.2	0.985532	0.000312454	ARHGEF5	NONGGAT007187.2
616	XM_015288242.2	NONGGAT014958.1	0.985516	0.000313165	SPOCK2	NONGGAT014958.1
617	NM_001030871.3	NONGGAT004163.2	-0.985515	0.000313207	CDK11A	NONGGAT004163.2
618	XM_025142375.1	NONGGAT016050.1	0.985503	0.000313709	CHD6	NONGGAT016050.1
619	XM_015290812.2	TCONS_00021821	0.985485	0.000314497	CDKN1AL	TCONS_00021821
620	NM_001030977.1	TCONS_00019139	0.985481	0.000314675	ASNS	TCONS_00019139
621	XM_025145740.1	NONGGAT000220.2	0.985422	0.000317235	TYK2	NONGGAT000220.2
622	XM_025142199.1	NONGGAT005702.2	0.985415	0.000317515	OSER1	NONGGAT005702.2
623	XM_015276667.2	NONGGAT001393.2	0.9854	0.000318205	SH3D19	NONGGAT001393.2
624	XM_004947093.3	NONGGAT004059.2	0.985385	0.000318822	RBBP8NL	NONGGAT004059.2
625	XM_015294731.2	NONGGAT000515.2	0.985381	0.00031903	PIGQ	NONGGAT000515.2
626	NM_001030770.2	NONGGAT006820.2	0.98538	0.000319064	STK38L	NONGGAT006820.2
627	XM_015290911.2	TCONS_00021274	0.985379	0.000319111	PFKFB3	TCONS_00021274
628	XM_015295517.2	NONGGAT001849.2	0.985378	0.000319157	EPN3	NONGGAT001849.2
629	XM_414421.5	NONGGAT004059.2	0.985369	0.000319521	MCT2L	NONGGAT004059.2
630	XM_025151146.1	NONGGAT004163.2	0.98532	0.000321664	ANO1	NONGGAT004163.2
631	XM_004937722.3	NONGGAT003660.2	0.985285	0.000323219	TNRC6B	NONGGAT003660.2
632	NM_205422.1	NONGGAT006948.2	0.985281	0.000323393	EXFABP	NONGGAT006948.2
633	XM_025147726.1	NONGGAT000757.2	-0.985244	0.000324983	UPP1	NONGGAT000757.2
634	XM_004941874.3	NONGGAT000757.2	-0.985239	0.000325219	TC2N	NONGGAT000757.2
635	XM_418645.6	NONGGAT011225.2	-0.985207	0.000326636	GTPBP10	NONGGAT011225.2
636	XM_025148587.1	NONGGAT004163.2	-0.985188	0.000327476	RRBP1	NONGGAT004163.2
637	XM_004941390.3	TCONS_00021273	-0.985175	0.000328045	ST5	TCONS_00021273
638	XM_004937164.2	NONGGAT001849.2	0.985158	0.000328773	PDZD2	NONGGAT001849.2
639	NM_001305107.1	NONGGAT003746.2	0.985072	0.000332588	AGTPBP1	NONGGAT003746.2
640	XM_015292381.2	NONGGAT004163.2	0.985047	0.000333695	CHD9	NONGGAT004163.2
641	XM_015281765.2	NONGGAT011485.2	-0.985042	0.000333937	METTL6	NONGGAT011485.2
642	XM_015298943.2	TCONS_00025846	0.985012	0.00033529	NFYA	TCONS_00025846
643	XM_015299455.2	NONGGAT006820.2	0.984984	0.000336521	ETV4	NONGGAT006820.2
644	XM_421894.5	NONGGAT008791.2	0.984981	0.000336673	S100B	NONGGAT008791.2
645	XM_025141601.1	NONGGAT010341.2	0.984971	0.000337126	RHOT1	NONGGAT010341.2
646	XM_015297602.2	TCONS_00022781	0.984967	0.000337286	PHLDB2	TCONS_00022781
647	XM_015297642.2	TCONS_00021821	-0.984914	0.00033967	IFI27L2	TCONS_00021821
648	XM_025148599.1	NONGGAT004163.2	0.984898	0.000340387	PLCB4	NONGGAT004163.2
649	XM_015287280.2	TCONS_00021083	0.984891	0.000340704	MEIS2	TCONS_00021083
650	XM_003642962.4	NONGGAT003746.2	0.984887	0.000340889	LOC426155	NONGGAT003746.2
651	XM_015284075.2	TCONS_00016063	0.984821	0.000343849	TIAM2	TCONS_00016063
652	NM_001277910.2	TCONS_00009627	-0.984821	0.000343853	DHRS3	TCONS_00009627
653	XM_015278296.2	NONGGAT006341.2	0.984804	0.000344624	C1GALT1C1	NONGGAT006341.2
654	NM_001005616.1	TCONS_00015084	-0.9848	0.000344809	PROX1	TCONS_00015084
655	XM_015287194.2	NONGGAT016050.1	0.984798	0.000344889	PRDM11	NONGGAT016050.1
656	XM_425925.6	TCONS_00017906	0.984783	0.000345596	ZFHX4	TCONS_00017906
657	XM_025143169.1	NONGGAT010312.2	-0.984774	0.000345973	OAF	NONGGAT010312.2
658	XM_015296185.2	TCONS_00015084	-0.98477	0.000346159	MSI2	TCONS_00015084
659	XM_015301264.2	NONGGAT012013.2	-0.98475	0.000347087	LCA5L	NONGGAT012013.2
660	XM_015286451.2	NONGGAT004163.2	0.984744	0.000347354	MRVI1	NONGGAT004163.2
661	XM_015272943.2	NONGGAT004059.2	0.984737	0.000347658	CDKL5	NONGGAT004059.2
662	XM_015289853.2	TCONS_00021273	0.984729	0.000348015	ARNTL2	TCONS_00021273
663	NM_001030871.3	TCONS_00021821	-0.984728	0.000348091	CDK11A	TCONS_00021821
664	XM_015290295.2	NONGGAT004163.2	-0.984722	0.000348365	STK38L	NONGGAT004163.2
665	NM_001348479.1	NONGGAT010062.2	0.9847	0.000349356	ARSG	NONGGAT010062.2
666	XM_004943237.3	NONGGAT005250.2	0.984682	0.000350168	SOAT1	NONGGAT005250.2
667	XM_015284485.2	TCONS_00022781	0.984668	0.000350821	CEP85L	TCONS_00022781
668	XM_015291941.2	TCONS_00018115	-0.984665	0.000350933	SEMA6D	TCONS_00018115
669	XM_025146772.1	NONGGAT004163.2	-0.984663	0.000351023	LMO7	NONGGAT004163.2
670	XM_015279435.2	NONGGAT008791.2	0.98459	0.000354394	CNTRL	NONGGAT008791.2
671	XM_025143865.1	NONGGAT002717.2	0.98458	0.000354834	PI16	NONGGAT002717.2
672	XM_025152195.1	TCONS_00016154	0.984553	0.000356079	PSMD14	TCONS_00016154
673	XM_025147088.1	NONGGAT004623.2	-0.984545	0.000356436	STAU2	NONGGAT004623.2
674	XM_004938428.3	NONGGAT002061.2	-0.984545	0.000356438	STS	NONGGAT002061.2
675	XM_015283835.2	NONGGAT011225.2	0.984535	0.000356922	ABCG8	NONGGAT011225.2
676	XM_015288794.2	NONGGAT003660.2	0.984534	0.00035696	TNRC6B	NONGGAT003660.2
677	XM_025155592.1	NONGGAT000222.2	0.984528	0.000357228	FAM222A	NONGGAT000222.2
678	XM_025156064.1	NONGGAT010415.2	0.984513	0.000357935	GTF3C5	NONGGAT010415.2
679	XM_001233530.4	NONGGAT006948.2	-0.984503	0.000358354	SLC13A1	NONGGAT006948.2
680	NM_001252254.1	TCONS_00021821	-0.984497	0.000358667	SLC26A6	TCONS_00021821
681	XM_015275605.2	NONGGAT006820.2	0.98445	0.00036082	FNDC3A	NONGGAT006820.2
682	XM_015281391.2	NONGGAT004623.2	0.984448	0.000360912	CYP51A1	NONGGAT004623.2
683	XM_025149456.1	TCONS_00026264	-0.98444	0.000361272	HPSE	TCONS_00026264
684	NM_205407.1	TCONS_00025883	0.984427	0.0003619	PTPRS	TCONS_00025883
685	XM_015280788.2	NONGGAT002425.2	-0.984426	0.000361939	SNX24	NONGGAT002425.2
686	XM_015288242.2	NONGGAT010341.2	0.984418	0.000362314	SPOCK2	NONGGAT010341.2
687	XM_418645.6	NONGGAT006820.2	0.984409	0.000362729	GTPBP10	NONGGAT006820.2
688	NM_001163376.1	NONGGAT011485.2	0.984403	0.000362995	MBNL2	NONGGAT011485.2
689	XM_015294657.2	TCONS_00016336	0.984396	0.000363335	UBN1	TCONS_00016336
690	XM_025146849.1	TCONS_00016154	-0.984388	0.00036372	ATP8A2	TCONS_00016154
691	XM_025144800.1	NONGGAT001849.2	0.984376	0.000364241	DENND4C	NONGGAT001849.2
692	XM_015277745.2	NONGGAT002324.2	0.984375	0.000364297	SUPT20H	NONGGAT002324.2
693	XM_004944552.3	TCONS_00007799	0.984375	0.000364309	CARD19	TCONS_00007799
694	XM_015277933.2	NONGGAT006341.2	0.984368	0.000364639	NDC80	NONGGAT006341.2
695	XM_025148587.1	TCONS_00021812	0.984364	0.000364802	RRBP1	TCONS_00021812
696	XM_004936165.2	NONGGAT005250.2	0.98435	0.000365483	ZNF518B	NONGGAT005250.2
697	XM_015293259.2	TCONS_00021821	0.984325	0.000366616	MCT2L	TCONS_00021821
698	XM_025151341.1	TCONS_00000633	-0.98431	0.000367322	PPP1R14D	TCONS_00000633
699	XM_004939169.3	NONGGAT004059.2	0.98425	0.000370163	LOC100858869	NONGGAT004059.2
700	XM_025151974.1	NONGGAT006341.2	0.98423	0.000371063	LOC107053714	NONGGAT006341.2
701	XM_004946370.3	NONGGAT007640.2	0.984219	0.000371594	SLC25A19	NONGGAT007640.2
702	XM_415619.6	NONGGAT000757.2	0.984209	0.00037208	UBE2O	NONGGAT000757.2
703	XM_025155235.1	NONGGAT011837.2	0.984197	0.000372606	HEXDCL	NONGGAT011837.2
704	XM_015290211.2	NONGGAT010307.2	-0.984197	0.000372613	FMNL2	NONGGAT010307.2
705	NM_001282184.1	NONGGAT008791.2	0.984191	0.000372906	TMIGD1	NONGGAT008791.2
706	XM_015296276.2	TCONS_00016336	0.98418	0.000373423	PHF20	TCONS_00016336
707	XM_015275092.2	NONGGAT012013.2	0.984173	0.000373741	LOC107051510	NONGGAT012013.2
708	XM_015296996.2	NONGGAT006956.2	-0.98417	0.000373906	DNAJC11	NONGGAT006956.2
709	XM_015299455.2	NONGGAT011225.2	-0.984169	0.000373946	ETV4	NONGGAT011225.2
710	XM_025142892.1	TCONS_00023816	-0.984153	0.000374682	VDAC3	TCONS_00023816
711	XM_004947106.3	NONGGAT010312.2	0.984146	0.000375027	PCMTD2	NONGGAT010312.2
712	XM_421999.6	TCONS_00021274	-0.98414	0.000375327	CYBRD1	TCONS_00021274
713	XM_015286680.2	NONGGAT005621.2	0.984136	0.000375507	KCNQ1	NONGGAT005621.2
714	XM_025142012.1	NONGGAT004059.2	-0.984136	0.00037551	VMP1	NONGGAT004059.2
715	XM_025141402.1	NONGGAT013205.1	0.984085	0.000377917	NPDC1	NONGGAT013205.1
716	XM_015283765.2	TCONS_00007728	0.98407	0.000378636	BIRC6	TCONS_00007728
717	XM_015281153.2	NONGGAT005254.2	0.984038	0.00038014	AOC1	NONGGAT005254.2
718	XM_417087.6	NONGGAT000515.2	-0.984021	0.000380942	FREM2	NONGGAT000515.2
719	XM_015276667.2	NONGGAT014958.1	0.984009	0.000381506	SH3D19	NONGGAT014958.1
720	XM_004938101.3	TCONS_00015084	-0.98396	0.000383873	MFAP5	TCONS_00015084
721	XM_015292381.2	NONGGAT003660.2	0.983949	0.00038438	CHD9	NONGGAT003660.2
722	XM_025143660.1	NONGGAT010341.2	0.983947	0.000384457	ST7L	NONGGAT010341.2
723	NM_001198662.1	NONGGAT002425.2	0.98394	0.000384808	ENPP2	NONGGAT002425.2
724	XM_421654.5	TCONS_00007728	0.983915	0.000386032	VSTM4	TCONS_00007728
725	NM_001006278.1	NONGGAT011485.2	0.983899	0.000386768	MMP7	NONGGAT011485.2
726	XM_025142480.1	NONGGAT005254.2	-0.983899	0.000386768	CCNL2	NONGGAT005254.2
727	XM_015294875.2	TCONS_00026264	0.983897	0.000386886	NOS1	TCONS_00026264
728	XM_015299442.2	NONGGAT007187.2	0.983892	0.000387105	HOXB7	NONGGAT007187.2
729	XM_015278226.2	TCONS_00013103	-0.983882	0.000387588	RHOGL	TCONS_00013103
730	XM_015284397.2	NONGGAT005960.2	-0.983868	0.000388249	SIPA1L2	NONGGAT005960.2
731	XM_001231438.5	NONGGAT007640.2	0.983863	0.000388481	TBC1D16	NONGGAT007640.2
732	XM_025147765.1	NONGGAT002502.2	0.983858	0.000388756	COBL	NONGGAT002502.2
733	XM_015282061.2	NONGGAT012013.2	-0.983816	0.000390772	LOC101750112	NONGGAT012013.2
734	NM_001163374.1	TCONS_00021274	-0.983784	0.000392318	MBNL2	TCONS_00021274
735	NM_001034826.1	NONGGAT002425.2	-0.983757	0.000393592	ART1	NONGGAT002425.2
736	XM_015281008.2	NONGGAT011819.2	0.983724	0.000395226	NEU3	NONGGAT011819.2
737	XM_015299128.2	NONGGAT011837.2	0.983693	0.000396708	SOX13	NONGGAT011837.2
738	XM_015276858.1	NONGGAT000757.2	-0.983681	0.000397292	NGEF	NONGGAT000757.2
739	XM_015287767.2	NONGGAT000220.2	0.983681	0.000397301	SERPINA10	NONGGAT000220.2
740	XM_004940041.3	NONGGAT003450.2	-0.983681	0.000397307	FAM49B	NONGGAT003450.2
741	XM_015275568.2	TCONS_00021273	0.983673	0.000397693	ATXN2	TCONS_00021273
742	NM_001163325.2	NONGGAT013205.1	0.983644	0.000399084	MBNL1	NONGGAT013205.1
743	XM_025155410.1	NONGGAT000714.2	0.98363	0.000399764	RIMBP2	NONGGAT000714.2
744	XM_015296175.2	NONGGAT016747.1	-0.983584	0.000402022	MSI2	NONGGAT016747.1
745	XM_004935075.3	NONGGAT000757.2	0.983583	0.000402088	SLC9A3	NONGGAT000757.2
746	XM_015285802.2	NONGGAT006544.2	-0.983566	0.000402898	FBXL5	NONGGAT006544.2
747	XM_025147274.1	NONGGAT000222.2	0.983538	0.000404266	SLC26A3	NONGGAT000222.2
748	XM_015284087.2	NONGGAT006948.2	0.983497	0.000406267	REPS1	NONGGAT006948.2
749	XM_025151341.1	NONGGAT004163.2	-0.983493	0.000406464	PPP1R14D	NONGGAT004163.2
750	XM_015284165.2	NONGGAT010062.2	-0.983492	0.000406531	TAAR1	NONGGAT010062.2
751	XM_015284139.2	NONGGAT002425.2	0.983487	0.000406762	NUDT4	NONGGAT002425.2
752	XM_015295472.2	TCONS_00021821	0.983464	0.000407894	NAT9	TCONS_00021821
753	NM_001302181.1	NONGGAT006820.2	0.983431	0.000409504	ETFRF1	NONGGAT006820.2
754	XM_015298236.2	NONGGAT010062.2	0.983413	0.000410432	BACE1	NONGGAT010062.2
755	XM_015282911.2	TCONS_00021273	0.983407	0.000410695	RAD54B	TCONS_00021273
756	XM_025144694.1	TCONS_00013698	-0.983392	0.000411449	HAPLN1	TCONS_00013698
757	XM_015287540.2	NONGGAT010300.2	-0.983392	0.000411462	GPHN	NONGGAT010300.2
758	XM_025147952.1	TCONS_00016063	0.983389	0.000411576	DTNA	TCONS_00016063
759	XM_025152613.1	TCONS_00015084	-0.983374	0.000412317	METTL8	TCONS_00015084
760	XM_015299455.2	NONGGAT010062.2	-0.983361	0.000412975	ETV4	NONGGAT010062.2
761	XM_015287194.2	NONGGAT005621.2	-0.983356	0.000413229	PRDM11	NONGGAT005621.2
762	XM_025146772.1	NONGGAT003660.2	-0.983306	0.000415699	LMO7	NONGGAT003660.2
763	XM_015275605.2	TCONS_00000633	-0.983301	0.000415933	FNDC3A	TCONS_00000633
764	XM_015276981.2	NONGGAT010341.2	0.983297	0.000416146	AGFG1	NONGGAT010341.2
765	XM_015292996.2	NONGGAT004163.2	0.983292	0.000416393	CACNA1D	NONGGAT004163.2
766	XM_025147765.1	NONGGAT011287.2	0.983263	0.000417829	COBL	NONGGAT011287.2
767	XM_025144975.1	NONGGAT003660.2	-0.983261	0.000417942	GRAMD3	NONGGAT003660.2
768	XM_015297719.2	TCONS_00014993	-0.983261	0.000417963	E2F2	TCONS_00014993
769	XM_004936547.3	NONGGAT006956.2	-0.98326	0.000417991	EXTL2	NONGGAT006956.2
770	XM_015292974.2	NONGGAT002061.2	0.983253	0.00041833	MITF	NONGGAT002061.2
771	XM_025153121.1	NONGGAT003450.2	-0.983252	0.000418405	TTC39A	NONGGAT003450.2
772	XM_003640787.3	NONGGAT012013.2	0.983227	0.000419631	SLC6A18	NONGGAT012013.2
773	XM_004949205.3	NONGGAT010062.2	-0.983214	0.0004203	KIF27	NONGGAT010062.2
774	XM_015289411.2	NONGGAT002324.2	0.983211	0.00042042	SATB2	NONGGAT002324.2
775	XM_004937722.3	NONGGAT011558.2	0.983209	0.000420549	TNRC6B	NONGGAT011558.2
776	XM_025149031.1	NONGGAT006956.2	-0.983195	0.000421226	AKAP12	NONGGAT006956.2
777	XM_015286773.2	NONGGAT006956.2	0.983178	0.000422068	SSRP1	NONGGAT006956.2
778	NM_204209.1	TCONS_00017906	0.983172	0.000422401	OGN	TCONS_00017906
779	XM_015294114.2	TCONS_00022781	0.98316	0.000422988	UBE2I	TCONS_00022781
780	XM_015290670.2	NONGGAT006948.2	0.983135	0.000424219	ZNF644	NONGGAT006948.2
781	XM_015288075.2	NONGGAT016611.1	0.983119	0.000425066	RBFOX2	NONGGAT016611.1
782	NM_001252254.1	NONGGAT000515.2	0.983117	0.000425146	SLC26A6	NONGGAT000515.2
783	XM_015297642.2	NONGGAT000515.2	0.98311	0.000425498	IFI27L2	NONGGAT000515.2
784	XM_025151833.1	TCONS_00018115	-0.98311	0.000425524	MANBAL17	TCONS_00018115
785	XM_424719.6	TCONS_00021273	-0.983108	0.000425588	MEGF10	TCONS_00021273
786	XM_015286451.2	NONGGAT006820.2	-0.983095	0.000426232	MRVI1	NONGGAT006820.2
787	XM_025145052.1	NONGGAT011837.2	0.983091	0.000426461	CZH5ORF34	NONGGAT011837.2
788	XM_419375.6	NONGGAT004623.2	-0.98307	0.000427495	THUMPD2	NONGGAT004623.2
789	XM_015295403.2	TCONS_00026264	-0.983035	0.000429261	GGA3	TCONS_00026264
790	XM_025151146.1	NONGGAT010062.2	0.983019	0.000430105	ANO1	NONGGAT010062.2
791	XM_004941874.3	NONGGAT005254.2	0.983005	0.000430766	TC2N	NONGGAT005254.2
792	XM_025148599.1	TCONS_00021812	-0.982994	0.000431333	PLCB4	TCONS_00021812
793	XM_001233853.5	NONGGAT004059.2	0.982988	0.000431663	SETBP1	NONGGAT004059.2
794	XM_015286246.2	NONGGAT002717.2	0.982971	0.000432517	NAV2	NONGGAT002717.2
795	XM_025141664.1	TCONS_00026264	-0.982967	0.000432714	LOC100857706	TCONS_00026264
796	XM_025141344.1	NONGGAT011225.2	-0.982952	0.000433451	LOC112529973	NONGGAT011225.2
797	XM_015296249.2	NONGGAT007872.2	-0.982936	0.000434283	ROMO1	NONGGAT007872.2
798	XM_025144218.1	NONGGAT011225.2	-0.982932	0.00043449	MAP3K3	NONGGAT011225.2
799	XM_015288533.2	NONGGAT016050.1	0.982915	0.000435329	ADD3	NONGGAT016050.1
800	XM_025149829.1	NONGGAT011485.2	-0.982883	0.000436982	PALLD	NONGGAT011485.2
801	NM_001305107.1	TCONS_00025846	0.982876	0.000437322	AGTPBP1	TCONS_00025846
802	XM_025155592.1	NONGGAT005254.2	0.982849	0.000438695	FAM222A	NONGGAT005254.2
803	XM_025145956.1	TCONS_00018115	0.982816	0.000440421	CASK	TCONS_00018115
804	XM_025149081.1	NONGGAT000801.2	0.982799	0.000441287	PRR5	NONGGAT000801.2
805	XM_420386.6	NONGGAT004163.2	-0.982796	0.000441445	FNIP2	NONGGAT004163.2
806	NM_204568.2	NONGGAT003755.2	-0.982781	0.000442202	VEGFD	NONGGAT003755.2
807	XM_025149372.1	NONGGAT012013.2	0.98278	0.000442261	SASH1	NONGGAT012013.2
808	NM_001005616.1	TCONS_00007799	0.982727	0.000444973	PROX1	TCONS_00007799
809	XM_025149044.1	NONGGAT006820.2	-0.982723	0.000445183	RYR2	NONGGAT006820.2
810	XM_015294186.2	NONGGAT006544.2	0.982715	0.00044558	EPN2	NONGGAT006544.2
811	NM_001030845.1	TCONS_00021273	0.98271	0.000445822	SAMHD1	TCONS_00021273
812	XM_419181.5	NONGGAT006820.2	-0.9827	0.000446366	MEP1B	NONGGAT006820.2
813	XM_015298641.2	NONGGAT002566.2	0.982695	0.00044662	CIART	NONGGAT002566.2
814	NM_001199614.1	NONGGAT011485.2	0.982662	0.000448287	IL22	NONGGAT011485.2
815	XM_015299451.2	NONGGAT006820.2	0.982662	0.000448292	ETV4	NONGGAT006820.2
816	XM_001233761.5	NONGGAT006544.2	-0.982631	0.000449898	IL22RA2	NONGGAT006544.2
817	XM_419620.6	NONGGAT010062.2	-0.982605	0.000451238	SLC22A3	NONGGAT010062.2
818	NM_204240.2	NONGGAT002566.2	-0.982601	0.000451452	ADARB1	NONGGAT002566.2
819	XM_015284812.2	NONGGAT000220.2	0.982596	0.000451718	CNOT4	NONGGAT000220.2
820	XM_025150836.1	NONGGAT001849.2	0.982533	0.000454988	GPHN	NONGGAT001849.2
821	XM_015282269.2	TCONS_00000633	0.98252	0.000455635	SEMA5A	TCONS_00000633
822	NM_001030851.1	NONGGAT004059.2	-0.982513	0.000456004	PPP1R16B	NONGGAT004059.2
823	XM_015281731.2	NONGGAT008791.2	-0.982497	0.000456841	TRAK1	NONGGAT008791.2
824	XM_025149853.1	TCONS_00026264	0.982486	0.000457444	UBA6	TCONS_00026264
825	XM_015294332.2	NONGGAT010300.2	0.982485	0.000457469	MICALL2	NONGGAT010300.2
826	XM_015298943.2	TCONS_00023739	0.982475	0.000457988	NFYA	TCONS_00023739
827	XM_004937722.3	NONGGAT011819.2	-0.982463	0.000458627	TNRC6B	NONGGAT011819.2
828	XM_015282351.2	TCONS_00016063	0.982433	0.000460198	TMEM245	TCONS_00016063
829	XM_415881.6	TCONS_00000633	-0.982418	0.000460986	TUBD1	TCONS_00000633
830	XM_015299451.2	NONGGAT011225.2	-0.982397	0.000462055	ETV4	NONGGAT011225.2
831	XM_001234771.5	TCONS_00007788	-0.982394	0.000462226	LOC771494	TCONS_00007788
832	XM_015282269.2	TCONS_00026264	0.982383	0.000462797	SEMA5A	TCONS_00026264
833	NM_001006130.1	NONGGAT006820.2	-0.982367	0.00046364	USP10	NONGGAT006820.2
834	XM_015288320.2	NONGGAT000801.2	0.982362	0.000463894	CAMK2G	NONGGAT000801.2
835	XM_015284518.2	NONGGAT011837.2	0.982356	0.000464227	ATG5	NONGGAT011837.2
836	XM_015281904.2	TCONS_00021812	-0.982352	0.000464429	UMAD1	TCONS_00021812
837	XM_025149448.1	NONGGAT016611.1	-0.982349	0.000464601	TRIM2	NONGGAT016611.1
838	XM_025153308.1	NONGGAT010415.2	0.982314	0.000466409	GPR149	NONGGAT010415.2
839	XM_015275937.2	TCONS_00009627	-0.982314	0.000466428	NFATC1	TCONS_00009627
840	XM_004939390.3	TCONS_00021812	-0.98228	0.000468239	GALNT15	TCONS_00021812
841	XM_025149791.1	NONGGAT006820.2	-0.982275	0.000468488	RASGEF1B	NONGGAT006820.2
842	XM_025150876.1	NONGGAT007872.2	-0.982264	0.000469055	AHNAK2	NONGGAT007872.2
843	XM_025151753.1	TCONS_00021273	-0.982262	0.000469162	LCOR	TCONS_00021273
844	NM_001030871.3	NONGGAT000515.2	0.982258	0.000469392	CDK11A	NONGGAT000515.2
845	XM_015288303.2	NONGGAT000220.2	-0.982219	0.000471448	KAT6B	NONGGAT000220.2
846	XM_025144797.1	NONGGAT002324.2	0.982211	0.00047184	GNA14	NONGGAT002324.2
847	XM_426398.5	NONGGAT000515.2	-0.982196	0.000472644	OLFML1	NONGGAT000515.2
848	XM_025154848.1	NONGGAT006956.2	-0.982195	0.000472719	FAXDC2	NONGGAT006956.2
849	NM_001277910.2	NONGGAT016747.1	0.982181	0.000473449	DHRS3	NONGGAT016747.1
850	XM_015298943.2	NONGGAT000222.2	0.982177	0.000473677	NFYA	NONGGAT000222.2
851	NM_205202.1	TCONS_00014926	0.982144	0.000475417	B4GALT1	TCONS_00014926
852	NM_001257283.2	TCONS_00023816	-0.982143	0.000475484	MCL1	TCONS_00023816
853	XM_415936.6	TCONS_00000633	0.982136	0.000475827	KIF21A	TCONS_00000633
854	XM_015287540.2	NONGGAT001849.2	0.982128	0.000476244	GPHN	NONGGAT001849.2
855	XM_004947113.3	NONGGAT006820.2	-0.982108	0.000477295	LOC100858256	NONGGAT006820.2
856	NM_001001294.1	NONGGAT011225.2	0.982104	0.000477539	IGFBP1	NONGGAT011225.2
857	XM_015295680.2	NONGGAT007484.2	-0.982088	0.000478375	HIC1	NONGGAT007484.2
858	XM_015283910.2	NONGGAT011287.2	0.982088	0.000478389	CNIH4	NONGGAT011287.2
859	XM_015276147.2	TCONS_00007788	-0.982071	0.000479271	EPHA5	TCONS_00007788
860	XM_421664.6	TCONS_00022781	0.982067	0.000479493	PANK1	TCONS_00022781
861	XM_015291689.2	NONGGAT016073.1	0.982059	0.000479956	GYG1	NONGGAT016073.1
862	XM_015285113.2	TCONS_00026264	0.982055	0.000480146	HMBOX1	TCONS_00026264
863	XM_004942958.3	NONGGAT011837.2	-0.982055	0.000480171	LMLN	NONGGAT011837.2
864	NM_001198738.1	NONGGAT000515.2	-0.982046	0.000480643	P4HA1	NONGGAT000515.2
865	XM_025154156.1	NONGGAT011837.2	0.982042	0.000480825	WDR59	NONGGAT011837.2
866	XM_015294474.2	NONGGAT000515.2	-0.982033	0.000481344	SLC5A11	NONGGAT000515.2
867	XM_025144647.1	NONGGAT004059.2	0.98202	0.000482026	KANK1	NONGGAT004059.2
868	XM_015294732.2	NONGGAT000714.2	0.982014	0.000482326	PIGQ	NONGGAT000714.2
869	XM_025145896.1	NONGGAT016050.1	0.981983	0.000484002	LOC101747860	NONGGAT016050.1
870	XM_015282956.2	TCONS_00026264	0.981968	0.000484777	OSR2	TCONS_00026264
871	NM_001006343.1	TCONS_00021821	-0.981968	0.000484788	TNFAIP8L1	TCONS_00021821
872	XM_025155439.1	TCONS_00024294	0.981955	0.000485504	GNB1L	TCONS_00024294
873	XM_015287091.2	NONGGAT003660.2	0.981952	0.000485672	TP53I11	NONGGAT003660.2
874	XM_025149902.1	TCONS_00026264	0.981944	0.000486065	PACRGL	TCONS_00026264
875	XM_015285363.2	NONGGAT006820.2	-0.981943	0.000486149	PCDH10	NONGGAT006820.2
876	NM_001278089.1	NONGGAT011485.2	0.981914	0.000487718	MMP10	NONGGAT011485.2
877	XM_025141409.1	TCONS_00016154	0.981908	0.000488024	SLC2A6	TCONS_00016154
878	XM_015293037.2	NONGGAT014666.1	-0.981901	0.000488398	SLMAP	NONGGAT014666.1
879	XM_025145052.1	TCONS_00021821	0.981897	0.000488621	CZH5ORF34	TCONS_00021821
880	NM_001030770.2	TCONS_00000633	-0.981886	0.000489189	STK38L	TCONS_00000633
881	NM_001030770.2	NONGGAT010062.2	-0.981877	0.000489709	STK38L	NONGGAT010062.2
882	XM_015287544.2	NONGGAT001849.2	0.981873	0.000489883	GPHN	NONGGAT001849.2
883	NM_001165913.1	NONGGAT011225.2	0.981869	0.000490121	LOC422926	NONGGAT011225.2
884	NM_001305659.1	TCONS_00021274	0.981862	0.000490499	SLC31A1	TCONS_00021274
885	XM_025149734.1	NONGGAT007187.2	-0.981839	0.000491731	SUCLG1	NONGGAT007187.2
886	XM_015294394.2	TCONS_00025846	-0.981838	0.000491773	DHRS7B	TCONS_00025846
887	XM_025148960.1	NONGGAT004059.2	0.981809	0.000493369	SENP6	NONGGAT004059.2
888	XM_015272706.1	NONGGAT003755.2	0.981804	0.000493619	MAP7D2	NONGGAT003755.2
889	XM_015278922.2	NONGGAT007187.2	0.98179	0.000494388	FAM81A	NONGGAT007187.2
890	XM_015284164.2	TCONS_00014993	0.981768	0.000495586	NUDT4	TCONS_00014993
891	XM_015300581.2	NONGGAT011819.2	0.981766	0.000495685	LOC426820	NONGGAT011819.2
892	NM_001160428.2	NONGGAT011837.2	-0.981761	0.000495979	FADS2	NONGGAT011837.2
893	XM_015293314.2	NONGGAT000757.2	0.98175	0.000496561	FAM3D	NONGGAT000757.2
894	XM_025147673.1	NONGGAT002324.2	0.981748	0.00049664	BPHL	NONGGAT002324.2
895	XM_015293314.2	TCONS_00021274	0.981722	0.000498079	FAM3D	TCONS_00021274
896	NM_204894.1	NONGGAT011225.2	0.98172	0.000498196	ABCB1	NONGGAT011225.2
897	NM_205513.1	TCONS_00026264	0.98172	0.000498204	CALB1	TCONS_00026264
898	XM_025155592.1	NONGGAT000714.2	0.981709	0.000498779	FAM222A	NONGGAT000714.2
899	XM_415813.6	NONGGAT003660.2	0.981692	0.000499683	SEBOX	NONGGAT003660.2
900	XM_015292780.2	NONGGAT016747.1	0.981685	0.000500065	C12H3orf18	NONGGAT016747.1
901	XM_416743.4	NONGGAT004059.2	0.981677	0.00050054	TFF2	NONGGAT004059.2
902	XM_015290397.2	NONGGAT005249.2	-0.981668	0.000501027	HTATIP2	NONGGAT005249.2
903	XM_025152141.1	TCONS_00022781	0.981661	0.000501369	SCN9A	TCONS_00022781
904	XM_015295655.2	NONGGAT004059.2	0.981659	0.000501515	TMIGD1	NONGGAT004059.2
905	XM_004940419.3	NONGGAT010312.2	0.981607	0.000504355	IBTK	NONGGAT010312.2
906	XM_004940141.3	TCONS_00023816	0.981592	0.000505153	RALGAPA2	TCONS_00023816
907	XM_015273094.2	NONGGAT003660.2	-0.981588	0.000505359	CLC2DL4	NONGGAT003660.2
908	XM_015293240.2	NONGGAT010415.2	0.981559	0.000506973	FRMD4B	NONGGAT010415.2
909	XM_015292441.2	NONGGAT010415.2	0.981498	0.000510313	LSM14A	NONGGAT010415.2
910	XM_015281246.2	TCONS_00018115	-0.981476	0.000511534	XYLB	TCONS_00018115
911	NM_001281807.1	NONGGAT005702.2	-0.981475	0.000511558	GATSL2	NONGGAT005702.2
912	XM_025146812.1	NONGGAT007484.2	0.981432	0.000513978	RCBTB1	NONGGAT007484.2
913	XM_025154609.1	TCONS_00026264	0.981424	0.000514418	LOC112533339	TCONS_00026264
914	XM_015280679.2	NONGGAT002324.2	0.981417	0.000514764	DMXL1	NONGGAT002324.2
915	XM_025142720.1	TCONS_00021821	0.981403	0.000515537	SLC45A1	TCONS_00021821
916	NM_001030851.1	NONGGAT008791.2	-0.981389	0.000516307	PPP1R16B	NONGGAT008791.2
917	XM_015281854.1	NONGGAT002324.2	0.981381	0.000516795	NAV3	NONGGAT002324.2
918	XM_025147726.1	NONGGAT005254.2	0.981357	0.000518109	UPP1	NONGGAT005254.2
919	XM_015292387.2	TCONS_00014993	0.981355	0.000518233	LOC100858381	TCONS_00014993
920	XM_025145879.1	NONGGAT003660.2	-0.981354	0.000518242	LOC101749511	NONGGAT003660.2
921	XM_025145637.1	TCONS_00023739	0.981322	0.000520028	PKNOX1	TCONS_00023739
922	XM_015291063.2	NONGGAT016050.1	0.981299	0.000521316	BEST4	NONGGAT016050.1
923	XM_015285469.2	NONGGAT002566.2	0.981281	0.000522298	LIMCH1	NONGGAT002566.2
924	XM_025154457.1	NONGGAT005940.2	-0.981241	0.000524555	MAPKAPK3	NONGGAT005940.2
925	XM_025150245.1	NONGGAT002061.2	-0.981208	0.000526384	MBNL2	NONGGAT002061.2
926	XM_025142968.1	TCONS_00017906	0.981195	0.000527111	EPB41	TCONS_00017906
927	NM_001202462.2	TCONS_00023739	-0.981193	0.000527204	CFLAR	TCONS_00023739
928	XM_025153064.1	NONGGAT002425.2	0.981193	0.00052721	ZNF648	NONGGAT002425.2
929	NM_001030770.2	NONGGAT004163.2	-0.981153	0.000529464	STK38L	NONGGAT004163.2
930	XM_025153763.1	TCONS_00009627	-0.981131	0.000530685	MAP3K13	TCONS_00009627
931	XM_417589.5	TCONS_00014926	0.981107	0.000532028	RNF223	TCONS_00014926
932	NM_001167718.1	TCONS_00019139	-0.981098	0.000532549	PTGS2	TCONS_00019139
933	NM_001012819.1	NONGGAT005940.2	0.981089	0.000533068	ZDHHC23	NONGGAT005940.2
934	XM_417783.6	TCONS_00021274	0.98108	0.000533564	ZMYM4	TCONS_00021274
935	XM_025153473.1	TCONS_00022781	0.981075	0.000533854	ATP11B	TCONS_00022781
936	XM_025149791.1	NONGGAT004163.2	0.981045	0.000535539	RASGEF1B	NONGGAT004163.2
937	XM_025142480.1	TCONS_00021274	0.981039	0.000535855	CCNL2	TCONS_00021274
938	XM_015286183.2	NONGGAT003450.2	0.98101	0.000537506	ANO5	NONGGAT003450.2
939	XM_420693.6	NONGGAT004623.2	-0.981006	0.000537719	DLC1	NONGGAT004623.2
940	XM_025144081.1	NONGGAT004623.2	-0.981004	0.000537821	PDKI2	NONGGAT004623.2
941	XM_025155242.1	NONGGAT016050.1	0.981001	0.000537999	C14H7ORF62	NONGGAT016050.1
942	XM_015297396.2	NONGGAT000757.2	0.98099	0.000538621	ANK1	NONGGAT000757.2
943	XM_015286805.2	NONGGAT002425.2	0.980977	0.000539356	ORAOV1	NONGGAT002425.2
944	XM_025144975.1	NONGGAT004163.2	-0.980907	0.000543358	GRAMD3	NONGGAT004163.2
945	XM_015284805.2	TCONS_00007799	0.980906	0.000543369	CNOT4	TCONS_00007799
946	XM_414421.5	NONGGAT011837.2	0.980894	0.000544079	MCT2L	NONGGAT011837.2
947	XM_025144631.1	NONGGAT000515.2	-0.980829	0.000547751	CD101	NONGGAT000515.2
948	XM_015294145.2	NONGGAT001849.2	0.980818	0.000548397	CPPED1	NONGGAT001849.2
949	XM_015276580.2	NONGGAT008791.2	0.980815	0.000548555	ETNPPL	NONGGAT008791.2
950	NM_001257283.2	TCONS_00021274	0.980815	0.000548575	MCL1	TCONS_00021274
951	XM_015295680.2	NONGGAT013994.1	-0.980811	0.000548814	HIC1	NONGGAT013994.1
952	XM_004936953.3	TCONS_00021273	-0.9808	0.000549401	LIMS2	TCONS_00021273
953	XM_025148731.1	NONGGAT004623.2	-0.980799	0.000549481	ADGRG6	NONGGAT004623.2
954	XM_004940693.3	NONGGAT005249.2	-0.980784	0.000550331	ATP11C	NONGGAT005249.2
955	XM_015299128.2	TCONS_00021821	0.980727	0.000553604	SOX13	TCONS_00021821
956	XM_025144239.1	TCONS_00010587	0.980721	0.000553952	HHLA2	TCONS_00010587
957	XM_025149584.1	NONGGAT012013.2	0.980713	0.000554399	MND1	NONGGAT012013.2
958	XM_015285394.2	NONGGAT002324.2	0.980711	0.000554498	CLOCK	NONGGAT002324.2
959	XM_015281246.2	TCONS_00007788	-0.980693	0.000555568	XYLB	TCONS_00007788
960	XM_015279114.2	NONGGAT003746.2	-0.98068	0.000556277	CNOT1	NONGGAT003746.2
961	XM_015284165.2	NONGGAT012013.2	-0.98067	0.000556861	TAAR1	NONGGAT012013.2
962	XM_015300112.2	TCONS_00021821	0.980668	0.000556964	PCLO	TCONS_00021821
963	XM_015281904.2	NONGGAT004163.2	0.980659	0.00055748	UMAD1	NONGGAT004163.2
964	XM_015276981.2	TCONS_00016336	0.980615	0.000560023	AGFG1	TCONS_00016336
965	XM_025142064.1	NONGGAT000757.2	-0.980601	0.000560847	GYS2	NONGGAT000757.2
966	XM_025144158.1	TCONS_00021273	0.980558	0.000563318	ZPLD1	TCONS_00021273
967	NM_001006569.3	TCONS_00014926	0.980522	0.000565399	CENPL	TCONS_00014926
968	XM_015289710.1	TCONS_00021273	-0.980462	0.000568863	LOC107049146	TCONS_00021273
969	XM_004940041.3	NONGGAT012013.2	-0.980456	0.000569241	FAM49B	NONGGAT012013.2
970	XM_015291557.2	NONGGAT003660.2	-0.980453	0.000569365	LOC101747338	NONGGAT003660.2
971	XM_001231780.5	NONGGAT011225.2	0.98045	0.000569594	AQP5	NONGGAT011225.2
972	XM_015298634.2	TCONS_00015084	-0.980446	0.000569781	FCRL4	TCONS_00015084
973	NM_001079495.2	NONGGAT016747.1	-0.98043	0.000570721	ARPC1A	NONGGAT016747.1
974	XM_025151415.1	NONGGAT002717.2	0.980413	0.000571709	NAV2	NONGGAT002717.2
975	XM_015282351.2	NONGGAT010415.2	0.980382	0.000573511	TMEM245	NONGGAT010415.2
976	XM_015295596.2	NONGGAT000515.2	-0.980381	0.000573595	ENPP7	NONGGAT000515.2
977	XM_004947113.3	NONGGAT008791.2	0.980362	0.000574715	LOC100858256	NONGGAT008791.2
978	XM_415936.6	NONGGAT010062.2	0.980337	0.000576125	KIF21A	NONGGAT010062.2
979	XM_015286869.2	NONGGAT004163.2	0.98033	0.000576547	ANO1	NONGGAT004163.2
980	XM_003641135.4	TCONS_00021273	0.980329	0.000576592	SLC6A14	TCONS_00021273
981	NM_001004375.2	TCONS_00007788	0.980318	0.000577278	HBM	TCONS_00007788
982	XM_015290812.2	TCONS_00021812	-0.980296	0.000578575	CDKN1AL	TCONS_00021812
983	XM_025154436.1	TCONS_00022781	0.980258	0.000580756	PBRM1	TCONS_00022781
984	NM_204534.4	NONGGAT003450.2	-0.980235	0.000582148	RARRES1	NONGGAT003450.2
985	XM_015296276.2	NONGGAT010341.2	0.980213	0.000583388	PHF20	NONGGAT010341.2
986	NM_001282184.1	NONGGAT005254.2	0.980199	0.000584246	TMIGD1	NONGGAT005254.2
987	XM_015278904.2	NONGGAT011485.2	-0.980142	0.000587619	SLTM	NONGGAT011485.2
988	XM_015290211.2	NONGGAT006341.2	-0.980141	0.000587674	FMNL2	NONGGAT006341.2
989	NM_204663.1	NONGGAT004623.2	0.98014	0.000587688	SLC16A3	NONGGAT004623.2
990	XM_004939733.3	TCONS_00014926	-0.980106	0.000589727	PPP4R1	TCONS_00014926
991	XM_015279375.2	NONGGAT013205.1	0.980098	0.00059018	GARNL3	NONGGAT013205.1
992	XM_015281830.2	NONGGAT000949.2	0.980081	0.000591183	OSBPL3	NONGGAT000949.2
993	XM_004944768.3	NONGGAT000757.2	-0.98008	0.000591285	SLC23A1	NONGGAT000757.2
994	XM_426425.5	NONGGAT006948.2	0.980067	0.000592047	RHOV	NONGGAT006948.2
995	XM_025146812.1	NONGGAT013994.1	0.980001	0.00059595	RCBTB1	NONGGAT013994.1
996	XM_025149853.1	TCONS_00000633	0.979987	0.000596759	UBA6	TCONS_00000633
997	XM_025153040.1	TCONS_00000633	0.979963	0.000598178	RNPC3	TCONS_00000633
998	XM_025151082.1	NONGGAT006820.2	-0.979954	0.000598732	PPP2R3C	NONGGAT006820.2
999	XM_015277054.2	NONGGAT002425.2	0.979948	0.000599067	VAMP2	NONGGAT002425.2
1000	XM_015288782.2	NONGGAT007187.2	0.979937	0.000599739	POLL	NONGGAT007187.2
1001	XM_004939318.3	NONGGAT011485.2	0.979935	0.000599897	TAC1	NONGGAT011485.2
1002	NM_001305057.2	NONGGAT016050.1	0.979933	0.00059998	RAG2	NONGGAT016050.1
1003	XM_025151270.1	TCONS_00025846	-0.979919	0.000600848	TMEM62	TCONS_00025846
1004	XM_025142516.1	TCONS_00022781	0.97991	0.000601333	SAMD11	TCONS_00022781
1005	XM_025155410.1	NONGGAT000222.2	0.979902	0.000601811	RIMBP2	NONGGAT000222.2
1006	NM_001195595.1	TCONS_00015084	-0.979896	0.000602195	C22H2ORF42	TCONS_00015084
1007	XM_421472.6	NONGGAT016611.1	0.979894	0.000602324	TXNDC16	NONGGAT016611.1
1008	XM_015298236.2	NONGGAT006820.2	-0.979886	0.000602804	BACE1	NONGGAT006820.2
1009	XM_015293515.2	NONGGAT011837.2	0.97988	0.000603164	ANKHD1	NONGGAT011837.2
1010	XM_015277250.2	TCONS_00014993	-0.979878	0.000603294	FST	TCONS_00014993
1011	XM_025154179.1	NONGGAT003450.2	-0.979865	0.000604034	NAE1	NONGGAT003450.2
1012	XM_015290295.2	TCONS_00000633	-0.979851	0.000604878	STK38L	TCONS_00000633
1013	XM_025155547.1	TCONS_00021821	0.979834	0.000605888	AIFM3	TCONS_00021821
1014	XM_025147449.1	TCONS_00023739	0.979831	0.000606062	CD36	TCONS_00023739
1015	XM_015292031.2	NONGGAT000515.2	0.979819	0.000606772	LMINA	NONGGAT000515.2
1016	XM_015290911.2	NONGGAT005254.2	-0.979806	0.000607581	PFKFB3	NONGGAT005254.2
1017	XM_015292364.2	NONGGAT004273.2	0.9798	0.00060791	DUS2	NONGGAT004273.2
1018	XM_015275212.2	NONGGAT002566.2	0.9798	0.000607964	DACH1	NONGGAT002566.2
1019	XM_015282937.1	TCONS_00016154	0.979795	0.000608253	NDUFAF6	TCONS_00016154
1020	NM_204961.1	NONGGAT000220.2	0.97979	0.000608559	NOS2	NONGGAT000220.2
1021	XM_025153413.1	NONGGAT002324.2	0.979783	0.000608959	C9H2ORF82	NONGGAT002324.2
1022	XM_025149794.1	NONGGAT004163.2	-0.97978	0.000609153	GPM6B	NONGGAT004163.2
1023	XM_015300062.2	TCONS_00021273	-0.979776	0.000609393	MYO9B	TCONS_00021273
1024	XM_025154456.1	NONGGAT003450.2	0.979775	0.000609448	PRKCD	NONGGAT003450.2
1025	NM_001201468.1	NONGGAT010062.2	0.979766	0.000609984	PON2	NONGGAT010062.2
1026	XM_025151768.1	NONGGAT001849.2	-0.979761	0.00061026	NPM3	NONGGAT001849.2
1027	XM_417589.5	NONGGAT004623.2	0.979758	0.000610467	RNF223	NONGGAT004623.2
1028	XM_015280856.2	NONGGAT003660.2	-0.979746	0.000611168	PAK1	NONGGAT003660.2
1029	XM_015287780.2	NONGGAT000515.2	-0.97974	0.000611545	ALDH1L2	NONGGAT000515.2
1030	XM_015276600.2	TCONS_00021821	0.979738	0.000611676	GRID2	TCONS_00021821
1031	XM_015292260.2	NONGGAT006341.2	-0.979724	0.000612485	ADAMTS17	NONGGAT006341.2
1032	XM_025149645.1	NONGGAT006956.2	0.979675	0.00061548	ACOT9	NONGGAT006956.2
1033	XM_004946205.3	TCONS_00010841	-0.979654	0.000616739	BPTF	TCONS_00010841
1034	XM_015295680.2	TCONS_00025883	-0.979651	0.000616893	HIC1	TCONS_00025883
1035	XM_015284485.2	NONGGAT002717.2	0.979638	0.000617717	CEP85L	NONGGAT002717.2
1036	XM_025142481.1	TCONS_00007728	0.97962	0.000618773	CCNL2	TCONS_00007728
1037	NM_001143670.1	TCONS_00016154	0.979617	0.000618959	KLHL15	TCONS_00016154
1038	XM_015278436.2	TCONS_00015084	-0.979613	0.00061919	SLC6A14	TCONS_00015084
1039	XM_004945071.3	TCONS_00014993	-0.979604	0.000619754	MKL2	TCONS_00014993
1040	XM_015276600.2	TCONS_00021812	-0.979595	0.000620295	GRID2	TCONS_00021812
1041	XM_025145644.1	TCONS_00010587	-0.97958	0.000621187	PKNOX1	TCONS_00010587
1042	NM_001302181.1	NONGGAT011225.2	-0.979564	0.000622206	ETFRF1	NONGGAT011225.2
1043	NM_204165.1	TCONS_00023739	0.979562	0.000622329	FBLN1	TCONS_00023739
1044	XM_025150258.1	NONGGAT006544.2	0.979557	0.000622587	PPARA	NONGGAT006544.2
1045	XM_015296229.2	NONGGAT004059.2	0.979538	0.000623729	EPB41L1	NONGGAT004059.2
1046	XM_004937171.3	NONGGAT006820.2	-0.9795	0.00062606	NPR3	NONGGAT006820.2
1047	NM_001030617.2	NONGGAT016747.1	0.979492	0.000626527	HAVCR1	NONGGAT016747.1
1048	XM_004941619.3	NONGGAT006956.2	-0.97947	0.000627879	LOC101747844	NONGGAT006956.2
1049	XM_004944764.3	NONGGAT004623.2	0.97947	0.000627923	LOC101747310	NONGGAT004623.2
1050	XM_025155235.1	TCONS_00007788	-0.979454	0.000628878	HEXDCL	TCONS_00007788
1051	XM_015284687.2	NONGGAT001849.2	0.97944	0.000629755	BACH2	NONGGAT001849.2
1052	XM_025149508.1	NONGGAT005249.2	-0.97943	0.000630366	SPRY1	NONGGAT005249.2
1053	NM_001305202.1	NONGGAT006820.2	-0.979417	0.000631138	COL17A1	NONGGAT006820.2
1054	XM_015298641.2	NONGGAT003755.2	-0.97938	0.000633421	CIART	NONGGAT003755.2
1055	XM_015282474.2	NONGGAT001849.2	-0.979357	0.000634826	CEP192	NONGGAT001849.2
1056	XM_015277953.2	NONGGAT011837.2	0.979354	0.000634972	METTL4	NONGGAT011837.2
1057	XM_418645.6	NONGGAT005254.2	-0.979348	0.000635377	GTPBP10	NONGGAT005254.2
1058	XM_004946203.3	TCONS_00021821	-0.979317	0.000637233	PECAM1	TCONS_00021821
1059	XM_025153030.1	NONGGAT011819.2	-0.979311	0.000637613	HMCN1	NONGGAT011819.2
1060	XM_015296996.2	NONGGAT006948.2	-0.979251	0.000641321	DNAJC11	NONGGAT006948.2
1061	XM_015278011.2	NONGGAT004059.2	0.979247	0.00064154	STON1	NONGGAT004059.2
1062	XM_025151415.1	NONGGAT006341.2	-0.979246	0.000641616	NAV2	NONGGAT006341.2
1063	XM_015296863.2	NONGGAT002566.2	-0.979236	0.000642261	CDK11A	NONGGAT002566.2
1064	XM_015296185.2	TCONS_00007788	-0.979231	0.000642549	MSI2	TCONS_00007788
1065	XM_015280243.2	NONGGAT011485.2	0.979213	0.000643645	TJP2	NONGGAT011485.2
1066	XM_417355.6	NONGGAT016073.1	0.979213	0.000643675	ZHX3	NONGGAT016073.1
1067	XM_004949690.3	TCONS_00013698	0.97918	0.000645704	GRAMD3	TCONS_00013698
1068	XM_025147952.1	NONGGAT010415.2	0.979178	0.000645806	DTNA	NONGGAT010415.2
1069	XM_015288184.2	TCONS_00021274	-0.979176	0.00064595	KCNMA1	TCONS_00021274
1070	XM_015286924.2	NONGGAT003660.2	0.979132	0.000648654	DPF3	NONGGAT003660.2
1071	XM_015281651.2	TCONS_00016063	0.979126	0.000649028	LRRFIP2	TCONS_00016063
1072	XM_025150467.1	NONGGAT012013.2	0.979101	0.000650579	AFF2	NONGGAT012013.2
1073	XM_025150622.1	NONGGAT002425.2	0.979074	0.000652259	TEAD1	NONGGAT002425.2
1074	XM_025147460.1	NONGGAT006948.2	-0.979071	0.000652475	PLCL2	NONGGAT006948.2
1075	XM_004949690.3	NONGGAT002913.2	-0.979068	0.000652631	GRAMD3	NONGGAT002913.2
1076	XM_015298982.2	NONGGAT013205.1	0.979067	0.000652685	FRS3	NONGGAT013205.1
1077	XM_015281008.2	NONGGAT000220.2	0.97905	0.000653746	NEU3	NONGGAT000220.2
1078	XM_418991.5	NONGGAT000757.2	-0.979047	0.000653964	ZCCHC2	NONGGAT000757.2
1079	NM_205253.2	TCONS_00014993	-0.979043	0.000654191	CEBPB	TCONS_00014993
1080	XM_425809.5	NONGGAT000515.2	-0.979021	0.00065558	LOC428250	NONGGAT000515.2
1081	XM_015296184.2	NONGGAT005702.2	0.979018	0.000655744	NFKBIZ	NONGGAT005702.2
1082	XM_015296879.2	NONGGAT006544.2	0.979017	0.000655802	PUSL1	NONGGAT006544.2
1083	XM_015297642.2	NONGGAT006820.2	0.978983	0.000657948	IFI27L2	NONGGAT006820.2
1084	XM_015292905.1	TCONS_00023816	-0.978982	0.000657999	DCAF1	TCONS_00023816
1085	XM_015286246.2	NONGGAT006341.2	-0.978972	0.000658634	NAV2	NONGGAT006341.2
1086	XM_015287226.2	NONGGAT002324.2	0.978968	0.000658884	ATG13	NONGGAT002324.2
1087	XM_015289365.2	TCONS_00021812	0.978959	0.00065941	SUMO1	TCONS_00021812
1088	NM_001201468.1	TCONS_00026264	0.97894	0.000660589	PON2	TCONS_00026264
1089	XM_025149322.1	NONGGAT008791.2	0.978927	0.000661409	ANKRD6	NONGGAT008791.2
1090	XM_415936.6	NONGGAT005254.2	0.97892	0.000661883	KIF21A	NONGGAT005254.2
1091	XM_015277680.2	TCONS_00007728	-0.978918	0.000661963	NPAS2	TCONS_00007728
1092	XM_015287280.2	TCONS_00016063	0.978915	0.000662187	MEIS2	TCONS_00016063
1093	XM_004944030.3	NONGGAT003450.2	0.978903	0.000662959	ZNF319	NONGGAT003450.2
1094	XM_015288458.2	NONGGAT004273.2	0.978882	0.000664224	GBF1	NONGGAT004273.2
1095	XM_015277660.2	NONGGAT000222.2	0.978878	0.000664503	TMEM174	NONGGAT000222.2
1096	XM_004944194.3	NONGGAT010307.2	-0.978833	0.000667344	MYLK3	NONGGAT010307.2
1097	XM_015281153.2	NONGGAT000757.2	-0.978827	0.000667693	AOC1	NONGGAT000757.2
1098	XM_025152429.1	NONGGAT003755.2	0.978823	0.000667974	RALB	NONGGAT003755.2
1099	XM_025155592.1	TCONS_00023739	0.978794	0.000669749	FAM222A	TCONS_00023739
1100	XM_015277810.2	NONGGAT005254.2	0.978782	0.000670547	IL1R2	NONGGAT005254.2
1101	XM_015301418.2	NONGGAT004163.2	0.978763	0.000671714	CD36	NONGGAT004163.2
1102	NM_001079733.2	TCONS_00007728	-0.97876	0.000671884	ATE1	TCONS_00007728
1103	XM_025144881.1	NONGGAT007187.2	0.978737	0.000673369	MOB3B	NONGGAT007187.2
1104	XM_025146812.1	TCONS_00025883	0.978716	0.0006747	RCBTB1	TCONS_00025883
1105	XM_015294733.2	TCONS_00021812	-0.978708	0.000675205	PIGQ	TCONS_00021812
1106	XM_004944237.3	NONGGAT004163.2	0.978707	0.000675279	KCTD15	NONGGAT004163.2
1107	XM_015297521.2	NONGGAT010300.2	0.978705	0.000675366	EYA3	NONGGAT010300.2
1108	XM_025148178.1	NONGGAT006341.2	0.978705	0.000675376	ASAP1	NONGGAT006341.2
1109	XM_015299500.2	NONGGAT010312.2	-0.978703	0.000675517	IKZF3	NONGGAT010312.2
1110	NM_001034824.1	NONGGAT004163.2	-0.978694	0.000676076	XKR9	NONGGAT004163.2
1111	XM_414421.5	TCONS_00007788	-0.978652	0.000678763	MCT2L	TCONS_00007788
1112	XM_025142064.1	NONGGAT011225.2	0.978644	0.000679273	GYS2	NONGGAT011225.2
1113	XM_015279684.2	NONGGAT006544.2	0.978626	0.000680401	FAM129B	NONGGAT006544.2
1114	XM_015294731.2	NONGGAT003660.2	-0.978624	0.000680487	PIGQ	NONGGAT003660.2
1115	NM_001199538.1	TCONS_00007788	-0.978614	0.000681177	PIK3CG	TCONS_00007788
1116	XM_015297396.2	TCONS_00021821	-0.978606	0.000681677	ANK1	TCONS_00021821
1117	XM_419375.6	NONGGAT011485.2	-0.978578	0.00068344	THUMPD2	NONGGAT011485.2
1118	XM_015277810.2	TCONS_00000633	0.978561	0.000684531	IL1R2	TCONS_00000633
1119	XM_015294476.2	NONGGAT008791.2	0.978559	0.000684675	SLC5A11	NONGGAT008791.2
1120	XM_015284136.2	TCONS_00025846	0.978554	0.000684934	L3MBTL3	TCONS_00025846
1121	XM_025151146.1	NONGGAT003660.2	0.978521	0.000687048	ANO1	NONGGAT003660.2
1122	XM_004944552.3	TCONS_00015084	-0.978518	0.000687231	CARD19	TCONS_00015084
1123	XM_015287771.2	NONGGAT002061.2	-0.978515	0.000687465	HCFC2	NONGGAT002061.2
1124	XM_025144218.1	NONGGAT006820.2	0.978512	0.000687626	MAP3K3	NONGGAT006820.2
1125	XM_015281447.2	NONGGAT006820.2	-0.978484	0.000689418	DFNA5	NONGGAT006820.2
1126	XM_015298759.2	NONGGAT006544.2	0.978477	0.000689854	TEAD3	NONGGAT006544.2
1127	NM_204534.4	NONGGAT012013.2	-0.978419	0.000693607	RARRES1	NONGGAT012013.2
1128	XM_015282061.2	TCONS_00014993	-0.978418	0.000693631	LOC101750112	TCONS_00014993
1129	XM_004941529.3	NONGGAT000757.2	-0.978401	0.000694738	ANO1	NONGGAT000757.2
1130	XM_418430.6	TCONS_00021812	-0.978361	0.000697322	NDRG1	TCONS_00021812
1131	NM_001044689.1	TCONS_00023739	-0.978358	0.000697497	CASP18	TCONS_00023739
1132	XM_015291096.2	NONGGAT016050.1	0.978336	0.000698878	PFKFB3	NONGGAT016050.1
1133	XM_025141482.1	NONGGAT000220.2	0.978333	0.000699106	EXD3	NONGGAT000220.2
1134	XM_025151139.1	TCONS_00013103	0.978328	0.000699404	ZFYVE26	TCONS_00013103
1135	XM_025152692.1	NONGGAT004623.2	0.978322	0.000699833	PARP14	NONGGAT004623.2
1136	XM_015293350.2	TCONS_00017906	-0.978321	0.000699874	ARPC4-TTLL3	TCONS_00017906
1137	XM_015279435.2	NONGGAT000757.2	-0.97831	0.000700572	CNTRL	NONGGAT000757.2
1138	XM_004939568.3	NONGGAT000220.2	0.978307	0.000700791	SUGCT	NONGGAT000220.2
1139	XM_001233410.5	TCONS_00007788	0.978272	0.00070306	APC	TCONS_00007788
1140	NM_001006130.1	NONGGAT011225.2	0.978239	0.000705138	USP10	NONGGAT011225.2
1141	XM_025147400.1	NONGGAT005250.2	-0.978228	0.000705893	GIMAP7L2	NONGGAT005250.2
1142	NM_001160428.2	TCONS_00009627	0.978226	0.000706029	FADS2	TCONS_00009627
1143	XM_004949334.3	TCONS_00014926	-0.97821	0.000707055	MAT2A	TCONS_00014926
1144	XM_015290988.2	NONGGAT005702.2	0.978205	0.000707367	ST3GAL3	NONGGAT005702.2
1145	XM_015291182.2	NONGGAT010062.2	0.978194	0.000708075	C8A	NONGGAT010062.2
1146	XM_025144218.1	TCONS_00000633	-0.97816	0.000710293	MAP3K3	TCONS_00000633
1147	XM_004949514.3	NONGGAT010062.2	0.978158	0.000710396	KIAA1958	NONGGAT010062.2
1148	XM_025149791.1	NONGGAT010062.2	0.978121	0.000712769	RASGEF1B	NONGGAT010062.2
1149	XM_025156028.1	NONGGAT001849.2	0.978111	0.000713433	GSN	NONGGAT001849.2
1150	XM_015291687.2	TCONS_00021821	-0.978105	0.000713855	GYG1	TCONS_00021821
1151	XM_015279112.2	NONGGAT005702.2	-0.978098	0.000714282	CNOT1	NONGGAT005702.2
1152	XM_015279435.2	NONGGAT005254.2	0.978094	0.000714577	CNTRL	NONGGAT005254.2
1153	XM_015296996.2	NONGGAT004623.2	-0.978084	0.000715198	DNAJC11	NONGGAT004623.2
1154	XM_025152585.1	NONGGAT007187.2	-0.978083	0.000715295	TMEM169	NONGGAT007187.2
1155	XM_015294474.2	NONGGAT002566.2	0.978072	0.000716006	SLC5A11	NONGGAT002566.2
1156	XM_015298451.2	NONGGAT008791.2	0.978058	0.000716896	ARHGEF11	NONGGAT008791.2
1157	XM_004944000.3	NONGGAT006341.2	-0.978058	0.000716897	TUBGCP4	NONGGAT006341.2
1158	XM_025142064.1	NONGGAT005254.2	0.978056	0.000717018	GYS2	NONGGAT005254.2
1159	XM_025142480.1	NONGGAT008791.2	-0.978019	0.000719418	CCNL2	NONGGAT008791.2
1160	XM_015279435.2	NONGGAT010312.2	0.978009	0.000720061	CNTRL	NONGGAT010312.2
1161	XM_025150548.1	TCONS_00021273	-0.978007	0.000720213	TYRO3	TCONS_00021273
1162	XM_015281306.2	TCONS_00026264	0.978007	0.000720244	NR1D2	TCONS_00026264
1163	XM_425809.5	NONGGAT004059.2	0.977999	0.000720714	LOC428250	NONGGAT004059.2
1164	XM_015296157.1	NONGGAT011558.2	0.977997	0.000720869	SYNRG	NONGGAT011558.2
1165	XM_015278917.2	NONGGAT002324.2	0.977995	0.000721017	GCOM1	NONGGAT002324.2
1166	XM_003642356.4	NONGGAT002566.2	0.977994	0.000721037	SPAG9	NONGGAT002566.2
1167	XM_015295821.2	NONGGAT014666.1	-0.977992	0.000721205	RAP1GAP2	NONGGAT014666.1
1168	NM_001001294.1	NONGGAT004623.2	-0.977973	0.000722465	IGFBP1	NONGGAT004623.2
1169	XM_015287329.2	NONGGAT016050.1	0.977952	0.000723821	TMEM229B	NONGGAT016050.1
1170	XM_025152379.1	NONGGAT002324.2	0.977951	0.000723881	HNRNPA3	NONGGAT002324.2
1171	XM_421164.6	NONGGAT002717.2	0.977928	0.000725364	TTBK2	NONGGAT002717.2
1172	XM_025145052.1	NONGGAT004059.2	0.977923	0.000725737	CZH5ORF34	NONGGAT004059.2
1173	XM_025146918.1	TCONS_00016063	0.977921	0.000725816	DLG2	TCONS_00016063
1174	XM_015277810.2	NONGGAT010062.2	0.977912	0.000726464	IL1R2	NONGGAT010062.2
1175	XM_015285767.2	NONGGAT005254.2	0.977906	0.000726823	ADD1	NONGGAT005254.2
1176	XM_421654.5	TCONS_00021273	-0.977903	0.000727043	VSTM4	TCONS_00021273
1177	XM_015301282.2	TCONS_00010841	-0.977901	0.000727159	DOCK2L	TCONS_00010841
1178	XM_004947106.3	NONGGAT008791.2	0.977889	0.000727943	PCMTD2	NONGGAT008791.2
1179	XM_015291182.2	TCONS_00000633	0.977851	0.000730425	C8A	TCONS_00000633
1180	XM_004939390.3	NONGGAT000515.2	-0.97785	0.000730501	GALNT15	NONGGAT000515.2
1181	XM_015278883.2	NONGGAT016611.1	0.977847	0.000730723	HYKK	NONGGAT016611.1
1182	XM_015292996.2	TCONS_00021812	-0.977812	0.000732975	CACNA1D	TCONS_00021812
1183	XM_003642358.3	NONGGAT004623.2	0.977806	0.000733421	EME1	NONGGAT004623.2
1184	XM_426403.6	TCONS_00016154	-0.977802	0.000733678	TMEM86A	TCONS_00016154
1185	XM_015283646.2	TCONS_00023739	-0.977795	0.000734116	BPNT1	TCONS_00023739
1186	XM_415936.6	NONGGAT006820.2	-0.977791	0.00073436	KIF21A	NONGGAT006820.2
1187	XM_025154436.1	NONGGAT006544.2	0.977774	0.000735476	PBRM1	NONGGAT006544.2
1188	XM_015299500.2	NONGGAT011225.2	-0.977767	0.000735936	IKZF3	NONGGAT011225.2
1189	XM_015283860.2	NONGGAT010312.2	0.977765	0.000736075	SYT14	NONGGAT010312.2
1190	XM_015290836.2	TCONS_00021273	-0.97776	0.000736417	LPAR3	TCONS_00021273
1191	XM_015278754.2	TCONS_00025846	0.977757	0.000736614	RNF111	TCONS_00025846
1192	XM_015297806.2	TCONS_00021273	0.977756	0.000736684	ZMYM4	TCONS_00021273
1193	XM_015278410.2	TCONS_00009627	-0.977755	0.000736771	MED12	TCONS_00009627
1194	XM_004939169.3	TCONS_00007788	-0.977751	0.000737046	LOC100858869	TCONS_00007788
1195	XM_015284485.2	NONGGAT006341.2	-0.977724	0.000738776	CEP85L	NONGGAT006341.2
1196	XM_025149776.1	TCONS_00024294	-0.97771	0.0007397	ADH1C	TCONS_00024294
1197	XM_422542.6	NONGGAT011558.2	0.977701	0.000740295	CTH	NONGGAT011558.2
1198	XM_025147165.1	TCONS_00000633	0.977696	0.000740682	PARD3	TCONS_00000633
1199	NM_213575.1	NONGGAT004623.2	0.977694	0.000740778	MID1IP1	NONGGAT004623.2
1200	XM_015286246.2	TCONS_00022781	0.977685	0.000741399	NAV2	TCONS_00022781
1201	XM_015290211.2	NONGGAT016747.1	0.977657	0.000743214	FMNL2	NONGGAT016747.1
1202	XM_015283950.2	TCONS_00000633	0.977634	0.000744731	PLD5	TCONS_00000633
1203	XM_025143087.1	TCONS_00000633	0.97762	0.000745706	ARID1A	TCONS_00000633
1204	XM_004939318.3	NONGGAT006948.2	0.977608	0.000746482	TAC1	NONGGAT006948.2
1205	XM_025147445.1	NONGGAT003660.2	0.9776	0.000747026	CD36	NONGGAT003660.2
1206	XM_015299500.2	NONGGAT008791.2	-0.977585	0.000748013	IKZF3	NONGGAT008791.2
1207	NM_001001340.2	NONGGAT016747.1	0.97755	0.000750373	TEAD4	NONGGAT016747.1
1208	XM_025152083.1	NONGGAT005621.2	-0.977535	0.000751377	ACVR1	NONGGAT005621.2
1209	XM_015289096.2	NONGGAT010341.2	0.97752	0.000752356	HDAC4	NONGGAT010341.2
1210	XM_015281790.1	NONGGAT003755.2	0.977481	0.000754965	SLC4A7	NONGGAT003755.2
1211	XM_015301282.2	NONGGAT005702.2	-0.977481	0.000754969	DOCK2L	NONGGAT005702.2
1212	XM_420735.6	TCONS_00026264	-0.977478	0.000755156	APBB2	TCONS_00026264
1213	XM_015291063.2	NONGGAT005621.2	-0.977472	0.000755523	BEST4	NONGGAT005621.2
1214	XM_015297396.2	NONGGAT004059.2	-0.977459	0.000756404	ANK1	NONGGAT004059.2
1215	XM_004937722.3	NONGGAT004163.2	0.977445	0.00075737	TNRC6B	NONGGAT004163.2
1216	XM_015294827.2	TCONS_00010587	-0.977432	0.000758253	SLC22A15	TCONS_00010587
1217	XM_004944524.3	NONGGAT000515.2	-0.977411	0.000759648	EFCC1	NONGGAT000515.2
1218	XM_015282178.2	NONGGAT003450.2	0.977397	0.000760582	RNF152	NONGGAT003450.2
1219	XM_015293364.2	NONGGAT004163.2	-0.97738	0.000761741	SLC41A3	NONGGAT004163.2
1220	XM_015278904.2	NONGGAT004623.2	-0.977368	0.000762499	SLTM	NONGGAT004623.2
1221	XM_025148587.1	NONGGAT003660.2	-0.97736	0.000763056	RRBP1	NONGGAT003660.2
1222	XM_015293979.2	NONGGAT010341.2	-0.97736	0.000763076	SLC25A48	NONGGAT010341.2
1223	XM_025151082.1	TCONS_00026264	0.977355	0.000763414	PPP2R3C	TCONS_00026264
1224	XM_004947408.3	NONGGAT004623.2	-0.977348	0.00076386	LOC771069	NONGGAT004623.2
1225	NM_205498.1	NONGGAT006948.2	0.977347	0.000763939	IL8L2	NONGGAT006948.2
1226	XM_015285948.1	NONGGAT000714.2	0.977342	0.000764242	LOC107049163	NONGGAT000714.2
1227	XM_004942264.3	NONGGAT011485.2	-0.97733	0.000765061	SH3PXD2A	NONGGAT011485.2
1228	XM_015294394.2	NONGGAT000757.2	0.977316	0.000766004	DHRS7B	NONGGAT000757.2
1229	XM_015287574.2	NONGGAT005702.2	0.977314	0.000766151	PCNX1	NONGGAT005702.2
1230	XM_004947113.3	TCONS_00021821	0.977298	0.000767205	LOC100858256	TCONS_00021821
1231	XM_015284805.2	TCONS_00018115	-0.97729	0.000767736	CNOT4	TCONS_00018115
1232	XM_015293240.2	TCONS_00016063	0.977281	0.000768385	FRMD4B	TCONS_00016063
1233	XM_025142375.1	TCONS_00023739	0.977278	0.000768561	CHD6	TCONS_00023739
1234	XM_419181.5	NONGGAT004163.2	0.977266	0.000769375	MEP1B	NONGGAT004163.2
1235	XM_015278143.2	NONGGAT011225.2	0.977248	0.000770574	PDGFD	NONGGAT011225.2
1236	XM_015298943.2	NONGGAT000714.2	0.977248	0.00077059	NFYA	NONGGAT000714.2
1237	XM_015283910.2	NONGGAT002502.2	0.977242	0.000771018	CNIH4	NONGGAT002502.2
1238	XM_015286578.2	NONGGAT016073.1	-0.977235	0.000771439	CACNA1C	NONGGAT016073.1
1239	NM_204741.1	NONGGAT005250.2	-0.977214	0.000772892	VDAC2	NONGGAT005250.2
1240	XM_003641254.4	TCONS_00021821	0.977194	0.000774258	PPP2R2C	TCONS_00021821
1241	XM_416732.6	NONGGAT000220.2	0.977164	0.000776292	SH3BGR	NONGGAT000220.2
1242	XM_015291689.2	NONGGAT014666.1	0.977155	0.000776858	GYG1	NONGGAT014666.1
1243	XM_025142481.1	NONGGAT002425.2	0.977152	0.000777081	CCNL2	NONGGAT002425.2
1244	XM_428816.6	NONGGAT003450.2	0.977141	0.000777847	FEM1C	NONGGAT003450.2
1245	XM_025149802.1	TCONS_00007728	0.977127	0.000778747	GPM6B	TCONS_00007728
1246	XM_004937684.3	TCONS_00026264	0.97712	0.000779258	SOCS1L	TCONS_00026264
1247	NM_205186.2	TCONS_00016154	0.977119	0.000779327	LRP8	TCONS_00016154
1248	NM_001002856.1	NONGGAT004059.2	-0.977117	0.00077947	IFI27L2	NONGGAT004059.2
1249	XM_004945464.3	NONGGAT005249.2	0.977109	0.000780008	GPRC5B	NONGGAT005249.2
1250	XM_015296157.1	NONGGAT011819.2	-0.977107	0.00078016	SYNRG	NONGGAT011819.2
1251	XM_415936.6	NONGGAT004163.2	0.977093	0.000781082	KIF21A	NONGGAT004163.2
1252	NM_001030542.2	NONGGAT003755.2	0.977086	0.000781543	NPAS2	NONGGAT003755.2
1253	XM_025147036.1	NONGGAT004623.2	-0.97708	0.000781956	ABCB1	NONGGAT004623.2
1254	NM_001034824.1	TCONS_00021812	0.977071	0.000782601	XKR9	TCONS_00021812
1255	XM_004941096.3	TCONS_00021274	-0.977064	0.000783044	PRKG2	TCONS_00021274
1256	XM_025144806.1	TCONS_00026264	0.977038	0.000784798	DENND4C	TCONS_00026264
1257	XM_015280445.1	NONGGAT002324.2	-0.977031	0.000785317	APC	NONGGAT002324.2
1258	XM_015295736.1	NONGGAT006544.2	-0.977028	0.000785481	ASL2	NONGGAT006544.2
1259	XM_015278296.2	NONGGAT016747.1	-0.977013	0.000786564	C1GALT1C1	NONGGAT016747.1
1260	XM_015287193.2	NONGGAT001849.2	0.977004	0.000787164	PRDM11	NONGGAT001849.2
1261	XM_416743.4	TCONS_00021812	-0.976985	0.000788439	TFF2	TCONS_00021812
1262	XM_015287091.2	NONGGAT004163.2	0.976984	0.000788476	TP53I11	NONGGAT004163.2
1263	XM_015290836.2	NONGGAT011837.2	0.97696	0.000790179	LPAR3	NONGGAT011837.2
1264	XM_025143036.1	TCONS_00007799	0.976949	0.000790915	SCMH1	TCONS_00007799
1265	NM_001252254.1	NONGGAT006820.2	0.976948	0.000790977	SLC26A6	NONGGAT006820.2
1266	XM_015288089.2	NONGGAT008791.2	0.976947	0.000791043	SIRT1	NONGGAT008791.2
1267	XM_015282163.2	NONGGAT004623.2	0.97694	0.000791497	SERPINB10B	NONGGAT004623.2
1268	XM_025147271.1	NONGGAT000714.2	0.976932	0.000792038	SLC26A3	NONGGAT000714.2
1269	XM_003642599.4	NONGGAT005960.2	0.976932	0.000792052	GLB1L2	NONGGAT005960.2
1270	XM_025148599.1	NONGGAT000515.2	-0.976907	0.000793789	PLCB4	NONGGAT000515.2
1271	NM_001114504.1	TCONS_00021273	0.976882	0.000795495	ART7B	TCONS_00021273
1272	NM_001277350.1	NONGGAT004623.2	0.976882	0.000795502	CUEDC2	NONGGAT004623.2
1273	XM_015280494.2	NONGGAT016747.1	0.976868	0.000796415	HOOK3	NONGGAT016747.1
1274	NM_204534.4	NONGGAT010062.2	-0.976864	0.000796708	RARRES1	NONGGAT010062.2
1275	XM_015288520.2	TCONS_00023739	-0.976858	0.000797111	SORBS1	TCONS_00023739
1276	XM_025149044.1	NONGGAT000757.2	-0.97685	0.000797708	RYR2	NONGGAT000757.2
1277	XM_025147765.1	TCONS_00010841	0.976841	0.00079827	COBL	TCONS_00010841
1278	XM_417089.6	TCONS_00017906	0.976831	0.000798954	TRPC4	TCONS_00017906
1279	XM_015298228.2	TCONS_00021273	0.976799	0.000801194	SIK3	TCONS_00021273
1280	XM_421894.5	TCONS_00021821	0.976795	0.000801448	S100B	TCONS_00021821
1281	NM_001030770.2	TCONS_00026264	-0.976779	0.000802548	STK38L	TCONS_00026264
1282	NM_001165913.1	NONGGAT004623.2	-0.976744	0.000804976	LOC422926	NONGGAT004623.2
1283	XM_015282736.1	TCONS_00017906	0.976692	0.000808573	MYBL1	TCONS_00017906
1284	XM_015293364.2	TCONS_00021812	0.976691	0.00080862	SLC41A3	TCONS_00021812
1285	XM_025155478.1	NONGGAT012013.2	-0.976689	0.000808755	IGLL1	NONGGAT012013.2
1286	XM_015292780.2	NONGGAT006341.2	-0.97666	0.000810753	C12H3orf18	NONGGAT006341.2
1287	XM_025148960.1	TCONS_00007788	-0.976654	0.000811197	SENP6	TCONS_00007788
1288	XM_004935075.3	NONGGAT002566.2	-0.976651	0.000811421	SLC9A3	NONGGAT002566.2
1289	XM_015282178.2	NONGGAT006820.2	-0.976625	0.000813224	RNF152	NONGGAT006820.2
1290	XM_025145058.1	TCONS_00009627	-0.976625	0.000813234	LOC112530649	TCONS_00009627
1291	XM_015286451.2	NONGGAT011225.2	0.976611	0.000814188	MRVI1	NONGGAT011225.2
1292	XM_004948785.3	NONGGAT016611.1	0.976605	0.000814587	MIER2	NONGGAT016611.1
1293	XM_015296355.2	NONGGAT004059.2	-0.976603	0.000814759	PPP1R16B	NONGGAT004059.2
1294	XM_004944237.3	NONGGAT006820.2	-0.976587	0.000815808	KCTD15	NONGGAT006820.2
1295	XM_015297396.2	NONGGAT008791.2	-0.976586	0.000815939	ANK1	NONGGAT008791.2
1296	XM_015301073.2	TCONS_00016063	0.976581	0.00081625	PRDM15	TCONS_00016063
1297	XM_420138.6	NONGGAT002061.2	-0.976575	0.000816687	OCRL	NONGGAT002061.2
1298	XM_025149802.1	TCONS_00021273	-0.976564	0.000817452	GPM6B	TCONS_00021273
1299	XM_015279684.2	NONGGAT011837.2	0.976551	0.000818303	FAM129B	NONGGAT011837.2
1300	XM_015282062.2	NONGGAT004623.2	0.976539	0.000819141	LOC101750112	NONGGAT004623.2
1301	XM_015287027.2	NONGGAT011558.2	0.976527	0.000819994	PACSIN3	NONGGAT011558.2
1302	XM_015272943.2	NONGGAT011837.2	0.976518	0.000820633	CDKL5	NONGGAT011837.2
1303	NM_001282184.1	TCONS_00021274	-0.976496	0.000822193	TMIGD1	TCONS_00021274
1304	XM_425809.5	NONGGAT011837.2	0.976477	0.000823485	LOC428250	NONGGAT011837.2
1305	XM_025145740.1	NONGGAT007872.2	0.976471	0.000823882	TYK2	NONGGAT007872.2
1306	NM_001293090.1	TCONS_00014993	-0.976452	0.000825201	MMP13	TCONS_00014993
1307	XM_015294394.2	NONGGAT005254.2	-0.976446	0.000825643	DHRS7B	NONGGAT005254.2
1308	XM_015293785.2	NONGGAT013205.1	0.976442	0.000825933	RPS14	NONGGAT013205.1
1309	XM_004935075.3	NONGGAT003755.2	0.976435	0.000826453	SLC9A3	NONGGAT003755.2
1310	XM_015296429.2	NONGGAT012013.2	0.976419	0.000827529	ZNF512B	NONGGAT012013.2
1311	XM_422269.6	NONGGAT002913.2	0.976418	0.000827579	ABL2	NONGGAT002913.2
1312	XM_015298647.2	NONGGAT004623.2	0.976388	0.000829676	FDPS	NONGGAT004623.2
1313	NM_001006162.1	NONGGAT007872.2	-0.976387	0.00082977	WIPI2	NONGGAT007872.2
1314	XM_025155707.1	NONGGAT006820.2	-0.976375	0.000830612	TMEM132D	NONGGAT006820.2
1315	XM_004945972.3	TCONS_00009627	-0.976366	0.000831268	SEC16A	TCONS_00009627
1316	XM_015282063.2	NONGGAT010062.2	-0.97636	0.000831637	LOC420486	NONGGAT010062.2
1317	XM_015288758.2	TCONS_00021821	0.976349	0.000832407	LZTS2	TCONS_00021821
1318	XM_025149322.1	NONGGAT004059.2	0.976349	0.00083241	ANKRD6	NONGGAT004059.2
1319	XM_015276456.2	NONGGAT013205.1	0.976345	0.00083269	ADGRL3	NONGGAT013205.1
1320	XM_015296182.2	TCONS_00021821	0.976313	0.000834977	MSI2	TCONS_00021821
1321	XM_004949751.3	NONGGAT000515.2	-0.976305	0.000835512	NEMP1	NONGGAT000515.2
1322	XM_025155592.1	NONGGAT010312.2	0.976287	0.00083676	FAM222A	NONGGAT010312.2
1323	XM_015278520.2	NONGGAT010062.2	0.976275	0.000837644	STARD13	NONGGAT010062.2
1324	XM_015283835.2	NONGGAT010062.2	0.976272	0.000837842	ABCG8	NONGGAT010062.2
1325	XM_015298943.2	NONGGAT000757.2	-0.976264	0.000838387	NFYA	NONGGAT000757.2
1326	XM_015286869.2	NONGGAT010062.2	0.976246	0.00083969	ANO1	NONGGAT010062.2
1327	XM_015286643.2	TCONS_00009627	-0.976224	0.000841213	CACNA1C	TCONS_00009627
1328	XM_015288746.2	TCONS_00021812	0.976205	0.000842576	LOC107053690	TCONS_00021812
1329	XM_015279699.2	NONGGAT003755.2	-0.976187	0.000843868	COL27A1	NONGGAT003755.2
1330	NM_001079733.2	TCONS_00017906	-0.97618	0.000844319	ATE1	TCONS_00017906
1331	XM_015296184.2	TCONS_00007728	-0.976172	0.000844881	NFKBIZ	TCONS_00007728
1332	NM_001135550.1	NONGGAT010062.2	-0.976162	0.000845596	MGST1	NONGGAT010062.2
1333	XM_004941390.3	TCONS_00021821	0.976152	0.000846297	ST5	TCONS_00021821
1334	XM_015297396.2	NONGGAT000515.2	0.976149	0.00084653	ANK1	NONGGAT000515.2
1335	XM_418991.5	TCONS_00025846	0.976146	0.00084672	ZCCHC2	TCONS_00025846
1336	XM_025149715.1	NONGGAT004623.2	0.976128	0.000848016	NELFA	NONGGAT004623.2
1337	NM_204165.1	NONGGAT016050.1	0.976123	0.000848353	FBLN1	NONGGAT016050.1
1338	NM_001039294.1	TCONS_00014926	0.976112	0.000849143	FDFT1	TCONS_00014926
1339	XM_025146742.1	NONGGAT004273.2	0.97607	0.000852116	GGACT	NONGGAT004273.2
1340	XM_015298943.2	NONGGAT005254.2	0.976066	0.000852374	NFYA	NONGGAT005254.2
1341	XM_015274715.2	NONGGAT012013.2	0.976053	0.00085335	TGDS	NONGGAT012013.2
1342	XM_015289940.2	NONGGAT004059.2	0.976042	0.000854126	PPARA	NONGGAT004059.2
1343	XM_003641254.4	NONGGAT000515.2	-0.976008	0.000856499	PPP2R2C	NONGGAT000515.2
1344	XM_015293952.2	NONGGAT002566.2	-0.976001	0.00085701	NPY6R	NONGGAT002566.2
1345	XM_015287329.2	NONGGAT002324.2	0.976	0.000857076	TMEM229B	NONGGAT002324.2
1346	XM_025152379.1	NONGGAT005621.2	-0.975998	0.000857203	HNRNPA3	NONGGAT005621.2
1347	XM_015280054.2	NONGGAT011485.2	0.975991	0.000857717	ADAMTS4	NONGGAT011485.2
1348	XM_004939318.3	TCONS_00014993	-0.975961	0.000859839	TAC1	TCONS_00014993
1349	XM_015285531.2	NONGGAT010415.2	0.975951	0.000860567	LNX1	NONGGAT010415.2
1350	XM_015281246.2	TCONS_00015084	-0.975938	0.000861507	XYLB	TCONS_00015084
1351	XM_421789.5	TCONS_00021273	-0.975934	0.000861786	GRK5	TCONS_00021273
1352	XM_015296355.2	NONGGAT008791.2	-0.975919	0.000862866	PPP1R16B	NONGGAT008791.2
1353	XM_421894.5	NONGGAT004059.2	0.975914	0.00086323	S100B	NONGGAT004059.2
1354	XM_015301339.2	NONGGAT004163.2	0.975897	0.000864449	LOC107056283	NONGGAT004163.2
1355	XM_004949751.3	NONGGAT008791.2	0.97588	0.00086563	NEMP1	NONGGAT008791.2
1356	NM_204534.4	TCONS_00000633	-0.975865	0.000866711	RARRES1	TCONS_00000633
1357	XM_025155235.1	NONGGAT004059.2	0.975832	0.000869087	HEXDCL	NONGGAT004059.2
1358	XM_015281651.2	TCONS_00021083	0.975827	0.000869435	LRRFIP2	TCONS_00021083
1359	XM_015277933.2	NONGGAT016747.1	-0.975798	0.000871527	NDC80	NONGGAT016747.1
1360	XM_015286662.2	TCONS_00021812	0.975786	0.000872404	HPS5	TCONS_00021812
1361	XM_015294237.2	NONGGAT005250.2	-0.975783	0.000872565	CDIP1	NONGGAT005250.2
1362	NM_001044636.1	NONGGAT007187.2	-0.975781	0.000872716	RASD1	NONGGAT007187.2
1363	XM_015277625.2	TCONS_00018115	-0.975777	0.000873046	POSTN	TCONS_00018115
1364	XM_025142375.1	NONGGAT005621.2	-0.975774	0.000873251	CHD6	NONGGAT005621.2
1365	XM_025149965.1	TCONS_00021821	0.975772	0.000873401	KLHL5	TCONS_00021821
1366	XM_015287780.2	NONGGAT006820.2	-0.975759	0.000874332	ALDH1L2	NONGGAT006820.2
1367	NM_001305057.2	TCONS_00023739	0.975751	0.000874856	RAG2	TCONS_00023739
1368	NM_001031420.1	NONGGAT006956.2	0.975707	0.000878027	PLIN2	NONGGAT006956.2
1369	XM_015292324.2	NONGGAT002566.2	0.975704	0.000878243	KIFC3	NONGGAT002566.2
1370	XM_004940276.3	TCONS_00026264	0.975694	0.000879	CEP85L	TCONS_00026264
1371	XM_015278754.2	NONGGAT000222.2	0.975673	0.000880508	RNF111	NONGGAT000222.2
1372	XM_015280187.2	NONGGAT011837.2	0.975672	0.000880544	KIAA2026	NONGGAT011837.2
1373	XM_025144233.1	TCONS_00007788	0.975665	0.000881063	TLK2	TCONS_00007788
1374	XM_004935759.3	NONGGAT011558.2	-0.975664	0.000881138	ATP6V1C2	NONGGAT011558.2
1375	NM_001281807.1	TCONS_00010841	-0.975648	0.000882309	GATSL2	TCONS_00010841
1376	XM_025147781.1	NONGGAT010415.2	0.975644	0.000882613	SLC38A4	NONGGAT010415.2
1377	XM_015292996.2	NONGGAT000515.2	-0.975639	0.000882964	CACNA1D	NONGGAT000515.2
1378	XM_003641046.4	NONGGAT000515.2	0.975612	0.000884927	FBXO25	NONGGAT000515.2
1379	XM_015292516.2	TCONS_00023739	0.975602	0.000885606	ADAMTS18	TCONS_00023739
1380	XM_004936953.3	NONGGAT002425.2	0.975594	0.000886235	LIMS2	NONGGAT002425.2
1381	XM_015290544.2	TCONS_00009627	-0.975582	0.000887111	PRR5	TCONS_00009627
1382	NM_001206496.2	NONGGAT004623.2	0.975577	0.000887446	ALDOC	NONGGAT004623.2
1383	XM_015277810.2	NONGGAT004163.2	0.975559	0.00088876	IL1R2	NONGGAT004163.2
1384	NM_001277408.1	NONGGAT011485.2	-0.975483	0.000894254	FETUB	NONGGAT011485.2
1385	NM_001289779.2	TCONS_00021273	-0.975482	0.000894329	PER3	TCONS_00021273
1386	XM_015284892.2	NONGGAT006948.2	0.975464	0.000895659	BEND6	NONGGAT006948.2
1387	XM_015290911.2	NONGGAT000757.2	0.975452	0.00089648	PFKFB3	NONGGAT000757.2
1388	XM_015275961.2	NONGGAT010312.2	0.975436	0.000897669	ATXN1	NONGGAT010312.2
1389	NM_001199444.2	TCONS_00025846	0.975436	0.000897681	SLC26A3	TCONS_00025846
1390	XM_425978.6	NONGGAT004623.2	0.975428	0.000898276	PTCHD3	NONGGAT004623.2
1391	NM_204209.1	NONGGAT011837.2	0.975422	0.000898678	OGN	NONGGAT011837.2
1392	XM_025149794.1	TCONS_00000633	-0.97542	0.000898844	GPM6B	TCONS_00000633
1393	XM_025143898.1	TCONS_00018115	0.975412	0.000899412	FILIP1L	TCONS_00018115
1394	XM_004949751.3	TCONS_00021821	0.97541	0.000899555	NEMP1	TCONS_00021821
1395	XM_004947027.3	TCONS_00021821	-0.975409	0.000899615	PI3	TCONS_00021821
1396	XM_004939623.3	NONGGAT016050.1	0.975376	0.00090208	RNF144B	NONGGAT016050.1
1397	XM_419181.5	TCONS_00021812	-0.975374	0.000902202	MEP1B	TCONS_00021812
1398	NM_001302142.1	NONGGAT008791.2	0.975368	0.000902666	S100B	NONGGAT008791.2
1399	NM_204568.2	NONGGAT002566.2	0.97536	0.000903181	VEGFD	NONGGAT002566.2
1400	XM_004943504.3	TCONS_00025846	-0.975356	0.0009035	MECOM	TCONS_00025846
1401	XM_015283110.2	TCONS_00009627	-0.97535	0.000903966	TMEM65	TCONS_00009627
1402	XM_025149832.1	NONGGAT011485.2	-0.975344	0.000904376	PALLD	NONGGAT011485.2
1403	XM_414126.6	TCONS_00023816	0.975341	0.000904597	ZNF507	TCONS_00023816
1404	XM_025147725.1	NONGGAT008791.2	0.975341	0.000904618	UPP1	NONGGAT008791.2
1405	XM_417087.6	NONGGAT004059.2	0.975335	0.000905041	FREM2	NONGGAT004059.2
1406	XM_015291541.2	NONGGAT007187.2	-0.975333	0.000905195	EIF4G1	NONGGAT007187.2
1407	XM_025146625.1	NONGGAT006544.2	0.975329	0.000905511	STS	NONGGAT006544.2
1408	XM_015286728.2	NONGGAT004059.2	0.975303	0.000907354	RASSF7	NONGGAT004059.2
1409	XM_015289412.2	TCONS_00021274	-0.9753	0.000907583	SATB2	TCONS_00021274
1410	NM_001199444.2	NONGGAT008791.2	0.975297	0.000907854	SLC26A3	NONGGAT008791.2
1411	XM_015286586.2	TCONS_00018115	0.975293	0.000908127	CARS	TCONS_00018115
1412	XM_015281805.2	TCONS_00021083	0.975279	0.000909121	KAT2B	TCONS_00021083
1413	NM_001277350.1	NONGGAT006956.2	0.975263	0.000910279	CUEDC2	NONGGAT006956.2
1414	XM_418645.6	TCONS_00000633	-0.975242	0.000911826	GTPBP10	TCONS_00000633
1415	XM_003641254.4	NONGGAT004163.2	0.975242	0.000911874	PPP2R2C	NONGGAT004163.2
1416	XM_025153819.1	NONGGAT004623.2	0.97524	0.000911989	CSNK1G1	NONGGAT004623.2
1417	XM_015277329.2	NONGGAT011485.2	-0.975239	0.000912048	DCAF12	NONGGAT011485.2
1418	XM_025142199.1	TCONS_00010841	0.97523	0.000912747	OSER1	TCONS_00010841
1419	NM_001012898.1	NONGGAT011225.2	-0.975217	0.000913697	CPT1A	NONGGAT011225.2
1420	XM_015289275.2	NONGGAT002502.2	-0.975171	0.000917102	GBE	NONGGAT002502.2
1421	XM_025151415.1	TCONS_00022781	0.975164	0.000917592	NAV2	TCONS_00022781
1422	XM_015293960.2	NONGGAT011485.2	0.975079	0.00092387	KLHL3	NONGGAT011485.2
1423	XM_429975.6	TCONS_00009627	-0.975069	0.000924574	STBD1	TCONS_00009627
1424	XM_025143169.1	TCONS_00016154	0.975064	0.000924957	OAF	TCONS_00016154
1425	NM_204894.1	NONGGAT010062.2	0.975043	0.000926524	ABCB1	NONGGAT010062.2
1426	XM_015296364.1	NONGGAT006820.2	-0.975028	0.000927636	PKIG	NONGGAT006820.2
1427	XM_015283004.2	NONGGAT002425.2	0.975025	0.000927839	TRHDE	NONGGAT002425.2
1428	XM_025155707.1	NONGGAT000757.2	-0.975012	0.000928807	TMEM132D	NONGGAT000757.2
1429	XM_421967.5	NONGGAT010312.2	0.975007	0.000929147	PIKFYVE	NONGGAT010312.2
1430	XM_025149714.1	TCONS_00000633	-0.974998	0.000929868	NELFA	TCONS_00000633
1431	XM_015287194.2	TCONS_00023739	0.974996	0.000930018	PRDM11	TCONS_00023739
1432	XM_015291222.2	TCONS_00017906	-0.974994	0.000930158	RAB3B	TCONS_00017906
1433	XM_015279375.2	NONGGAT010341.2	0.974988	0.000930544	GARNL3	NONGGAT010341.2
1434	XM_417210.5	NONGGAT005940.2	-0.974979	0.000931278	PRSS23	NONGGAT005940.2
1435	XM_015279375.2	NONGGAT001393.2	0.974953	0.000933186	GARNL3	NONGGAT001393.2
1436	XM_025148016.1	NONGGAT000220.2	0.974953	0.000933203	ZNF704	NONGGAT000220.2
1437	NM_001001294.1	NONGGAT006820.2	-0.974951	0.000933295	IGFBP1	NONGGAT006820.2
1438	NM_001199538.1	TCONS_00018115	-0.974936	0.000934433	PIK3CG	TCONS_00018115
1439	XM_418991.5	NONGGAT000222.2	0.974936	0.000934461	ZCCHC2	NONGGAT000222.2
1440	XM_015278879.2	TCONS_00026264	0.974931	0.000934778	HYKK	TCONS_00026264
1441	XM_025150224.1	TCONS_00015084	-0.974931	0.000934813	ANK2	TCONS_00015084
1442	XM_015295820.2	NONGGAT014666.1	-0.974922	0.00093546	RAP1GAP2	NONGGAT014666.1
1443	XM_015276858.1	NONGGAT006820.2	-0.974919	0.000935661	NGEF	NONGGAT006820.2
1444	XM_003642599.4	NONGGAT006956.2	-0.974903	0.000936895	GLB1L2	NONGGAT006956.2
1445	XM_015287059.2	NONGGAT002425.2	-0.974901	0.000937003	LARGE2	NONGGAT002425.2
1446	XM_015297326.2	TCONS_00000633	-0.9749	0.000937139	PROSER2	TCONS_00000633
1447	XM_015294394.2	NONGGAT000222.2	-0.974899	0.000937189	DHRS7B	NONGGAT000222.2
1448	XM_417176.5	NONGGAT008791.2	-0.974886	0.000938126	MMP1	NONGGAT008791.2
1449	XM_004941529.3	NONGGAT002566.2	0.974873	0.000939093	ANO1	NONGGAT002566.2
1450	NM_001199444.2	NONGGAT000757.2	-0.97486	0.000940063	SLC26A3	NONGGAT000757.2
1451	XM_025147460.1	NONGGAT011485.2	-0.974856	0.000940362	PLCL2	NONGGAT011485.2
1452	XM_015297747.2	NONGGAT000801.2	0.974848	0.000940996	L3MBTL4	NONGGAT000801.2
1453	XM_015278754.2	TCONS_00023739	0.974838	0.000941687	RNF111	TCONS_00023739
1454	XM_001234022.4	NONGGAT010062.2	0.974838	0.000941721	TM4SF4	NONGGAT010062.2
1455	XM_003641254.4	NONGGAT005254.2	0.974825	0.000942682	PPP2R2C	NONGGAT005254.2
1456	XM_015288089.2	NONGGAT004059.2	0.974817	0.00094326	SIRT1	NONGGAT004059.2
1457	XM_004937991.3	NONGGAT011837.2	0.974806	0.000944108	GYS2	NONGGAT011837.2
1458	XM_004946203.3	TCONS_00021273	0.974806	0.000944143	PECAM1	TCONS_00021273
1459	XM_025149044.1	NONGGAT011225.2	0.974805	0.000944182	RYR2	NONGGAT011225.2
1460	XM_015295323.2	TCONS_00017906	0.974794	0.000945016	ITGB4	TCONS_00017906
1461	XM_025144647.1	TCONS_00021821	0.97479	0.000945272	KANK1	TCONS_00021821
1462	XM_015276917.1	NONGGAT005249.2	0.974758	0.000947714	PIK3CB	NONGGAT005249.2
1463	XM_015286869.2	NONGGAT003660.2	0.974757	0.000947771	ANO1	NONGGAT003660.2
1464	XM_015291687.2	NONGGAT000515.2	0.974754	0.000948019	GYG1	NONGGAT000515.2
1465	XM_015291222.2	NONGGAT002425.2	-0.974734	0.000949482	RAB3B	NONGGAT002425.2
1466	XM_004947093.3	NONGGAT000757.2	-0.974723	0.000950323	RBBP8NL	NONGGAT000757.2
1467	NM_001079495.2	TCONS_00022781	-0.974708	0.000951448	ARPC1A	TCONS_00022781
1468	XM_418561.6	NONGGAT014666.1	0.974704	0.000951771	IDI1	NONGGAT014666.1
1469	NM_001143670.1	NONGGAT002913.2	-0.974703	0.000951808	KLHL15	NONGGAT002913.2
1470	XM_025147402.1	TCONS_00021273	0.974695	0.000952426	LOC112531695	TCONS_00021273
1471	NM_001006343.1	NONGGAT004059.2	-0.974688	0.000952936	TNFAIP8L1	NONGGAT004059.2
1472	XM_025150324.1	NONGGAT004623.2	0.974682	0.000953395	ELF1	NONGGAT004623.2
1473	XM_025147274.1	NONGGAT000714.2	0.97468	0.000953555	SLC26A3	NONGGAT000714.2
1474	XM_004944715.3	NONGGAT005960.2	-0.974678	0.000953663	SUMF1	NONGGAT005960.2
1475	NM_204693.1	TCONS_00013103	-0.974655	0.000955427	MBD4	TCONS_00013103
1476	XM_025141482.1	NONGGAT013994.1	0.974654	0.000955471	EXD3	NONGGAT013994.1
1477	XM_015299997.1	TCONS_00021821	-0.974653	0.000955577	MISP	TCONS_00021821
1478	XM_004938088.3	NONGGAT001849.2	0.974642	0.000956406	ITFG2	NONGGAT001849.2
1479	XM_015297602.2	NONGGAT006341.2	-0.974633	0.000957035	PHLDB2	NONGGAT006341.2
1480	XM_025144694.1	TCONS_00021273	-0.974631	0.000957245	HAPLN1	TCONS_00021273
1481	XM_025155410.1	TCONS_00025846	0.97462	0.00095806	RIMBP2	TCONS_00025846
1482	XM_025141482.1	TCONS_00025883	0.974611	0.000958685	EXD3	TCONS_00025883
1483	XM_001233853.5	TCONS_00021812	-0.974611	0.000958735	SETBP1	TCONS_00021812
1484	XM_025152951.1	NONGGAT005702.2	-0.974599	0.000959629	DPYD	NONGGAT005702.2
1485	XM_025141482.1	NONGGAT007484.2	0.974572	0.000961659	EXD3	NONGGAT007484.2
1486	XM_025149372.1	NONGGAT010062.2	0.974571	0.000961755	SASH1	NONGGAT010062.2
1487	XM_025141402.1	NONGGAT001393.2	0.97457	0.000961823	NPDC1	NONGGAT001393.2
1488	XM_025154746.1	NONGGAT011819.2	-0.974568	0.000961957	MAGI1	NONGGAT011819.2
1489	XM_015297642.2	NONGGAT004163.2	-0.974561	0.000962476	IFI27L2	NONGGAT004163.2
1490	NM_205422.1	NONGGAT004623.2	0.974558	0.000962714	EXFABP	NONGGAT004623.2
1491	XM_419181.5	TCONS_00021821	0.974557	0.000962756	MEP1B	TCONS_00021821
1492	NM_001319011.1	NONGGAT011287.2	-0.974548	0.000963465	IGHVL	NONGGAT011287.2
1493	XM_025153320.1	TCONS_00023816	-0.974547	0.000963522	PLS1	TCONS_00023816
1494	XM_418581.6	NONGGAT006948.2	0.974531	0.000964717	MAP3K8	NONGGAT006948.2
1495	NM_001006162.1	TCONS_00021812	-0.974512	0.000966172	WIPI2	TCONS_00021812
1496	NM_001252254.1	NONGGAT000757.2	0.974493	0.000967616	SLC26A6	NONGGAT000757.2
1497	XM_004942263.3	NONGGAT011225.2	0.974487	0.000968031	SH3PXD2A	NONGGAT011225.2
1498	XM_025142012.1	NONGGAT000515.2	0.974476	0.000968882	VMP1	NONGGAT000515.2
1499	XM_025144218.1	NONGGAT004163.2	-0.974474	0.000969073	MAP3K3	NONGGAT004163.2
1500	XM_015287630.1	TCONS_00023816	-0.974471	0.000969298	STRN3	TCONS_00023816
1501	XM_004945912.3	TCONS_00000633	0.974455	0.000970508	SETX	TCONS_00000633
1502	XM_015278143.2	NONGGAT003660.2	0.974452	0.000970734	PDGFD	NONGGAT003660.2
1503	NM_001277408.1	TCONS_00014993	0.974439	0.000971714	FETUB	TCONS_00014993
1504	XM_004947093.3	TCONS_00021821	0.974408	0.000974081	RBBP8NL	TCONS_00021821
1505	XM_025142510.1	NONGGAT006341.2	-0.974399	0.000974738	PUSL1	NONGGAT006341.2
1506	XM_025144280.1	TCONS_00007788	0.974397	0.000974867	DAZAP1	TCONS_00007788
1507	XM_025150565.1	NONGGAT006544.2	0.974389	0.000975509	RGS6	NONGGAT006544.2
1508	XM_015284268.2	TCONS_00010587	-0.974359	0.000977741	PLEKHG1	TCONS_00010587
1509	XM_015275605.2	NONGGAT010062.2	-0.974338	0.000979354	FNDC3A	NONGGAT010062.2
1510	XM_025148930.1	TCONS_00016336	0.974332	0.000979799	MTHFD1L	TCONS_00016336
1511	XM_025147483.1	NONGGAT004273.2	0.974332	0.000979811	ANO10	NONGGAT004273.2
1512	XM_004939390.3	NONGGAT011837.2	0.974316	0.000981016	GALNT15	NONGGAT011837.2
1513	XM_015286687.2	NONGGAT007872.2	-0.974306	0.000981825	DUSP8	NONGGAT007872.2
1514	XM_015284326.1	TCONS_00013698	-0.974288	0.000983124	MAP3K4	TCONS_00013698
1515	XM_025148354.1	NONGGAT010307.2	-0.974282	0.000983581	SVIL	NONGGAT010307.2
1516	XM_015284326.1	TCONS_00021273	-0.974273	0.000984276	MAP3K4	TCONS_00021273
1517	XM_415769.6	NONGGAT010415.2	0.974258	0.000985451	RHBDD2	NONGGAT010415.2
1518	XM_003642060.4	NONGGAT000515.2	-0.974258	0.000985454	TNIP1	NONGGAT000515.2
1519	XM_025146625.1	TCONS_00021812	-0.974252	0.0009859	STS	TCONS_00021812
1520	XM_025146578.1	NONGGAT012013.2	-0.974221	0.000988254	CXorf23	NONGGAT012013.2
1521	XM_025149714.1	NONGGAT006820.2	0.974218	0.000988509	NELFA	NONGGAT006820.2
1522	XM_003642962.4	TCONS_00023739	0.974217	0.000988592	LOC426155	TCONS_00023739
1523	NM_204600.1	NONGGAT006956.2	0.974199	0.000989941	SOCS3	NONGGAT006956.2
1524	XM_015280244.2	NONGGAT006820.2	0.974197	0.000990073	TJP2	NONGGAT006820.2
1525	XM_015292516.2	NONGGAT005621.2	-0.974179	0.000991447	ADAMTS18	NONGGAT005621.2
1526	XM_015293653.2	TCONS_00021274	-0.974176	0.000991726	FABP6	TCONS_00021274
1527	XM_426048.6	NONGGAT006341.2	-0.97414	0.000994431	FBXL7	NONGGAT006341.2
1528	XM_015285416.2	NONGGAT011837.2	-0.974134	0.000994939	NFKB1	NONGGAT011837.2
1529	XM_003641254.4	NONGGAT006820.2	-0.974131	0.000995125	PPP2R2C	NONGGAT006820.2
1530	XM_015289202.2	TCONS_00014926	0.974129	0.000995268	COL5A2	TCONS_00014926
1531	XM_001233763.5	TCONS_00016154	0.974125	0.000995584	NPM3	TCONS_00016154
1532	XM_004937853.3	NONGGAT011837.2	0.974094	0.000998	TMEM213	NONGGAT011837.2
1533	XM_003640811.4	TCONS_00023816	-0.974077	0.000999279	CA13	TCONS_00023816
1534	NM_204303.1	NONGGAT007872.2	-0.97404	0.00100211	ME1	NONGGAT007872.2
1535	XM_015286795.2	NONGGAT005960.2	-0.974034	0.00100261	CPT1A	NONGGAT005960.2
1536	XM_015294394.2	NONGGAT008791.2	-0.974032	0.00100279	DHRS7B	NONGGAT008791.2
1537	XM_015301339.2	TCONS_00000633	0.97403	0.00100294	LOC107056283	TCONS_00000633
1538	XM_015301418.2	NONGGAT006820.2	-0.97402	0.00100365	CD36	NONGGAT006820.2
1539	XM_025148354.1	NONGGAT016611.1	0.974016	0.00100397	SVIL	NONGGAT016611.1
1540	XM_015292031.2	TCONS_00021812	0.974009	0.00100451	LMINA	TCONS_00021812
1541	XM_025147734.1	NONGGAT003746.2	0.973993	0.00100576	ABCA13	NONGGAT003746.2
1542	XM_015286924.2	NONGGAT005249.2	0.973983	0.00100655	DPF3	NONGGAT005249.2
1543	XM_015276339.2	NONGGAT011485.2	0.973979	0.00100686	TIFA	NONGGAT011485.2
1544	XM_418430.6	NONGGAT010062.2	0.973973	0.00100731	NDRG1	NONGGAT010062.2
1545	XM_015296157.1	NONGGAT003660.2	0.973956	0.00100862	SYNRG	NONGGAT003660.2
1546	XM_015294394.2	TCONS_00021274	0.973948	0.00100925	DHRS7B	TCONS_00021274
1547	NM_001007942.1	TCONS_00026264	-0.973918	0.00101153	RSFR	TCONS_00026264
1548	XM_015277810.2	NONGGAT006820.2	-0.973907	0.00101239	IL1R2	NONGGAT006820.2
1549	XM_418581.6	NONGGAT011485.2	0.9739	0.00101292	MAP3K8	NONGGAT011485.2
1550	XM_025143625.1	NONGGAT006544.2	-0.973872	0.0010151	TOMM40L	NONGGAT006544.2
1551	XM_015283903.2	NONGGAT007187.2	-0.97385	0.0010168	DISP1	NONGGAT007187.2
1552	XM_025142998.1	NONGGAT011837.2	-0.973844	0.00101725	SRSF10	NONGGAT011837.2
1553	XM_015292441.2	TCONS_00016063	0.973835	0.00101797	LSM14A	TCONS_00016063
1554	XM_015293515.2	NONGGAT002425.2	0.973835	0.00101799	ANKHD1	NONGGAT002425.2
1555	XM_025146772.1	NONGGAT010062.2	-0.973829	0.00101844	LMO7	NONGGAT010062.2
1556	XM_015281153.2	NONGGAT006820.2	-0.973816	0.0010194	AOC1	NONGGAT006820.2
1557	XM_015296152.1	NONGGAT005254.2	-0.973815	0.00101948	NFKBIZ	NONGGAT005254.2
1558	NM_001141926.1	NONGGAT002425.2	0.97381	0.00101992	BEAN1	NONGGAT002425.2
1559	XM_015282723.2	NONGGAT004273.2	0.973808	0.00102001	MTFR1	NONGGAT004273.2
1560	NM_001030851.1	TCONS_00021274	0.973797	0.0010209	PPP1R16B	TCONS_00021274
1561	XM_015293075.2	NONGGAT003450.2	-0.973759	0.00102385	SLC26A6	NONGGAT003450.2
1562	NM_001163374.1	NONGGAT002566.2	0.97375	0.00102457	MBNL2	NONGGAT002566.2
1563	XM_424719.6	TCONS_00017906	0.973746	0.00102484	MEGF10	TCONS_00017906
1564	NM_001034824.1	NONGGAT006820.2	0.973738	0.00102548	XKR9	NONGGAT006820.2
1565	XM_003641254.4	NONGGAT003660.2	0.973736	0.0010256	PPP2R2C	NONGGAT003660.2
1566	XM_025146772.1	NONGGAT005254.2	-0.973725	0.00102648	LMO7	NONGGAT005254.2
1567	XM_015288697.2	TCONS_00014926	-0.973711	0.00102761	HPS1	TCONS_00014926
1568	XM_015296364.1	TCONS_00000633	0.973706	0.00102794	PKIG	TCONS_00000633
1569	XM_025154156.1	TCONS_00007788	-0.973706	0.00102798	WDR59	TCONS_00007788
1570	XM_015275410.2	NONGGAT004273.2	0.973703	0.00102817	POP5	NONGGAT004273.2
1571	XM_015293364.2	NONGGAT000515.2	0.9737	0.00102845	SLC41A3	NONGGAT000515.2
1572	XM_015278011.2	NONGGAT011837.2	0.973677	0.00103023	STON1	NONGGAT011837.2
1573	XM_025150258.1	NONGGAT011837.2	0.973673	0.00103053	PPARA	NONGGAT011837.2
1574	XM_015301418.2	NONGGAT003660.2	0.973671	0.00103068	CD36	NONGGAT003660.2
1575	XM_015275961.2	TCONS_00016154	-0.973611	0.00103539	ATXN1	TCONS_00016154
1576	XM_015293314.2	NONGGAT006820.2	0.973608	0.00103559	FAM3D	NONGGAT006820.2
1577	XM_015287091.2	NONGGAT011558.2	0.973604	0.00103591	TP53I11	NONGGAT011558.2
1578	XM_015291687.2	TCONS_00021273	0.973604	0.00103592	GYG1	TCONS_00021273
1579	XM_004944768.3	NONGGAT006820.2	-0.973598	0.00103638	SLC23A1	NONGGAT006820.2
1580	XM_417783.6	NONGGAT002566.2	-0.973587	0.00103726	ZMYM4	NONGGAT002566.2
1581	XM_015281830.2	NONGGAT005702.2	0.973585	0.00103738	OSBPL3	NONGGAT005702.2
1582	XM_015275605.2	NONGGAT004163.2	-0.973576	0.00103815	FNDC3A	NONGGAT004163.2
1583	XM_003642808.4	NONGGAT004059.2	0.973568	0.0010387	ORMDL3	NONGGAT004059.2
1584	XM_015295521.1	NONGGAT013205.1	0.973567	0.00103885	EME1	NONGGAT013205.1
1585	NM_001006162.1	NONGGAT000220.2	-0.973545	0.00104051	WIPI2	NONGGAT000220.2
1586	XM_015280047.2	NONGGAT002566.2	-0.97354	0.00104092	SETDB1	NONGGAT002566.2
1587	XM_015276981.2	NONGGAT014958.1	0.973539	0.00104102	AGFG1	NONGGAT014958.1
1588	XM_025153480.1	NONGGAT004273.2	-0.973534	0.0010414	ATP11B	NONGGAT004273.2
1589	XM_025144647.1	TCONS_00021274	-0.973514	0.00104301	KANK1	TCONS_00021274
1590	XM_025142376.1	TCONS_00014997	0.973499	0.00104412	CHD6	TCONS_00014997
1591	XM_420386.6	NONGGAT010062.2	-0.973491	0.0010448	FNIP2	NONGGAT010062.2
1592	XM_015287537.2	NONGGAT005960.2	-0.973483	0.00104543	GPHN	NONGGAT005960.2
1593	XM_004937131.3	TCONS_00019139	-0.973481	0.00104554	RUSC2	TCONS_00019139
1594	XM_015281830.2	TCONS_00010841	0.973476	0.00104597	OSBPL3	TCONS_00010841
1595	XM_015289365.2	NONGGAT003660.2	-0.973473	0.00104615	SUMO1	NONGGAT003660.2
1596	XM_418561.6	NONGGAT016073.1	0.973464	0.0010469	IDI1	NONGGAT016073.1
1597	XM_004937722.3	NONGGAT010062.2	0.973449	0.00104807	TNRC6B	NONGGAT010062.2
1598	XM_025149794.1	NONGGAT012013.2	-0.973449	0.0010481	GPM6B	NONGGAT012013.2
1599	XM_426286.6	NONGGAT011819.2	-0.973424	0.00105004	AADAT	NONGGAT011819.2
1600	XM_025142998.1	TCONS_00021273	0.973418	0.00105051	SRSF10	TCONS_00021273
1601	XM_004943761.3	NONGGAT016611.1	0.973411	0.00105105	FAN1	NONGGAT016611.1
1602	XM_418430.6	NONGGAT003660.2	0.973411	0.00105107	NDRG1	NONGGAT003660.2
1603	XM_025144647.1	NONGGAT000757.2	-0.9734	0.00105196	KANK1	NONGGAT000757.2
1604	XM_025149081.1	NONGGAT007484.2	0.973395	0.00105228	PRR5	NONGGAT007484.2
1605	XM_015278728.2	TCONS_00000633	0.973378	0.00105368	SYT1	TCONS_00000633
1606	XM_025146812.1	NONGGAT013205.1	0.973373	0.00105404	RCBTB1	NONGGAT013205.1
1607	XM_015288089.2	NONGGAT002324.2	0.973371	0.00105421	SIRT1	NONGGAT002324.2
1608	XM_025152982.1	NONGGAT016073.1	0.973358	0.00105527	ZCCHC11	NONGGAT016073.1
1609	XM_015293073.1	NONGGAT002566.2	-0.973353	0.00105567	SLC26A6	NONGGAT002566.2
1610	XM_025146124.1	NONGGAT011819.2	0.973352	0.00105571	LOC112531168	NONGGAT011819.2
1611	XM_015282178.2	NONGGAT011225.2	0.973347	0.00105607	RNF152	NONGGAT011225.2
1612	XM_015290428.2	TCONS_00017906	-0.973339	0.00105676	PRRC2C	TCONS_00017906
1613	XM_015288746.2	NONGGAT006544.2	-0.973311	0.00105897	LOC107053690	NONGGAT006544.2
1614	NM_001031288.1	NONGGAT001849.2	-0.973299	0.00105988	DHCR24	NONGGAT001849.2
1615	XM_004945371.3	NONGGAT004273.2	-0.973293	0.00106038	LUC7L	NONGGAT004273.2
1616	NM_001030931.2	NONGGAT016611.1	-0.973292	0.00106046	STAT3	NONGGAT016611.1
1617	NM_001008458.1	NONGGAT002717.2	-0.973286	0.0010609	BRE	NONGGAT002717.2
1618	XM_025153401.1	TCONS_00014997	0.973281	0.00106131	TBL1XR1	TCONS_00014997
1619	XM_015285394.2	NONGGAT004059.2	0.97328	0.00106142	CLOCK	NONGGAT004059.2
1620	XM_421648.6	NONGGAT005250.2	0.973278	0.00106159	GDF10	NONGGAT005250.2
1621	XM_004945464.3	NONGGAT004059.2	0.973269	0.0010623	GPRC5B	NONGGAT004059.2
1622	XM_025147599.1	NONGGAT011558.2	0.973241	0.00106445	EZH2	NONGGAT011558.2
1623	XM_015281830.2	NONGGAT007187.2	-0.973237	0.00106478	OSBPL3	NONGGAT007187.2
1624	XM_004949834.3	NONGGAT004623.2	0.973237	0.00106483	PTCHD3L	NONGGAT004623.2
1625	XM_004939733.3	TCONS_00010587	-0.973219	0.00106624	PPP4R1	TCONS_00010587
1626	XM_015290826.2	TCONS_00000633	0.973206	0.00106728	CDKN1AL	TCONS_00000633
1627	XM_421950.6	NONGGAT006948.2	-0.973201	0.00106767	CPO	NONGGAT006948.2
1628	XM_015284326.1	NONGGAT002913.2	0.973172	0.00106995	MAP3K4	NONGGAT002913.2
1629	XM_015285019.2	NONGGAT011225.2	-0.973165	0.00107049	PRKACA	NONGGAT011225.2
1630	NM_001030871.3	NONGGAT003660.2	-0.973153	0.0010715	CDK11A	NONGGAT003660.2
1631	XM_015285416.2	NONGGAT007640.2	-0.973142	0.00107232	NFKB1	NONGGAT007640.2
1632	XM_015287780.2	NONGGAT004163.2	0.973137	0.00107276	ALDH1L2	NONGGAT004163.2
1633	XM_004936391.3	TCONS_00000633	0.973132	0.00107316	C14orf180	TCONS_00000633
1634	XM_025144273.1	NONGGAT007640.2	0.973124	0.00107379	GATAD2A	NONGGAT007640.2
1635	XM_015279770.2	NONGGAT003450.2	0.973123	0.00107384	RALGDS	NONGGAT003450.2
1636	XM_025144612.1	TCONS_00016063	0.973123	0.00107385	AKAP2	TCONS_00016063
1637	XM_004936547.3	NONGGAT004623.2	-0.973118	0.00107422	EXTL2	NONGGAT004623.2
1638	XM_015289365.2	TCONS_00021821	-0.973113	0.00107465	SUMO1	TCONS_00021821
1639	XM_025141409.1	TCONS_00013698	0.973099	0.00107577	SLC2A6	TCONS_00013698
1640	XM_025146580.1	NONGGAT004623.2	0.973088	0.00107668	ADGRG2	NONGGAT004623.2
1641	XM_015288758.2	NONGGAT004163.2	0.973085	0.00107689	LZTS2	NONGGAT004163.2
1642	XM_015296655.2	TCONS_00016154	-0.973084	0.00107694	CABLES2	TCONS_00016154
1643	NM_001195595.1	TCONS_00007788	-0.973078	0.00107742	C22H2ORF42	TCONS_00007788
1644	XM_025150725.1	NONGGAT003450.2	0.973052	0.00107948	ARHGAP11A	NONGGAT003450.2
1645	XM_003641254.4	TCONS_00021274	-0.973052	0.00107951	PPP2R2C	TCONS_00021274
1646	XM_015281904.2	TCONS_00021821	0.973052	0.00107953	UMAD1	TCONS_00021821
1647	NM_001044689.1	NONGGAT016050.1	-0.973045	0.00108008	CASP18	NONGGAT016050.1
1648	XM_015296429.2	NONGGAT003450.2	0.973039	0.00108052	ZNF512B	NONGGAT003450.2
1649	XM_025154985.1	TCONS_00016154	-0.973038	0.00108062	CYFIP2	TCONS_00016154
1650	XM_015283004.2	TCONS_00021273	-0.973012	0.00108274	TRHDE	TCONS_00021273
1651	NM_205498.1	NONGGAT004623.2	0.973004	0.00108334	IL8L2	NONGGAT004623.2
1652	XM_015281447.2	TCONS_00021812	-0.973	0.00108364	DFNA5	TCONS_00021812
1653	XM_015292780.2	TCONS_00022781	0.972997	0.0010839	C12H3orf18	TCONS_00022781
1654	XM_025144694.1	NONGGAT005250.2	0.972988	0.00108458	HAPLN1	NONGGAT005250.2
1655	NM_204989.2	TCONS_00021812	0.972988	0.00108462	FGG	TCONS_00021812
1656	XM_015280788.2	TCONS_00021273	0.972978	0.00108541	SNX24	TCONS_00021273
1657	XM_004947113.3	NONGGAT011225.2	0.972973	0.00108579	LOC100858256	NONGGAT011225.2
1658	XM_001233763.5	TCONS_00013698	0.972934	0.00108896	NPM3	TCONS_00013698
1659	XM_015291557.2	NONGGAT011558.2	-0.97292	0.00109008	LOC101747338	NONGGAT011558.2
1660	XM_015286811.2	TCONS_00021273	-0.972905	0.0010913	LOC423110	TCONS_00021273
1661	XM_025155410.1	NONGGAT003450.2	0.97287	0.00109407	RIMBP2	NONGGAT003450.2
1662	XM_015301204.2	NONGGAT002425.2	0.972867	0.00109435	CD36	NONGGAT002425.2
1663	XM_004938665.3	NONGGAT004059.2	-0.972854	0.00109535	MTRF1	NONGGAT004059.2
1664	XM_015298236.2	NONGGAT004163.2	0.972832	0.00109709	BACE1	NONGGAT004163.2
1665	XM_025145879.1	NONGGAT000515.2	0.972825	0.00109768	LOC101749511	NONGGAT000515.2
1666	XM_025149714.1	NONGGAT005254.2	-0.972798	0.00109986	NELFA	NONGGAT005254.2
1667	NM_001044689.1	NONGGAT008791.2	-0.972794	0.00110015	CASP18	NONGGAT008791.2
1668	NM_001201468.1	NONGGAT011225.2	0.972794	0.00110022	PON2	NONGGAT011225.2
1669	XM_004947106.3	NONGGAT005254.2	0.972793	0.00110025	PCMTD2	NONGGAT005254.2
1670	XM_004945464.3	TCONS_00007788	-0.972792	0.00110036	GPRC5B	TCONS_00007788
1671	XM_025141409.1	NONGGAT005960.2	-0.972781	0.00110122	SLC2A6	NONGGAT005960.2
1672	XM_025145933.1	NONGGAT005250.2	-0.972781	0.00110123	LOC101751153	NONGGAT005250.2
1673	XM_025145934.1	NONGGAT005250.2	-0.972781	0.00110123	LOC101751153	NONGGAT005250.2
1674	XM_025155410.1	NONGGAT003746.2	0.972771	0.00110206	RIMBP2	NONGGAT003746.2
1675	XM_004941096.3	TCONS_00023739	0.972752	0.00110361	PRKG2	TCONS_00023739
1676	XM_015300579.2	NONGGAT010312.2	-0.972741	0.00110441	LOC426820	NONGGAT010312.2
1677	XM_015285678.2	TCONS_00015084	-0.972739	0.00110458	NWD2	TCONS_00015084
1678	NM_001305151.1	NONGGAT004623.2	0.972732	0.00110516	S100A9	NONGGAT004623.2
1679	XM_015283624.2	TCONS_00014926	0.972728	0.0011055	HSP90AB1	TCONS_00014926
1680	XM_025141482.1	NONGGAT000801.2	0.972728	0.00110551	EXD3	NONGGAT000801.2
1681	XM_025155707.1	NONGGAT011225.2	0.972709	0.00110707	TMEM132D	NONGGAT011225.2
1682	XM_025141402.1	TCONS_00016336	0.9727	0.00110774	NPDC1	TCONS_00016336
1683	XM_001235220.4	NONGGAT016747.1	-0.972692	0.00110839	METTL6	NONGGAT016747.1
1684	XM_025148341.1	NONGGAT006956.2	-0.972667	0.0011104	SVIL	NONGGAT006956.2
1685	XM_025152195.1	TCONS_00013698	0.972651	0.00111171	PSMD14	TCONS_00013698
1686	XM_015282178.2	NONGGAT000757.2	-0.972644	0.0011123	RNF152	NONGGAT000757.2
1687	XM_004941874.3	NONGGAT011225.2	0.972629	0.00111352	TC2N	NONGGAT011225.2
1688	XM_025143795.1	NONGGAT010415.2	0.972603	0.00111558	SLC35A5	NONGGAT010415.2
1689	XM_015292320.1	NONGGAT000757.2	-0.972591	0.00111659	KIFC3	NONGGAT000757.2
1690	XM_015284165.2	TCONS_00026264	-0.972591	0.0011166	TAAR1	TCONS_00026264
1691	XM_015275479.2	TCONS_00026264	-0.972588	0.00111685	WBP4	TCONS_00026264
1692	NM_001079495.2	NONGGAT006341.2	0.972587	0.00111692	ARPC1A	NONGGAT006341.2
1693	XM_004949068.3	TCONS_00026264	-0.972586	0.00111703	PDCD1LG2	TCONS_00026264
1694	XM_015289410.2	NONGGAT002566.2	0.972542	0.00112058	SATB2	NONGGAT002566.2
1695	XM_015297747.2	NONGGAT007484.2	0.972507	0.00112342	L3MBTL4	NONGGAT007484.2
1696	NM_001039294.1	NONGGAT004623.2	0.972504	0.00112361	FDFT1	NONGGAT004623.2
1697	XM_015281448.1	TCONS_00013103	0.972499	0.00112403	DFNA5	TCONS_00013103
1698	XM_015279934.2	NONGGAT011485.2	0.972491	0.00112473	CDC42EP4	NONGGAT011485.2
1699	NM_001252254.1	NONGGAT008791.2	-0.972485	0.00112521	SLC26A6	NONGGAT008791.2
1700	XM_015281153.2	TCONS_00000633	0.972455	0.00112765	AOC1	TCONS_00000633
1701	XM_015294732.2	NONGGAT005621.2	-0.972453	0.00112778	PIGQ	NONGGAT005621.2
1702	XM_025146849.1	NONGGAT010312.2	0.972451	0.00112801	ATP8A2	NONGGAT010312.2
1703	XM_015299500.2	NONGGAT006820.2	0.97245	0.00112805	IKZF3	NONGGAT006820.2
1704	XM_025151270.1	NONGGAT000222.2	-0.97245	0.00112808	TMEM62	NONGGAT000222.2
1705	XM_418991.5	NONGGAT005254.2	0.972422	0.00113034	ZCCHC2	NONGGAT005254.2
1706	XM_015288184.2	TCONS_00023739	0.9724	0.00113214	KCNMA1	TCONS_00023739
1707	XM_025142153.1	NONGGAT000714.2	0.972386	0.0011333	MKS1	NONGGAT000714.2
1708	NM_001305057.2	NONGGAT005621.2	-0.972384	0.00113342	RAG2	NONGGAT005621.2
1709	XM_015276981.2	NONGGAT001393.2	0.972383	0.00113354	AGFG1	NONGGAT001393.2
1710	XM_015279375.2	NONGGAT014958.1	0.972372	0.00113444	GARNL3	NONGGAT014958.1
1711	XM_001234022.4	NONGGAT012013.2	0.97237	0.00113461	TM4SF4	NONGGAT012013.2
1712	NM_204663.1	TCONS_00014926	0.972362	0.00113521	SLC16A3	TCONS_00014926
1713	XM_025155367.1	NONGGAT005254.2	-0.972354	0.00113592	C14H16orf62	NONGGAT005254.2
1714	XM_015282956.2	NONGGAT016073.1	-0.972332	0.00113765	OSR2	NONGGAT016073.1
1715	XM_015296185.2	TCONS_00018115	-0.972331	0.00113781	MSI2	TCONS_00018115
1716	XM_015292381.2	NONGGAT006820.2	-0.972325	0.00113828	CHD9	NONGGAT006820.2
1717	XM_025147271.1	NONGGAT005621.2	-0.972312	0.00113934	SLC26A3	NONGGAT005621.2
1718	XM_015283624.2	NONGGAT004623.2	0.972275	0.00114232	HSP90AB1	NONGGAT004623.2
1719	XM_417783.6	NONGGAT005254.2	-0.972236	0.00114553	ZMYM4	NONGGAT005254.2
1720	XM_015287767.2	NONGGAT011819.2	0.972219	0.00114699	SERPINA10	NONGGAT011819.2
1721	XM_015277870.1	NONGGAT012013.2	0.972216	0.0011472	PDS5B	NONGGAT012013.2
1722	XM_025151753.1	TCONS_00013698	-0.972214	0.00114734	LCOR	TCONS_00013698
1723	XM_025144218.1	NONGGAT003450.2	-0.972205	0.00114812	MAP3K3	NONGGAT003450.2
1724	XM_015291941.2	NONGGAT007640.2	0.972192	0.00114918	SEMA6D	NONGGAT007640.2
1725	XM_416866.6	NONGGAT016747.1	0.972182	0.00114998	PPP2R3B	NONGGAT016747.1
1726	XM_025154631.1	NONGGAT005702.2	0.972177	0.0011504	FAM3D	NONGGAT005702.2
1727	XM_419620.6	NONGGAT012013.2	-0.972142	0.0011533	SLC22A3	NONGGAT012013.2
1728	XM_015290812.2	NONGGAT010062.2	0.972141	0.00115335	CDKN1AL	NONGGAT010062.2
1729	XM_025151412.1	TCONS_00023739	0.972134	0.00115396	FOXN3	TCONS_00023739
1730	XM_015279684.2	TCONS_00009627	-0.972123	0.00115488	FAM129B	TCONS_00009627
1731	NM_204894.1	NONGGAT006820.2	-0.972119	0.00115516	ABCB1	NONGGAT006820.2
1732	NM_001199444.2	TCONS_00021274	-0.972107	0.00115619	SLC26A3	TCONS_00021274
1733	XM_025143036.1	TCONS_00015084	-0.972103	0.00115652	SCMH1	TCONS_00015084
1734	XM_015288603.2	NONGGAT016050.1	0.972086	0.00115793	LGI1	NONGGAT016050.1
1735	XM_015280946.2	TCONS_00026264	-0.972074	0.00115886	LOC419080	TCONS_00026264
1736	XM_004935116.3	NONGGAT005702.2	0.972057	0.00116034	ROPN1L	NONGGAT005702.2
1737	XM_015283835.2	TCONS_00014993	0.972035	0.00116209	ABCG8	TCONS_00014993
1738	XM_025151973.1	NONGGAT005960.2	-0.972033	0.00116228	LOC107053714	NONGGAT005960.2
1739	XM_015298141.2	NONGGAT002324.2	0.972021	0.0011633	ZONADHL	NONGGAT002324.2
1740	XM_015297326.2	NONGGAT010062.2	-0.972021	0.00116332	PROSER2	NONGGAT010062.2
1741	XM_025148587.1	TCONS_00021821	-0.971997	0.00116526	RRBP1	TCONS_00021821
1742	XM_004940220.3	NONGGAT006544.2	0.971997	0.0011653	AKAP7	NONGGAT006544.2
1743	XM_015299455.2	NONGGAT004163.2	-0.971991	0.00116577	ETV4	NONGGAT004163.2
1744	XM_004940909.3	NONGGAT005250.2	-0.971985	0.00116623	RAPGEF2	NONGGAT005250.2
1745	XM_015291950.2	TCONS_00021083	0.971982	0.00116651	SEMA6D	TCONS_00021083
1746	XM_025148731.1	NONGGAT006948.2	-0.971981	0.00116663	ADGRG6	NONGGAT006948.2
1747	XM_015287120.2	NONGGAT016050.1	0.971974	0.00116717	MAPKBP1	NONGGAT016050.1
1748	XM_416743.4	TCONS_00021821	0.971968	0.00116764	TFF2	TCONS_00021821
1749	XM_015276336.2	NONGGAT005621.2	0.971964	0.00116801	RCBTB1	NONGGAT005621.2
1750	XM_004944766.3	NONGGAT006956.2	0.971961	0.00116826	LOC101747310	NONGGAT006956.2
1751	XM_015287884.2	TCONS_00010587	-0.971959	0.00116839	SYNE2	TCONS_00010587
1752	XM_025148769.1	NONGGAT011460.2	-0.971945	0.0011696	TINAG	NONGGAT011460.2
1753	XM_428816.6	NONGGAT010312.2	0.971941	0.00116987	FEM1C	NONGGAT010312.2
1754	XM_025154494.1	NONGGAT002717.2	0.971909	0.00117255	FOXP1	NONGGAT002717.2
1755	XM_015285270.1	NONGGAT004623.2	-0.971884	0.00117461	TRIM2	NONGGAT004623.2
1756	XM_025152083.1	TCONS_00023739	0.971875	0.00117544	ACVR1	TCONS_00023739
1757	XM_015280856.2	NONGGAT004163.2	-0.971872	0.00117566	PAK1	NONGGAT004163.2
1758	XM_004936547.3	NONGGAT006948.2	-0.971864	0.00117633	EXTL2	NONGGAT006948.2
1759	XM_418645.6	NONGGAT000757.2	0.971838	0.00117845	GTPBP10	NONGGAT000757.2
1760	XM_003642060.4	NONGGAT000757.2	-0.971838	0.00117847	TNIP1	NONGGAT000757.2
1761	XM_025144081.1	NONGGAT006820.2	-0.971833	0.00117888	PDKI2	NONGGAT006820.2
1762	XM_015281391.2	NONGGAT006956.2	0.97183	0.00117911	CYP51A1	NONGGAT006956.2
1763	XM_025153502.1	NONGGAT002717.2	0.971828	0.00117928	ABCC5	NONGGAT002717.2
1764	XM_025141402.1	NONGGAT014958.1	0.971822	0.00117981	NPDC1	NONGGAT014958.1
1765	XM_015286578.2	TCONS_00026264	0.97181	0.00118077	CACNA1C	TCONS_00026264
1766	XM_025144218.1	NONGGAT005254.2	-0.971804	0.00118129	MAP3K3	NONGGAT005254.2
1767	XM_025151559.1	NONGGAT005960.2	0.9718	0.00118167	FOXP2	NONGGAT005960.2
1768	XM_004944768.3	NONGGAT003450.2	0.971799	0.0011817	SLC23A1	NONGGAT003450.2
1769	XM_015282937.1	NONGGAT010312.2	-0.971799	0.00118174	NDUFAF6	NONGGAT010312.2
1770	NM_001277072.1	TCONS_00014993	0.971784	0.00118297	PMP22	TCONS_00014993
1771	XM_015301204.2	TCONS_00007728	0.971783	0.00118309	CD36	TCONS_00007728
1772	XM_015291901.2	NONGGAT003755.2	0.97177	0.00118414	FAM214A	NONGGAT003755.2
1773	XM_015299451.2	NONGGAT005254.2	-0.971749	0.00118591	ETV4	NONGGAT005254.2
1774	XM_418991.5	NONGGAT000714.2	0.971745	0.00118625	ZCCHC2	NONGGAT000714.2
1775	XM_004946203.3	NONGGAT006820.2	0.971742	0.00118653	PECAM1	NONGGAT006820.2
1776	XM_025152895.1	NONGGAT005702.2	0.971731	0.00118745	NPL	NONGGAT005702.2
1777	NM_001201468.1	TCONS_00000633	0.971726	0.0011878	PON2	TCONS_00000633
1778	XM_025147727.1	NONGGAT000757.2	-0.971702	0.00118984	UPP1	NONGGAT000757.2
1779	XM_015280856.2	NONGGAT011558.2	-0.971689	0.0011909	PAK1	NONGGAT011558.2
1780	XM_418430.6	NONGGAT000515.2	-0.971687	0.00119108	NDRG1	NONGGAT000515.2
1781	XM_025142589.1	TCONS_00009627	-0.971687	0.00119112	LOC112529925	TCONS_00009627
1782	XM_004937367.3	NONGGAT005254.2	0.97168	0.00119168	TMEM174	NONGGAT005254.2
1783	XM_025155592.1	NONGGAT000757.2	-0.971665	0.00119297	FAM222A	NONGGAT000757.2
1784	XM_015277280.2	NONGGAT006544.2	0.971664	0.001193	PIAS2	NONGGAT006544.2
1785	XM_015291222.2	TCONS_00007728	-0.971662	0.00119316	RAB3B	TCONS_00007728
1786	NM_001277350.1	NONGGAT006948.2	0.971661	0.00119327	CUEDC2	NONGGAT006948.2
1787	XM_004941874.3	NONGGAT008791.2	0.971659	0.00119343	TC2N	NONGGAT008791.2
1788	XM_025153064.1	TCONS_00017906	0.971658	0.00119355	ZNF648	TCONS_00017906
1789	NM_001199471.1	NONGGAT004059.2	-0.971651	0.00119413	PRMT3	NONGGAT004059.2
1790	XM_004943093.3	NONGGAT011485.2	0.971647	0.00119446	GPSM2	NONGGAT011485.2
1791	XM_025152973.1	NONGGAT011225.2	-0.971644	0.00119468	ODF2L	NONGGAT011225.2
1792	XM_015278728.2	NONGGAT005254.2	0.971623	0.0011965	SYT1	NONGGAT005254.2
1793	XM_025148930.1	NONGGAT014958.1	0.971621	0.00119663	MTHFD1L	NONGGAT014958.1
1794	XM_025144973.1	NONGGAT005249.2	-0.971619	0.00119678	GRAMD3	NONGGAT005249.2
1795	XM_015273812.2	TCONS_00021821	-0.971618	0.00119686	PRKAG1	TCONS_00021821
1796	NM_204864.3	NONGGAT004623.2	-0.971615	0.00119714	MEF2A	NONGGAT004623.2
1797	XM_025154255.1	NONGGAT000801.2	0.971605	0.00119797	PDPR	NONGGAT000801.2
1798	XM_025152083.1	NONGGAT010312.2	0.971602	0.00119818	ACVR1	NONGGAT010312.2
1799	XM_025145637.1	NONGGAT003746.2	0.971597	0.0011986	PKNOX1	NONGGAT003746.2
1800	XM_015285678.2	TCONS_00018115	-0.971581	0.00119997	NWD2	TCONS_00018115
1801	XM_015276995.2	TCONS_00000633	-0.97157	0.00120087	MFF	TCONS_00000633
1802	XM_415881.6	NONGGAT006820.2	0.971562	0.00120155	TUBD1	NONGGAT006820.2
1803	XM_015297747.2	NONGGAT013994.1	0.971557	0.00120203	L3MBTL4	NONGGAT013994.1
1804	XM_015296429.2	TCONS_00013103	0.971541	0.00120335	ZNF512B	TCONS_00013103
1805	XM_004941096.3	TCONS_00025846	0.971538	0.0012036	PRKG2	TCONS_00025846
1806	XM_004937991.3	NONGGAT006544.2	0.971537	0.00120369	GYS2	NONGGAT006544.2
1807	XM_025151152.1	TCONS_00019139	-0.97153	0.00120425	C14orf180	TCONS_00019139
1808	XM_025149715.1	NONGGAT011485.2	0.971529	0.00120434	NELFA	NONGGAT011485.2
1809	XM_015286586.2	TCONS_00007788	0.971524	0.00120476	CARS	TCONS_00007788
1810	XM_025154494.1	NONGGAT016747.1	0.971507	0.00120618	FOXP1	NONGGAT016747.1
1811	XM_015295039.2	TCONS_00007788	-0.971507	0.00120618	YF6	TCONS_00007788
1812	NM_001291781.1	NONGGAT016747.1	0.971507	0.00120625	RASA4	NONGGAT016747.1
1813	NM_205253.2	NONGGAT012013.2	-0.971483	0.00120821	CEBPB	NONGGAT012013.2
1814	NM_001348479.1	NONGGAT004163.2	0.971464	0.0012098	ARSG	NONGGAT004163.2
1815	NM_001031105.2	NONGGAT008791.2	-0.971463	0.00120988	CYTH1	NONGGAT008791.2
1816	XM_025144975.1	NONGGAT010062.2	-0.971461	0.00121008	GRAMD3	NONGGAT010062.2
1817	NM_001282184.1	TCONS_00023739	0.971452	0.00121083	TMIGD1	TCONS_00023739
1818	NM_001030879.1	TCONS_00016063	0.971449	0.00121109	UBIAD1	TCONS_00016063
1819	XM_025144630.1	TCONS_00016063	0.971435	0.0012123	POLK	TCONS_00016063
1820	NM_001135550.1	TCONS_00026264	-0.971428	0.00121284	MGST1	TCONS_00026264
1821	XM_015289365.2	NONGGAT006820.2	0.971425	0.00121309	SUMO1	NONGGAT006820.2
1822	NM_001163376.1	NONGGAT006948.2	0.971421	0.00121346	MBNL2	NONGGAT006948.2
1823	XM_015296355.2	NONGGAT000757.2	0.971415	0.00121396	PPP1R16B	NONGGAT000757.2
1824	XM_015289585.2	TCONS_00018115	0.971402	0.00121503	MTX2	TCONS_00018115
1825	XM_015299128.2	TCONS_00021273	-0.971386	0.00121645	SOX13	TCONS_00021273
1826	NM_001252254.1	NONGGAT004059.2	-0.971378	0.00121714	SLC26A6	NONGGAT004059.2
1827	NM_001163374.1	NONGGAT008791.2	0.971319	0.0012221	MBNL2	NONGGAT008791.2
1828	XM_015284518.2	TCONS_00009627	-0.971315	0.00122243	ATG5	TCONS_00009627
1829	XM_001231863.5	NONGGAT005960.2	0.971309	0.00122291	TPPP	NONGGAT005960.2
1830	XM_015295517.2	NONGGAT010300.2	-0.971309	0.00122299	EPN3	NONGGAT010300.2
1831	XM_417089.6	NONGGAT004059.2	0.971275	0.00122584	TRPC4	NONGGAT004059.2
1832	XM_025154333.1	NONGGAT007640.2	-0.971256	0.00122742	KLHL36	NONGGAT007640.2
1833	XM_025147726.1	NONGGAT004163.2	0.971251	0.00122791	UPP1	NONGGAT004163.2
1834	XM_015292330.2	NONGGAT001849.2	0.971241	0.00122876	ADGRG1	NONGGAT001849.2
1835	XM_025147242.1	NONGGAT005249.2	-0.971238	0.00122897	TNS3	NONGGAT005249.2
1836	XM_004940768.3	TCONS_00016154	0.971234	0.00122935	GLOD5	TCONS_00016154
1837	XM_015298238.2	NONGGAT011819.2	0.971201	0.00123212	BACE1	NONGGAT011819.2
1838	XM_015277953.2	NONGGAT007640.2	0.971191	0.00123299	METTL4	NONGGAT007640.2
1839	XM_015278754.2	NONGGAT000714.2	0.971178	0.00123408	RNF111	NONGGAT000714.2
1840	XM_025146772.1	NONGGAT006820.2	0.971166	0.00123511	LMO7	NONGGAT006820.2
1841	XM_015276995.2	NONGGAT006820.2	0.97116	0.00123567	MFF	NONGGAT006820.2
1842	XM_015277849.2	NONGGAT003660.2	-0.971158	0.00123578	MCF2L	NONGGAT003660.2
1843	XM_424719.6	NONGGAT002425.2	0.971151	0.00123638	MEGF10	NONGGAT002425.2
1844	NM_001034824.1	TCONS_00021821	-0.971136	0.00123765	XKR9	TCONS_00021821
1845	XM_426403.6	NONGGAT002913.2	0.971135	0.0012378	TMEM86A	NONGGAT002913.2
1846	XM_015282063.2	TCONS_00026264	-0.971111	0.00123982	LOC420486	TCONS_00026264
1847	XM_015286386.2	NONGGAT002425.2	0.971107	0.00124013	WEE1	NONGGAT002425.2
1848	XM_025151833.1	TCONS_00007788	-0.971105	0.0012403	MANBAL17	TCONS_00007788
1849	XM_004942017.3	NONGGAT011837.2	0.971102	0.0012406	RUFY2	NONGGAT011837.2
1850	XM_025150467.1	TCONS_00013103	0.971101	0.00124068	AFF2	TCONS_00013103
1851	XM_025147599.1	NONGGAT003660.2	0.971094	0.00124126	EZH2	NONGGAT003660.2
1852	XM_015286580.2	TCONS_00026264	-0.971088	0.00124174	LDHA	TCONS_00026264
1853	NM_001163325.2	NONGGAT010341.2	0.971082	0.00124225	MBNL1	NONGGAT010341.2
1854	XM_419181.5	NONGGAT011225.2	0.971075	0.00124284	MEP1B	NONGGAT011225.2
1855	XM_015289536.2	NONGGAT016073.1	-0.971044	0.00124553	PIKFYVE	NONGGAT016073.1
1856	NM_001006130.1	TCONS_00000633	0.971038	0.00124607	USP10	TCONS_00000633
1857	XM_004941848.3	NONGGAT004059.2	0.971008	0.00124863	FLRT2	NONGGAT004059.2
1858	XM_425978.6	TCONS_00014993	-0.970999	0.00124943	PTCHD3	TCONS_00014993
1859	NM_001278106.1	TCONS_00021273	-0.970993	0.00124989	NUDT5	TCONS_00021273
1860	NM_001198662.1	TCONS_00007728	0.97098	0.00125101	ENPP2	TCONS_00007728
1861	XM_421950.6	NONGGAT011225.2	0.970974	0.00125156	CPO	NONGGAT011225.2
1862	XM_025152736.1	NONGGAT000184.2	0.970956	0.00125304	PTPRC	NONGGAT000184.2
1863	XM_015292437.2	NONGGAT006544.2	0.970944	0.00125412	ANKRD27	NONGGAT006544.2
1864	XM_025151270.1	TCONS_00021274	0.970924	0.0012558	TMEM62	TCONS_00021274
1865	XM_025149509.1	NONGGAT007872.2	0.970911	0.00125694	CHAF1B	NONGGAT007872.2
1866	XM_417978.6	NONGGAT005249.2	-0.970904	0.00125756	C26H1orf116	NONGGAT005249.2
1867	NM_001305057.2	NONGGAT008791.2	0.970903	0.00125764	RAG2	NONGGAT008791.2
1868	XM_025145034.1	TCONS_00000633	0.9709	0.00125791	HMGA2	TCONS_00000633
1869	XM_015289365.2	TCONS_00026264	-0.970891	0.00125866	SUMO1	TCONS_00026264
1870	XM_015300021.2	NONGGAT002324.2	0.970884	0.00125927	MIER2	NONGGAT002324.2
1871	XM_015281810.2	NONGGAT003746.2	0.970878	0.00125979	TBC1D5	NONGGAT003746.2
1872	XM_015283631.2	TCONS_00022781	-0.970875	0.00126008	TRMT6	TCONS_00022781
1873	XM_015294326.2	NONGGAT010300.2	-0.97087	0.00126047	SUN1	NONGGAT010300.2
1874	XM_004940041.3	TCONS_00013103	-0.970852	0.00126199	FAM49B	TCONS_00013103
1875	XM_004944768.3	NONGGAT011225.2	0.970843	0.00126284	SLC23A1	NONGGAT011225.2
1876	XM_001234022.4	NONGGAT003450.2	0.970837	0.00126328	TM4SF4	NONGGAT003450.2
1877	XM_015291909.2	TCONS_00014926	-0.970824	0.00126442	MAPK6	TCONS_00014926
1878	XM_025141664.1	TCONS_00000633	-0.970815	0.00126521	LOC100857706	TCONS_00000633
1879	XM_025151833.1	TCONS_00007799	0.970814	0.00126533	MANBAL17	TCONS_00007799
1880	XM_015294733.2	NONGGAT000220.2	-0.970801	0.00126639	PIGQ	NONGGAT000220.2
1881	XM_426398.5	NONGGAT003660.2	0.970758	0.00127011	OLFML1	NONGGAT003660.2
1882	XM_015283910.2	TCONS_00010841	0.970757	0.00127023	CNIH4	TCONS_00010841
1883	XM_015279684.2	NONGGAT007640.2	0.970752	0.00127063	FAM129B	NONGGAT007640.2
1884	XM_004944214.3	NONGGAT016611.1	-0.970742	0.0012715	ZNF536	NONGGAT016611.1
1885	XM_015288303.2	NONGGAT007872.2	-0.970717	0.00127371	KAT6B	NONGGAT007872.2
1886	XM_015290844.2	TCONS_00021273	-0.970713	0.00127404	COL24A1	TCONS_00021273
1887	XM_015286728.2	NONGGAT002324.2	0.970708	0.00127447	RASSF7	NONGGAT002324.2
1888	XM_025149081.1	NONGGAT013994.1	0.970701	0.00127503	PRR5	NONGGAT013994.1
1889	XM_015278728.2	NONGGAT010062.2	0.9707	0.00127512	SYT1	NONGGAT010062.2
1890	NM_001006361.1	NONGGAT008791.2	0.9707	0.00127513	DFNA5	NONGGAT008791.2
1891	XM_025155784.1	NONGGAT011225.2	0.970694	0.0012757	TBXAS1	NONGGAT011225.2
1892	XM_015278520.2	NONGGAT000515.2	-0.970678	0.00127708	STARD13	NONGGAT000515.2
1893	XM_015277483.2	NONGGAT006341.2	0.970674	0.0012774	LOC100858919	NONGGAT006341.2
1894	XM_025154182.1	NONGGAT012013.2	0.97067	0.00127777	PNAT3	NONGGAT012013.2
1895	XM_004948655.3	NONGGAT004273.2	0.970667	0.001278	SLC1A6	NONGGAT004273.2
1896	XM_015297747.2	TCONS_00025883	0.970667	0.00127801	L3MBTL4	TCONS_00025883
1897	XM_015275784.2	NONGGAT005960.2	-0.970663	0.00127838	ATXN7L1	NONGGAT005960.2
1898	XM_025141664.1	NONGGAT016073.1	0.970624	0.00128173	LOC100857706	NONGGAT016073.1
1899	XM_015276576.1	NONGGAT010341.2	0.970621	0.00128199	AIMP1	NONGGAT010341.2
1900	XM_025151412.1	NONGGAT016050.1	0.97059	0.00128468	FOXN3	NONGGAT016050.1
1901	NM_001201468.1	NONGGAT006820.2	-0.970583	0.00128533	PON2	NONGGAT006820.2
1902	XM_015276804.2	TCONS_00019139	-0.970581	0.0012855	PER2	TCONS_00019139
1903	XM_004937367.3	NONGGAT000757.2	-0.970556	0.00128767	TMEM174	NONGGAT000757.2
1904	XM_015275327.2	NONGGAT010307.2	-0.970549	0.00128829	RNF185	NONGGAT010307.2
1905	XM_015295564.2	NONGGAT006956.2	0.970543	0.00128883	LOC101747660	NONGGAT006956.2
1906	XM_015295680.2	NONGGAT013205.1	-0.970542	0.00128884	HIC1	NONGGAT013205.1
1907	XM_015295655.2	TCONS_00021812	-0.970511	0.00129157	TMIGD1	TCONS_00021812
1908	XM_015294657.2	NONGGAT010341.2	0.970504	0.00129222	UBN1	NONGGAT010341.2
1909	NM_001012898.1	TCONS_00021273	0.970493	0.00129311	CPT1A	TCONS_00021273
1910	XM_003642060.4	NONGGAT006820.2	-0.970486	0.00129373	TNIP1	NONGGAT006820.2
1911	XM_015278143.2	TCONS_00000633	0.970484	0.00129393	PDGFD	TCONS_00000633
1912	XM_015286811.2	NONGGAT002425.2	0.970462	0.00129582	LOC423110	NONGGAT002425.2
1913	XM_025155084.1	TCONS_00000633	-0.970443	0.00129749	RASD1	TCONS_00000633
1914	NM_001293309.1	NONGGAT010062.2	-0.97044	0.00129774	CCL17	NONGGAT010062.2
1915	XM_420139.6	NONGGAT000757.2	-0.970438	0.00129792	XPNPEP2	NONGGAT000757.2
1916	XM_419026.5	NONGGAT002566.2	0.970424	0.00129914	UPP1	NONGGAT002566.2
1917	XM_015294273.2	NONGGAT014666.1	0.970423	0.00129923	STYK1	NONGGAT014666.1
1918	XM_015277039.2	NONGGAT002425.2	0.970387	0.0013024	PXYLP1	NONGGAT002425.2
1919	XM_418991.5	TCONS_00023739	0.970383	0.00130272	ZCCHC2	TCONS_00023739
1920	NM_001252254.1	NONGGAT004163.2	-0.970375	0.0013035	SLC26A6	NONGGAT004163.2
1921	XM_001233410.5	NONGGAT004059.2	-0.970368	0.00130405	APC	NONGGAT004059.2
1922	XM_015277953.2	TCONS_00018115	-0.970366	0.00130427	METTL4	TCONS_00018115
1923	XM_421732.6	NONGGAT007640.2	0.970361	0.00130466	WBP1L	NONGGAT007640.2
1924	NM_001305162.1	NONGGAT002425.2	0.970344	0.0013062	TAF2	NONGGAT002425.2
1925	XM_015289365.2	NONGGAT000515.2	0.970341	0.00130641	SUMO1	NONGGAT000515.2
1926	XM_025147720.1	NONGGAT004273.2	-0.97034	0.00130656	SEMA5A	NONGGAT004273.2
1927	XM_429157.6	NONGGAT016073.1	-0.97033	0.00130741	ADAMTSL1	NONGGAT016073.1
1928	XM_025147726.1	TCONS_00000633	0.970295	0.00131045	UPP1	TCONS_00000633
1929	XM_015283902.2	TCONS_00021812	-0.970274	0.00131229	HLX	TCONS_00021812
1930	XM_025154969.1	NONGGAT010415.2	0.970266	0.00131299	ABLIM3	NONGGAT010415.2
1931	XM_025149044.1	NONGGAT005254.2	0.970257	0.00131386	RYR2	NONGGAT005254.2
1932	XM_015300579.2	NONGGAT008791.2	-0.970256	0.00131394	LOC426820	NONGGAT008791.2
1933	XM_015278289.2	TCONS_00014993	-0.97024	0.00131529	VAMP7	TCONS_00014993
1934	XM_015298451.2	NONGGAT005621.2	-0.970163	0.00132205	ARHGEF11	NONGGAT005621.2
1935	XM_025142012.1	NONGGAT008791.2	-0.970159	0.00132245	VMP1	NONGGAT008791.2
1936	XM_025149645.1	TCONS_00016154	0.970142	0.00132393	ACOT9	TCONS_00016154
1937	NM_204864.3	NONGGAT011485.2	-0.970138	0.00132426	MEF2A	NONGGAT011485.2
1938	XM_025144418.1	NONGGAT003450.2	0.970122	0.00132571	EPS15L1	NONGGAT003450.2
1939	XM_004943504.3	NONGGAT016050.1	-0.970115	0.00132632	MECOM	NONGGAT016050.1
1940	XM_015296373.1	NONGGAT016747.1	0.970112	0.00132663	OSER1	NONGGAT016747.1
1941	XM_025152692.1	TCONS_00014993	-0.970101	0.0013276	PARP14	TCONS_00014993
1942	XM_025149853.1	NONGGAT004163.2	0.970091	0.00132843	UBA6	NONGGAT004163.2
1943	XM_025149791.1	NONGGAT011225.2	0.970076	0.00132978	RASGEF1B	NONGGAT011225.2
1944	XM_015276600.2	NONGGAT011837.2	0.970062	0.001331	GRID2	NONGGAT011837.2
1945	XM_004942328.3	NONGGAT016073.1	-0.970061	0.0013311	WDR11	NONGGAT016073.1
1946	XM_418836.6	NONGGAT004163.2	-0.97001	0.00133563	ANLN	NONGGAT004163.2
1947	XM_004943102.3	TCONS_00021273	0.970007	0.00133584	DDX59	TCONS_00021273
1948	XM_015292400.2	TCONS_00009627	-0.96999	0.00133736	ZNF423	TCONS_00009627
1949	XM_025150319.1	TCONS_00026264	0.969979	0.00133837	ELF1	TCONS_00026264
1950	XM_004942263.3	NONGGAT004163.2	0.96997	0.0013392	SH3PXD2A	NONGGAT004163.2
1951	XM_025147445.1	NONGGAT000515.2	-0.969967	0.00133943	CD36	NONGGAT000515.2
1952	XM_025150458.1	TCONS_00010841	0.969958	0.00134024	RTKN	TCONS_00010841
1953	XM_015288794.2	NONGGAT004163.2	0.96994	0.00134183	TNRC6B	NONGGAT004163.2
1954	XM_015277810.2	NONGGAT003450.2	0.969926	0.00134307	IL1R2	NONGGAT003450.2
1955	XM_025155084.1	NONGGAT006820.2	0.969919	0.00134373	RASD1	NONGGAT006820.2
1956	XM_025154268.1	NONGGAT008791.2	0.969917	0.00134388	OSGIN1	NONGGAT008791.2
1957	XM_419620.6	NONGGAT011225.2	-0.969916	0.00134396	SLC22A3	NONGGAT011225.2
1958	XM_015284136.2	NONGGAT000222.2	0.969912	0.00134433	L3MBTL3	NONGGAT000222.2
1959	XM_015295667.2	NONGGAT006948.2	0.969901	0.00134529	P2RX5	NONGGAT006948.2
1960	XM_415813.6	NONGGAT011558.2	0.969897	0.00134567	SEBOX	NONGGAT011558.2
1961	XM_015282178.2	NONGGAT010062.2	0.969894	0.00134592	RNF152	NONGGAT010062.2
1962	XM_417783.6	NONGGAT000757.2	0.969891	0.00134619	ZMYM4	NONGGAT000757.2
1963	XM_015284078.2	NONGGAT004273.2	-0.969887	0.00134654	ADGRG6	NONGGAT004273.2
1964	XM_417105.6	NONGGAT008791.2	-0.969876	0.00134749	KL	NONGGAT008791.2
1965	XM_025141664.1	NONGGAT010062.2	-0.969874	0.00134768	LOC100857706	NONGGAT010062.2
1966	XM_025146063.1	NONGGAT011287.2	0.969869	0.00134817	LOC101747711	NONGGAT011287.2
1967	XM_015278011.2	TCONS_00007788	-0.969868	0.00134825	STON1	TCONS_00007788
1968	XM_004937367.3	NONGGAT003660.2	0.969858	0.00134914	TMEM174	NONGGAT003660.2
1969	XM_417978.6	NONGGAT003660.2	-0.969845	0.00135027	C26H1orf116	NONGGAT003660.2
1970	XM_015286807.2	NONGGAT011460.2	0.969816	0.00135285	ORAOV1	NONGGAT011460.2
1971	XM_015279111.2	TCONS_00016063	0.969808	0.00135357	CNOT1	TCONS_00016063
1972	XM_004949834.3	TCONS_00026264	-0.96979	0.00135519	PTCHD3L	TCONS_00026264
1973	XM_001233359.5	NONGGAT002566.2	-0.969779	0.00135619	ARRDC2	NONGGAT002566.2
1974	XM_015290440.2	NONGGAT010312.2	0.969772	0.00135676	METTL11B	NONGGAT010312.2
1975	NM_001194996.1	NONGGAT003450.2	-0.969765	0.00135745	TRAPPC13	NONGGAT003450.2
1976	XM_004938101.3	TCONS_00007799	0.969752	0.00135856	MFAP5	TCONS_00007799
1977	XM_004935987.2	TCONS_00000633	0.969743	0.00135935	SORBS2	TCONS_00000633
1978	XM_015297602.2	NONGGAT002717.2	0.969743	0.00135937	PHLDB2	NONGGAT002717.2
1979	XM_425725.6	NONGGAT006956.2	0.969733	0.00136027	AURKA	NONGGAT006956.2
1980	XM_025143357.1	NONGGAT005254.2	0.969733	0.00136031	GRAMD1B	NONGGAT005254.2
1981	NM_001278089.1	NONGGAT006948.2	0.969732	0.00136032	MMP10	NONGGAT006948.2
1982	XM_015279392.2	NONGGAT000515.2	-0.969719	0.00136157	MVB12B	NONGGAT000515.2
1983	XM_015288089.2	NONGGAT016050.1	0.969665	0.00136633	SIRT1	NONGGAT016050.1
1984	XM_025148814.1	NONGGAT007640.2	-0.969658	0.00136696	LGALS8	NONGGAT007640.2
1985	XM_015274715.2	TCONS_00021083	0.969653	0.0013674	TGDS	TCONS_00021083
1986	XM_025154609.1	NONGGAT010062.2	0.969638	0.00136876	LOC112533339	NONGGAT010062.2
1987	XM_415936.6	NONGGAT003450.2	0.969589	0.00137318	KIF21A	NONGGAT003450.2
1988	XM_025153942.1	TCONS_00024294	0.969583	0.00137368	PDE8A	TCONS_00024294
1989	XM_003641046.4	TCONS_00021812	0.969577	0.00137429	FBXO25	TCONS_00021812
1990	XM_015285869.1	NONGGAT008791.2	-0.969568	0.00137511	FAM53A	NONGGAT008791.2
1991	XM_004947106.3	NONGGAT000757.2	-0.969566	0.00137528	PCMTD2	NONGGAT000757.2
1992	XM_025147270.1	NONGGAT016611.1	0.969566	0.00137528	DROSHA	NONGGAT016611.1
1993	NM_001302181.1	TCONS_00021821	-0.969565	0.0013753	ETFRF1	TCONS_00021821
1994	NM_001135550.1	TCONS_00000633	-0.969557	0.00137609	MGST1	TCONS_00000633
1995	XM_015296355.2	NONGGAT002566.2	-0.969538	0.00137777	PPP1R16B	NONGGAT002566.2
1996	XM_015289984.2	TCONS_00007728	0.96952	0.00137939	KALRN	TCONS_00007728
1997	XM_025151616.1	TCONS_00026264	0.969518	0.00137956	ZNF384	TCONS_00026264
1998	XM_015297326.2	NONGGAT004163.2	-0.969507	0.00138057	PROSER2	NONGGAT004163.2
[truncated: 35,135 more rows]
