# Supplementary material for: Genome-wide analysis of differentially expressed profiles of mRNAs, lncRNAs and circRNAs in chickens during Eimeria necatrix infection
Source: Parasit Vectors. 2020 Apr 3;13:167. doi: 10.1186/s13071-020-04047-9 (PMC7118956; doi:10.1186/s13071-020-04047-9)
Supplement: Supplementary file 5 — Additional file 5: Data S5. The cis- and trans-target genes predicted for differentially expressed lncRNAs. [file 13071_2020_4047_MOESM5_ESM.xlsx]

## Sheet: cis
mrna	ncrna	CorrelationCoefficient	p-value	source_name	target_name	mrna_chrom	mrna_Start	mrna_End	mrna_strand	distance	ncrna_chrom	ncrna_Start	ncrna_End	ncrna_strand
XM_025154255.1	NONGGAT013205.1	0.985868	0.00029817	PDPR	NONGGAT013205.1	Chr11	1780623	1791523	-	94683	Chr11	1886206	1887281	-
XM_015295039.2	TCONS_00007788	-0.971507	0.00120618	YF6	TCONS_00007788	Chr16	1961159	1964342	-	55517	Chr16	2019859	2095839	-
XM_025143357.1	NONGGAT005254.2	0.969733	0.00136031	GRAMD1B	NONGGAT005254.2	Chr24	2925044	2954570	-	25042	Chr24	2895224	2900002	+
XM_015282178.2	NONGGAT004163.2	0.965846	0.00172977	RNF152	NONGGAT004163.2	Chr2	68467853	68516080	+	78721	Chr2	68594801	68600088	+
XM_015287763.2	TCONS_00021273	0.956319	0.00282035	DDX24	TCONS_00021273	Chr5	45612304	45626734	-	581670	Chr5	45028786	45030634	-
XM_025143354.1	NONGGAT005254.2	0.955019	0.00298943	GRAMD1B	NONGGAT005254.2	Chr24	2925044	2984610	-	25042	Chr24	2895224	2900002	+
XM_025151974.1	TCONS_00022781	-0.950455	0.0036212	LOC107053714	TCONS_00022781	Chr6	32301384	32313751	+	21528	Chr6	32277753	32279856	-
NM_001303036.1	NONGGAT007484.2	0.949938	0.00369657	LSP1	NONGGAT007484.2	Chr5	14250730	14289815	-	857372	Chr5	15147187	15148553	+
XM_004941874.3	TCONS_00021273	-0.949036	0.00382987	TC2N	TCONS_00021273	Chr5	44624204	44654801	-	373985	Chr5	45028786	45030634	-
XM_025143169.1	TCONS_00013698	0.947463	0.00406765	OAF	TCONS_00013698	Chr24	3862358	3885967	-	443484	Chr24	4329451	4332126	-
XM_025143367.1	NONGGAT005249.2	0.945972	0.00429968	JAM3	NONGGAT005249.2	Chr24	2529536	2547732	+	345064	Chr24	2892796	2899646	+
XM_015290440.2	NONGGAT008791.2	0.943143	0.00475716	METTL11B	NONGGAT008791.2	Chr8	5339724	5361678	-	901461	Chr8	4436822	4438263	-
XM_004941874.3	TCONS_00021274	-0.942054	0.00493929	TC2N	TCONS_00021274	Chr5	44624204	44654801	-	373985	Chr5	45028786	45030666	-
XM_015282201.2	NONGGAT004163.2	0.940706	0.00516952	ZCCHC2	NONGGAT004163.2	Chr2	68134234	68176727	-	418074	Chr2	68594801	68600088	+
NM_204897.1	NONGGAT004163.2	-0.93507	0.0061869	SERPINB10B	NONGGAT004163.2	Chr2	67656283	67662678	-	932123	Chr2	68594801	68600088	+
XM_025151368.1	NONGGAT007484.2	0.934764	0.00624481	TSPAN4	NONGGAT007484.2	Chr5	15475651	15870588	-	327098	Chr5	15147187	15148553	+
XM_025143169.1	NONGGAT005254.2	-0.933722	0.00644359	OAF	NONGGAT005254.2	Chr24	3862358	3885967	-	962356	Chr24	2895224	2900002	+
XM_025151341.1	TCONS_00021821	-0.932671	0.00664719	PPP1R14D	TCONS_00021821	Chr5	24464002	24473813	-	375879	Chr5	24849692	24855102	-
XM_025150548.1	TCONS_00021821	0.931951	0.00678836	TYRO3	TCONS_00021821	Chr5	25145837	25189179	+	290735	Chr5	24849692	24855102	-
XM_015273981.2	TCONS_00018115	-0.923243	0.00861127	LOC101749846	TCONS_00018115	Chr32	605135	612939	+	270182	Chr32	321405	334953	-
XM_025151341.1	TCONS_00021812	0.922981	0.00866951	PPP1R14D	TCONS_00021812	Chr5	24464002	24473813	-	4694	Chr5	24459308	24536002	-
XM_025152420.1	TCONS_00023816	0.922108	0.00886437	YBEY	TCONS_00023816	Chr7	6880778	6897556	+	6804	Chr7	6873974	6925184	-
XM_015298141.2	NONGGAT005250.2	0.9209	0.00913774	ZONADHL	NONGGAT005250.2	Chr24	2808826	2863874	+	28973	Chr24	2892847	2898770	+
XM_421894.5	TCONS_00023816	0.918952	0.00958703	S100B	TCONS_00023816	Chr7	6927472	6931950	+	2288	Chr7	6873974	6925184	-
XM_025144280.1	TCONS_00015084	0.914031	0.0107683	DAZAP1	TCONS_00015084	Chr28	3273637	3297857	+	115067	Chr28	3158216	3158570	-
NM_001006133.1	NONGGAT002061.2	0.913663	0.0108594	PRKCD	NONGGAT002061.2	Chr12	1720878	1784190	+	365393	Chr12	1353309	1355485	-
XM_025150549.1	TCONS_00021821	0.912345	0.0111883	TYRO3	TCONS_00021821	Chr5	25145837	25189179	+	290735	Chr5	24849692	24855102	-
XM_004935335.3	NONGGAT005960.2	-0.904735	0.0131808	BATF3	NONGGAT005960.2	Chr3	21916259	21919299	+	321345	Chr3	21591496	21594914	+
XM_004935336.3	NONGGAT005960.2	0.903314	0.0135702	RD3	NONGGAT005960.2	Chr3	22331424	22359925	+	736510	Chr3	21591496	21594914	+
XM_025150548.1	TCONS_00021812	-0.902922	0.0136787	TYRO3	TCONS_00021812	Chr5	25145837	25189179	+	609835	Chr5	24459308	24536002	-
XM_004935759.3	TCONS_00016336	0.899965	0.0145099	ATP6V1C2	TCONS_00016336	Chr3	96909923	96927842	+	345784	Chr3	96562792	96564139	-
XM_001234005.5	NONGGAT002425.2	-0.896038	0.0156503	LTC4SL	NONGGAT002425.2	Chr13	14269799	14274535	+	708056	Chr13	13455401	13561743	+
XM_015287059.2	TCONS_00021821	-0.895775	0.0157281	LARGE2	TCONS_00021821	Chr5	24136218	24156072	-	693620	Chr5	24849692	24855102	-
XM_025144273.1	TCONS_00015084	-0.895288	0.0158728	GATAD2A	TCONS_00015084	Chr28	3557582	3593349	-	399012	Chr28	3158216	3158570	-
XM_015280244.2	NONGGAT011837.2	-0.892983	0.0165662	TJP2	NONGGAT011837.2	ChrZ	34617634	34662112	+	215748	ChrZ	34877860	34878472	+
NM_001302142.1	TCONS_00023816	0.891708	0.0169558	S100B	TCONS_00023816	Chr7	6928670	6931696	+	3486	Chr7	6873974	6925184	-
XM_015282163.2	NONGGAT004163.2	-0.888141	0.0180689	SERPINB10B	NONGGAT004163.2	Chr2	67656428	67662680	-	932121	Chr2	68594801	68600088	+
XM_015282062.2	TCONS_00009627	0.88764	0.0182279	LOC101750112	TCONS_00009627	Chr2	15876684	15885737	-	3193	Chr2	15832368	15873491	-
XM_004939623.3	NONGGAT004059.2	0.887181	0.0183743	RNF144B	NONGGAT004059.2	Chr2	60241229	60288414	-	102814	Chr2	60124409	60138415	+
XM_429157.6	NONGGAT011819.2	-0.886636	0.0185488	ADAMTSL1	NONGGAT011819.2	ChrZ	33362063	33550602	+	746017	ChrZ	32614451	32616046	+
XM_015287059.2	TCONS_00021812	0.886368	0.0186347	LARGE2	TCONS_00021812	Chr5	24136218	24156072	-	303236	Chr5	24459308	24536002	-
XM_015292767.2	NONGGAT002061.2	-0.88336	0.0196139	PRKCD	NONGGAT002061.2	Chr12	1720842	1784190	+	365357	Chr12	1353309	1355485	-
XM_015284165.2	TCONS_00016063	-0.881465	0.020243	TAAR1	TCONS_00016063	Chr3	56916368	56919005	+	258252	Chr3	57177257	57235482	-
XM_025155493.1	NONGGAT002913.2	-0.876575	0.0219105	IGLL1	NONGGAT002913.2	Chr15	8213820	8218429	-	902900	Chr15	9121329	9123321	+
XM_015298139.2	NONGGAT005250.2	0.874814	0.0225263	ZONADHL	NONGGAT005250.2	Chr24	2808826	2863874	+	28973	Chr24	2892847	2898770	+
XM_025152024.1	TCONS_00022781	-0.873293	0.023065	LOC112529943	TCONS_00022781	Chr6	32279747	32285328	+	109	Chr6	32277753	32279856	-
XM_025143169.1	NONGGAT005250.2	-0.872805	0.0232389	OAF	NONGGAT005250.2	Chr24	3862358	3885967	-	963588	Chr24	2892847	2898770	+
NM_205365.1	NONGGAT002913.2	0.868945	0.0246376	GSTT1	NONGGAT002913.2	Chr15	8395954	8405556	+	715773	Chr15	9121329	9123321	+
XM_003642060.4	NONGGAT002425.2	0.867505	0.0251692	TNIP1	NONGGAT002425.2	Chr13	13753095	13762554	+	191352	Chr13	13455401	13561743	+
XM_418991.5	NONGGAT004163.2	0.864408	0.0263315	ZCCHC2	NONGGAT004163.2	Chr2	68131121	68176727	-	418074	Chr2	68594801	68600088	+
XM_015298166.2	NONGGAT005254.2	0.864403	0.0263334	SCN3B	NONGGAT005254.2	Chr24	2862446	2925028	+	25026	Chr24	2895224	2900002	+
XM_025150720.1	NONGGAT007640.2	0.86144	0.0274683	TMEM229B	NONGGAT007640.2	Chr5	28958994	28984410	-	205043	Chr5	28752487	28753951	-
XM_015295039.2	TCONS_00007799	0.860866	0.0276906	YF6	TCONS_00007799	Chr16	1961159	1964342	-	65880	Chr16	2030222	2131483	-
XM_015290428.2	NONGGAT008791.2	-0.859396	0.0282644	PRRC2C	NONGGAT008791.2	Chr8	5113048	5179916	-	674785	Chr8	4436822	4438263	-
XM_004948655.3	TCONS_00014993	-0.859097	0.0283818	SLC1A6	TCONS_00014993	Chr28	792580	808733	-	719202	Chr28	1527935	1530573	-
XM_015300021.2	NONGGAT005621.2	-0.857115	0.0291655	MIER2	NONGGAT005621.2	Chr28	2561213	2576506	-	457877	Chr28	2100242	2103336	-
XM_015298228.2	TCONS_00013698	0.855561	0.0297873	SIK3	TCONS_00013698	Chr24	5143232	5215772	-	811106	Chr24	4329451	4332126	-
XM_015300021.2	TCONS_00015084	-0.851276	0.0315334	MIER2	TCONS_00015084	Chr28	2561213	2576506	-	581710	Chr28	3158216	3158570	-
XM_025143354.1	NONGGAT005249.2	0.850901	0.0316887	GRAMD1B	NONGGAT005249.2	Chr24	2925044	2984610	-	25398	Chr24	2892796	2899646	+
XM_015294145.2	NONGGAT002502.2	-0.849547	0.0322511	CPPED1	NONGGAT002502.2	Chr14	665134	706541	-	565453	Chr14	98389	99681	-
XM_015285690.2	TCONS_00000633	-0.847462	0.033127	DNM1L	TCONS_00000633	Chr1	58913493	58950398	-	236543	Chr1	58676575	58676950	-
XM_004949834.3	TCONS_00009627	0.845973	0.0337593	PTCHD3L	TCONS_00009627	Chr2	15864947	15872915	+	576	Chr2	15832368	15873491	-
XM_025150713.1	TCONS_00021821	-0.845746	0.0338561	GANC	TCONS_00021821	Chr5	25852287	25871820	+	997185	Chr5	24849692	24855102	-
XM_015290320.2	NONGGAT008791.2	-0.843426	0.0348539	MTA1	NONGGAT008791.2	Chr8	4396102	4465913	-	27650	Chr8	4436822	4438263	-
XM_025150549.1	TCONS_00021812	-0.842651	0.0351904	TYRO3	TCONS_00021812	Chr5	25145837	25189179	+	609835	Chr5	24459308	24536002	-
XM_004941584.3	TCONS_00021812	-0.841438	0.0357196	LRP4	TCONS_00021812	Chr5	23544506	23624762	+	834546	Chr5	24459308	24536002	-
XM_015298236.2	TCONS_00013698	-0.838965	0.0368105	BACE1	TCONS_00013698	Chr24	5264339	5274497	-	932213	Chr24	4329451	4332126	-
XM_015287767.2	TCONS_00021274	0.837263	0.0375703	SERPINA10	TCONS_00021274	Chr5	45701172	45710918	-	670506	Chr5	45028786	45030666	-
XM_015287239.2	TCONS_00021812	0.835691	0.0382781	ARHGAP1	TCONS_00021812	Chr5	23690265	23715972	+	743336	Chr5	24459308	24536002	-
XM_025149832.1	NONGGAT006820.2	-0.833448	0.0392994	PALLD	NONGGAT006820.2	Chr4	25078322	25202319	+	647865	Chr4	24429641	24430457	-
XM_015297476.2	TCONS_00013103	-0.832998	0.0395057	C22H2ORF42	TCONS_00013103	Chr22	4117032	4125600	-	281563	Chr22	3832354	3835469	-
XM_015287061.2	TCONS_00021821	-0.831796	0.0400592	LARGE2	TCONS_00021821	Chr5	24136218	24156074	-	693618	Chr5	24849692	24855102	-
XM_015289096.2	TCONS_00023816	-0.827674	0.0419855	HDAC4	TCONS_00023816	Chr7	6211437	6383262	-	490712	Chr7	6873974	6925184	-
XM_015276123.2	NONGGAT006948.2	0.82727	0.0421769	CASP3	NONGGAT006948.2	Chr4	39498867	39509080	+	224000	Chr4	39273290	39274867	+
XM_025150851.1	TCONS_00021273	0.824868	0.0433209	LGMN	TCONS_00021273	Chr5	45000461	45025258	-	3528	Chr5	45028786	45030634	-
XM_015287120.2	TCONS_00021821	0.824026	0.0437254	MAPKBP1	TCONS_00021821	Chr5	25266634	25360916	+	411532	Chr5	24849692	24855102	-
XM_015282063.2	TCONS_00009627	0.823597	0.0439322	LOC420486	TCONS_00009627	Chr2	15841887	15855737	-	9519	Chr2	15832368	15873491	-
XM_025144630.1	TCONS_00026264	0.821343	0.0450262	POLK	TCONS_00026264	ChrZ	23870815	23904821	-	559023	ChrZ	23309858	23311792	-
XM_025141419.1	TCONS_00000633	-0.821281	0.0450567	CAPRIN2	TCONS_00000633	Chr1	59578996	59611006	+	902046	Chr1	58676575	58676950	-
XM_025155934.1	TCONS_00007788	-0.819654	0.0458544	LOC101747901	TCONS_00007788	Chr16	1985498	1987620	-	32239	Chr16	2019859	2095839	-
XM_015279243.2	NONGGAT013205.1	0.818085	0.0466293	OSGIN1	NONGGAT013205.1	Chr11	2598187	2607753	-	710906	Chr11	1886206	1887281	-
XM_004948874.3	TCONS_00015084	0.816397	0.0474705	SBNO2	TCONS_00015084	Chr28	3037222	3070313	-	87903	Chr28	3158216	3158570	-
XM_025153238.1	TCONS_00024294	-0.81572	0.0478099	ZBTB37	TCONS_00024294	Chr8	7773107	7791137	-	287	Chr8	7791424	7797953	-
XM_015298139.2	NONGGAT005254.2	0.813425	0.0489682	ZONADHL	NONGGAT005254.2	Chr24	2808826	2863874	+	31350	Chr24	2895224	2900002	+

## Sheet: trans
ncrna	ncrna_start	ncrna_end	mRNA_name	mRNA_start	mRNA_end	strand	free_energy	GeneSymbols
NONGGAT004163.2	7	4486	XM_015282178.2	1741	6222	-	-9034.26	RNF152
NONGGAT005250.2	113	3308	XM_025143354.1	4906	8107	+	-6806.04	GRAMD1B
NONGGAT005250.2	113	3308	XM_025143357.1	10646	13847	+	-6806.04	GRAMD1B
NONGGAT005960.2	217	3293	XM_004935336.3	1737	4813	-	-6154.81	RD3
NONGGAT005250.2	3285	5145	XM_025143354.1	2297	4165	+	-3930.99	GRAMD1B
NONGGAT005250.2	3285	5145	XM_025143357.1	8037	9905	+	-3930.99	GRAMD1B
NONGGAT000714.2	1	1768	XM_025152275.1	22088	23854	-	-3288.46	ZBTB20
NONGGAT000714.2	1	1768	XM_025152317.1	22137	23903	-	-3288.46	ZBTB20
NONGGAT000714.2	1	1768	XM_025152327.1	21875	23641	-	-3288.46	ZBTB20
NONGGAT002061.2	1	1503	XM_004944393.3	1875	3382	-	-3177.07	PFKFB4L
NONGGAT000714.2	1707	2953	XM_025152275.1	23794	25039	-	-2559.81	ZBTB20
NONGGAT000714.2	1707	2953	XM_025152317.1	23843	25088	-	-2559.81	ZBTB20
NONGGAT000714.2	1707	2953	XM_025152327.1	23581	24826	-	-2559.81	ZBTB20
NONGGAT005702.2	641	1802	XM_015282281.2	3032	4195	-	-2147.61	PAPD7
NONGGAT005702.2	641	1802	XM_015282285.2	2764	3927	-	-2147.61	PAPD7
NONGGAT005254.2	1	931	XM_025143354.1	4906	5842	+	-1893.89	GRAMD1B
NONGGAT005254.2	1	931	XM_025143357.1	10646	11582	+	-1893.89	GRAMD1B
TCONS_00009627	523	1204	XM_004949834.3	5067	5748	-	-1384.11	PTCHD3L
NONGGAT005702.2	1	683	XM_015282281.2	2392	3076	-	-1355.41	PAPD7
NONGGAT005249.2	164	775	XM_025143354.1	7502	8107	+	-1321.33	GRAMD1B
NONGGAT005249.2	164	775	XM_025143357.1	13242	13847	+	-1321.33	GRAMD1B
NONGGAT005702.2	82	683	XM_015282285.2	2204	2808	-	-1173.52	PAPD7
NONGGAT005702.2	1766	2256	XM_015282281.2	4159	4649	-	-896.26	PAPD7
NONGGAT005702.2	1766	2256	XM_015282285.2	3891	4381	-	-896.26	PAPD7
NONGGAT002061.2	1479	1880	XM_004944393.3	3652	4050	-	-851.14	PFKFB4L
TCONS_00021083	10	369	XM_025150713.1	4036	4396	-	-657.86	GANC
TCONS_00022781	499	763	XM_025151917.1	243	508	-	-570.41	LOC112532700
TCONS_00022781	499	763	XM_025151975.1	347	612	-	-570.41	LOC101750892
TCONS_00022781	499	763	XM_025151975.1	743	1008	-	-570.41	LOC101750892
TCONS_00022781	499	763	XM_025152024.1	235	500	-	-570.41	LOC112529943
NONGGAT005960.2	1	234	XM_004935336.3	1396	1632	-	-468.28	RD3
TCONS_00022781	547	763	XM_025151975.1	1	217	-	-467.56	LOC101750892
NONGGAT005249.2	1065	1253	XM_025143354.1	2835	3023	+	-416.51	GRAMD1B
NONGGAT005249.2	1065	1253	XM_025143357.1	8575	8763	+	-416.51	GRAMD1B
NONGGAT005254.2	1085	1273	XM_025143354.1	2835	3023	+	-416.51	GRAMD1B
NONGGAT005254.2	1085	1273	XM_025143357.1	8575	8763	+	-416.51	GRAMD1B
NONGGAT005249.2	888	1083	XM_025143354.1	3957	4165	+	-394.9	GRAMD1B
NONGGAT005249.2	888	1083	XM_025143357.1	9697	9905	+	-394.9	GRAMD1B
NONGGAT005254.2	908	1103	XM_025143354.1	3957	4165	+	-394.9	GRAMD1B
NONGGAT005254.2	908	1103	XM_025143357.1	9697	9905	+	-394.9	GRAMD1B
TCONS_00022781	499	676	XM_025152024.1	1025	1203	-	-377.51	LOC112529943
TCONS_00007799	217	398	XM_015295039.2	1757	1938	-	-374.16	YF6
TCONS_00022781	499	676	XM_025152024.1	631	808	-	-369.71	LOC112529943
TCONS_00022781	590	764	XM_025151975.1	1231	1405	-	-368.01	LOC101750892
NONGGAT005249.2	754	911	XM_025143354.1	4906	5069	+	-328.64	GRAMD1B
NONGGAT005249.2	754	911	XM_025143357.1	10646	10809	+	-328.64	GRAMD1B
TCONS_00022781	499	652	XM_025151917.1	639	791	-	-306.61	LOC112532700
NONGGAT005249.2	1	147	XM_015298166.2	6861	7007	-	-294.56	SCN3B
TCONS_00022781	639	763	XM_025152024.1	772	895	-	-261.61	LOC112529943
TCONS_00022781	499	626	XM_025151975.1	1139	1267	-	-260.41	LOC101750892
NONGGAT016050.1	140	259	XM_025145637.1	7121	7240	-	-246.2	PKNOX1
NONGGAT016050.1	140	259	XM_025145644.1	5395	5514	-	-246.2	PKNOX1
TCONS_00007799	110	224	XM_015295039.2	1650	1764	-	-245.86	YF6
TCONS_00023816	127	241	XM_421894.5	1	111	-	-240.84	S100B
NONGGAT005249.2	1476	1600	XM_025143354.1	2154	2279	+	-235.2	GRAMD1B
NONGGAT005249.2	1476	1600	XM_025143357.1	7894	8019	+	-235.2	GRAMD1B
TCONS_00007799	437	561	XM_015295039.2	1977	2101	-	-227.26	YF6
TCONS_00022781	658	763	XM_025152024.1	1	106	-	-226.71	LOC112529943
TCONS_00009627	369	478	XM_004949834.3	4913	5022	-	-225.46	PTCHD3L
TCONS_00022781	434	536	XM_025151917.1	179	281	-	-202.3	LOC112532700
TCONS_00022781	434	536	XM_025151975.1	1075	1177	-	-202.3	LOC101750892
TCONS_00022781	434	536	XM_025152024.1	567	669	-	-202.3	LOC112529943
TCONS_00022781	434	536	XM_025152024.1	961	1063	-	-202.3	LOC112529943
TCONS_00022781	431	536	XM_025152024.1	166	273	-	-201.72	LOC112529943
TCONS_00022781	434	536	XM_025151917.1	575	677	-	-201.6	LOC112532700
TCONS_00022781	434	536	XM_025151975.1	283	385	-	-201.6	LOC101750892
TCONS_00022781	434	536	XM_025151975.1	679	781	-	-201.6	LOC101750892
NONGGAT005250.2	1	96	XM_015298166.2	6912	7007	-	-190.51	SCN3B
NONGGAT016050.1	179	259	XM_025155784.1	1	82	-	-179.86	TBXAS1
NONGGAT016050.1	172	259	XM_001235220.4	1848	1936	+	-176.66	METTL6
NONGGAT016050.1	172	259	XM_015281765.2	1814	1902	+	-176.66	METTL6
NONGGAT003660.2	1465	1550	XM_015301264.2	1014	1098	-	-173.44	LCA5L
NONGGAT003660.2	1465	1550	XM_015301299.2	1013	1097	-	-173.44	LCA5L
TCONS_00007799	634	719	XM_015295039.2	2174	2259	-	-173.36	YF6
TCONS_00007799	362	449	XM_015295039.2	1902	1989	-	-169.11	YF6
TCONS_00007799	588	670	XM_015295039.2	2128	2210	-	-168.56	YF6
NONGGAT016747.1	57	147	XM_015291096.2	10242	10332	-	-164.89	PFKFB3
TCONS_00007799	535	624	XM_015295039.2	2075	2164	-	-164.66	YF6
TCONS_00007788	42	122	XM_015295039.2	1354	1434	-	-161.41	YF6
NONGGAT016050.1	183	256	XM_015282178.2	7174	7248	+	-158.96	RNF152
NONGGAT003660.2	1469	1550	XM_015276428.2	4455	4536	-	-158.12	RCBTB2
NONGGAT003660.2	1469	1550	XM_025146811.1	4463	4544	-	-158.12	RCBTB2
TCONS_00009627	442	519	XM_004949834.3	4986	5063	-	-154.51	PTCHD3L
NONGGAT016050.1	140	219	XM_015282178.2	7212	7290	+	-150.7	RNF152
NONGGAT016050.1	140	225	XM_015291096.2	5138	5222	+	-144.9	PFKFB3
NONGGAT016050.1	140	216	XM_004939390.3	4519	4594	+	-143.28	GALNT15
TCONS_00007788	215	284	XM_015295039.2	1517	1586	-	-139.11	YF6
TCONS_00007788	190	251	XM_015295039.2	1492	1553	-	-132.91	YF6
NONGGAT016050.1	220	300	XM_015282178.2	7131	7211	+	-129.56	RNF152
TCONS_00007799	188	253	XM_015295039.2	1728	1793	-	-128.41	YF6
NONGGAT016747.1	51	120	XM_015287239.2	4270	4339	+	-126.61	ARHGAP1
NONGGAT016050.1	180	251	XM_004939390.3	4491	4555	+	-121.15	GALNT15
TCONS_00007799	21	89	XM_015295039.2	1561	1629	-	-119.76	YF6
TCONS_00007788	168	226	XM_015295039.2	1470	1528	-	-118.59	YF6
TCONS_00009627	336	405	XM_004949834.3	4880	4949	-	-118.36	PTCHD3L
NONGGAT016050.1	221	282	XM_025145637.1	7201	7264	-	-117.21	PKNOX1
NONGGAT016050.1	221	282	XM_025145644.1	5475	5538	-	-117.21	PKNOX1
NONGGAT003660.2	1465	1530	XM_025142589.1	6801	6862	-	-116.35	LOC112529925
NONGGAT016747.1	4	74	XM_015287239.2	4316	4386	+	-115.56	ARHGAP1
TCONS_00009627	301	372	XM_004949834.3	4845	4916	-	-115.09	PTCHD3L
NONGGAT016050.1	159	213	XM_015301264.2	1032	1086	+	-114.16	LCA5L
NONGGAT016050.1	159	213	XM_015301299.2	1031	1085	+	-114.16	LCA5L
NONGGAT003660.2	1484	1543	XM_417089.6	5911	5970	-	-113.31	TRPC4
NONGGAT016747.1	103	164	XM_015287239.2	4226	4287	+	-113.11	ARHGAP1
TCONS_00007799	84	146	XM_015295039.2	1624	1686	-	-112.44	YF6
NONGGAT003660.2	1484	1543	XM_025149734.1	2933	2992	+	-112.41	SUCLG1
NONGGAT016050.1	162	231	XM_025154847.1	4621	4690	-	-108.41	USP44
TCONS_00007788	248	307	XM_015295039.2	1550	1609	-	-107.99	YF6
NONGGAT016747.1	112	174	XM_015291096.2	10297	10358	-	-107.79	PFKFB3
NONGGAT016747.1	84	139	XM_015287239.2	4251	4306	+	-107.36	ARHGAP1
TCONS_00009627	483	539	XM_004949834.3	5027	5083	-	-106.56	PTCHD3L
NONGGAT016050.1	158	219	XM_025149734.1	2937	2998	-	-106.16	SUCLG1
NONGGAT016050.1	173	233	XM_025152895.1	1641	1700	+	-105.66	NPL
NONGGAT003660.2	1485	1550	XM_025155181.1	6749	6815	+	-105.03	ITGAD
NONGGAT016050.1	161	218	XM_025152275.1	8780	8840	+	-104.72	ZBTB20
NONGGAT016050.1	161	218	XM_025152317.1	8829	8889	+	-104.72	ZBTB20
NONGGAT016050.1	161	218	XM_025152327.1	8567	8627	+	-104.72	ZBTB20
TCONS_00009627	503	559	XM_004949834.3	5047	5103	-	-103.81	PTCHD3L
NONGGAT003660.2	1487	1550	XM_025152275.1	8788	8853	-	-103.23	ZBTB20
NONGGAT003660.2	1487	1550	XM_025152317.1	8837	8902	-	-103.23	ZBTB20
NONGGAT003660.2	1487	1550	XM_025152327.1	8575	8640	-	-103.23	ZBTB20
NONGGAT014958.1	117	186	XM_015278912.2	6654	6723	+	-102.16	THSD4
TCONS_00019139	682	732	XM_015287239.2	4607	4657	+	-102.01	ARHGAP1
NONGGAT016050.1	159	216	XM_025155181.1	6761	6819	-	-101.89	ITGAD
NONGGAT003660.2	1456	1520	XM_025152895.1	1633	1697	-	-101.85	NPL
NONGGAT016050.1	177	233	XM_015301264.2	1013	1068	+	-101.76	LCA5L
NONGGAT016050.1	177	233	XM_015301299.2	1012	1067	+	-101.76	LCA5L
NONGGAT016050.1	158	224	XM_025152895.1	7390	7453	+	-101.43	NPL
NONGGAT016050.1	184	243	XM_417089.6	5880	5940	+	-101.11	TRPC4
NONGGAT003660.2	1527	1585	XM_015287329.2	4745	4802	-	-100.81	TMEM229B
NONGGAT003660.2	1527	1585	XM_025150720.1	4478	4535	-	-100.81	TMEM229B
TCONS_00007788	348	413	XM_015295039.2	1650	1710	-	-100.51	YF6
NONGGAT003660.2	1455	1522	NM_001030617.2	1347	1411	-	-98.89	HAVCR1
NONGGAT016050.1	158	220	XM_015276995.2	1635	1697	-	-98.77	MFF
NONGGAT003660.2	1490	1547	XM_015289275.2	2172	2232	+	-98.69	GBE
TCONS_00022781	624	679	XM_025151917.1	765	818	-	-97.91	LOC112532700
NONGGAT003660.2	1447	1511	XM_015276995.2	1663	1728	+	-97.78	MFF
NONGGAT005250.2	4829	4878	XM_025143354.1	2564	2613	+	-95.31	GRAMD1B
NONGGAT005250.2	4829	4878	XM_025143357.1	8304	8353	+	-95.31	GRAMD1B
NONGGAT016050.1	161	219	NM_001031420.1	1888	1946	-	-95.31	PLIN2
NONGGAT003660.2	1456	1518	XM_025155784.1	1	63	+	-94.86	TBXAS1
NONGGAT011819.2	66	143	XM_015278912.2	6628	6702	+	-94.38	THSD4
NONGGAT016050.1	181	238	XM_015282603.2	7007	7061	-	-93.83	RNF138
NONGGAT003660.2	1484	1537	XM_004939390.3	4522	4575	-	-93.76	GALNT15
NONGGAT003660.2	1486	1542	NM_001030656.1	1845	1900	+	-93.69	GLT1D1
NONGGAT016050.1	161	219	XM_015280094.2	1815	1873	-	-93.62	PLIN2
NONGGAT003660.2	1484	1537	XM_015282178.2	7218	7271	-	-93.61	RNF152
NONGGAT016050.1	221	271	XM_025155784.1	43	96	-	-93.61	TBXAS1
NONGGAT003660.2	1486	1543	NM_001031420.1	1881	1938	+	-93.54	PLIN2
NONGGAT005250.2	4831	4880	XM_025143354.1	2562	2611	+	-93.41	GRAMD1B
NONGGAT005250.2	4831	4880	XM_025143357.1	8302	8351	+	-93.41	GRAMD1B
NONGGAT014958.1	113	178	XM_025155623.1	2773	2838	-	-92.94	SUSD2
TCONS_00022781	1	64	XM_025151917.1	549	603	-	-92.73	LOC112532700
TCONS_00022781	1	64	XM_025151975.1	653	707	-	-92.73	LOC101750892
TCONS_00022781	548	613	XM_025151973.1	926	991	-	-91.43	LOC107053714
TCONS_00022781	548	613	XM_025151974.1	888	953	-	-91.43	LOC107053714
NONGGAT014958.1	14	75	XM_015277280.2	3547	3608	+	-91.36	PIAS2
NONGGAT016050.1	179	239	XM_015298166.2	2168	2226	+	-91.24	SCN3B
NONGGAT003660.2	1484	1543	XM_015289502.2	1142	1200	+	-91.14	CARF
NONGGAT016050.1	158	212	XM_015289502.2	1146	1199	-	-90.61	CARF
NONGGAT016050.1	186	241	XM_015276995.2	1663	1718	-	-90.07	MFF
NONGGAT016050.1	163	213	XM_015276428.2	4470	4520	+	-90.01	RCBTB2
NONGGAT016050.1	163	213	XM_025146811.1	4478	4528	+	-90.01	RCBTB2
NONGGAT002425.2	105	158	XM_015282268.2	235	288	+	-89.55	SEMA5A
NONGGAT002425.2	105	158	XM_015282269.2	238	291	+	-89.55	SEMA5A
NONGGAT003660.2	1514	1562	XM_015287329.2	4733	4780	-	-89.04	TMEM229B
NONGGAT003660.2	1514	1562	XM_025150720.1	4466	4513	-	-89.04	TMEM229B
NONGGAT016050.1	140	198	XM_001235220.4	1910	1967	+	-89	METTL6
NONGGAT016050.1	140	198	XM_015281765.2	1876	1933	+	-89	METTL6
TCONS_00007799	10	57	XM_015295039.2	1550	1597	-	-88.91	YF6
TCONS_00007799	53	105	XM_015295039.2	1593	1645	-	-88.54	YF6
NONGGAT003660.2	1484	1537	XM_015291096.2	5150	5203	-	-88.36	PFKFB3
NONGGAT005621.2	162	214	XM_015280054.2	665	717	+	-88.2	ADAMTS4
NONGGAT003660.2	1465	1513	XM_417089.6	5892	5940	-	-88.11	TRPC4
NONGGAT003660.2	1465	1520	XM_004939390.3	4503	4558	-	-88.08	GALNT15
NONGGAT003660.2	1447	1509	XM_025149734.1	2967	3030	+	-88	SUCLG1
NONGGAT003660.2	1465	1520	XM_025145637.1	7157	7212	+	-87.88	PKNOX1
NONGGAT003660.2	1465	1520	XM_025145644.1	5431	5486	+	-87.88	PKNOX1
NONGGAT014958.1	120	183	XM_025150785.1	1110	1174	-	-87.76	VRK1
TCONS_00007788	21	78	XM_015295039.2	1344	1390	-	-87.63	YF6
NONGGAT003660.2	1467	1520	NM_001030656.1	1866	1919	+	-87.51	GLT1D1
TCONS_00022781	548	604	XM_025151973.1	1400	1462	-	-87.05	LOC107053714
TCONS_00022781	548	604	XM_025151973.1	239	301	-	-87.05	LOC107053714
TCONS_00022781	548	604	XM_025151974.1	1362	1424	-	-87.05	LOC107053714
TCONS_00022781	548	604	XM_025151974.1	201	263	-	-87.05	LOC107053714
NONGGAT003660.2	1467	1520	NM_001031420.1	1904	1955	+	-87.01	PLIN2
NONGGAT003660.2	1486	1543	XM_015280094.2	1808	1865	+	-86.94	PLIN2
TCONS_00007788	133	189	XM_015295039.2	1435	1491	-	-86.64	YF6
NONGGAT003660.2	1465	1523	XM_015298166.2	2176	2227	-	-86.55	SCN3B
NONGGAT016050.1	173	220	XM_417089.6	5904	5951	+	-86.06	TRPC4
TCONS_00018115	53	111	XM_421768.6	317	367	+	-85.98	TDRD1
NONGGAT002061.2	1137	1184	XM_004944393.3	3011	3058	-	-85.96	PFKFB4L
NONGGAT002061.2	1137	1184	XM_004944393.3	3011	3058	-	-85.96	PFKFB4L
NONGGAT011819.2	66	143	XM_015277280.2	3414	3488	+	-85.81	PIAS2
NONGGAT016050.1	166	222	XM_015287329.2	4692	4749	+	-85.15	TMEM229B
NONGGAT016050.1	166	222	XM_025150720.1	4425	4482	+	-85.15	TMEM229B
NONGGAT016050.1	177	225	XM_015276428.2	4456	4506	+	-84.81	RCBTB2
NONGGAT016050.1	177	225	XM_025146811.1	4464	4514	+	-84.81	RCBTB2
NONGGAT003660.2	1473	1520	XM_025149734.1	2956	3003	+	-84.66	SUCLG1
NONGGAT016050.1	158	207	XM_417089.6	5917	5966	+	-84.41	TRPC4
NONGGAT003660.2	1503	1550	XM_015287329.2	4722	4768	-	-84.39	TMEM229B
NONGGAT003660.2	1503	1550	XM_025150720.1	4455	4501	-	-84.39	TMEM229B
TCONS_00007788	334	383	XM_015295039.2	1636	1686	-	-84.09	YF6
NONGGAT005621.2	163	221	XM_015280054.2	659	716	+	-83.88	ADAMTS4
NONGGAT011819.2	85	149	XM_025150785.1	1148	1213	-	-83.63	VRK1
NONGGAT000222.2	31	86	XM_015288130.2	482	535	+	-83.35	RHOBTB1
NONGGAT016050.1	140	190	XM_015301264.2	1055	1104	+	-83.25	LCA5L
NONGGAT016050.1	140	190	XM_015301299.2	1054	1103	+	-83.25	LCA5L
TCONS_00023816	455	507	XM_015288089.2	213	265	+	-83.22	SIRT1
NONGGAT016050.1	229	279	XM_001235220.4	1828	1879	+	-83.21	METTL6
NONGGAT016050.1	229	279	XM_015281765.2	1794	1845	+	-83.21	METTL6
NONGGAT014958.1	40	102	XM_015277280.2	3525	3582	+	-83.19	PIAS2
TCONS_00007728	207	261	NM_205192.2	1140	1194	-	-82.86	FOXD1
TCONS_00007788	275	327	XM_015295039.2	1577	1629	-	-82.79	YF6
TCONS_00007728	169	223	XM_025143795.1	234	287	+	-82.74	SLC35A5
NONGGAT000222.2	38	91	XM_015295428.2	59	114	-	-82.72	MAFG
NONGGAT001393.2	18	73	XM_015282351.2	169	220	+	-82.48	TMEM245
NONGGAT002425.2	97	146	XM_025148599.1	264	308	+	-82.45	PLCB4
TCONS_00007728	143	196	XM_015295428.2	71	128	-	-82.37	MAFG
TCONS_00019139	666	713	XM_015287239.2	4626	4673	+	-82.33	ARHGAP1
TCONS_00007799	1	46	XM_015295039.2	1541	1586	-	-82.31	YF6
NONGGAT005250.2	4833	4879	XM_025143354.1	2563	2609	+	-82.11	GRAMD1B
NONGGAT005250.2	4833	4879	XM_025143357.1	8303	8349	+	-82.11	GRAMD1B
NONGGAT016050.1	179	236	XM_025142589.1	6797	6854	+	-81.78	LOC112529925
NONGGAT003660.2	1465	1520	XM_001235220.4	1876	1931	-	-81.58	METTL6
NONGGAT003660.2	1465	1520	XM_015281765.2	1842	1897	-	-81.58	METTL6
NONGGAT014958.1	47	106	XM_001231863.5	8312	8371	+	-81.52	TPPP
NONGGAT014958.1	47	106	XM_025147612.1	8276	8335	+	-81.52	TPPP
NONGGAT002425.2	110	159	XM_025141975.1	168	212	-	-81.47	VEZF1
NONGGAT003660.2	1472	1520	XM_025155181.1	6779	6828	+	-81.45	ITGAD
TCONS_00022781	1	45	XM_025151975.1	1049	1093	-	-81.21	LOC101750892
NONGGAT003660.2	1484	1535	XM_025154847.1	4621	4672	+	-81.16	USP44
NONGGAT002425.2	113	158	XM_015281877.2	143	192	+	-81.14	DGKB
NONGGAT002717.2	1066	1124	XM_416692.6	1144	1197	+	-81.13	RWDD2B
TCONS_00014997	36	72	XM_004943237.3	66	108	-	-81.06	SOAT1
NONGGAT005250.2	4830	4876	XM_025143354.1	2566	2612	+	-80.86	GRAMD1B
NONGGAT005250.2	4830	4876	XM_025143357.1	8306	8352	+	-80.86	GRAMD1B
TCONS_00014926	178	224	XM_025144218.1	8076	8122	-	-80.79	MAP3K3
TCONS_00019139	698	751	XM_015287239.2	4588	4641	+	-80.78	ARHGAP1
TCONS_00019139	547	599	XM_004949514.3	5962	6014	-	-80.76	KIAA1958
NONGGAT002425.2	114	160	NM_001257283.2	199	246	-	-80.71	MCL1
NONGGAT002425.2	2	53	XM_025145052.1	5137	5180	-	-80.66	CZH5ORF34
NONGGAT003660.2	1493	1543	XM_015284396.2	10087	10136	-	-80.56	SIPA1L2
NONGGAT003660.2	1493	1543	XM_015284397.2	10009	10058	-	-80.56	SIPA1L2
NONGGAT003660.2	1493	1543	XM_015284398.2	9955	10004	-	-80.56	SIPA1L2
NONGGAT003660.2	1493	1543	XM_419564.6	10063	10112	-	-80.56	SIPA1L2
NONGGAT014958.1	101	148	XM_015277280.2	3478	3526	+	-80.5	PIAS2
TCONS_00019139	666	722	XM_419032.6	3649	3709	+	-80.21	DDC
NONGGAT005621.2	158	208	XM_015299128.2	2015	2062	+	-80.19	SOX13
TCONS_00018115	1	49	XM_015299128.2	2004	2053	+	-79.9	SOX13
TCONS_00022781	6	64	XM_025151975.1	263	311	-	-79.88	LOC101750892
TCONS_00007728	105	163	XM_025143087.1	2942	3003	-	-79.69	ARID1A
TCONS_00018115	59	110	XM_015279515.2	52	100	+	-79.61	NPAT
TCONS_00007728	188	237	XM_025147165.1	16	68	+	-79.58	PARD3
NONGGAT002425.2	113	158	NM_205192.2	472	519	+	-79.42	FOXD1
NONGGAT016050.1	209	256	XM_015278497.2	6760	6808	-	-79.42	STARD13
NONGGAT016050.1	209	256	XM_015278520.2	5516	5564	-	-79.42	STARD13
NONGGAT003660.2	1486	1531	XM_015287329.2	4705	4749	-	-79.41	TMEM229B
NONGGAT003660.2	1486	1531	XM_025150720.1	4438	4482	-	-79.41	TMEM229B
TCONS_00009627	820	884	XM_426398.5	4780	4846	-	-79.37	OLFML1
NONGGAT005621.2	161	214	XM_015299442.2	533	586	-	-79.36	HOXB7
NONGGAT005621.2	161	214	XM_015299443.2	660	713	-	-79.36	HOXB7
NONGGAT016050.1	183	233	NM_001030617.2	1356	1403	+	-79.2	HAVCR1
TCONS_00018115	50	104	XM_015276045.2	217	264	-	-79.13	MYCN
TCONS_00018115	81	127	XM_004945983.3	75	121	-	-78.83	QSOX2
NONGGAT016050.1	179	215	XM_025155784.1	1	37	-	-78.81	TBXAS1
TCONS_00007799	413	465	XM_015295039.2	1953	2005	-	-78.76	YF6
TCONS_00007728	68	115	XM_015282201.2	447	492	-	-78.71	ZCCHC2
TCONS_00007728	68	115	XM_418991.5	447	492	-	-78.71	ZCCHC2
TCONS_00022781	1	45	XM_025152024.1	541	585	-	-78.71	LOC112529943
TCONS_00007728	175	222	XM_025149965.1	14	60	-	-78.67	KLHL5
TCONS_00014997	19	72	XM_015277971.2	8	57	-	-78.67	RBBP8
NONGGAT014958.1	120	171	XM_015277280.2	3455	3507	+	-78.63	PIAS2
TCONS_00007728	344	396	XM_025150456.1	1551	1599	+	-78.58	RTKN
TCONS_00007728	344	396	XM_025150458.1	1440	1488	+	-78.58	RTKN
NONGGAT003660.2	1453	1505	XM_015276428.2	4437	4491	-	-78.5	RCBTB2
NONGGAT003660.2	1453	1505	XM_025146811.1	4445	4499	-	-78.5	RCBTB2
NONGGAT000184.2	18	63	XM_015298982.2	59	101	-	-78.47	FRS3
TCONS_00019139	749	797	XM_421789.5	7612	7660	+	-78.46	GRK5
NONGGAT003660.2	1498	1548	NM_001030617.2	1387	1437	-	-78.43	HAVCR1
NONGGAT003660.2	1447	1500	XM_015301264.2	996	1048	-	-78.42	LCA5L
NONGGAT003660.2	1447	1500	XM_015301299.2	995	1047	-	-78.42	LCA5L
TCONS_00014926	97	145	NM_001030906.1	15	70	+	-78.4	SRSF10
TCONS_00014926	97	145	XM_015297675.2	49	104	+	-78.4	SRSF10
TCONS_00014926	97	145	XM_025142998.1	49	104	+	-78.4	SRSF10
NONGGAT016050.1	246	300	XM_025145637.1	7227	7281	-	-78.29	PKNOX1
NONGGAT016050.1	246	300	XM_025145644.1	5501	5555	-	-78.29	PKNOX1
TCONS_00007788	294	343	XM_015295039.2	1596	1645	-	-78.24	YF6
TCONS_00018115	62	111	XM_025145604.1	1094	1141	+	-78.21	EIF4B
TCONS_00007728	174	222	XM_025141975.1	169	216	-	-78.17	VEZF1
NONGGAT003660.2	1484	1539	XM_015276995.2	1635	1690	+	-78.14	MFF
NONGGAT016050.1	199	250	XM_025142549.1	6382	6434	-	-78.11	ARHGEF5
TCONS_00022781	1	45	XM_025151917.1	153	197	-	-78.11	LOC112532700
NONGGAT005621.2	163	214	XM_015280054.2	665	716	+	-78.1	ADAMTS4
TCONS_00007728	111	160	XM_015281810.2	115	167	+	-78.05	TBC1D5
NONGGAT011287.2	112	160	NM_001030898.2	161	208	+	-77.92	CSF3R
NONGGAT003660.2	1481	1524	XM_025147400.1	165	208	-	-77.91	GIMAP7L2
TCONS_00022781	1	44	XM_025151975.1	258	300	-	-77.76	LOC101750892
TCONS_00007728	277	323	XM_025149434.1	236	284	+	-77.75	CCDC88A
TCONS_00007728	110	161	XM_425925.6	2236	2291	-	-77.73	ZFHX4
NONGGAT000222.2	40	90	XM_015298236.2	1795	1843	-	-77.37	BACE1
TCONS_00022781	1	45	XM_025152024.1	147	189	-	-77.36	LOC112529943
NONGGAT016050.1	140	192	XM_015287771.2	3692	3743	-	-77.21	HCFC2
NONGGAT002425.2	113	158	NM_205192.2	586	633	+	-77.18	FOXD1
TCONS_00009627	821	879	XM_001235027.5	10847	10902	-	-77.09	RFLNA
TCONS_00014997	269	321	XM_015297251.1	189	240	+	-77.06	ECE1
NONGGAT000222.2	33	81	XM_015286680.2	256	304	+	-77.05	KCNQ1
TCONS_00014926	115	156	XM_421768.6	304	352	-	-77.02	TDRD1
NONGGAT016050.1	194	241	NM_001031420.1	1921	1966	-	-77.01	PLIN2
NONGGAT002425.2	75	124	XM_015278879.2	61	104	-	-76.98	HYKK
NONGGAT003660.2	1481	1531	XM_025147402.1	3533	3591	-	-76.93	LOC112531695
TCONS_00018115	81	132	XM_015276858.1	651	705	+	-76.87	NGEF
NONGGAT003660.2	1466	1515	XM_025147400.1	150	199	-	-76.86	GIMAP7L2
NONGGAT014958.1	104	148	XM_025150785.1	1094	1139	-	-76.85	VRK1
TCONS_00007728	191	247	XM_015277039.2	110	165	+	-76.8	PXYLP1
TCONS_00007799	72	119	XM_015295039.2	1612	1659	-	-76.79	YF6
TCONS_00014997	209	258	XM_025150467.1	131	181	+	-76.73	AFF2
NONGGAT003660.2	1465	1514	XM_015282178.2	7199	7248	-	-76.67	RNF152
TCONS_00018115	87	132	XM_015293979.2	5	56	+	-76.66	SLC25A48
TCONS_00007799	683	738	XM_015295039.2	2223	2278	-	-76.64	YF6
NONGGAT000222.2	38	87	XM_015295428.2	59	110	-	-76.61	MAFG
TCONS_00007728	101	156	XM_025143087.1	2941	2996	-	-76.59	ARID1A
TCONS_00022781	1	44	XM_025152024.1	936	978	-	-76.45	LOC112529943
TCONS_00007728	104	161	XM_015280054.2	666	718	+	-76.39	ADAMTS4
TCONS_00007728	107	160	XM_015281810.2	115	165	+	-76.39	TBC1D5
NONGGAT016747.1	140	190	XM_015291096.2	10325	10375	-	-76.34	PFKFB3
NONGGAT002425.2	88	134	XM_004942328.3	2	50	+	-76.12	WDR11
TCONS_00022781	613	660	XM_025151917.1	754	799	-	-76.06	LOC112532700
NONGGAT016747.1	123	179	XM_015289275.2	2614	2670	-	-76.02	GBE
NONGGAT001393.2	5	56	XM_015296175.2	1989	2035	-	-75.95	MSI2
NONGGAT001393.2	5	56	XM_015296182.2	1872	1918	-	-75.95	MSI2
NONGGAT001393.2	5	56	XM_015296185.2	1702	1748	-	-75.95	MSI2
NONGGAT006544.2	422	472	XM_025141483.1	212	264	+	-75.95	EXD3
TCONS_00007788	322	370	XM_015295039.2	1624	1673	-	-75.94	YF6
TCONS_00018115	69	118	XM_004943237.3	105	154	+	-75.9	SOAT1
NONGGAT002717.2	1074	1127	XM_015289940.2	5364	5417	+	-75.82	PPARA
NONGGAT016050.1	173	229	XM_025144631.1	7914	7970	-	-75.79	CD101
NONGGAT002425.2	106	159	XM_003642599.4	22	71	+	-75.76	GLB1L2
NONGGAT002425.2	106	159	XM_025143257.1	22	71	+	-75.76	GLB1L2
TCONS_00018115	58	103	XM_015295341.2	331	382	+	-75.74	ZDHHC23
TCONS_00007728	275	320	XM_004946718.3	19	67	+	-75.71	RNFT1
TCONS_00014997	13	62	XM_015297719.2	71	121	-	-75.6	E2F2
NONGGAT002425.2	116	158	NM_205192.2	472	516	+	-75.59	FOXD1
NONGGAT014958.1	138	193	XM_001231863.5	8228	8281	+	-75.59	TPPP
NONGGAT014958.1	138	193	XM_025147612.1	8192	8245	+	-75.59	TPPP
NONGGAT002425.2	83	136	XM_004943237.3	94	144	+	-75.57	SOAT1
NONGGAT000222.2	42	82	XM_015291901.2	147	193	+	-75.55	FAM214A
NONGGAT000222.2	42	82	XM_015291902.2	147	193	+	-75.55	FAM214A
NONGGAT002425.2	112	158	NM_205192.2	1194	1239	-	-75.52	FOXD1
NONGGAT000222.2	51	88	XM_015283998.2	429	474	-	-75.49	QKI
NONGGAT002425.2	89	136	XM_015298451.2	38	84	+	-75.42	ARHGEF11
NONGGAT005621.2	162	215	XM_025149695.1	1977	2023	+	-75.4	PI4K2B
TCONS_00007728	269	318	NM_001044673.1	6016	6068	+	-75.38	H1F0
TCONS_00018115	785	847	XM_015298619.2	5215	5268	-	-75.34	RPRD2
NONGGAT000222.2	34	82	XM_025144881.1	177	225	+	-75.33	MOB3B
NONGGAT002425.2	113	158	NM_205192.2	475	519	+	-75.33	FOXD1
NONGGAT016050.1	194	241	XM_015280094.2	1848	1893	-	-75.32	PLIN2
NONGGAT002425.2	113	162	XM_015280054.2	835	884	-	-75.22	ADAMTS4
NONGGAT014958.1	102	149	XM_025155623.1	2761	2809	-	-75.21	SUSD2
TCONS_00007728	344	387	XM_015278879.2	67	111	-	-75.18	HYKK
NONGGAT016050.1	190	238	XM_015278497.2	6741	6789	-	-75.05	STARD13
NONGGAT016050.1	190	238	XM_015278520.2	5497	5545	-	-75.05	STARD13
NONGGAT006544.2	455	514	XM_015282354.2	1937	1993	-	-75.03	FHOD3
TCONS_00007728	111	158	XM_015281810.2	117	167	+	-75	TBC1D5
NONGGAT005621.2	164	221	XM_004948785.3	4147	4200	-	-74.99	MIER2
NONGGAT005621.2	164	221	XM_015300021.2	4123	4176	-	-74.99	MIER2
NONGGAT003755.2	35	83	XM_025146742.1	70	124	-	-74.93	GGACT
NONGGAT000222.2	58	102	XM_015296655.2	1424	1473	-	-74.85	CABLES2
TCONS_00018115	59	111	NM_001030851.1	193	239	-	-74.8	PPP1R16B
TCONS_00018115	59	111	XM_015296355.2	360	406	-	-74.8	PPP1R16B
NONGGAT002425.2	91	139	XM_015288100.2	161	211	+	-74.77	JMJD1C
TCONS_00019139	547	595	XM_025152768.1	2578	2626	+	-74.69	PLA2G4A
NONGGAT005621.2	159	208	XM_015279684.2	113	160	-	-74.67	FAM129B
NONGGAT005621.2	162	208	XM_015299128.2	2015	2059	+	-74.63	SOX13
NONGGAT005621.2	158	208	XM_004948785.3	4046	4097	+	-74.59	MIER2
NONGGAT005621.2	158	208	XM_015300021.2	4022	4073	+	-74.59	MIER2
TCONS_00007728	110	161	XM_425925.6	2236	2287	-	-74.59	ZFHX4
TCONS_00018115	60	106	XM_015280054.2	569	612	+	-74.54	ADAMTS4
NONGGAT000222.2	38	87	XM_025150260.1	41	89	+	-74.49	FAM13A
NONGGAT002425.2	91	139	XM_015296655.2	1058	1106	+	-74.46	CABLES2
TCONS_00023816	366	413	XM_025151753.1	5	55	-	-74.45	LCOR
NONGGAT016050.1	187	241	XM_015301230.2	4476	4532	+	-74.4	B3GALT5
TCONS_00023816	403	457	XM_025152419.1	7	58	+	-74.38	C2CD3
NONGGAT003660.2	1484	1543	XM_015278497.2	6705	6764	+	-74.36	STARD13
NONGGAT003660.2	1484	1543	XM_015278520.2	5461	5520	+	-74.36	STARD13
NONGGAT014958.1	79	136	XM_015277280.2	3490	3543	+	-74.25	PIAS2
TCONS_00007728	99	151	XM_015302248.1	69	120	-	-74.24	TAB3
NONGGAT003660.2	1470	1520	XM_025154847.1	4636	4686	+	-74.21	USP44
NONGGAT005621.2	149	198	XM_015298641.2	1191	1244	+	-74.15	CIART
NONGGAT007484.2	63	114	XM_004944014.3	1164	1216	-	-74.1	NDRG4
TCONS_00007728	75	117	XM_015274391.2	55	104	-	-74.06	SBF1
NONGGAT006544.2	475	514	XM_015297719.2	585	630	+	-74.05	E2F2
TCONS_00018115	60	106	XM_025154457.1	39	86	-	-74.04	MAPKAPK3
NONGGAT003755.2	31	81	XM_015292321.2	98	144	-	-74	KIFC3
TCONS_00014926	112	163	XM_015285381.2	139	193	+	-73.96	NEK1
NONGGAT005621.2	160	208	XM_015292905.1	4	61	-	-73.94	DCAF1
TCONS_00014997	19	66	XM_015289009.2	93	139	+	-73.93	INPP5A
NONGGAT005621.2	164	214	XM_015299442.2	536	586	-	-73.91	HOXB7
NONGGAT005621.2	164	214	XM_015299443.2	663	713	-	-73.91	HOXB7
NONGGAT003660.2	1484	1536	XM_025152895.1	7400	7450	-	-73.88	NPL
NONGGAT002425.2	111	158	XM_025144881.1	191	236	+	-73.86	MOB3B
TCONS_00023816	470	519	XM_015293979.2	6	53	-	-73.85	SLC25A48
NONGGAT002425.2	91	140	XM_025154498.1	23	74	+	-73.83	SRGAP3
NONGGAT006956.2	422	478	XM_025145740.1	3380	3426	+	-73.82	TYK2
NONGGAT006956.2	422	478	XM_025145741.1	3370	3416	+	-73.82	TYK2
NONGGAT016050.1	157	207	XM_025147400.1	174	227	+	-73.79	GIMAP7L2
NONGGAT002425.2	89	135	XM_015298448.2	1	46	+	-73.77	ARHGEF11
TCONS_00023816	220	267	XM_025144218.1	8092	8138	+	-73.68	MAP3K3
NONGGAT006544.2	604	654	XM_015295276.1	5510	5560	+	-73.6	TNRC6C
TCONS_00014926	95	140	XM_415936.6	45	92	-	-73.6	KIF21A
TCONS_00007728	320	371	XM_004940909.3	113	159	-	-73.59	RAPGEF2
NONGGAT005621.2	162	208	XM_015299128.2	2015	2059	+	-73.58	SOX13
TCONS_00018115	72	120	XM_015273094.2	4393	4440	-	-73.57	CLC2DL4
TCONS_00018115	72	109	XM_015295482.2	49	93	+	-73.56	CACNA1G
NONGGAT000222.2	40	91	XM_426203.6	2803	2853	+	-73.55	FAM83B
NONGGAT002425.2	97	138	XM_015273094.2	4469	4517	+	-73.54	CLC2DL4
NONGGAT005621.2	154	198	XM_015299391.2	210	257	-	-73.49	TLK2
NONGGAT005621.2	154	198	XM_025144234.1	210	257	-	-73.49	TLK2
NONGGAT005621.2	160	220	XM_015292905.1	4	55	-	-73.49	DCAF1
TCONS_00007728	328	374	XM_015295482.2	10	54	-	-73.47	CACNA1G
NONGGAT005621.2	165	219	XM_015298228.2	5242	5298	-	-73.46	SIK3
NONGGAT005621.2	165	219	XM_015298232.2	5095	5151	-	-73.46	SIK3
NONGGAT005250.2	4828	4881	XM_015275963.2	44	97	+	-73.43	ATXN1
TCONS_00023816	364	410	XM_025142516.1	594	638	-	-73.43	SAMD11
NONGGAT000222.2	35	87	XM_015291344.2	107	156	-	-73.4	SCLY
NONGGAT000222.2	30	75	XM_025144631.1	2210	2255	+	-73.38	CD101
TCONS_00014997	29	74	XM_015283004.2	6314	6363	+	-73.36	TRHDE
TCONS_00023816	459	506	NM_205192.2	1175	1223	-	-73.32	FOXD1
NONGGAT005621.2	165	216	XM_015299128.2	2014	2056	+	-73.3	SOX13
NONGGAT016050.1	173	225	XM_025149144.1	5229	5284	+	-73.3	KIAA0408
NONGGAT002425.2	112	158	XM_015294825.2	3834	3873	+	-73.26	ITGAD
NONGGAT016050.1	156	207	XM_025147401.1	761	812	+	-73.21	LOC112531694
TCONS_00007728	99	158	XM_015280054.2	659	715	+	-73.19	ADAMTS4
NONGGAT010300.2	21	69	XM_015296863.2	2470	2517	+	-73.17	CDK11A
NONGGAT002425.2	112	158	XM_015294825.2	3834	3873	+	-73.14	ITGAD
NONGGAT002425.2	93	141	XM_015283110.2	215	257	+	-73.13	TMEM65
NONGGAT001393.2	4	55	XM_015295680.2	639	687	-	-73.1	HIC1
NONGGAT003660.2	1466	1515	XM_025147401.1	737	786	-	-73.06	LOC112531694
NONGGAT016050.1	168	217	XM_015278497.2	6718	6768	-	-73.02	STARD13
NONGGAT016050.1	168	217	XM_015278520.2	5474	5524	-	-73.02	STARD13
TCONS_00007728	275	323	XM_015279035.2	1	47	+	-73	ISLR
NONGGAT016050.1	160	214	XM_025149788.1	3816	3870	+	-72.98	POLN
NONGGAT003660.2	1466	1515	XM_025147402.1	1075	1124	-	-72.96	LOC112531695
NONGGAT002425.2	91	138	XM_015281041.2	6	49	-	-72.93	SMARCD3
TCONS_00019139	681	728	XM_015276428.2	7030	7077	-	-72.93	RCBTB2
TCONS_00019139	681	728	XM_025146811.1	7038	7085	-	-72.93	RCBTB2
TCONS_00018115	78	123	XM_015298228.2	34	76	+	-72.92	SIK3
TCONS_00018115	78	123	XM_015298232.2	34	76	+	-72.92	SIK3
NONGGAT002425.2	95	135	XM_025141830.1	2	46	-	-72.9	USP43
NONGGAT002425.2	95	135	XM_025141831.1	2	46	-	-72.9	USP43
NONGGAT000222.2	30	80	XM_025141830.1	241	284	+	-72.89	USP43
NONGGAT000222.2	30	80	XM_025141831.1	241	284	+	-72.89	USP43
NONGGAT005621.2	162	215	XM_025149695.1	1977	2023	+	-72.89	PI4K2B
NONGGAT007484.2	174	217	XM_015298448.2	4890	4940	-	-72.87	ARHGEF11
NONGGAT007484.2	174	217	XM_015298451.2	4922	4972	-	-72.87	ARHGEF11
NONGGAT000222.2	38	88	XM_015279684.2	123	168	-	-72.82	FAM129B
NONGGAT002425.2	116	159	XM_025141830.1	26	71	+	-72.76	USP43
NONGGAT002425.2	116	159	XM_025141831.1	26	71	+	-72.76	USP43
NONGGAT002425.2	73	119	XM_025151753.1	5025	5070	-	-72.76	LCOR
NONGGAT002425.2	88	138	XM_015292437.2	234	283	+	-72.76	ANKRD27
TCONS_00018115	3	49	XM_015281978.2	181	230	-	-72.74	ADAM22
NONGGAT002425.2	103	150	XM_015289410.2	159	204	-	-72.73	SATB2
NONGGAT005621.2	162	215	XM_025149695.1	1977	2023	+	-72.73	PI4K2B
TCONS_00007728	76	123	XM_015282736.1	50	94	+	-72.72	MYBL1
TCONS_00007728	279	322	XM_025143354.1	3	49	+	-72.71	GRAMD1B
NONGGAT002425.2	2	49	XM_015283004.2	5153	5203	-	-72.67	TRHDE
TCONS_00018115	77	121	XM_015273094.2	4355	4402	-	-72.66	CLC2DL4
NONGGAT007484.2	32	84	XM_015298619.2	5214	5268	-	-72.65	RPRD2
NONGGAT002425.2	113	158	NM_205192.2	591	636	+	-72.59	FOXD1
NONGGAT005249.2	385	439	XM_025154148.1	11869	11924	-	-72.55	ZFHX3
NONGGAT005249.2	385	439	XM_025154149.1	10817	10872	-	-72.55	ZFHX3
NONGGAT005250.2	334	388	XM_025154148.1	11869	11924	-	-72.55	ZFHX3
NONGGAT005250.2	334	388	XM_025154149.1	10817	10872	-	-72.55	ZFHX3
TCONS_00007728	396	439	XM_025141975.1	171	218	-	-72.55	VEZF1
TCONS_00018115	50	101	XM_025153238.1	1503	1552	-	-72.55	ZBTB37
TCONS_00019139	666	709	XM_015291096.2	9943	9986	-	-72.55	PFKFB3
TCONS_00007728	115	164	XM_015283998.2	422	467	-	-72.5	QKI
NONGGAT002425.2	80	129	XM_025150548.1	4088	4132	-	-72.48	TYRO3
NONGGAT002425.2	80	129	XM_025150549.1	4088	4132	-	-72.48	TYRO3
TCONS_00018115	73	110	XM_004945983.3	68	103	-	-72.47	QSOX2
NONGGAT000184.2	18	67	XM_015283902.2	551	597	+	-72.46	HLX
TCONS_00007728	69	119	XM_015296157.1	5	53	+	-72.45	SYNRG
NONGGAT007484.2	143	198	XM_004943761.3	4567	4618	+	-72.44	FAN1
NONGGAT001393.2	10	61	XM_025147165.1	11	59	-	-72.43	PARD3
TCONS_00018115	89	141	XM_015298236.2	127	173	-	-72.41	BACE1
TCONS_00018115	89	141	XM_015298238.2	127	173	-	-72.41	BACE1
TCONS_00022781	697	748	XM_025151973.1	1948	1999	-	-72.39	LOC107053714
TCONS_00022781	697	748	XM_025151974.1	1910	1961	-	-72.39	LOC107053714
NONGGAT014958.1	102	148	XM_015278912.2	6692	6739	+	-72.38	THSD4
NONGGAT010300.2	1	48	XM_015284245.2	155	199	-	-72.37	SCAF8
NONGGAT001393.2	63	114	XM_015289009.2	24	75	+	-72.35	INPP5A
TCONS_00014997	31	71	XM_015289009.2	89	128	+	-72.35	INPP5A
NONGGAT003660.2	1484	1538	XM_025149788.1	3817	3871	-	-72.32	POLN
TCONS_00023816	465	510	XM_015288100.2	153	200	+	-72.32	JMJD1C
NONGGAT002425.2	77	123	XM_004945490.3	28	78	+	-72.31	ANKLE2
NONGGAT002425.2	77	123	XM_025155539.1	28	78	+	-72.31	ANKLE2
NONGGAT007484.2	254	309	XM_015279049.2	265	318	+	-72.31	NEO1
NONGGAT001393.2	17	65	XM_015281978.2	332	379	+	-72.3	ADAM22
TCONS_00019139	666	709	XM_015276428.2	7015	7058	-	-72.29	RCBTB2
TCONS_00019139	666	709	XM_025146811.1	7023	7066	-	-72.29	RCBTB2
NONGGAT005621.2	162	208	XM_015280054.2	677	717	+	-72.28	ADAMTS4
TCONS_00007728	344	387	XM_015296655.2	1066	1112	-	-72.28	CABLES2
TCONS_00018115	67	110	XM_015292379.2	181	225	+	-72.28	CHD9
TCONS_00018115	67	110	XM_015292381.2	183	227	+	-72.28	CHD9
NONGGAT002425.2	113	157	XM_025155743.1	248	294	-	-72.26	SIRT4
TCONS_00018115	785	847	XM_015298619.2	5215	5268	-	-72.25	RPRD2
NONGGAT002425.2	78	125	XM_015287091.2	724	773	+	-72.22	TP53I11
NONGGAT005250.2	4707	4757	XM_025143354.1	2685	2735	+	-72.21	GRAMD1B
NONGGAT005250.2	4707	4757	XM_025143357.1	8425	8475	+	-72.21	GRAMD1B
NONGGAT005621.2	112	160	XM_025147271.1	413	459	-	-72.2	SLC26A3
NONGGAT005621.2	162	214	XM_015299442.2	534	586	-	-72.2	HOXB7
NONGGAT005621.2	162	214	XM_015299443.2	661	713	-	-72.2	HOXB7
TCONS_00019139	682	728	XM_015291096.2	9959	10005	-	-72.19	PFKFB3
TCONS_00022781	9	64	XM_025151975.1	1057	1103	-	-72.18	LOC101750892
NONGGAT010300.2	20	60	XM_015295680.2	2844	2890	-	-72.15	HIC1
NONGGAT000222.2	52	95	XM_003642368.4	563	616	-	-72.14	OTOP2
NONGGAT003660.2	1467	1525	XM_025142720.1	1306	1367	-	-72.14	SLC45A1
NONGGAT005621.2	161	208	XM_015292905.1	5	61	-	-72.11	DCAF1
TCONS_00007728	100	156	XM_025143087.1	2944	2996	-	-72.1	ARID1A
TCONS_00007728	367	414	XM_025150456.1	2061	2111	+	-72.07	RTKN
TCONS_00007728	367	414	XM_025150458.1	1950	2000	+	-72.07	RTKN
NONGGAT016050.1	202	251	XM_015276428.2	7024	7074	-	-72.06	RCBTB2
NONGGAT016050.1	202	251	XM_025146811.1	7032	7082	-	-72.06	RCBTB2
TCONS_00007728	277	318	XM_015273094.2	4482	4528	+	-72.04	CLC2DL4
NONGGAT003660.2	1478	1528	XM_015277280.2	2295	2345	-	-72.03	PIAS2
TCONS_00018115	50	101	XM_001234771.5	345	393	-	-72.03	LOC771494
TCONS_00023816	460	506	XM_015288100.2	161	210	+	-72.03	JMJD1C
TCONS_00007728	168	222	XM_025143036.1	746	797	+	-72.01	SCMH1
TCONS_00007728	189	244	XM_025146580.1	166	219	+	-71.98	ADGRG2
NONGGAT000222.2	63	109	XM_015289367.2	110	156	+	-71.97	NRP2
NONGGAT000222.2	57	110	XM_025152692.1	1378	1428	-	-71.95	PARP14
NONGGAT002425.2	107	158	XM_015292260.2	26	72	-	-71.95	ADAMTS17
NONGGAT010300.2	21	69	XM_015296484.2	18	65	-	-71.94	ADNP
NONGGAT002425.2	114	158	XM_015282351.2	224	266	+	-71.92	TMEM245
TCONS_00018115	60	109	NM_205407.1	121	171	+	-71.89	PTPRS
TCONS_00019139	666	715	XM_025144631.1	7934	7982	-	-71.89	CD101
NONGGAT002425.2	73	121	XM_015301282.2	6611	6656	-	-71.85	DOCK2L
TCONS_00014997	35	74	XM_015281978.2	147	191	+	-71.85	ADAM22
NONGGAT005621.2	162	215	XM_025149695.1	1977	2023	+	-71.84	PI4K2B
TCONS_00007728	189	237	XM_004945972.3	292	340	+	-71.82	SEC16A
TCONS_00023816	123	166	XM_004935591.3	39	92	+	-71.81	STXBP5
TCONS_00023816	464	515	XM_025146578.1	27	75	-	-71.8	CXorf23
TCONS_00007728	110	161	XM_425925.6	2236	2285	-	-71.79	ZFHX4
TCONS_00018115	3	43	XM_015281978.2	181	225	-	-71.77	ADAM22
TCONS_00018115	62	105	XM_015296655.2	1175	1222	+	-71.76	CABLES2
NONGGAT016050.1	173	218	XM_415769.6	338	383	+	-71.74	RHBDD2
TCONS_00014997	27	73	XM_025154498.1	82	127	-	-71.74	SRGAP3
NONGGAT005621.2	160	208	XM_015299128.2	2015	2061	+	-71.72	SOX13
NONGGAT000184.2	1	52	XM_025154498.1	30	83	+	-71.68	SRGAP3
NONGGAT001393.2	169	212	XM_015279770.2	213	260	+	-71.68	RALGDS
NONGGAT005621.2	167	216	XM_015299128.2	2014	2054	+	-71.68	SOX13
NONGGAT002425.2	80	121	XM_015288089.2	720	766	+	-71.66	SIRT1
TCONS_00007728	107	154	XM_425925.6	2265	2314	-	-71.66	ZFHX4
TCONS_00019139	569	624	XM_025152768.1	2550	2604	+	-71.63	PLA2G4A
NONGGAT016050.1	190	241	XM_015289275.2	2215	2266	-	-71.59	GBE
TCONS_00014997	25	65	XM_015280062.1	393	439	+	-71.59	GLDC
NONGGAT002425.2	112	159	NM_205192.2	465	508	+	-71.57	FOXD1
NONGGAT005621.2	163	216	XM_015299128.2	2014	2058	+	-71.57	SOX13
NONGGAT005621.2	164	208	XM_015281978.2	183	225	-	-71.57	ADAM22
TCONS_00018115	55	109	XM_025144273.1	53	104	-	-71.56	GATAD2A
NONGGAT000222.2	43	88	XM_025142081.1	1957	1999	+	-71.54	NUFIP2
NONGGAT005621.2	167	211	XM_015280054.2	659	712	+	-71.53	ADAMTS4
NONGGAT014958.1	138	186	XM_015277280.2	3440	3488	+	-71.52	PIAS2
NONGGAT002425.2	88	131	XM_015278143.2	35	77	-	-71.51	PDGFD
NONGGAT000222.2	38	80	XM_420138.6	327	373	+	-71.49	OCRL
NONGGAT002425.2	91	139	XM_015285678.2	63	111	+	-71.48	NWD2
NONGGAT003660.2	374	431	XM_015295393.2	1564	1620	-	-71.48	CD300LG
NONGGAT010300.2	1	45	XM_015283110.2	41	87	-	-71.47	TMEM65
NONGGAT006544.2	422	468	XM_421648.6	525	567	-	-71.46	GDF10
NONGGAT003755.2	44	93	XM_025141975.1	168	216	+	-71.44	VEZF1
NONGGAT005250.2	4828	4881	XM_015275963.2	44	97	+	-71.44	ATXN1
TCONS_00014997	25	68	XM_015276580.2	20	65	+	-71.43	ETNPPL
NONGGAT005960.2	1247	1297	XM_004935336.3	2767	2817	-	-71.41	RD3
NONGGAT005960.2	1247	1297	XM_004935336.3	2767	2817	-	-71.41	RD3
TCONS_00007728	190	237	XM_015285019.2	3	52	+	-71.41	PRKACA
TCONS_00023816	465	512	XM_004944030.3	180	224	+	-71.41	ZNF319
NONGGAT002425.2	94	145	XM_004937171.3	528	569	-	-71.38	NPR3
NONGGAT005621.2	165	216	XM_015299128.2	2014	2056	+	-71.37	SOX13
NONGGAT002425.2	114	159	XM_015301282.2	6040	6084	-	-71.35	DOCK2L
TCONS_00007728	107	154	XM_425925.6	2265	2314	-	-71.35	ZFHX4
NONGGAT010300.2	3	48	XM_015297811.2	639	686	-	-71.33	SFPQ
TCONS_00014997	30	73	XM_025150260.1	76	123	+	-71.32	FAM13A
TCONS_00007728	343	393	XM_004935336.3	12	60	+	-71.31	RD3
TCONS_00007728	74	119	XM_015282937.1	111	154	+	-71.3	NDUFAF6
TCONS_00023816	299	345	XM_015282736.1	58	105	+	-71.3	MYBL1
NONGGAT001393.2	6	53	XM_015298228.2	55	100	-	-71.29	SIK3
NONGGAT001393.2	6	53	XM_015298232.2	55	100	-	-71.29	SIK3
NONGGAT002061.2	1604	1654	XM_015299527.2	4406	4450	-	-71.27	CACNB1
TCONS_00014926	233	280	XM_025144881.1	168	215	+	-71.26	MOB3B
NONGGAT000222.2	38	82	XM_025150260.1	41	86	+	-71.25	FAM13A
NONGGAT002425.2	98	141	XM_015280054.2	816	864	-	-71.25	ADAMTS4
NONGGAT000222.2	36	80	XM_015298596.2	3571	3619	+	-71.23	UBAP2L
TCONS_00014997	23	72	XM_004946718.3	126	178	+	-71.23	RNFT1
NONGGAT005621.2	157	207	XM_015281978.2	179	224	-	-71.22	ADAM22
NONGGAT001393.2	68	121	XM_025150622.1	134	188	+	-71.2	TEAD1
TCONS_00007728	330	377	XM_015286474.2	5117	5165	+	-71.18	SCUBE2
TCONS_00018115	53	101	XM_015279049.2	160	206	-	-71.18	NEO1
TCONS_00010587	188	240	XM_015298619.2	303	353	-	-71.16	RPRD2
TCONS_00018115	53	106	XM_025144218.1	8062	8108	-	-71.15	MAP3K3
NONGGAT005621.2	158	208	XM_025145490.1	226	280	-	-71.13	CSAD
NONGGAT005621.2	172	213	XM_015299443.2	198	242	-	-71.13	HOXB7
TCONS_00014997	25	74	XM_025148843.1	105	154	-	-71.13	KBTBD11
TCONS_00007788	853	908	XM_015299442.2	534	589	-	-71.1	HOXB7
TCONS_00007788	853	908	XM_015299443.2	661	716	-	-71.1	HOXB7
NONGGAT000222.2	38	82	XM_015279684.2	123	169	-	-71.09	FAM129B
TCONS_00018115	58	94	XM_015299423.2	2609	2645	+	-71.09	ITGA3
NONGGAT001393.2	145	192	XM_015279981.2	24	72	-	-71.08	PITPNC1
NONGGAT000222.2	38	84	NM_205192.2	568	613	+	-71.07	FOXD1
TCONS_00018115	77	127	XM_025143087.1	2577	2622	+	-71.07	ARID1A
NONGGAT000222.2	40	91	XM_015288130.2	487	532	+	-71.04	RHOBTB1
NONGGAT000222.2	25	63	XM_025144881.1	194	236	+	-71	MOB3B
TCONS_00007728	100	152	XM_015285363.2	1902	1956	-	-71	PCDH10
TCONS_00018115	60	107	XM_015273094.2	4469	4514	-	-70.98	CLC2DL4
TCONS_00007728	175	223	XM_004943237.3	85	132	-	-70.97	SOAT1
TCONS_00014997	31	74	XM_001233359.5	1798	1840	-	-70.96	ARRDC2
TCONS_00023816	398	448	XM_025152951.1	3421	3464	-	-70.96	DPYD
TCONS_00023816	470	511	XM_417355.6	1	46	-	-70.94	ZHX3
NONGGAT000714.2	872	918	XM_025152275.1	22959	23005	-	-70.91	ZBTB20
NONGGAT000714.2	872	918	XM_025152317.1	23008	23054	-	-70.91	ZBTB20
NONGGAT000714.2	872	918	XM_025152327.1	22746	22792	-	-70.91	ZBTB20
NONGGAT016050.1	158	195	XM_015287771.2	3709	3746	-	-70.91	HCFC2
TCONS_00007788	855	909	XM_015299442.2	536	596	-	-70.89	HOXB7
TCONS_00007788	855	909	XM_015299443.2	663	723	-	-70.89	HOXB7
NONGGAT005621.2	149	202	XM_015301282.2	6474	6525	-	-70.88	DOCK2L
NONGGAT005621.2	167	210	XM_015280047.2	4148	4193	+	-70.86	SETDB1
TCONS_00007728	104	160	XM_015280054.2	663	718	+	-70.85	ADAMTS4
TCONS_00023816	471	516	XM_025148960.1	565	610	+	-70.85	SENP6
NONGGAT000222.2	31	76	XM_004940220.3	2335	2377	-	-70.84	AKAP7
NONGGAT001393.2	183	234	XM_015289710.1	1217	1264	-	-70.84	LOC107049146
TCONS_00018115	65	110	XM_025154615.1	2659	2709	+	-70.84	IP6K1
TCONS_00018115	78	122	XM_015273094.2	4485	4528	-	-70.84	CLC2DL4
NONGGAT005621.2	172	213	XM_015299443.2	198	242	-	-70.83	HOXB7
NONGGAT003660.2	84	152	XM_015284892.2	22	83	+	-70.81	BEND6
NONGGAT000222.2	39	87	XM_015295428.2	67	110	-	-70.76	MAFG
NONGGAT010300.2	4	46	XM_015298236.2	101	146	-	-70.76	BACE1
NONGGAT010300.2	4	46	XM_015298238.2	101	146	-	-70.76	BACE1
TCONS_00018115	67	111	XM_015296429.2	6046	6088	+	-70.75	ZNF512B
NONGGAT003755.2	48	97	XM_015281805.2	58	109	+	-70.73	KAT2B
TCONS_00007728	288	334	XM_025145622.1	1328	1374	-	-70.73	FRMD8
NONGGAT002425.2	108	158	XM_421648.6	356	407	-	-70.72	GDF10
TCONS_00018115	59	104	XM_015281153.2	381	417	-	-70.72	AOC1
NONGGAT000184.2	10	60	XM_004935335.3	28	72	-	-70.71	BATF3
NONGGAT002425.2	102	148	XM_001235220.4	196	247	+	-70.71	METTL6
NONGGAT003660.2	1497	1548	XM_015297521.2	4121	4170	+	-70.69	EYA3
TCONS_00018115	59	105	XM_025141344.1	1612	1657	+	-70.69	LOC112529973
TCONS_00018115	786	847	XM_015298619.2	5216	5268	-	-70.69	RPRD2
NONGGAT002425.2	78	124	XM_015283110.2	229	272	+	-70.68	TMEM65
NONGGAT005621.2	165	211	XM_015280054.2	659	714	+	-70.67	ADAMTS4
NONGGAT016747.1	52	105	XM_025144631.1	4010	4063	-	-70.67	CD101
TCONS_00019139	547	595	XM_420735.6	4540	4588	+	-70.67	APBB2
NONGGAT001393.2	12	61	XM_025154148.1	11942	11989	-	-70.66	ZFHX3
NONGGAT001393.2	12	61	XM_025154149.1	10890	10937	-	-70.66	ZFHX3
TCONS_00007788	310	356	XM_015295039.2	1612	1659	-	-70.64	YF6
TCONS_00023816	465	507	XM_015282351.2	227	266	+	-70.63	TMEM245
NONGGAT011287.2	126	172	NM_001030898.2	150	197	+	-70.62	CSF3R
NONGGAT003660.2	1503	1550	XM_004940768.3	921	967	+	-70.61	GLOD5
NONGGAT002425.2	92	138	XM_015285765.2	5	48	+	-70.59	TBC1D14
TCONS_00014926	178	224	XM_015298228.2	12	55	-	-70.57	SIK3
TCONS_00014926	178	224	XM_015298232.2	12	55	-	-70.57	SIK3
NONGGAT005250.2	1781	1824	XM_015295517.2	2524	2571	+	-70.56	EPN3
TCONS_00007728	291	339	XM_025145622.1	412	458	+	-70.56	FRMD8
NONGGAT002425.2	110	146	XM_015290988.2	96	142	+	-70.55	ST3GAL3
TCONS_00007728	117	157	XM_015285363.2	1921	1966	-	-70.55	PCDH10
TCONS_00007728	115	161	XM_015289410.2	1	50	+	-70.53	SATB2
NONGGAT016050.1	160	200	XM_004946370.3	3766	3810	+	-70.52	SLC25A19
TCONS_00018115	146	196	XM_025150246.1	228	278	+	-70.52	LOC112532351
NONGGAT011287.2	6	56	XM_015281015.2	473	520	-	-70.5	CHRDL2
NONGGAT011287.2	6	56	XM_015281016.2	473	520	-	-70.5	CHRDL2
NONGGAT003755.2	44	96	XM_015279684.2	47	95	+	-70.49	FAM129B
NONGGAT002425.2	96	139	XM_004945972.3	259	304	+	-70.46	SEC16A
TCONS_00023816	454	507	XM_025152420.1	317	368	+	-70.46	YBEY
TCONS_00014926	232	277	XM_015279770.2	196	242	+	-70.45	RALGDS
TCONS_00018115	78	124	XM_015291901.2	193	238	-	-70.45	FAM214A
TCONS_00018115	78	124	XM_015291902.2	193	238	-	-70.45	FAM214A
NONGGAT003660.2	1488	1535	XM_025152895.1	1665	1718	-	-70.4	NPL
TCONS_00007728	73	115	NM_205192.2	1379	1427	+	-70.4	FOXD1
TCONS_00007728	195	239	XM_025148846.1	34	81	+	-70.38	B3GALNT2
NONGGAT001393.2	7	45	XM_025141830.1	238	284	+	-70.33	USP43
NONGGAT001393.2	7	45	XM_025141831.1	238	284	+	-70.33	USP43
TCONS_00007788	158	203	XM_015274391.2	6436	6483	-	-70.33	SBF1
NONGGAT002425.2	108	155	XM_025150622.1	129	174	+	-70.32	TEAD1
NONGGAT002425.2	124	174	XM_025149322.1	26	71	+	-70.31	ANKRD6
NONGGAT011287.2	115	164	XM_015281651.2	200	251	-	-70.3	LRRFIP2
TCONS_00018115	70	113	XM_015298982.2	58	102	+	-70.3	FRS3
NONGGAT002425.2	111	158	XM_025150467.1	142	186	-	-70.28	AFF2
NONGGAT005621.2	166	212	XM_025143625.1	36	80	+	-70.28	TOMM40L
NONGGAT010300.2	24	72	XM_004944552.3	61	111	-	-70.28	CARD19
NONGGAT011558.2	244	295	XM_025145896.1	71	117	-	-70.27	LOC101747860
NONGGAT003660.2	1495	1543	XM_415769.6	354	406	-	-70.25	RHBDD2
NONGGAT003755.2	51	98	XM_015283110.2	230	279	-	-70.25	TMEM65
NONGGAT000184.2	19	70	XM_025154496.1	334	384	-	-70.24	EDEM1
NONGGAT001393.2	7	55	XM_421789.5	1115	1160	-	-70.24	GRK5
NONGGAT002425.2	112	156	XM_015285416.2	95	140	+	-70.24	NFKB1
NONGGAT005621.2	162	215	XM_025149695.1	1977	2023	+	-70.23	PI4K2B
NONGGAT002425.2	112	158	XM_015282736.1	103	150	+	-70.22	MYBL1
NONGGAT002425.2	128	178	XM_025152141.1	173	216	+	-70.2	SCN9A
NONGGAT001393.2	15	60	NM_001006257.1	114	159	-	-70.19	JAM2
TCONS_00007728	189	229	XM_015282351.2	246	287	-	-70.19	TMEM245
TCONS_00023816	463	506	NM_205192.2	585	631	+	-70.18	FOXD1
NONGGAT000184.2	10	56	XM_015284485.2	100	148	-	-70.16	CEP85L
NONGGAT002425.2	113	158	XM_004937171.3	269	316	+	-70.16	NPR3
NONGGAT010300.2	20	68	XM_015289429.2	284	326	+	-70.16	ADAM23
NONGGAT002425.2	90	134	XM_015286493.2	41	83	+	-70.15	AKIP1
NONGGAT005621.2	167	214	XM_015280054.2	665	712	+	-70.15	ADAMTS4
NONGGAT003660.2	1471	1520	XM_015289275.2	2202	2251	+	-70.14	GBE
NONGGAT002425.2	112	158	NM_205192.2	78	121	+	-70.12	FOXD1
NONGGAT005621.2	162	215	XM_025149695.1	1977	2023	+	-70.11	PI4K2B
TCONS_00014997	208	260	XM_025141601.1	2849	2895	-	-70.11	RHOT1
NONGGAT016050.1	144	188	XM_004946370.3	3782	3830	+	-70.1	SLC25A19
TCONS_00014997	31	76	XM_025141402.1	1555	1601	-	-70.1	NPDC1
NONGGAT002717.2	1066	1113	XM_015282603.2	1634	1687	+	-70.09	RNF138
NONGGAT011287.2	114	155	XM_015293037.2	311	357	+	-70.09	SLMAP
TCONS_00007799	268	321	XM_015295077.2	587	651	+	-70.06	CLC2BL2
TCONS_00023816	414	461	XM_015282201.2	119	168	-	-70.04	ZCCHC2
TCONS_00023816	414	461	XM_418991.5	119	168	-	-70.04	ZCCHC2
NONGGAT002425.2	62	110	XM_025151412.1	149	193	+	-70.01	FOXN3
TCONS_00014997	210	255	XM_015277680.2	143	185	-	-70.01	NPAS2
NONGGAT000222.2	35	81	XM_015295428.2	69	114	-	-69.99	MAFG
TCONS_00007728	162	210	XM_015276981.2	16	63	+	-69.96	AGFG1
TCONS_00014997	17	64	XM_015301282.2	6390	6436	-	-69.96	DOCK2L
TCONS_00014997	29	74	XM_015290320.2	2924	2969	+	-69.95	MTA1
NONGGAT001393.2	31	74	XM_001231438.5	1053	1101	-	-69.94	TBC1D16
NONGGAT001393.2	5	44	XM_025154464.1	355	400	+	-69.94	DENND6A
NONGGAT002425.2	72	115	XM_025154498.1	1212	1257	-	-69.94	SRGAP3
NONGGAT002425.2	96	141	XM_015285019.2	344	391	-	-69.94	PRKACA
TCONS_00007728	100	149	XM_015275600.1	6	57	-	-69.94	CAMKK2
TCONS_00007728	375	427	XM_025152419.1	338	386	+	-69.94	C2CD3
NONGGAT005621.2	167	211	XM_015280054.2	659	712	+	-69.93	ADAMTS4
TCONS_00014997	26	72	XM_417087.6	337	386	-	-69.93	FREM2
NONGGAT001393.2	205	247	XM_025143087.1	2510	2553	+	-69.92	ARID1A
NONGGAT011819.2	4	50	XM_025151753.1	5037	5084	-	-69.92	LCOR
NONGGAT010300.2	20	68	XM_015291259.2	194	240	-	-69.91	MAST2
NONGGAT001393.2	185	231	XM_015278143.2	63	107	-	-69.9	PDGFD
TCONS_00014997	36	72	XM_025155547.1	392	436	-	-69.9	AIFM3
NONGGAT000222.2	56	98	XM_015299423.2	3288	3333	-	-69.89	ITGA3
NONGGAT001393.2	27	71	XM_004941584.3	200	246	+	-69.89	LRP4
NONGGAT006544.2	598	642	XM_015279981.2	26	73	-	-69.89	PITPNC1
TCONS_00018115	79	125	XM_025149833.1	329	378	+	-69.89	FHDC1
NONGGAT016050.1	182	232	XM_003640556.4	3653	3697	+	-69.88	KLF12
NONGGAT001393.2	5	53	NM_205192.2	566	611	+	-69.87	FOXD1
NONGGAT005621.2	149	198	XM_015273094.2	4440	4492	+	-69.87	CLC2DL4
TCONS_00014997	14	65	XM_025145730.1	320	364	+	-69.84	RASAL3
NONGGAT016050.1	204	252	XM_015298166.2	2156	2203	+	-69.82	SCN3B
NONGGAT002061.2	1139	1182	XM_004944393.3	3013	3056	-	-69.81	PFKFB4L
NONGGAT002061.2	1139	1182	XM_004944393.3	3013	3056	-	-69.81	PFKFB4L
NONGGAT002425.2	109	154	XM_015285363.2	4117	4162	+	-69.81	PCDH10
NONGGAT016050.1	208	259	XM_025142720.1	1280	1328	+	-69.8	SLC45A1
NONGGAT000222.2	50	92	XM_015297719.2	293	343	-	-69.79	E2F2
TCONS_00014926	250	289	XM_015279770.2	177	223	+	-69.79	RALGDS
TCONS_00014997	25	73	XM_421648.6	502	550	+	-69.79	GDF10
TCONS_00022781	540	583	XM_015300579.2	3727	3770	-	-69.79	LOC426820
TCONS_00023816	298	341	XM_420138.6	318	364	+	-69.79	OCRL
NONGGAT005621.2	164	208	XM_025145490.1	228	280	-	-69.78	CSAD
TCONS_00014997	27	72	XM_015282736.1	237	290	-	-69.78	MYBL1
TCONS_00007728	194	243	XM_025142568.1	43	89	-	-69.77	UBE4B
NONGGAT010307.2	115	165	XM_015276662.2	381	430	-	-69.74	SH3D19
NONGGAT010307.2	115	165	XM_015276667.2	51	100	-	-69.74	SH3D19
TCONS_00018115	2	45	XM_025141402.1	953	1002	-	-69.72	NPDC1
NONGGAT006544.2	588	638	XM_015299527.2	4082	4135	-	-69.71	CACNB1
TCONS_00019139	547	595	XM_015287239.2	4738	4786	+	-69.71	ARHGAP1
NONGGAT002425.2	113	158	XM_015281877.2	143	183	+	-69.69	DGKB
TCONS_00018115	1	47	NM_001044636.1	1448	1501	+	-69.69	RASD1
NONGGAT001393.2	15	63	XM_015277618.2	176	223	+	-69.68	MAST4
TCONS_00022781	9	64	XM_025151917.1	161	207	-	-69.68	LOC112532700
TCONS_00022781	9	64	XM_025152024.1	549	595	-	-69.68	LOC112529943
TCONS_00014926	176	220	XM_025144218.1	8066	8110	-	-69.67	MAP3K3
NONGGAT002425.2	117	158	XM_025145604.1	1331	1371	-	-69.66	EIF4B
TCONS_00007728	316	360	XM_015290320.2	3040	3085	+	-69.64	MTA1
TCONS_00023816	465	510	XM_015282351.2	222	266	+	-69.63	TMEM245
NONGGAT002425.2	75	118	XM_025147165.1	29	74	+	-69.62	PARD3
TCONS_00007728	273	323	XM_003640811.4	43	92	+	-69.62	CA13
NONGGAT001393.2	11	60	NM_205192.2	1433	1476	-	-69.61	FOXD1
TCONS_00023816	110	157	XM_025148599.1	248	288	+	-69.61	PLCB4
NONGGAT005250.2	4830	4881	XM_015275963.2	46	95	+	-69.6	ATXN1
NONGGAT005621.2	164	219	XM_015298228.2	5249	5298	-	-69.6	SIK3
NONGGAT005621.2	164	219	XM_015298232.2	5102	5151	-	-69.6	SIK3
TCONS_00007728	167	218	XM_015281805.2	87	128	+	-69.6	KAT2B
TCONS_00007728	188	235	XM_015292437.2	223	273	+	-69.58	ANKRD27
TCONS_00007728	392	436	XM_015295564.2	1088	1134	+	-69.58	LOC101747660
TCONS_00014997	42	92	XM_015288242.2	561	611	-	-69.57	SPOCK2
TCONS_00023816	393	442	XM_015299128.2	286	335	-	-69.57	SOX13
NONGGAT005621.2	172	215	XM_025149695.1	1977	2028	+	-69.56	PI4K2B
NONGGAT000222.2	57	105	XM_417210.5	37	83	+	-69.54	PRSS23
NONGGAT002425.2	121	164	XM_015292818.1	134	189	-	-69.54	AMT
NONGGAT002425.2	92	134	NM_001348479.1	984	1028	-	-69.54	ARSG
NONGGAT005250.2	4824	4874	XM_015289096.2	7160	7209	-	-69.54	HDAC4
TCONS_00014997	30	80	XM_025145730.1	6102	6152	-	-69.52	RASAL3
NONGGAT002425.2	81	124	XM_004941584.3	213	254	+	-69.5	LRP4
NONGGAT006544.2	428	474	XM_015292818.1	676	722	+	-69.5	AMT
NONGGAT016050.1	193	250	XM_015281015.2	2550	2610	-	-69.5	CHRDL2
NONGGAT016050.1	193	250	XM_015281016.2	2490	2550	-	-69.5	CHRDL2
TCONS_00007728	91	134	XM_015273094.2	4440	4486	+	-69.5	CLC2DL4
TCONS_00007728	171	221	XM_015278143.2	66	114	-	-69.49	PDGFD
TCONS_00007728	282	322	XM_015298228.2	51	98	-	-69.49	SIK3
TCONS_00007728	282	322	XM_015298232.2	51	98	-	-69.49	SIK3
TCONS_00007728	319	358	NM_205192.2	1329	1376	+	-69.47	FOXD1
NONGGAT005621.2	163	215	XM_025149695.1	1977	2022	+	-69.46	PI4K2B
NONGGAT002425.2	76	124	XM_015286578.2	8296	8343	-	-69.44	CACNA1C
NONGGAT002425.2	76	124	XM_015286643.2	8167	8214	-	-69.44	CACNA1C
NONGGAT005621.2	158	206	XM_015279072.2	16	62	-	-69.43	MYO9A
NONGGAT016050.1	208	258	XM_004940768.3	981	1032	-	-69.42	GLOD5
TCONS_00014997	25	71	XM_015282351.2	229	281	+	-69.42	TMEM245
NONGGAT002425.2	95	138	XM_015297675.2	18	68	+	-69.41	SRSF10
NONGGAT002425.2	95	138	XM_025142998.1	18	68	+	-69.41	SRSF10
NONGGAT016747.1	101	153	XM_015300579.2	6175	6226	+	-69.41	LOC426820
NONGGAT016747.1	101	153	XM_015300581.2	5782	5833	+	-69.41	LOC426820
NONGGAT002425.2	107	155	XM_015297719.2	270	315	-	-69.4	E2F2
NONGGAT002425.2	97	138	XM_025154464.1	365	408	+	-69.4	DENND6A
TCONS_00007728	390	435	XM_025148843.1	158	202	+	-69.4	KBTBD11
TCONS_00007728	77	118	XM_015282178.2	3	45	+	-69.4	RNF152
NONGGAT002425.2	116	158	NM_205192.2	586	630	+	-69.39	FOXD1
TCONS_00014997	9	62	XM_417978.6	1254	1299	-	-69.39	C26H1orf116
NONGGAT005621.2	162	206	XM_015279072.2	18	62	-	-69.38	MYO9A
NONGGAT002425.2	80	127	XM_025145637.1	76	121	-	-69.37	PKNOX1
NONGGAT002425.2	91	143	XM_015286578.2	8332	8378	-	-69.37	CACNA1C
NONGGAT002425.2	91	143	XM_015286643.2	8203	8249	-	-69.37	CACNA1C
NONGGAT005621.2	164	208	XM_015298228.2	5249	5297	-	-69.37	SIK3
NONGGAT005621.2	164	208	XM_015298232.2	5102	5150	-	-69.37	SIK3
NONGGAT002425.2	114	158	NM_205192.2	1196	1239	-	-69.36	FOXD1
TCONS_00007728	107	158	XM_015283998.2	82	131	-	-69.36	QKI
NONGGAT002425.2	95	138	XM_025155235.1	69	116	+	-69.34	HEXDCL
NONGGAT006544.2	427	476	XM_015298448.2	3764	3812	-	-69.34	ARHGEF11
NONGGAT006544.2	427	476	XM_015298451.2	3796	3844	-	-69.34	ARHGEF11
NONGGAT001393.2	79	128	XM_025154148.1	11938	11984	-	-69.33	ZFHX3
NONGGAT001393.2	79	128	XM_025154149.1	10886	10932	-	-69.33	ZFHX3
NONGGAT000222.2	39	82	XM_015282736.1	70	115	+	-69.32	MYBL1
NONGGAT002425.2	93	142	XM_004940327.3	174	224	-	-69.32	SESN1
NONGGAT005621.2	164	208	XM_015281978.2	183	225	-	-69.32	ADAM22
TCONS_00007728	171	221	XM_025142516.1	2934	2986	-	-69.32	SAMD11
TCONS_00018115	71	111	XM_015281008.2	920	964	+	-69.32	NEU3
NONGGAT003660.2	82	149	XM_025145730.1	163	228	+	-69.31	RASAL3
TCONS_00007728	392	437	XM_025154457.1	111	160	-	-69.31	MAPKAPK3
NONGGAT002425.2	107	154	XM_015281651.2	213	257	-	-69.3	LRRFIP2
TCONS_00007728	68	114	XM_025150548.1	4076	4118	+	-69.29	TYRO3
TCONS_00007728	68	114	XM_025150549.1	4076	4118	+	-69.29	TYRO3
NONGGAT006544.2	476	533	NM_001031105.2	1425	1478	+	-69.28	CYTH1
TCONS_00007728	379	421	XM_426403.6	1631	1672	+	-69.28	TMEM86A
TCONS_00018115	112	172	XM_004944768.3	464	518	+	-69.28	SLC23A1
TCONS_00018115	59	107	XM_025150456.1	1783	1825	+	-69.28	RTKN
TCONS_00018115	59	107	XM_025150458.1	1672	1714	+	-69.28	RTKN
NONGGAT001393.2	10	61	XM_015289410.2	251	297	-	-69.26	SATB2
TCONS_00018115	84	125	XM_015276456.2	111	153	+	-69.26	ADGRL3
TCONS_00018115	84	125	XM_025149811.1	109	151	+	-69.26	ADGRL3
TCONS_00018115	80	130	XM_004936165.2	40	87	-	-69.25	ZNF518B
NONGGAT000222.2	47	93	XM_015278879.2	364	408	+	-69.24	HYKK
NONGGAT010307.2	48	94	XM_025150456.1	1610	1660	-	-69.23	RTKN
NONGGAT010307.2	48	94	XM_025150458.1	1499	1549	-	-69.23	RTKN
TCONS_00007728	276	319	XM_025147794.1	6	54	+	-69.23	ZNF516
TCONS_00018115	80	129	XM_015282201.2	269	318	-	-69.23	ZCCHC2
TCONS_00018115	80	129	XM_418991.5	269	318	-	-69.23	ZCCHC2
NONGGAT002425.2	1	48	XM_015298619.2	21	70	+	-69.22	RPRD2
TCONS_00018115	2	47	XM_025151753.1	15	54	-	-69.22	LCOR
NONGGAT001393.2	191	233	XM_015296655.2	1152	1196	-	-69.21	CABLES2
NONGGAT002425.2	75	124	XM_015284139.2	162	209	+	-69.21	NUDT4
NONGGAT000222.2	60	104	XM_417355.6	127	170	+	-69.19	ZHX3
NONGGAT016050.1	208	256	NM_001031420.1	1935	1985	-	-69.19	PLIN2
NONGGAT016050.1	208	256	XM_015280094.2	1862	1912	-	-69.19	PLIN2
TCONS_00007728	328	373	XM_015282268.2	83	129	-	-69.19	SEMA5A
TCONS_00007728	328	373	XM_015282269.2	86	132	-	-69.19	SEMA5A
TCONS_00007728	75	124	XM_015283601.2	1040	1087	-	-69.19	ENAH
TCONS_00010587	198	242	XM_015296157.1	41	88	+	-69.19	SYNRG
NONGGAT002425.2	88	135	XM_025153387.1	236	278	-	-69.18	MBNL1
NONGGAT000222.2	39	79	XM_015299527.2	4407	4451	-	-69.17	CACNB1
NONGGAT005621.2	164	208	XM_015298228.2	5249	5297	-	-69.17	SIK3
NONGGAT005621.2	164	208	XM_015298232.2	5102	5150	-	-69.17	SIK3
TCONS_00022781	9	64	XM_025152024.1	944	989	-	-69.17	LOC112529943
TCONS_00014926	180	223	XM_015292905.1	41	84	+	-69.16	DCAF1
NONGGAT000222.2	39	81	XM_015295341.2	585	628	+	-69.15	ZDHHC23
NONGGAT001393.2	9	64	XM_015281978.2	413	466	+	-69.15	ADAM22
NONGGAT002425.2	73	117	XM_015284087.2	3	46	+	-69.15	REPS1
NONGGAT002425.2	111	158	XM_025154148.1	861	909	-	-69.14	ZFHX3
NONGGAT005621.2	155	218	XM_015287193.2	6961	7020	-	-69.14	PRDM11
NONGGAT005621.2	155	218	XM_015287194.2	7111	7170	-	-69.14	PRDM11
NONGGAT002425.2	102	148	XM_015295046.2	530	576	+	-69.13	STXBP5L
NONGGAT002425.2	112	158	XM_025154148.1	865	912	-	-69.13	ZFHX3
NONGGAT003660.2	1497	1548	XM_015298166.2	2207	2254	-	-69.13	SCN3B
TCONS_00023816	470	518	XM_417355.6	6	55	-	-69.12	ZHX3
NONGGAT003755.2	38	85	XM_015296250.2	15	61	-	-69.11	ROMO1
NONGGAT005621.2	161	217	XM_004948785.3	4144	4197	-	-69.1	MIER2
NONGGAT005621.2	161	217	XM_015300021.2	4120	4173	-	-69.1	MIER2
NONGGAT005621.2	162	215	XM_025149695.1	1977	2023	+	-69.1	PI4K2B
NONGGAT000184.2	18	63	XM_015279981.2	50	97	+	-69.08	PITPNC1
TCONS_00010587	17	71	NM_001097540.1	2476	2529	-	-69.08	DAG1
NONGGAT000222.2	38	82	NM_205192.2	598	643	+	-69.07	FOXD1
NONGGAT000222.2	48	95	XM_015292818.1	692	741	+	-69.06	AMT
TCONS_00014997	25	69	XM_025143087.1	2754	2800	+	-69.06	ARID1A
TCONS_00023816	457	507	XM_015285019.2	343	386	-	-69.06	PRKACA
TCONS_00018115	68	110	XM_015295323.2	426	464	-	-69.05	ITGB4
NONGGAT002425.2	19	68	XM_015281805.2	24	67	+	-69.04	KAT2B
NONGGAT002717.2	1054	1101	XM_416692.6	1164	1212	+	-69.04	RWDD2B
TCONS_00014926	180	225	XM_025149322.1	29	75	-	-69.03	ANKRD6
NONGGAT002425.2	73	124	XM_003642060.4	386	432	-	-69.02	TNIP1
NONGGAT011485.2	123	179	XM_025155592.1	1059	1113	+	-69.01	FAM222A
NONGGAT016050.1	158	207	XM_025152895.1	1667	1715	+	-69.01	NPL
TCONS_00014997	261	304	XM_015283902.2	733	781	-	-69	HLX
TCONS_00007728	105	158	XM_015298619.2	5221	5275	-	-68.99	RPRD2
TCONS_00007728	195	245	XM_015280187.2	548	597	-	-68.98	KIAA2026
TCONS_00007728	215	260	XM_004944524.3	524	568	+	-68.98	EFCC1
TCONS_00014997	401	448	XM_015292437.2	226	275	+	-68.98	ANKRD27
NONGGAT000222.2	32	77	XM_015280187.2	138	185	+	-68.96	KIAA2026
NONGGAT002425.2	104	146	XM_025143427.1	116	160	+	-68.95	IL6R
NONGGAT002425.2	113	156	XM_421664.6	58	107	+	-68.95	PANK1
NONGGAT007484.2	44	92	NM_205192.2	1011	1058	-	-68.95	FOXD1
TCONS_00007728	220	264	XM_025148960.1	460	507	+	-68.95	SENP6
TCONS_00014997	27	62	XM_025155802.1	33	76	+	-68.95	TNX
TCONS_00014997	27	74	XM_015275327.2	757	806	-	-68.95	RNF185
NONGGAT001393.2	182	228	XM_015276981.2	18	65	+	-68.94	AGFG1
TCONS_00007728	280	318	XM_004941584.3	196	241	+	-68.93	LRP4
TCONS_00018115	90	134	XM_015288100.2	310	352	+	-68.93	JMJD1C
NONGGAT005621.2	166	216	XM_015299128.2	2014	2055	+	-68.92	SOX13
TCONS_00023816	403	443	XM_025154148.1	11918	11961	-	-68.92	ZFHX3
TCONS_00023816	403	443	XM_025154149.1	10866	10909	-	-68.92	ZFHX3
TCONS_00023816	447	500	XM_015294825.2	4489	4542	+	-68.92	ITGAD
TCONS_00023816	217	263	XM_015282603.2	8370	8411	+	-68.9	RNF138
TCONS_00018115	78	127	XM_015295482.2	224	270	-	-68.89	CACNA1G
NONGGAT002425.2	75	122	XM_015296655.2	1155	1200	-	-68.88	CABLES2
TCONS_00026264	1	51	XM_015287059.2	168	219	+	-68.88	LARGE2
TCONS_00026264	1	51	XM_015287061.2	170	221	+	-68.88	LARGE2
NONGGAT000222.2	68	118	XM_015296655.2	1307	1356	-	-68.87	CABLES2
NONGGAT002425.2	112	160	XM_004945490.3	39	82	+	-68.86	ANKLE2
NONGGAT002425.2	112	160	XM_025155539.1	39	82	+	-68.86	ANKLE2
NONGGAT005621.2	160	208	XM_015299128.2	2015	2061	+	-68.85	SOX13
TCONS_00023816	313	356	XM_420138.6	318	364	+	-68.85	OCRL
TCONS_00007728	114	157	XM_003640556.4	22	66	-	-68.84	KLF12
NONGGAT001393.2	5	51	XM_015286378.2	99	146	-	-68.83	AMPD3
TCONS_00007728	376	423	XM_025141830.1	31	74	+	-68.83	USP43
TCONS_00007728	376	423	XM_025141831.1	31	74	+	-68.83	USP43
TCONS_00018115	79	123	XM_015282736.1	256	300	-	-68.81	MYBL1
TCONS_00018115	91	140	XM_015274391.2	5280	5329	-	-68.81	SBF1
NONGGAT002425.2	3	49	XM_025143427.1	138	182	-	-68.8	IL6R
TCONS_00007728	277	321	NM_001194927.1	49	96	-	-68.8	SQLE
NONGGAT011287.2	9	56	XM_417087.6	176	220	+	-68.78	FREM2
TCONS_00007728	383	429	XM_025150950.1	26	70	-	-68.78	TMEM86A
NONGGAT002425.2	127	172	XM_015288758.2	1674	1723	+	-68.77	LZTS2
NONGGAT002425.2	90	136	XM_025143087.1	2760	2806	+	-68.74	ARID1A
TCONS_00018115	1	42	XM_025150456.1	1789	1834	-	-68.74	RTKN
TCONS_00018115	1	42	XM_025150458.1	1678	1723	-	-68.74	RTKN
NONGGAT001393.2	123	170	XM_015298228.2	62	105	-	-68.72	SIK3
NONGGAT001393.2	123	170	XM_015298232.2	62	105	-	-68.72	SIK3
NONGGAT005621.2	162	216	XM_025149695.1	1967	2023	+	-68.72	PI4K2B
TCONS_00019139	584	636	XM_417434.6	1475	1524	+	-68.72	TNFRSF6B
NONGGAT002425.2	96	141	NM_205192.2	1215	1257	-	-68.71	FOXD1
TCONS_00023816	429	479	XM_420139.6	1636	1688	-	-68.71	XPNPEP2
NONGGAT003450.2	2287	2333	XM_015278036.2	837	886	-	-68.7	NRXN1
NONGGAT006544.2	421	460	XM_004944030.3	163	208	+	-68.7	ZNF319
NONGGAT010300.2	1	48	XM_015282351.2	3	51	+	-68.7	TMEM245
NONGGAT006544.2	422	466	XM_015282201.2	107	152	-	-68.69	ZCCHC2
NONGGAT006544.2	422	466	XM_418991.5	107	152	-	-68.69	ZCCHC2
TCONS_00014997	13	63	XM_004936547.3	75	126	+	-68.69	EXTL2
TCONS_00023816	464	507	XM_015298641.2	160	201	-	-68.68	CIART
NONGGAT000222.2	40	90	XM_015295736.1	40	85	-	-68.67	ASL2
NONGGAT001393.2	17	64	NM_205192.2	478	528	+	-68.67	FOXD1
TCONS_00010587	82	133	XM_015292818.1	163	213	+	-68.67	AMT
TCONS_00014997	25	66	NM_001030851.1	296	337	-	-68.67	PPP1R16B
TCONS_00014997	25	66	XM_015296355.2	463	504	-	-68.67	PPP1R16B
TCONS_00023816	445	499	XM_025146812.1	31	85	+	-68.67	RCBTB1
NONGGAT000222.2	36	82	XM_015282736.1	70	124	+	-68.65	MYBL1
NONGGAT005621.2	167	214	XM_015280054.2	665	712	+	-68.65	ADAMTS4
NONGGAT010300.2	21	64	XM_015290988.2	5	49	+	-68.64	ST3GAL3
NONGGAT016050.1	173	229	XM_015301230.2	4623	4679	+	-68.64	B3GALT5
TCONS_00007728	99	145	NM_001302181.1	300	351	+	-68.64	ETFRF1
NONGGAT000222.2	39	85	XM_025148341.1	95	142	-	-68.63	SVIL
TCONS_00010587	195	241	XM_015282281.2	180	226	+	-68.63	PAPD7
TCONS_00010587	195	241	XM_015282285.2	180	226	+	-68.63	PAPD7
NONGGAT002425.2	90	135	XM_015282406.2	367	415	-	-68.59	NR4A3
TCONS_00018115	2	48	NM_001206496.2	1162	1207	-	-68.59	ALDOC
TCONS_00007728	107	158	XM_015281810.2	117	165	+	-68.58	TBC1D5
TCONS_00007728	177	224	XM_015276995.2	3914	3951	-	-68.58	MFF
TCONS_00023816	313	360	XM_015282736.1	58	106	+	-68.58	MYBL1
NONGGAT005621.2	164	208	XM_015281978.2	183	225	-	-68.57	ADAM22
TCONS_00007728	294	341	XM_025145622.1	657	707	-	-68.56	FRMD8
NONGGAT003660.2	1588	1643	XM_015301264.2	1134	1191	-	-68.55	LCA5L
NONGGAT003660.2	1588	1643	XM_015301299.2	1133	1190	-	-68.55	LCA5L
TCONS_00007788	862	922	XM_004948785.3	4145	4207	-	-68.53	MIER2
TCONS_00007788	862	922	XM_015300021.2	4121	4183	-	-68.53	MIER2
TCONS_00014926	191	237	XM_015283004.2	6312	6355	+	-68.53	TRHDE
NONGGAT003660.2	385	437	XM_015299128.2	2011	2061	+	-68.52	SOX13
TCONS_00007799	175	224	XM_015295077.2	695	744	+	-68.52	CLC2BL2
NONGGAT002425.2	113	157	NM_205202.1	230	275	-	-68.51	B4GALT1
NONGGAT003660.2	309	353	XM_025145754.1	2620	2664	+	-68.51	EVI5L
NONGGAT000222.2	55	102	XM_025154148.1	11937	11981	-	-68.5	ZFHX3
NONGGAT000222.2	55	102	XM_025154149.1	10885	10929	-	-68.5	ZFHX3
TCONS_00007728	196	240	XM_004938610.1	303	346	-	-68.5	RBM26
NONGGAT005621.2	165	208	XM_015281978.2	184	225	-	-68.48	ADAM22
TCONS_00018115	70	112	XM_015296863.2	2458	2501	+	-68.48	CDK11A
TCONS_00007728	72	119	XM_015282736.1	54	103	+	-68.47	MYBL1
NONGGAT001393.2	187	230	XM_025154615.1	2660	2708	+	-68.46	IP6K1
NONGGAT001393.2	39	88	XM_025148128.1	330	377	+	-68.46	LOC101748706
NONGGAT002425.2	93	132	XM_025143018.1	821	866	+	-68.44	P3H3
NONGGAT000184.2	10	54	NM_204667.1	247	293	-	-68.42	MMP9
NONGGAT011287.2	136	183	XM_001232380.5	56	101	-	-68.41	NAT9
NONGGAT011287.2	136	183	XM_015295472.2	34	79	-	-68.41	NAT9
NONGGAT002425.2	113	157	XM_015291901.2	185	226	+	-68.39	FAM214A
NONGGAT002425.2	113	157	XM_015291902.2	185	226	+	-68.39	FAM214A
TCONS_00023816	464	509	XM_015285363.2	4175	4221	+	-68.39	PCDH10
NONGGAT001393.2	9	56	XM_025152083.1	57	104	-	-68.35	ACVR1
NONGGAT016050.1	192	239	XM_015276428.2	4445	4491	+	-68.35	RCBTB2
NONGGAT016050.1	192	239	XM_025146811.1	4453	4499	+	-68.35	RCBTB2
NONGGAT000222.2	65	107	XM_025145730.1	111	154	-	-68.34	RASAL3
NONGGAT002425.2	75	116	XM_015284326.1	19	61	+	-68.34	MAP3K4
NONGGAT016050.1	158	206	XM_015289275.2	2183	2231	-	-68.34	GBE
NONGGAT000222.2	50	96	XM_025141830.1	821	869	+	-68.33	USP43
NONGGAT000222.2	50	96	XM_025141831.1	821	869	+	-68.33	USP43
TCONS_00018115	60	109	XM_015280187.2	383	436	-	-68.32	KIAA2026
NONGGAT011485.2	123	174	XM_015297176.2	104	148	+	-68.29	FBLIM1
TCONS_00007728	175	222	XM_015302248.1	246	292	-	-68.28	TAB3
TCONS_00007728	99	155	XM_015280054.2	662	715	+	-68.28	ADAMTS4
TCONS_00016154	264	311	XM_015291901.2	130	175	+	-68.27	FAM214A
TCONS_00016154	264	311	XM_015291902.2	130	175	+	-68.27	FAM214A
NONGGAT002425.2	113	159	XM_015295046.2	522	566	+	-68.26	STXBP5L
NONGGAT002425.2	118	158	XM_015273812.2	106	152	+	-68.25	PRKAG1
TCONS_00007728	309	358	NM_001163325.2	11	61	-	-68.24	MBNL1
TCONS_00007728	309	358	XM_025153387.1	391	441	-	-68.24	MBNL1
NONGGAT000222.2	41	87	XM_025150260.1	50	92	+	-68.23	FAM13A
NONGGAT003660.2	1484	1533	XM_015299145.2	1883	1932	-	-68.23	KCTD20
NONGGAT003660.2	1484	1533	XM_417950.5	1832	1881	-	-68.23	KCTD20
TCONS_00007728	375	425	XM_015289410.2	249	295	-	-68.23	SATB2
NONGGAT003660.2	1478	1520	XM_015278497.2	6728	6770	+	-68.22	STARD13
NONGGAT003660.2	1478	1520	XM_015278520.2	5484	5526	+	-68.22	STARD13
NONGGAT001393.2	43	89	XM_015292666.2	83	133	+	-68.2	PIEZO1
TCONS_00007728	196	247	NM_001257283.2	555	601	-	-68.2	MCL1
TCONS_00018115	90	137	XM_015285765.2	30	78	-	-68.2	TBC1D14
TCONS_00014997	6	53	XM_015286474.2	4951	4999	+	-68.18	SCUBE2
NONGGAT000222.2	38	81	XM_015283998.2	413	461	-	-68.17	QKI
NONGGAT001393.2	23	71	XM_015289710.1	944	993	-	-68.17	LOC107049146
NONGGAT005621.2	168	216	XM_015299128.2	2014	2053	+	-68.17	SOX13
TCONS_00022781	558	604	XM_015300579.2	3745	3791	-	-68.17	LOC426820
NONGGAT002425.2	112	156	NM_205192.2	1202	1247	-	-68.16	FOXD1
NONGGAT002425.2	95	143	XM_015281015.2	320	368	-	-68.16	CHRDL2
NONGGAT002425.2	95	143	XM_015281016.2	320	368	-	-68.16	CHRDL2
NONGGAT003660.2	1490	1530	XM_025147400.1	174	214	-	-68.16	GIMAP7L2
TCONS_00014926	232	279	XM_025155802.1	57	102	-	-68.16	TNX
TCONS_00014997	31	70	XM_015295564.2	225	265	-	-68.16	LOC101747660
NONGGAT001393.2	23	71	XM_015288758.2	580	629	-	-68.15	LZTS2
NONGGAT002425.2	86	125	XM_004940909.3	160	198	+	-68.15	RAPGEF2
NONGGAT002425.2	99	150	XM_420138.6	293	343	+	-68.14	OCRL
TCONS_00007728	329	372	XM_025143087.1	2552	2601	-	-68.14	ARID1A
NONGGAT002425.2	112	158	NM_205192.2	466	508	+	-68.13	FOXD1
TCONS_00018115	54	94	XM_015298448.2	4845	4892	+	-68.13	ARHGEF11
TCONS_00018115	54	94	XM_015298451.2	4877	4924	+	-68.13	ARHGEF11
NONGGAT016747.1	193	243	XM_015287239.2	4146	4197	+	-68.12	ARHGAP1
NONGGAT003660.2	352	391	XM_015281176.2	1207	1252	-	-68.11	LOC426355
NONGGAT005250.2	4709	4756	XM_025143354.1	2686	2733	+	-68.11	GRAMD1B
NONGGAT005250.2	4709	4756	XM_025143357.1	8426	8473	+	-68.11	GRAMD1B
TCONS_00007728	200	248	XM_025142032.1	9	51	+	-68.11	TSPOAP1
TCONS_00014926	245	290	XM_015283902.2	1451	1498	-	-68.11	HLX
TCONS_00014997	27	71	XM_015281805.2	153	193	-	-68.11	KAT2B
NONGGAT002425.2	114	158	XM_004946867.3	7	54	+	-68.1	NCOA6
TCONS_00014926	246	297	XM_015295564.2	84	132	+	-68.09	LOC101747660
TCONS_00007728	270	318	XM_004941584.3	185	231	+	-68.08	LRP4
TCONS_00007728	98	150	XM_015299442.2	540	588	-	-68.08	HOXB7
TCONS_00007728	98	150	XM_015299443.2	667	715	-	-68.08	HOXB7
TCONS_00007788	157	206	XM_015280047.2	4065	4110	-	-68.07	SETDB1
TCONS_00014997	285	333	XM_025143036.1	231	279	+	-68.07	SCMH1
NONGGAT011287.2	123	166	XM_015299997.1	1744	1793	-	-68.05	MISP
NONGGAT005621.2	160	208	XM_015299128.2	2015	2061	+	-68.04	SOX13
TCONS_00018115	53	93	XM_025145604.1	1111	1158	+	-68.04	EIF4B
NONGGAT000184.2	6	55	XM_025141936.1	2753	2801	+	-68.03	ORAI2
NONGGAT000222.2	35	82	XM_025148960.1	454	497	+	-68.03	SENP6
NONGGAT002425.2	3	53	XM_015279392.2	35	84	-	-68.03	MVB12B
TCONS_00014997	32	77	XM_015292321.2	152	199	-	-68.03	KIFC3
TCONS_00018115	54	106	XM_004945972.3	276	325	-	-68.03	SEC16A
NONGGAT003660.2	1491	1537	XM_015287771.2	3711	3759	+	-68.02	HCFC2
TCONS_00018115	59	105	XM_025143427.1	1594	1645	-	-68.02	IL6R
NONGGAT002425.2	111	157	NM_204600.1	26	73	-	-68.01	SOCS3
TCONS_00007728	200	244	NM_205192.2	165	212	+	-68.01	FOXD1
TCONS_00014926	179	224	XM_001235027.5	153	201	-	-68.01	RFLNA
NONGGAT002425.2	111	153	XM_015276995.2	3350	3393	+	-68	MFF
NONGGAT005621.2	172	213	XM_015299443.2	198	242	-	-68	HOXB7
TCONS_00018115	7	44	XM_015281152.2	1901	1943	+	-68	AOC1
NONGGAT016050.1	157	207	XM_025147402.1	3542	3595	+	-67.98	LOC112531695
TCONS_00014926	244	289	XM_025155592.1	4521	4569	+	-67.95	FAM222A
NONGGAT001393.2	28	73	XM_015281805.2	59	103	+	-67.94	KAT2B
NONGGAT003450.2	2279	2325	XM_015285678.2	50	98	+	-67.94	NWD2
NONGGAT000222.2	47	91	NM_205192.2	1157	1202	-	-67.93	FOXD1
TCONS_00007728	207	255	XM_004946718.3	370	417	-	-67.93	RNFT1
TCONS_00018115	13	56	XM_015297035.2	673	719	+	-67.93	RSG1
TCONS_00018115	82	128	XM_015297811.2	462	510	+	-67.93	SFPQ
TCONS_00022781	400	459	XM_025155743.1	208	264	-	-67.93	SIRT4
TCONS_00019139	569	615	XM_419032.6	3755	3800	+	-67.92	DDC
NONGGAT005249.2	390	446	XM_015299527.2	3652	3711	-	-67.9	CACNB1
NONGGAT005250.2	339	395	XM_015299527.2	3652	3711	-	-67.9	CACNB1
NONGGAT005621.2	161	217	XM_004948785.3	4144	4197	-	-67.88	MIER2
NONGGAT005621.2	161	217	XM_015300021.2	4120	4173	-	-67.88	MIER2
TCONS_00007728	276	321	XM_015291901.2	195	237	+	-67.87	FAM214A
TCONS_00007728	276	321	XM_015291902.2	195	237	+	-67.87	FAM214A
TCONS_00019139	551	599	XM_025150720.1	29	77	+	-67.86	TMEM229B
NONGGAT000222.2	40	87	XM_015291344.2	106	156	-	-67.85	SCLY
TCONS_00007728	101	152	XM_015281810.2	122	169	+	-67.85	TBC1D5
TCONS_00007728	168	217	XM_025150467.1	127	174	-	-67.85	AFF2
NONGGAT005621.2	162	208	XM_015279684.2	115	160	-	-67.84	FAM129B
TCONS_00018115	62	110	XM_004944209.3	52	99	-	-67.84	PLEKHF1
TCONS_00018115	83	135	XM_015283004.2	5810	5860	+	-67.84	TRHDE
NONGGAT002425.2	80	124	XM_015281651.2	239	286	+	-67.83	LRRFIP2
TCONS_00018115	53	105	XM_015298596.2	1281	1328	+	-67.83	UBAP2L
NONGGAT003660.2	1476	1520	XM_015289502.2	1165	1212	+	-67.81	CARF
NONGGAT005621.2	161	208	XM_015298228.2	5246	5297	-	-67.81	SIK3
NONGGAT005621.2	161	208	XM_015298232.2	5099	5150	-	-67.81	SIK3
NONGGAT011287.2	21	67	XM_004947113.3	4841	4884	-	-67.81	LOC100858256
TCONS_00007728	190	238	XM_015297719.2	89	133	+	-67.81	E2F2
TCONS_00007728	341	385	XM_015292437.2	209	258	+	-67.81	ANKRD27
NONGGAT005621.2	162	208	XM_015279684.2	115	160	-	-67.8	FAM129B
NONGGAT005621.2	165	213	XM_015299443.2	196	242	-	-67.8	HOXB7
NONGGAT002425.2	110	157	XM_025154464.1	211	259	+	-67.78	DENND6A
TCONS_00007728	110	159	XM_425925.6	2236	2289	-	-67.78	ZFHX4
TCONS_00018115	77	123	XM_015283110.2	99	151	+	-67.77	TMEM65
TCONS_00018115	82	128	XM_425925.6	2107	2156	+	-67.77	ZFHX4
NONGGAT000184.2	10	56	XM_004943237.3	85	137	+	-67.76	SOAT1
NONGGAT002425.2	89	134	XM_015276995.2	3891	3933	-	-67.76	MFF
TCONS_00007728	356	401	XM_025141344.1	212	258	+	-67.76	LOC112529973
TCONS_00014997	229	278	XM_025146849.1	170	214	-	-67.76	ATP8A2
NONGGAT003755.2	38	80	XM_015299083.2	332	376	-	-67.75	KLHDC8A
TCONS_00014997	28	74	XM_025155592.1	3097	3139	-	-67.75	FAM222A
NONGGAT016050.1	162	217	XM_015299145.2	1880	1925	+	-67.74	KCTD20
NONGGAT016050.1	162	217	XM_417950.5	1829	1874	+	-67.74	KCTD20
NONGGAT016747.1	130	179	XM_025145637.1	7578	7628	-	-67.74	PKNOX1
NONGGAT016747.1	130	179	XM_025145644.1	5852	5902	-	-67.74	PKNOX1
TCONS_00023816	464	510	NM_205192.2	467	514	+	-67.74	FOXD1
NONGGAT011485.2	143	198	XM_004944768.3	846	893	+	-67.73	SLC23A1
TCONS_00007728	111	159	XM_015299527.2	1101	1151	-	-67.73	CACNB1
NONGGAT000222.2	40	87	XM_025144881.1	175	220	+	-67.72	MOB3B
NONGGAT002425.2	33	82	NM_205192.2	189	238	-	-67.72	FOXD1
TCONS_00007728	156	203	XM_015282351.2	250	295	+	-67.72	TMEM245
NONGGAT000222.2	41	82	XM_004944030.3	171	211	+	-67.71	ZNF319
NONGGAT001393.2	18	67	XM_004944030.3	177	225	+	-67.71	ZNF319
NONGGAT003660.2	1477	1520	XM_015291096.2	5143	5186	-	-67.71	PFKFB3
NONGGAT005621.2	167	215	XM_015280047.2	4149	4193	+	-67.71	SETDB1
TCONS_00018115	55	110	XM_025143427.1	130	183	+	-67.71	IL6R
TCONS_00023816	410	459	XM_015295482.2	6496	6543	-	-67.71	CACNA1G
NONGGAT002425.2	92	141	XM_025142032.1	1487	1529	-	-67.7	TSPOAP1
TCONS_00007728	215	263	XM_004938665.3	21	67	+	-67.7	MTRF1
TCONS_00007728	275	320	XM_015295564.2	423	470	+	-67.7	LOC101747660
TCONS_00025883	68	119	XM_025154189.1	2398	2446	-	-67.69	CBFA2T3
NONGGAT010307.2	43	98	XM_015296429.2	695	747	+	-67.68	ZNF512B
TCONS_00007728	174	222	XM_025151559.1	18	67	+	-67.68	FOXP2
TCONS_00007728	195	238	NM_001006257.1	112	158	+	-67.68	JAM2
TCONS_00007728	345	396	XM_015274391.2	6431	6485	-	-67.68	SBF1
TCONS_00022781	9	64	XM_025152024.1	155	199	-	-67.68	LOC112529943
NONGGAT002061.2	271	322	XM_025145490.1	1422	1473	+	-67.67	CSAD
TCONS_00023816	409	457	XM_025141830.1	92	142	+	-67.67	USP43
TCONS_00023816	409	457	XM_025141831.1	92	142	+	-67.67	USP43
TCONS_00007788	94	141	XM_015290320.2	3600	3642	-	-67.66	MTA1
TCONS_00007799	188	234	XM_015295077.2	685	731	+	-67.66	CLC2BL2
NONGGAT000222.2	38	82	XM_015273094.2	4461	4506	+	-67.65	CLC2DL4
TCONS_00023816	232	276	XM_025144218.1	8083	8125	+	-67.64	MAP3K3
NONGGAT000222.2	35	79	XM_015282603.2	8262	8310	+	-67.63	RNF138
TCONS_00018115	80	123	XM_015296157.1	63	104	-	-67.63	SYNRG
NONGGAT000222.2	45	92	XM_015282351.2	202	248	+	-67.62	TMEM245
NONGGAT003660.2	365	410	XM_015298242.1	1510	1551	+	-67.61	TMPRSS13
TCONS_00007728	82	120	XM_025151753.1	1	41	-	-67.61	LCOR
TCONS_00014926	119	164	XM_015296863.2	2414	2462	+	-67.61	CDK11A
TCONS_00019139	569	613	XM_004949514.3	5984	6028	-	-67.61	KIAA1958
TCONS_00019139	729	783	XM_421789.5	7626	7680	+	-67.6	GRK5
TCONS_00023816	459	509	NM_001159698.1	27	72	+	-67.6	HSPH1
NONGGAT001393.2	97	143	XM_004944209.3	51	98	+	-67.58	PLEKHF1
TCONS_00007728	106	158	XM_015298619.2	5222	5275	-	-67.57	RPRD2
TCONS_00007728	375	414	XM_015284139.2	78	124	+	-67.57	NUDT4
TCONS_00014997	12	57	XM_015298448.2	4396	4446	-	-67.57	ARHGEF11
TCONS_00014997	12	57	XM_015298451.2	4428	4478	-	-67.57	ARHGEF11
NONGGAT002425.2	74	121	XM_015299276.2	75	120	+	-67.56	IFNAR1
NONGGAT005621.2	160	207	XM_015290320.2	3509	3564	-	-67.56	MTA1
TCONS_00007728	373	420	XM_015291901.2	497	537	-	-67.55	FAM214A
TCONS_00007728	373	420	XM_015291902.2	497	537	-	-67.55	FAM214A
NONGGAT002061.2	1612	1659	XM_015299128.2	2010	2060	+	-67.54	SOX13
NONGGAT002425.2	81	131	XM_015282281.2	1022	1068	-	-67.54	PAPD7
NONGGAT002425.2	81	131	XM_015282285.2	1022	1068	-	-67.54	PAPD7
TCONS_00014997	209	248	XM_025144631.1	2480	2524	-	-67.53	CD101
TCONS_00014926	198	243	XM_025148843.1	28	72	-	-67.52	KBTBD11
TCONS_00014997	252	304	XM_015288100.2	184	232	+	-67.52	JMJD1C
TCONS_00018115	70	110	XM_025150548.1	4106	4147	-	-67.52	TYRO3
TCONS_00018115	70	110	XM_025150549.1	4106	4147	-	-67.52	TYRO3
NONGGAT002425.2	102	149	XM_025143087.1	2575	2621	-	-67.48	ARID1A
TCONS_00018115	113	161	NM_001044673.1	5940	5984	+	-67.48	H1F0
NONGGAT011819.2	85	146	XM_001231863.5	8207	8262	+	-67.46	TPPP
NONGGAT011819.2	85	146	XM_025147612.1	8171	8226	+	-67.46	TPPP
NONGGAT016747.1	138	190	XM_015287239.2	4200	4252	+	-67.46	ARHGAP1
TCONS_00007728	162	210	XM_004949834.3	1775	1823	+	-67.46	PTCHD3L
TCONS_00007728	162	210	XM_425978.6	1258	1306	+	-67.46	PTCHD3
TCONS_00007728	98	155	XM_015292905.1	2	61	-	-67.46	DCAF1
TCONS_00014997	222	266	XM_004945912.3	2602	2649	-	-67.46	SETX
TCONS_00014997	222	266	XM_415453.6	2602	2649	-	-67.46	SETX
NONGGAT002425.2	2	49	NM_205192.2	1184	1228	-	-67.45	FOXD1
TCONS_00007728	212	264	XM_015281176.2	136	182	-	-67.45	LOC426355
NONGGAT002425.2	101	147	XM_015286493.2	25	73	+	-67.43	AKIP1
NONGGAT006544.2	454	498	XM_015297747.2	1491	1538	-	-67.43	L3MBTL4
TCONS_00023816	465	506	XM_015298228.2	2	46	+	-67.43	SIK3
TCONS_00023816	465	506	XM_015298232.2	2	46	+	-67.43	SIK3
NONGGAT002425.2	78	123	XM_015295818.1	3746	3788	+	-67.42	RAP1GAP2
NONGGAT002425.2	78	123	XM_015295820.2	3572	3614	+	-67.42	RAP1GAP2
NONGGAT002425.2	78	123	XM_015295821.2	3617	3659	+	-67.42	RAP1GAP2
TCONS_00018115	79	120	XM_015279935.2	14	60	+	-67.42	CDC42EP4
TCONS_00018115	1	40	XM_025151753.1	2	48	-	-67.41	LCOR
NONGGAT000222.2	31	75	NM_001006257.1	101	147	-	-67.4	JAM2
NONGGAT002061.2	1611	1658	XM_004946205.3	318	363	+	-67.4	BPTF
NONGGAT002425.2	104	142	XM_025141975.1	160	195	-	-67.4	VEZF1
NONGGAT002425.2	235	288	XM_419902.5	1626	1683	-	-67.4	COL21A1
TCONS_00014926	231	271	XM_025143087.1	3214	3259	+	-67.4	ARID1A
TCONS_00018115	112	160	XM_025148843.1	236	289	-	-67.39	KBTBD11
TCONS_00018115	72	118	XM_015291063.2	2055	2101	-	-67.38	BEST4
TCONS_00018115	72	123	XM_025153238.1	4855	4908	-	-67.38	ZBTB37
TCONS_00018115	59	105	XM_015282830.2	2126	2171	+	-67.37	TPD52
TCONS_00014997	213	256	XM_015283998.2	29	72	-	-67.36	QKI
TCONS_00018115	61	108	NM_205202.1	182	230	+	-67.36	B4GALT1
NONGGAT005249.2	365	414	XM_025145730.1	5036	5084	-	-67.34	RASAL3
NONGGAT005250.2	314	363	XM_025145730.1	5036	5084	-	-67.34	RASAL3
TCONS_00007728	391	436	XM_025143087.1	2704	2750	-	-67.34	ARID1A
TCONS_00023816	415	460	NM_205192.2	1151	1193	-	-67.34	FOXD1
NONGGAT002425.2	10	54	NM_205192.2	600	646	+	-67.32	FOXD1
NONGGAT002425.2	37	87	XM_015277466.1	2332	2378	-	-67.32	FAM214B
NONGGAT002425.2	37	87	XM_015277467.1	2183	2229	-	-67.32	FAM214B
NONGGAT002425.2	39	83	XM_015282406.2	1282	1329	-	-67.32	NR4A3
NONGGAT005250.2	4830	4879	XM_015275963.2	40	95	+	-67.32	ATXN1
TCONS_00014997	32	74	XM_015283682.2	43	82	+	-67.31	THADA
TCONS_00014997	32	74	XM_015283684.2	43	82	+	-67.31	THADA
TCONS_00018115	81	123	XM_015277466.1	3231	3280	-	-67.31	FAM214B
TCONS_00018115	81	123	XM_015277467.1	3082	3131	-	-67.31	FAM214B
NONGGAT001393.2	23	67	XM_025152585.1	1	43	+	-67.3	TMEM169
NONGGAT003660.2	353	402	XM_015286687.2	5705	5757	-	-67.3	DUSP8
NONGGAT011287.2	96	143	XM_015275853.1	3103	3149	+	-67.3	TNS3
NONGGAT011287.2	96	143	XM_025147237.1	3040	3086	+	-67.3	TNS3
NONGGAT011287.2	96	143	XM_025147238.1	3028	3074	+	-67.3	TNS3
NONGGAT011287.2	96	143	XM_025147242.1	2932	2978	+	-67.3	TNS3
TCONS_00018115	88	140	XM_025149734.1	147	196	+	-67.29	SUCLG1
TCONS_00022781	523	572	XM_015300579.2	3710	3759	-	-67.29	LOC426820
NONGGAT000184.2	10	57	XM_025148599.1	278	325	-	-67.28	PLCB4
NONGGAT002061.2	213	266	NM_001030898.2	2190	2240	-	-67.28	CSF3R
TCONS_00023816	222	260	XM_003642962.4	707	750	-	-67.28	LOC426155
NONGGAT001393.2	167	214	XM_015289710.1	1205	1245	-	-67.27	LOC107049146
TCONS_00023816	401	447	NM_205192.2	1140	1183	-	-67.27	FOXD1
NONGGAT002425.2	93	138	XM_015300190.1	1106	1144	-	-67.26	TPM4
NONGGAT002425.2	94	139	XM_015286474.2	5247	5289	+	-67.26	SCUBE2
NONGGAT003660.2	354	405	XM_015291901.2	479	528	-	-67.26	FAM214A
NONGGAT003660.2	354	405	XM_015291902.2	479	528	-	-67.26	FAM214A
NONGGAT005621.2	166	221	XM_015292905.1	7	56	-	-67.26	DCAF1
NONGGAT005621.2	172	214	XM_015280054.2	665	712	+	-67.26	ADAMTS4
NONGGAT005621.2	172	214	XM_015280054.2	665	712	+	-67.26	ADAMTS4
NONGGAT005621.2	172	214	XM_015280054.2	665	712	+	-67.26	ADAMTS4
TCONS_00007728	111	155	XM_015281810.2	123	167	+	-67.26	TBC1D5
TCONS_00023816	370	415	XM_015298448.2	672	718	-	-67.26	ARHGEF11
TCONS_00023816	370	415	XM_015298451.2	680	726	-	-67.26	ARHGEF11
NONGGAT005621.2	172	213	XM_015299443.2	198	242	-	-67.25	HOXB7
NONGGAT001393.2	10	56	NM_213575.1	4	44	-	-67.24	MID1IP1
TCONS_00014926	177	224	NM_205192.2	1212	1259	+	-67.23	FOXD1
TCONS_00014997	28	73	XM_025145730.1	213	253	+	-67.22	RASAL3
NONGGAT001393.2	22	68	XM_015282354.2	52	96	-	-67.21	FHOD3
NONGGAT002425.2	112	158	XM_025145754.1	2044	2095	+	-67.21	EVI5L
NONGGAT006544.2	615	664	XM_025153927.1	1114	1166	-	-67.21	AP3B2
TCONS_00007728	114	158	XM_015275600.1	21	69	-	-67.21	CAMKK2
NONGGAT002425.2	99	150	XM_015281164.2	5741	5787	-	-67.2	MAP4
TCONS_00018115	1	44	XM_015286378.2	35	84	-	-67.2	AMPD3
NONGGAT002425.2	108	157	NM_205051.1	2	44	+	-67.19	CENPC
TCONS_00007728	375	419	XM_015292330.2	620	665	+	-67.19	ADGRG1
TCONS_00023816	217	262	XM_025145730.1	6258	6304	+	-67.19	RASAL3
NONGGAT003755.2	33	74	XM_025149372.1	378	426	+	-67.18	SASH1
TCONS_00014997	237	283	XM_015296175.2	2005	2047	-	-67.18	MSI2
TCONS_00014997	237	283	XM_015296182.2	1888	1930	-	-67.18	MSI2
TCONS_00014997	237	283	XM_015296185.2	1718	1760	-	-67.18	MSI2
NONGGAT000184.2	12	61	XM_015286474.2	5115	5164	+	-67.17	SCUBE2
NONGGAT002425.2	115	160	XM_004940005.3	379	426	-	-67.16	TRPS1
NONGGAT005250.2	4927	4977	XM_025143354.1	2465	2515	+	-67.16	GRAMD1B
NONGGAT005250.2	4927	4977	XM_025143357.1	8205	8255	+	-67.16	GRAMD1B
TCONS_00007728	166	218	XM_015277680.2	138	183	+	-67.16	NPAS2
TCONS_00014997	208	256	XM_025143087.1	3745	3791	+	-67.16	ARID1A
TCONS_00018115	60	107	XM_001234771.5	234	282	+	-67.16	LOC771494
TCONS_00007728	156	201	XM_025143087.1	2903	2947	+	-67.15	ARID1A
NONGGAT002425.2	82	121	XM_025150622.1	126	168	+	-67.14	TEAD1
NONGGAT006544.2	415	465	XM_015281152.2	1895	1939	+	-67.14	AOC1
TCONS_00007728	101	152	XM_015295517.2	2539	2593	+	-67.14	EPN3
TCONS_00014997	285	337	XM_004949834.3	1376	1426	-	-67.14	PTCHD3L
TCONS_00023816	224	264	XM_015281164.2	5815	5861	-	-67.14	MAP4
TCONS_00018115	79	122	XM_015292379.2	163	211	+	-67.13	CHD9
TCONS_00018115	79	122	XM_015292381.2	165	213	+	-67.13	CHD9
NONGGAT002425.2	111	155	XM_015293515.2	168	209	-	-67.12	ANKHD1
NONGGAT005621.2	172	213	XM_015299443.2	198	242	-	-67.11	HOXB7
NONGGAT016050.1	180	231	XM_015277054.2	9156	9207	+	-67.11	VAMP2
NONGGAT005621.2	164	207	XM_015302248.1	69	114	-	-67.1	TAB3
TCONS_00007728	110	154	XM_425925.6	2267	2314	-	-67.1	ZFHX4
NONGGAT003755.2	16	65	XM_004946867.3	75	122	+	-67.09	NCOA6
NONGGAT005621.2	169	207	XM_004938804.3	4330	4368	-	-67.09	SGCG
TCONS_00007728	176	223	XM_003640556.4	90	138	-	-67.09	KLF12
NONGGAT005621.2	172	213	XM_015299443.2	198	242	-	-67.08	HOXB7
TCONS_00018115	60	110	XM_015284139.2	183	230	-	-67.08	NUDT4
NONGGAT000222.2	31	77	XM_015276995.2	4070	4117	-	-67.07	MFF
TCONS_00010587	195	241	XM_015282406.2	636	679	-	-67.07	NR4A3
NONGGAT007484.2	265	315	NM_204667.1	2075	2124	+	-67.06	MMP9
TCONS_00007728	395	439	XM_015295564.2	303	346	+	-67.06	LOC101747660
NONGGAT002425.2	95	148	XM_025141830.1	824	870	+	-67.05	USP43
NONGGAT002425.2	95	148	XM_025141831.1	824	870	+	-67.05	USP43
TCONS_00007728	109	158	XM_003642356.4	36	85	-	-67.05	SPAG9
TCONS_00007728	200	251	XM_015275626.1	98	147	+	-67.05	SCARB1
TCONS_00007728	291	332	XM_025143087.1	2733	2780	+	-67.04	ARID1A
TCONS_00014997	13	58	XM_015278879.2	246	291	-	-67.04	HYKK
TCONS_00018115	88	129	NM_205253.2	28	73	-	-67.04	CEBPB
NONGGAT005621.2	165	214	XM_015299442.2	537	586	-	-67.03	HOXB7
NONGGAT005621.2	165	214	XM_015299443.2	664	713	-	-67.03	HOXB7
TCONS_00007728	72	116	XM_015274391.2	52	98	-	-67.02	SBF1
NONGGAT000184.2	19	63	XM_015280187.2	441	488	+	-67.01	KIAA2026
TCONS_00007728	351	399	XM_015282736.1	31	77	+	-67	MYBL1
TCONS_00007728	377	427	XM_004941096.3	2227	2273	-	-67	PRKG2
TCONS_00007728	394	439	XM_004941096.3	2136	2179	+	-67	PRKG2
TCONS_00023816	413	453	XM_004940327.3	77	119	+	-67	SESN1
TCONS_00007728	168	215	XM_015282351.2	223	271	-	-66.99	TMEM245
TCONS_00007728	92	145	NM_001079495.2	24	72	-	-66.99	ARPC1A
NONGGAT002425.2	110	159	XM_015283902.2	660	704	-	-66.98	HLX
NONGGAT005621.2	167	211	XM_015280054.2	659	712	+	-66.98	ADAMTS4
TCONS_00014926	180	224	XM_003642962.4	1238	1279	+	-66.98	LOC426155
TCONS_00018115	73	123	XM_015290988.2	4336	4389	-	-66.98	ST3GAL3
NONGGAT002425.2	112	159	XM_025152083.1	70	113	-	-66.97	ACVR1
NONGGAT007484.2	162	211	XM_015283902.2	822	865	-	-66.97	HLX
TCONS_00007728	110	157	XM_025154746.1	81	134	+	-66.97	MAGI1
TCONS_00014997	42	86	XM_025149372.1	396	442	+	-66.97	SASH1
TCONS_00010587	195	242	XM_015296152.1	46	94	-	-66.96	NFKBIZ
TCONS_00010587	195	242	XM_015296165.1	46	94	-	-66.96	NFKBIZ
TCONS_00014997	200	241	XM_015294665.1	2676	2721	+	-66.96	WDR24
TCONS_00014997	206	254	NM_204165.1	219	266	+	-66.96	FBLN1
TCONS_00007728	99	150	XM_004948785.3	4147	4199	-	-66.94	MIER2
TCONS_00007728	99	150	XM_015300021.2	4123	4175	-	-66.94	MIER2
TCONS_00014926	178	224	XM_025143036.1	776	816	+	-66.94	SCMH1
NONGGAT002425.2	114	156	XM_015279049.2	295	335	-	-66.92	NEO1
NONGGAT007484.2	33	84	XM_015295517.2	2539	2592	+	-66.92	EPN3
TCONS_00018115	3	47	XM_025151753.1	10	54	-	-66.92	LCOR
TCONS_00007728	178	222	XM_015280244.2	53	99	-	-66.91	TJP2
NONGGAT005621.2	161	208	XM_015281978.2	180	225	-	-66.9	ADAM22
NONGGAT010300.2	18	66	XM_015282406.2	354	396	-	-66.9	NR4A3
NONGGAT000222.2	32	78	XM_015289009.2	142	187	-	-66.89	INPP5A
NONGGAT002425.2	101	148	XM_025141482.1	10	52	+	-66.89	EXD3
TCONS_00007728	377	421	XM_015276917.1	35	80	-	-66.89	PIK3CB
NONGGAT002425.2	96	142	XM_025150950.1	132	171	+	-66.87	TMEM86A
NONGGAT000222.2	39	84	XM_015282201.2	381	422	+	-66.86	ZCCHC2
NONGGAT000222.2	39	84	XM_418991.5	381	422	+	-66.86	ZCCHC2
NONGGAT000222.2	43	89	NM_001030898.2	2347	2394	-	-66.84	CSF3R
NONGGAT002425.2	98	141	XM_015289710.1	477	520	+	-66.84	LOC107049146
NONGGAT010300.2	19	65	NM_001006257.1	135	179	+	-66.84	JAM2
TCONS_00007728	291	338	XM_015289059.2	119	164	-	-66.83	ZRANB1
NONGGAT002425.2	110	153	XM_015290836.2	192	234	+	-66.82	LPAR3
NONGGAT002425.2	127	177	XM_015294825.2	3037	3085	-	-66.82	ITGAD
NONGGAT002425.2	127	177	XM_025155181.1	3036	3084	-	-66.82	ITGAD
TCONS_00007728	107	154	XM_015290428.2	1740	1787	+	-66.81	PRRC2C
NONGGAT005621.2	164	208	XM_025145490.1	228	280	-	-66.8	CSAD
TCONS_00014997	25	67	XM_025149044.1	12	57	-	-66.8	RYR2
TCONS_00018115	72	112	XM_025143427.1	358	397	-	-66.8	IL6R
TCONS_00007728	75	118	XM_004944030.3	183	224	+	-66.79	ZNF319
TCONS_00014997	35	74	XM_004941096.3	2137	2182	+	-66.79	PRKG2
TCONS_00018115	52	102	XM_015289410.2	680	722	+	-66.79	SATB2
TCONS_00018115	52	102	XM_015289411.2	960	1002	+	-66.79	SATB2
TCONS_00018115	52	102	XM_015289412.2	266	308	+	-66.79	SATB2
NONGGAT000222.2	43	90	XM_004941584.3	178	224	+	-66.78	LRP4
TCONS_00014997	203	250	XM_015281805.2	21	64	-	-66.78	KAT2B
NONGGAT003660.2	83	151	XM_015291541.2	4933	4995	-	-66.77	EIF4G1
NONGGAT003660.2	83	151	XM_025153664.1	5484	5546	-	-66.77	EIF4G1
TCONS_00014997	25	65	XM_015297946.2	223	271	+	-66.77	IL18
TCONS_00007728	176	223	XM_015286378.2	137	185	+	-66.76	AMPD3
TCONS_00014926	178	224	XM_025153387.1	3	44	+	-66.76	MBNL1
TCONS_00018115	68	110	XM_015298619.2	244	286	-	-66.76	RPRD2
NONGGAT000222.2	19	63	XM_421648.6	508	548	-	-66.75	GDF10
NONGGAT001393.2	86	130	XM_025143427.1	160	204	-	-66.75	IL6R
NONGGAT005621.2	160	208	XM_015279684.2	113	160	-	-66.75	FAM129B
TCONS_00023816	465	515	XM_025141975.1	167	215	-	-66.75	VEZF1
NONGGAT001393.2	4	47	XM_004941529.3	47	88	+	-66.74	ANO1
NONGGAT001393.2	4	47	XM_004941530.3	49	90	+	-66.74	ANO1
NONGGAT000222.2	45	89	NM_205192.2	482	530	+	-66.73	FOXD1
NONGGAT002566.2	912	959	XM_025143795.1	138	185	+	-66.73	SLC35A5
NONGGAT003660.2	367	410	XM_025145622.1	1100	1139	-	-66.73	FRMD8
NONGGAT003755.2	8	55	XM_015297811.2	392	440	+	-66.73	SFPQ
TCONS_00007788	854	908	XM_015299442.2	535	589	-	-66.73	HOXB7
TCONS_00007788	854	908	XM_015299443.2	662	716	-	-66.73	HOXB7
NONGGAT006544.2	591	637	XM_025143625.1	905	951	-	-66.72	TOMM40L
TCONS_00014997	30	72	XM_025153064.1	131	177	+	-66.72	ZNF648
NONGGAT000184.2	19	67	XM_015282406.2	345	396	+	-66.71	NR4A3
NONGGAT011287.2	79	125	NM_001257283.2	1355	1402	+	-66.71	MCL1
NONGGAT000184.2	19	67	XM_004940327.3	47	94	+	-66.69	SESN1
NONGGAT005621.2	164	222	XM_025142936.1	2406	2452	-	-66.69	BIN3
TCONS_00007728	378	428	XM_025142516.1	134	181	-	-66.69	SAMD11
TCONS_00014926	181	224	XM_015280187.2	608	653	-	-66.69	KIAA2026
TCONS_00018115	96	138	XM_025141344.1	843	884	-	-66.69	LOC112529973
NONGGAT002425.2	123	169	XM_025154746.1	378	423	-	-66.68	MAGI1
NONGGAT003660.2	1514	1551	XM_015284396.2	10107	10152	-	-66.68	SIPA1L2
NONGGAT003660.2	1514	1551	XM_015284397.2	10029	10074	-	-66.68	SIPA1L2
NONGGAT003660.2	1514	1551	XM_015284398.2	9975	10020	-	-66.68	SIPA1L2
NONGGAT003660.2	1514	1551	XM_419564.6	10083	10128	-	-66.68	SIPA1L2
NONGGAT005621.2	163	214	XM_015299442.2	535	586	-	-66.68	HOXB7
NONGGAT005621.2	163	214	XM_015299443.2	662	713	-	-66.68	HOXB7
TCONS_00014926	237	293	XM_015289318.2	25	78	-	-66.68	MAP2
TCONS_00014926	237	293	XM_015289330.2	25	78	-	-66.68	MAP2
NONGGAT001393.2	15	61	XM_025141830.1	238	286	+	-66.67	USP43
NONGGAT001393.2	15	61	XM_025141831.1	238	286	+	-66.67	USP43
TCONS_00018115	95	138	NM_001257283.2	241	284	+	-66.67	MCL1
TCONS_00007728	91	139	XM_425925.6	2248	2296	-	-66.66	ZFHX4
TCONS_00014997	214	259	XM_015300184.2	14	60	+	-66.66	KDM4B
TCONS_00018115	1	39	XM_015298228.2	66	103	-	-66.66	SIK3
TCONS_00018115	1	39	XM_015298232.2	66	103	-	-66.66	SIK3
TCONS_00018115	57	110	XM_025152692.1	883	938	-	-66.66	PARP14
TCONS_00023816	398	449	XM_015277971.2	34	89	+	-66.66	RBBP8
TCONS_00023816	470	506	XM_025141975.1	3	43	-	-66.66	VEZF1
NONGGAT011287.2	80	126	XM_004947701.3	14	58	-	-66.65	PTAFR
TCONS_00007728	209	255	XM_015282406.2	569	618	-	-66.65	NR4A3
TCONS_00014997	24	73	XM_015275212.2	1046	1093	-	-66.65	DACH1
TCONS_00014997	24	73	XM_015275228.2	328	375	-	-66.65	DACH1
TCONS_00014997	32	73	XM_015275963.2	82	124	+	-66.65	ATXN1
NONGGAT002425.2	110	155	XM_015280678.2	41	81	+	-66.64	DMXL1
NONGGAT002425.2	110	155	XM_015280679.2	41	81	+	-66.64	DMXL1
TCONS_00014997	25	64	XM_025155547.1	377	426	-	-66.64	AIFM3
NONGGAT002061.2	1606	1659	XM_015291901.2	131	175	+	-66.62	FAM214A
NONGGAT002061.2	1606	1659	XM_015291902.2	131	175	+	-66.62	FAM214A
NONGGAT002425.2	32	80	XM_015296157.1	39	86	+	-66.62	SYNRG
NONGGAT010300.2	19	65	XM_015275937.2	83	128	-	-66.62	NFATC1
NONGGAT001393.2	27	70	XM_025154496.1	245	291	+	-66.61	EDEM1
NONGGAT001393.2	5	53	NM_205192.2	597	641	+	-66.61	FOXD1
NONGGAT002425.2	103	150	XM_015282201.2	293	337	-	-66.6	ZCCHC2
NONGGAT002425.2	103	150	XM_418991.5	293	337	-	-66.6	ZCCHC2
TCONS_00014926	110	156	XM_004941738.3	56	104	-	-66.6	HEATR5A
TCONS_00014997	19	66	XM_015301282.2	485	532	+	-66.6	DOCK2L
NONGGAT002717.2	1054	1100	XM_015282603.2	1653	1701	+	-66.59	RNF138
NONGGAT010300.2	22	67	XM_015301073.2	443	488	+	-66.59	PRDM15
TCONS_00014926	180	226	XM_015286474.2	5349	5393	+	-66.59	SCUBE2
TCONS_00023816	429	479	XM_015281805.2	6	47	+	-66.58	KAT2B
NONGGAT000184.2	14	61	XM_015283902.2	302	349	-	-66.57	HLX
NONGGAT001393.2	5	53	XM_004944030.3	1019	1061	-	-66.57	ZNF319
TCONS_00007728	394	440	XM_015282201.2	428	470	-	-66.57	ZCCHC2
TCONS_00007728	394	440	XM_418991.5	428	470	-	-66.57	ZCCHC2
TCONS_00014997	25	68	XM_025144081.1	29	71	+	-66.57	PDKI2
NONGGAT001393.2	85	130	XM_015292321.2	42	90	+	-66.56	KIFC3
NONGGAT002425.2	91	138	XM_015298619.2	33	71	+	-66.56	RPRD2
NONGGAT003450.2	2286	2337	XM_015278143.2	82	138	+	-66.56	PDGFD
NONGGAT003755.2	49	96	NM_001006569.3	131	180	-	-66.56	CENPL
TCONS_00014997	208	253	XM_415936.6	53	100	+	-66.56	KIF21A
TCONS_00018115	78	123	XM_015299527.2	4757	4800	+	-66.56	CACNB1
NONGGAT003755.2	27	76	XM_015295818.1	3592	3641	-	-66.55	RAP1GAP2
NONGGAT003755.2	27	76	XM_015295820.2	3418	3467	-	-66.55	RAP1GAP2
NONGGAT003755.2	27	76	XM_015295821.2	3463	3512	-	-66.55	RAP1GAP2
TCONS_00007728	277	318	XM_015280187.2	305	346	+	-66.55	KIAA2026
TCONS_00014997	257	303	XM_004946205.3	8695	8738	-	-66.54	BPTF
NONGGAT002425.2	114	159	XM_015276858.1	671	716	-	-66.53	NGEF
NONGGAT007484.2	250	294	XM_025148846.1	168	214	-	-66.53	B3GALNT2
NONGGAT011287.2	135	179	XM_015281153.2	370	416	+	-66.53	AOC1
TCONS_00014926	181	224	XM_025154496.1	161	201	+	-66.53	EDEM1
TCONS_00023816	361	405	XM_004944030.3	173	220	+	-66.53	ZNF319
NONGGAT000222.2	49	98	XM_015281651.2	220	265	-	-66.52	LRRFIP2
NONGGAT003660.2	385	433	XM_015299128.2	2015	2057	+	-66.52	SOX13
TCONS_00018115	504	553	XM_015285363.2	4178	4228	+	-66.52	PCDH10
NONGGAT010300.2	3	48	XM_025152692.1	581	627	-	-66.51	PARP14
TCONS_00019139	570	613	XM_025150720.1	15	58	+	-66.51	TMEM229B
NONGGAT000222.2	32	74	XM_015282351.2	221	258	+	-66.5	TMEM245
TCONS_00023816	128	174	XM_015292437.2	270	315	+	-66.49	ANKRD27
NONGGAT002425.2	55	102	XM_025154746.1	2544	2590	-	-66.48	MAGI1
NONGGAT002425.2	73	115	XM_015282201.2	110	159	-	-66.48	ZCCHC2
NONGGAT002425.2	73	115	XM_418991.5	110	159	-	-66.48	ZCCHC2
TCONS_00007728	187	234	XM_004935336.3	29	70	+	-66.48	RD3
TCONS_00013698	472	515	XM_025142724.1	1014	1055	-	-66.48	KLHL21
TCONS_00018115	81	128	XM_015284331.2	1406	1457	-	-66.48	NET1
NONGGAT003660.2	382	427	XM_015299527.2	1102	1149	-	-66.47	CACNB1
TCONS_00014926	177	220	XM_015276858.1	665	711	+	-66.47	NGEF
TCONS_00018115	74	118	XM_015283998.2	191	235	-	-66.47	QKI
NONGGAT003755.2	27	76	XM_015295680.2	2005	2054	+	-66.46	HIC1
NONGGAT002425.2	88	132	XM_025154615.1	2136	2178	+	-66.45	IP6K1
NONGGAT003755.2	52	97	XM_015289410.2	347	394	+	-66.45	SATB2
NONGGAT001393.2	17	63	XM_025141830.1	230	274	+	-66.44	USP43
NONGGAT001393.2	17	63	XM_025141831.1	230	274	+	-66.44	USP43
NONGGAT001393.2	29	74	XM_015289410.2	270	312	-	-66.44	SATB2
NONGGAT002425.2	115	154	XM_015278674.2	126	171	-	-66.44	SGMS1
NONGGAT011485.2	142	185	XM_015297176.2	88	131	+	-66.44	FBLIM1
TCONS_00014926	181	227	XM_015299391.2	497	544	-	-66.44	TLK2
TCONS_00014926	181	227	XM_025144234.1	497	544	-	-66.44	TLK2
TCONS_00023816	412	448	XM_015289984.2	28	71	-	-66.44	KALRN
NONGGAT002425.2	117	159	XM_015283902.2	732	777	-	-66.43	HLX
TCONS_00014997	40	85	XM_015283004.2	6186	6234	+	-66.43	TRHDE
TCONS_00018115	81	127	XM_025150456.1	1285	1334	-	-66.43	RTKN
TCONS_00018115	81	127	XM_025150458.1	1174	1223	-	-66.43	RTKN
TCONS_00023816	430	479	NM_001030851.1	270	314	-	-66.43	PPP1R16B
TCONS_00023816	430	479	XM_015296355.2	437	481	-	-66.43	PPP1R16B
NONGGAT002425.2	88	135	XM_015289940.2	348	393	+	-66.42	PPARA
TCONS_00014926	181	224	XM_025141830.1	209	251	-	-66.42	USP43
TCONS_00014926	181	224	XM_025141831.1	209	251	-	-66.42	USP43
NONGGAT002425.2	80	121	NM_205192.2	529	577	+	-66.41	FOXD1
NONGGAT010300.2	2	46	XM_015282736.1	118	165	-	-66.41	MYBL1
TCONS_00023816	358	406	XM_015299391.2	23	72	-	-66.41	TLK2
TCONS_00023816	358	406	XM_025144234.1	23	72	-	-66.41	TLK2
TCONS_00023816	463	509	XM_015280678.2	28	70	+	-66.41	DMXL1
TCONS_00023816	463	509	XM_015280679.2	28	70	+	-66.41	DMXL1
TCONS_00007728	79	121	XM_015278922.2	2241	2285	+	-66.4	FAM81A
TCONS_00014997	31	74	XM_015298236.2	67	112	+	-66.4	BACE1
TCONS_00014997	31	74	XM_015298238.2	67	112	+	-66.4	BACE1
TCONS_00014997	30	74	XM_015279426.2	77	118	-	-66.39	STRBP
NONGGAT000222.2	81	127	XM_025150950.1	13	57	-	-66.38	TMEM86A
NONGGAT003660.2	381	432	XM_015279790.2	5510	5554	+	-66.38	RXRA
TCONS_00014926	184	227	XM_015297806.2	5019	5063	-	-66.38	ZMYM4
TCONS_00014926	184	227	XM_417783.6	5311	5355	-	-66.38	ZMYM4
TCONS_00014997	18	62	XM_015285765.2	8	57	-	-66.38	TBC1D14
TCONS_00023816	429	478	XM_015276662.2	190	236	+	-66.38	SH3D19
TCONS_00010587	46	92	XM_025150456.1	1797	1843	-	-66.37	RTKN
TCONS_00010587	46	92	XM_025150458.1	1686	1732	-	-66.37	RTKN
NONGGAT003755.2	9	58	XM_015296175.2	84	135	-	-66.36	MSI2
NONGGAT003755.2	9	58	XM_015296182.2	84	135	-	-66.36	MSI2
NONGGAT003755.2	9	58	XM_015296185.2	84	135	-	-66.36	MSI2
TCONS_00018115	52	98	XM_015293979.2	11	57	+	-66.36	SLC25A48
NONGGAT002425.2	128	177	XM_025143036.1	548	590	-	-66.35	SCMH1
TCONS_00007728	216	260	XM_025149434.1	225	275	+	-66.35	CCDC88A
TCONS_00007728	354	402	XM_004935336.3	4	46	+	-66.33	RD3
NONGGAT002425.2	113	157	XM_015281877.2	137	183	+	-66.32	DGKB
NONGGAT005621.2	148	193	XM_015299128.2	2031	2075	+	-66.32	SOX13
TCONS_00013698	203	246	XM_025141402.1	1287	1330	-	-66.32	NPDC1
NONGGAT002425.2	75	120	XM_015281805.2	66	109	-	-66.31	KAT2B
NONGGAT005621.2	172	215	XM_025149695.1	1977	2028	+	-66.31	PI4K2B
TCONS_00023816	221	263	XM_025144218.1	8096	8144	+	-66.31	MAP3K3
NONGGAT002425.2	117	157	NM_001159698.1	34	79	+	-66.3	HSPH1
TCONS_00007728	114	158	XM_015275600.1	21	69	-	-66.3	CAMKK2
TCONS_00018115	72	112	XM_015278296.2	39	84	-	-66.3	C1GALT1C1
TCONS_00023816	460	506	XM_015273094.2	4471	4517	+	-66.3	CLC2DL4
TCONS_00007728	168	213	XM_015293979.2	28	74	-	-66.28	SLC25A48
TCONS_00018115	78	128	XM_015278387.2	28	78	+	-66.28	RAB9B
TCONS_00023816	463	506	XM_015281877.2	206	248	+	-66.28	DGKB
TCONS_00023816	477	524	XM_004940909.3	63	109	+	-66.27	RAPGEF2
NONGGAT000222.2	31	77	XM_025153413.1	2693	2742	-	-66.26	C9H2ORF82
NONGGAT013205.1	201	250	XM_025152470.1	49	102	+	-66.26	DIP2A
NONGGAT002425.2	10	57	XM_015282281.2	171	219	+	-66.25	PAPD7
NONGGAT002425.2	10	57	XM_015282285.2	171	219	+	-66.25	PAPD7
NONGGAT005621.2	167	210	XM_015280047.2	4148	4193	+	-66.25	SETDB1
TCONS_00018115	53	101	NM_205192.2	524	571	+	-66.25	FOXD1
TCONS_00018115	54	103	XM_015295341.2	659	707	+	-66.25	ZDHHC23
TCONS_00018115	79	123	XM_015281978.2	150	190	+	-66.25	ADAM22
NONGGAT002425.2	78	117	XM_015298448.2	203	246	-	-66.24	ARHGEF11
NONGGAT002425.2	115	158	XM_025150950.1	85	128	-	-66.23	TMEM86A
TCONS_00014926	265	311	XM_015290988.2	85	127	-	-66.23	ST3GAL3
TCONS_00018115	73	120	XM_015291901.2	489	534	+	-66.23	FAM214A
TCONS_00018115	73	120	XM_015291902.2	489	534	+	-66.23	FAM214A
NONGGAT000222.2	50	90	XM_420138.6	334	377	+	-66.22	OCRL
NONGGAT001393.2	187	230	XM_015289059.2	126	171	+	-66.22	ZRANB1
TCONS_00007728	98	150	XM_015299442.2	540	588	-	-66.22	HOXB7
TCONS_00007728	98	150	XM_015299443.2	667	715	-	-66.22	HOXB7
TCONS_00014926	42	86	XM_015282354.2	1714	1766	-	-66.22	FHOD3
NONGGAT000222.2	45	91	XM_015279684.2	120	168	-	-66.21	FAM129B
NONGGAT000222.2	46	91	XM_417189.6	127	177	-	-66.21	FAM76B
NONGGAT002425.2	113	155	XM_015283998.2	224	270	+	-66.21	QKI
NONGGAT002717.2	730	778	NM_204693.1	308	352	-	-66.2	MBD4
NONGGAT003755.2	34	83	XM_015281448.1	101	143	+	-66.2	DFNA5
TCONS_00014997	30	76	NM_001006257.1	47	94	-	-66.2	JAM2
TCONS_00018115	121	165	XM_015294875.2	6559	6613	+	-66.2	NOS1
NONGGAT006544.2	452	501	XM_015279770.2	3541	3586	-	-66.19	RALGDS
TCONS_00007728	98	150	XM_015299442.2	540	588	-	-66.18	HOXB7
TCONS_00007728	98	150	XM_015299443.2	667	715	-	-66.18	HOXB7
TCONS_00014926	109	156	XM_015287909.2	90	137	-	-66.18	SIX4
TCONS_00018115	81	129	XM_025153819.1	2099	2143	-	-66.18	CSNK1G1
TCONS_00023816	473	512	XM_015296655.2	1203	1240	+	-66.18	CABLES2
NONGGAT002425.2	104	152	XM_025150456.1	1557	1603	+	-66.17	RTKN
NONGGAT002425.2	104	152	XM_025150458.1	1446	1492	+	-66.17	RTKN
TCONS_00007728	108	157	XM_003640556.4	22	66	-	-66.17	KLF12
TCONS_00007728	380	423	XM_015295564.2	318	364	+	-66.17	LOC101747660
TCONS_00014997	27	72	NM_001002856.1	236	285	+	-66.17	IFI27L2
TCONS_00014997	27	72	XM_015297642.2	313	362	+	-66.17	IFI27L2
NONGGAT005621.2	164	208	XM_015298228.2	5249	5297	-	-66.16	SIK3
NONGGAT005621.2	164	208	XM_015298232.2	5102	5150	-	-66.16	SIK3
TCONS_00007728	110	161	XM_425925.6	2267	2314	-	-66.16	ZFHX4
TCONS_00018115	62	111	XM_015292780.2	7	50	-	-66.16	C12H3orf18
NONGGAT005621.2	166	221	XM_015299895.2	5211	5266	-	-66.15	TCF3
TCONS_00007728	353	400	XM_015289429.2	195	233	+	-66.15	ADAM23
TCONS_00014997	25	72	XM_004945983.3	66	103	+	-66.15	QSOX2
NONGGAT000184.2	3	52	XM_015295818.1	4387	4438	+	-66.14	RAP1GAP2
NONGGAT000184.2	3	52	XM_015295820.2	4213	4264	+	-66.14	RAP1GAP2
NONGGAT000184.2	3	52	XM_015295821.2	4258	4309	+	-66.14	RAP1GAP2
NONGGAT000222.2	49	85	XM_025143036.1	706	751	+	-66.14	SCMH1
NONGGAT000222.2	62	110	XM_025145637.1	100	143	+	-66.13	PKNOX1
TCONS_00018115	104	153	XM_025153308.1	1037	1085	-	-66.13	GPR149
TCONS_00023816	463	506	XM_025141830.1	24	66	+	-66.13	USP43
TCONS_00023816	463	506	XM_025141831.1	24	66	+	-66.13	USP43
NONGGAT000184.2	18	62	NM_001030879.1	178	221	-	-66.12	UBIAD1
NONGGAT000222.2	43	89	XM_015298236.2	1795	1842	-	-66.12	BACE1
TCONS_00018115	56	105	XM_025149833.1	351	400	+	-66.12	FHDC1
TCONS_00023816	463	506	XM_025142724.1	397	439	+	-66.12	KLHL21
NONGGAT003660.2	1503	1550	XM_003640556.4	3685	3731	-	-66.11	KLF12
NONGGAT013205.1	188	234	XM_025144881.1	183	227	+	-66.11	MOB3B
TCONS_00018115	67	110	XM_015286330.2	98	140	-	-66.11	ARNTL
TCONS_00023816	466	508	XM_025152083.1	63	108	-	-66.11	ACVR1
NONGGAT000222.2	65	110	XM_015295818.1	3443	3487	+	-66.1	RAP1GAP2
NONGGAT000222.2	65	110	XM_015295820.2	3269	3313	+	-66.1	RAP1GAP2
NONGGAT000222.2	65	110	XM_015295821.2	3314	3358	+	-66.1	RAP1GAP2
TCONS_00007728	292	345	XM_015299527.2	4806	4859	+	-66.1	CACNB1
TCONS_00007728	394	441	XM_015276917.1	65	112	-	-66.1	PIK3CB
TCONS_00018115	47	88	XM_015280054.2	584	626	+	-66.1	ADAMTS4
NONGGAT005621.2	160	208	XM_015292905.1	10	61	-	-66.09	DCAF1
TCONS_00007728	193	243	NM_204693.1	89	138	+	-66.08	MBD4
TCONS_00014997	209	258	XM_015284892.2	64	115	-	-66.08	BEND6
TCONS_00018115	62	106	XM_015282201.2	454	501	+	-66.08	ZCCHC2
TCONS_00018115	62	106	XM_418991.5	454	501	+	-66.08	ZCCHC2
NONGGAT001393.2	180	231	XM_025154615.1	2415	2465	+	-66.07	IP6K1
NONGGAT002425.2	91	139	XM_015281306.2	89	137	-	-66.07	NR1D2
TCONS_00014926	234	278	XM_025149802.1	41	86	-	-66.07	GPM6B
TCONS_00023816	465	507	XM_015282281.2	337	386	+	-66.07	PAPD7
TCONS_00023816	465	507	XM_015282285.2	337	386	+	-66.07	PAPD7
NONGGAT002425.2	73	116	XM_025142153.1	257	296	+	-66.06	MKS1
TCONS_00018115	1	35	XM_025149434.1	236	270	+	-66.06	CCDC88A
TCONS_00018115	74	121	XM_025147332.1	84	123	-	-66.06	FYCO1
NONGGAT001393.2	82	124	XM_015297946.2	201	249	-	-66.05	IL18
NONGGAT003660.2	398	443	XM_025149833.1	309	355	-	-66.05	FHDC1
TCONS_00007728	380	419	XM_025148846.1	10	56	+	-66.05	B3GALNT2
TCONS_00023816	216	263	XM_015285363.2	4130	4168	+	-66.05	PCDH10
NONGGAT003660.2	302	354	XM_015275626.1	70	121	+	-66.04	SCARB1
TCONS_00007728	192	233	XM_015281805.2	115	155	+	-66.04	KAT2B
TCONS_00014997	13	63	XM_025153308.1	1024	1075	-	-66.04	GPR149
TCONS_00014997	204	251	XM_004940220.3	2387	2437	+	-66.04	AKAP7
TCONS_00018115	3	47	XM_015281877.2	190	232	+	-66.04	DGKB
NONGGAT002425.2	112	159	NM_001039294.1	45	92	+	-66.03	FDFT1
TCONS_00023816	463	507	XM_025141830.1	148	197	+	-66.03	USP43
TCONS_00023816	463	507	XM_025141831.1	148	197	+	-66.03	USP43
NONGGAT003755.2	28	74	XM_015281152.2	638	688	-	-66.02	AOC1
NONGGAT003755.2	28	74	XM_015281153.2	1033	1083	-	-66.02	AOC1
NONGGAT003755.2	45	87	XM_025153387.1	296	341	-	-66.02	MBNL1
TCONS_00014997	26	71	XM_015295428.2	45	90	-	-66.02	MAFG
NONGGAT000222.2	95	145	NM_001031288.1	69	119	+	-66.01	DHCR24
NONGGAT002425.2	100	149	XM_025142650.1	200	244	-	-66.01	KIF1B
NONGGAT002425.2	100	149	XM_025142652.1	200	244	-	-66.01	KIF1B
NONGGAT002425.2	117	160	XM_025148599.1	265	309	+	-66.01	PLCB4
NONGGAT002425.2	88	128	XM_015288089.2	280	323	+	-66.01	SIRT1
NONGGAT002425.2	94	137	XM_015281306.2	92	138	+	-66.01	NR1D2
NONGGAT002717.2	440	485	XM_015299997.1	1753	1798	-	-66.01	MISP
TCONS_00007728	175	221	XM_015281041.2	17	62	+	-66.01	SMARCD3
NONGGAT002425.2	7	53	NM_205192.2	1186	1231	-	-66	FOXD1
TCONS_00014997	26	67	XM_015289009.2	95	140	-	-66	INPP5A
NONGGAT001393.2	10	55	XM_004943490.3	6	57	-	-65.99	PHC3
NONGGAT002425.2	111	157	XM_015298641.2	158	203	-	-65.99	CIART
NONGGAT002425.2	88	129	XM_025154882.1	1265	1312	-	-65.99	RBM27
NONGGAT005621.2	164	220	XM_015292905.1	3	55	-	-65.99	DCAF1
NONGGAT005621.2	166	215	XM_025149695.1	1977	2022	+	-65.99	PI4K2B
TCONS_00014926	178	224	XM_004949834.3	1762	1808	+	-65.99	PTCHD3L
TCONS_00014926	178	224	XM_425978.6	1245	1291	+	-65.99	PTCHD3
TCONS_00018115	67	110	XM_025150467.1	168	216	+	-65.99	AFF2
NONGGAT002425.2	91	137	XM_004938804.3	10	56	-	-65.98	SGCG
NONGGAT006544.2	431	475	XM_015289410.2	633	682	-	-65.98	SATB2
NONGGAT006544.2	431	475	XM_015289411.2	913	962	-	-65.98	SATB2
NONGGAT006544.2	431	475	XM_015289412.2	219	268	-	-65.98	SATB2
NONGGAT006544.2	431	475	XM_025149456.1	758	806	-	-65.97	HPSE
TCONS_00018115	56	112	XM_421472.6	974	1025	+	-65.97	TXNDC16
TCONS_00023816	483	530	XM_015285678.2	19	62	+	-65.97	NWD2
NONGGAT003660.2	1479	1520	XM_415769.6	338	379	-	-65.96	RHBDD2
NONGGAT005250.2	4835	4877	XM_025143354.1	2565	2607	+	-65.96	GRAMD1B
NONGGAT005250.2	4835	4877	XM_025143357.1	8305	8347	+	-65.96	GRAMD1B
TCONS_00007728	153	203	XM_015278296.2	80	129	+	-65.96	C1GALT1C1
TCONS_00018115	89	140	XM_015291557.2	2383	2436	+	-65.96	LOC101747338
NONGGAT000222.2	63	110	XM_025142568.1	43	88	-	-65.95	UBE4B
NONGGAT001393.2	24	70	XM_025150950.1	84	137	-	-65.95	TMEM86A
NONGGAT013205.1	171	222	XM_015283998.2	281	332	+	-65.95	QKI
TCONS_00007728	79	124	NM_205192.2	593	639	+	-65.95	FOXD1
TCONS_00014997	35	75	XM_025155802.1	46	94	-	-65.95	TNX
TCONS_00023816	219	263	XM_015278606.2	106	156	+	-65.95	COL4A5
TCONS_00018115	78	130	XM_015291976.2	3358	3407	-	-65.94	PLXNA4
NONGGAT002425.2	74	124	XM_025146849.1	228	276	-	-65.93	ATP8A2
TCONS_00014997	9	63	XM_015285363.2	3838	3887	+	-65.93	PCDH10
TCONS_00023816	217	262	XM_015282603.2	8372	8411	+	-65.93	RNF138
TCONS_00023816	459	509	XM_015278879.2	248	298	-	-65.93	HYKK
TCONS_00007728	370	417	XM_015295341.2	615	660	+	-65.92	ZDHHC23
TCONS_00014926	171	215	XM_025145754.1	63	112	-	-65.92	EVI5L
TCONS_00014926	229	279	XM_015281246.2	52	105	-	-65.92	XYLB
NONGGAT001393.2	34	73	XM_025143036.1	709	748	+	-65.91	SCMH1
NONGGAT002425.2	113	154	XM_015285469.2	101	149	+	-65.91	LIMCH1
NONGGAT002425.2	115	161	XM_025141482.1	1	44	+	-65.91	EXD3
NONGGAT006544.2	422	467	XM_015296655.2	1079	1123	-	-65.91	CABLES2
TCONS_00007728	101	144	XM_425925.6	2229	2273	-	-65.91	ZFHX4
TCONS_00023816	316	360	XM_015295428.2	76	117	-	-65.91	MAFG
NONGGAT002425.2	122	165	XM_015280093.2	2398	2446	+	-65.9	PLIN2
NONGGAT007484.2	37	86	XM_004948785.3	4155	4203	-	-65.9	MIER2
NONGGAT007484.2	37	86	XM_015300021.2	4131	4179	-	-65.9	MIER2
NONGGAT000222.2	34	84	XM_015283682.2	26	72	+	-65.89	THADA
NONGGAT000222.2	34	84	XM_015283684.2	26	72	+	-65.89	THADA
NONGGAT002425.2	91	130	XM_015299128.2	16	63	+	-65.89	SOX13
TCONS_00007728	286	332	XM_004941738.3	29	70	-	-65.89	HEATR5A
TCONS_00010587	196	242	XM_015293120.2	49	101	-	-65.89	FOXP1
TCONS_00010587	196	242	XM_025154494.1	51	103	-	-65.89	FOXP1
TCONS_00014926	191	231	XM_015290708.2	1870	1917	-	-65.89	DNTTIP2
TCONS_00014926	191	231	XM_025152956.1	1870	1917	-	-65.89	DNTTIP2
TCONS_00014997	34	74	XM_015299423.2	88	133	+	-65.89	ITGA3
TCONS_00014997	209	251	XM_004941096.3	2140	2189	-	-65.88	PRKG2
TCONS_00014997	29	74	NM_001006257.1	96	135	-	-65.88	JAM2
NONGGAT002425.2	110	154	XM_004940909.3	245	292	-	-65.87	RAPGEF2
NONGGAT002425.2	80	123	XM_015296157.1	69	113	+	-65.87	SYNRG
NONGGAT003660.2	85	156	XM_025148599.1	90	161	+	-65.87	PLCB4
TCONS_00007728	105	161	XM_015280054.2	671	723	+	-65.87	ADAMTS4
TCONS_00014997	232	283	XM_015292780.2	6	58	-	-65.87	C12H3orf18
NONGGAT002425.2	106	146	XM_015299895.2	1	43	-	-65.86	TCF3
NONGGAT002425.2	33	77	XM_015273812.2	110	156	+	-65.86	PRKAG1
TCONS_00007728	194	247	XM_015298139.2	1383	1434	+	-65.86	ZONADHL
TCONS_00007728	194	247	XM_015298141.2	1383	1434	+	-65.86	ZONADHL
TCONS_00007728	194	247	XM_025143349.1	988	1039	+	-65.86	ZONADHL
TCONS_00007728	276	318	XM_015294825.2	3937	3979	+	-65.86	ITGAD
TCONS_00007728	68	115	XM_015283765.2	58	105	+	-65.86	BIRC6
TCONS_00016154	20	72	XM_015290544.2	60	110	+	-65.86	PRR5
NONGGAT001393.2	5	49	XM_025149081.1	79	124	+	-65.85	PRR5
NONGGAT002425.2	117	160	XM_426425.5	149	193	-	-65.84	RHOV
NONGGAT002425.2	91	133	XM_015297719.2	79	121	+	-65.84	E2F2
NONGGAT011287.2	10	57	XM_015295517.2	2259	2305	-	-65.84	EPN3
TCONS_00007728	377	426	XM_015276045.2	7	57	+	-65.84	MYCN
TCONS_00016336	3	58	XM_015299500.2	3219	3272	+	-65.84	IKZF3
TCONS_00016336	3	58	XM_015299502.2	3355	3408	+	-65.84	IKZF3
NONGGAT002425.2	112	157	NM_205192.2	549	592	+	-65.83	FOXD1
NONGGAT002425.2	89	134	XM_025152270.1	43	86	+	-65.83	ORMDL1
TCONS_00023816	463	510	NM_205192.2	581	628	+	-65.83	FOXD1
NONGGAT016050.1	192	240	XM_025152275.1	8758	8809	+	-65.82	ZBTB20
NONGGAT016050.1	192	240	XM_025152317.1	8807	8858	+	-65.82	ZBTB20
NONGGAT016050.1	192	240	XM_025152327.1	8545	8596	+	-65.82	ZBTB20
NONGGAT000222.2	50	93	XM_015295428.2	84	125	-	-65.81	MAFG
NONGGAT002425.2	99	139	XM_015285469.2	101	143	+	-65.81	LIMCH1
TCONS_00014997	49	93	XM_004941584.3	185	223	+	-65.81	LRP4
TCONS_00018115	54	102	NM_001277642.1	237	284	-	-65.81	COA7
NONGGAT001393.2	10	53	XM_025147794.1	2	46	+	-65.8	ZNF516
NONGGAT002425.2	3	52	XM_001232380.5	54	100	-	-65.8	NAT9
NONGGAT002425.2	3	52	XM_015295472.2	32	78	-	-65.8	NAT9
NONGGAT002425.2	37	84	NM_205192.2	1216	1261	-	-65.8	FOXD1
TCONS_00023816	463	507	XM_004946867.3	1	49	+	-65.8	NCOA6
NONGGAT000222.2	30	75	XM_015295482.2	52	94	-	-65.79	CACNA1G
NONGGAT002061.2	1605	1648	XM_025144881.1	175	222	+	-65.78	MOB3B
NONGGAT005621.2	159	201	XM_015299527.2	4901	4946	-	-65.77	CACNB1
NONGGAT011287.2	133	187	XM_015298647.2	1230	1283	+	-65.77	FDPS
TCONS_00007728	355	401	XM_015281152.2	199	244	+	-65.77	AOC1
TCONS_00007728	355	401	XM_015281153.2	594	639	+	-65.77	AOC1
TCONS_00014997	29	71	XM_015291901.2	29	75	-	-65.77	FAM214A
TCONS_00014997	29	71	XM_015291902.2	29	75	-	-65.77	FAM214A
TCONS_00016154	43	86	XM_025155242.1	1069	1118	+	-65.77	C14H7ORF62
NONGGAT001393.2	45	93	XM_025152692.1	1448	1491	-	-65.76	PARP14
NONGGAT002425.2	56	100	XM_417355.6	16	65	-	-65.76	ZHX3
NONGGAT002425.2	91	134	XM_015293120.2	79	115	+	-65.76	FOXP1
NONGGAT002425.2	91	134	XM_025154494.1	81	117	+	-65.76	FOXP1
TCONS_00007728	176	222	XM_015281164.2	14	62	+	-65.76	MAP4
TCONS_00007728	176	222	XM_025147368.1	14	62	+	-65.76	MAP4
TCONS_00007728	191	236	XM_015296152.1	121	166	-	-65.76	NFKBIZ
TCONS_00007728	191	236	XM_015296165.1	121	166	-	-65.76	NFKBIZ
TCONS_00007728	279	318	XM_015295341.2	586	634	+	-65.76	ZDHHC23
TCONS_00014926	175	223	XM_025150467.1	169	213	+	-65.76	AFF2
TCONS_00014997	17	59	XM_025155802.1	25	74	-	-65.76	TNX
TCONS_00014997	23	72	XM_015295482.2	2285	2339	-	-65.76	CACNA1G
NONGGAT000184.2	169	219	XM_015296229.2	289	341	-	-65.75	EPB41L1
NONGGAT001393.2	5	52	XM_015281978.2	343	390	+	-65.75	ADAM22
TCONS_00007728	114	157	XM_003640556.4	22	66	-	-65.75	KLF12
TCONS_00007728	98	150	XM_015299442.2	540	588	-	-65.75	HOXB7
TCONS_00007728	98	150	XM_015299443.2	667	715	-	-65.75	HOXB7
TCONS_00007728	171	217	XM_025143795.1	236	283	-	-65.74	SLC35A5
TCONS_00014997	258	305	XM_004946205.3	8704	8750	-	-65.74	BPTF
TCONS_00014997	42	93	XM_004949751.3	115	160	+	-65.74	NEMP1
TCONS_00018115	82	123	XM_015283110.2	233	274	-	-65.74	TMEM65
TCONS_00007728	187	236	XM_015301073.2	464	506	-	-65.73	PRDM15
TCONS_00013698	202	251	XM_025142724.1	215	262	+	-65.73	KLHL21
NONGGAT006544.2	583	626	XM_015279981.2	8	53	-	-65.72	PITPNC1
NONGGAT000222.2	43	91	XM_015295337.2	6028	6068	+	-65.71	UNK
NONGGAT001393.2	205	247	XM_015279534.2	150	194	-	-65.71	CUL5
NONGGAT002425.2	74	121	XM_015285678.2	29	69	+	-65.71	NWD2
TCONS_00007728	116	164	XM_004938804.3	4325	4369	-	-65.71	SGCG
NONGGAT001393.2	209	253	XM_003642861.4	5448	5494	+	-65.7	SBNO2
NONGGAT001393.2	209	253	XM_004948874.3	5312	5358	+	-65.7	SBNO2
NONGGAT004163.2	808	865	XM_004948785.3	4131	4194	-	-65.7	MIER2
NONGGAT004163.2	808	865	XM_015300021.2	4107	4170	-	-65.7	MIER2
TCONS_00018115	62	102	XM_025145730.1	6092	6133	-	-65.7	RASAL3
NONGGAT002425.2	97	139	XM_015285678.2	11	55	+	-65.69	NWD2
NONGGAT005249.2	639	683	XM_025144631.1	7897	7946	-	-65.68	CD101
NONGGAT005250.2	588	632	XM_025144631.1	7897	7946	-	-65.68	CD101
NONGGAT006544.2	486	536	XM_015281152.2	1938	1984	-	-65.68	AOC1
TCONS_00014926	8	51	XM_025149434.1	320	373	-	-65.68	CCDC88A
TCONS_00018115	58	105	XM_004937164.2	53	97	-	-65.68	PDZD2
TCONS_00018115	67	111	XM_015282736.1	11	58	-	-65.68	MYBL1
TCONS_00023816	463	511	XM_025148599.1	270	312	+	-65.68	PLCB4
NONGGAT005249.2	690	740	XM_015281176.2	119	170	-	-65.67	LOC426355
NONGGAT005250.2	639	689	XM_015281176.2	119	170	-	-65.67	LOC426355
TCONS_00007728	131	180	XM_015282406.2	1077	1128	-	-65.67	NR4A3
TCONS_00007728	190	236	XM_015276147.2	99	145	+	-65.67	EPHA5
NONGGAT003660.2	320	371	NM_205192.2	1007	1057	-	-65.66	FOXD1
NONGGAT005621.2	160	201	XM_015279790.2	5503	5549	+	-65.66	RXRA
NONGGAT005621.2	160	201	XM_015279790.2	5503	5549	+	-65.66	RXRA
NONGGAT005621.2	173	217	XM_015299527.2	1103	1149	-	-65.66	CACNB1
TCONS_00007728	291	333	XM_015286330.2	80	125	-	-65.66	ARNTL
TCONS_00014926	125	166	XM_424719.6	10	57	-	-65.66	MEGF10
TCONS_00018115	53	101	XM_025143087.1	3248	3290	-	-65.66	ARID1A
TCONS_00018115	79	127	XM_015288758.2	2156	2207	-	-65.66	LZTS2
TCONS_00023816	476	519	XM_015299391.2	333	378	-	-65.66	TLK2
TCONS_00023816	476	519	XM_025144234.1	333	378	-	-65.66	TLK2
NONGGAT001393.2	23	67	XM_025149833.1	362	411	-	-65.65	FHDC1
NONGGAT002425.2	98	146	XM_015276456.2	169	210	+	-65.65	ADGRL3
NONGGAT002425.2	98	146	XM_025149811.1	167	208	+	-65.65	ADGRL3
TCONS_00019139	547	595	XM_015289984.2	6133	6181	-	-65.65	KALRN
NONGGAT000222.2	43	88	NM_001030898.2	2347	2396	-	-65.64	CSF3R
NONGGAT001393.2	23	73	XM_015297946.2	232	281	-	-65.64	IL18
TCONS_00014997	26	64	XM_001235220.4	179	224	-	-65.64	METTL6
TCONS_00018115	80	123	XM_015283682.2	79	125	-	-65.64	THADA
TCONS_00018115	80	123	XM_015283684.2	79	125	-	-65.64	THADA
NONGGAT000222.2	55	99	XM_025144218.1	7780	7830	-	-65.63	MAP3K3
NONGGAT005621.2	163	207	XM_015299527.2	1084	1132	-	-65.63	CACNB1
NONGGAT005621.2	166	208	XM_015281978.2	185	225	-	-65.63	ADAM22
NONGGAT011485.2	126	173	NM_001167718.1	114	155	+	-65.63	PTGS2
TCONS_00014926	234	281	XM_015281805.2	134	184	-	-65.63	KAT2B
TCONS_00023816	475	519	XM_025143087.1	3649	3692	-	-65.63	ARID1A
NONGGAT000222.2	55	97	XM_025148960.1	434	481	+	-65.62	SENP6
NONGGAT002425.2	10	53	XM_015299391.2	343	387	-	-65.62	TLK2
NONGGAT002425.2	10	53	XM_025144234.1	343	387	-	-65.62	TLK2
NONGGAT005621.2	166	212	XM_025143625.1	36	80	+	-65.62	TOMM40L
NONGGAT006544.2	422	472	XM_015281978.2	319	363	+	-65.62	ADAM22
TCONS_00007728	101	145	XM_015283998.2	70	117	-	-65.62	QKI
TCONS_00007728	345	394	XM_015280054.2	319	369	+	-65.62	ADAMTS4
TCONS_00010587	80	127	XM_015282201.2	465	511	-	-65.62	ZCCHC2
TCONS_00010587	80	127	XM_418991.5	465	511	-	-65.62	ZCCHC2
TCONS_00014926	178	226	XM_015299391.2	349	393	+	-65.62	TLK2
TCONS_00014926	178	226	XM_025144234.1	349	393	+	-65.62	TLK2
NONGGAT001393.2	26	69	XM_025154464.1	301	352	+	-65.61	DENND6A
NONGGAT002425.2	102	150	XM_003642060.4	363	412	-	-65.61	TNIP1
TCONS_00007728	346	396	XM_025145622.1	1088	1138	-	-65.61	FRMD8
TCONS_00022781	514	554	XM_015300579.2	4360	4401	-	-65.61	LOC426820
TCONS_00022781	514	554	XM_015300581.2	3967	4008	-	-65.61	LOC426820
NONGGAT000222.2	62	110	XM_421664.6	26	71	+	-65.6	PANK1
NONGGAT001849.2	230	276	XM_015279770.2	4228	4278	-	-65.6	RALGDS
NONGGAT001849.2	230	276	XM_025156064.1	3325	3375	+	-65.6	GTF3C5
NONGGAT006544.2	475	521	XM_004942328.3	61	106	+	-65.6	WDR11
TCONS_00007728	351	393	XM_015298641.2	292	338	+	-65.6	CIART
NONGGAT002425.2	99	148	XM_025143087.1	3839	3886	+	-65.59	ARID1A
TCONS_00007728	68	119	XM_015279392.2	1471	1516	-	-65.59	MVB12B
TCONS_00018115	53	103	XM_025154333.1	55	106	+	-65.59	KLHL36
TCONS_00007728	76	124	XM_015282406.2	641	685	-	-65.58	NR4A3
NONGGAT000222.2	54	105	XM_015281978.2	105	152	+	-65.56	ADAM22
NONGGAT000222.2	58	106	XM_025142568.1	20	69	+	-65.56	UBE4B
TCONS_00014997	203	253	XM_025143865.1	484	529	+	-65.56	PI16
NONGGAT002425.2	131	176	XM_004944393.3	61	108	+	-65.55	PFKFB4L
NONGGAT003755.2	16	66	XM_015281152.2	1157	1211	+	-65.55	AOC1
NONGGAT003755.2	16	66	XM_015281153.2	1552	1606	+	-65.55	AOC1
NONGGAT016050.1	182	235	XM_025147401.1	734	786	+	-65.55	LOC112531694
TCONS_00014926	171	220	XM_004944524.3	278	321	-	-65.55	EFCC1
NONGGAT003660.2	205	262	XM_025144273.1	3865	3920	+	-65.54	GATAD2A
TCONS_00023816	364	401	XM_025145879.1	928	971	-	-65.54	LOC101749511
NONGGAT000222.2	38	78	XM_015279392.2	1179	1224	-	-65.53	MVB12B
TCONS_00014997	23	70	XM_025143354.1	6	49	+	-65.53	GRAMD1B
NONGGAT002425.2	94	135	XM_025149645.1	70	116	+	-65.52	ACOT9
TCONS_00007728	192	232	XM_015282956.2	610	655	-	-65.52	OSR2
TCONS_00007728	375	417	XM_025149965.1	27	70	-	-65.52	KLHL5
TCONS_00007728	395	441	XM_015296175.2	4041	4087	-	-65.52	MSI2
TCONS_00007728	395	441	XM_015296182.2	3924	3970	-	-65.52	MSI2
TCONS_00007728	395	441	XM_015296185.2	3754	3800	-	-65.52	MSI2
TCONS_00014997	209	257	XM_015278296.2	43	94	-	-65.52	C1GALT1C1
TCONS_00014997	39	86	XM_015295517.2	2262	2304	+	-65.52	EPN3
NONGGAT001393.2	24	66	XM_015284139.2	248	292	+	-65.51	NUDT4
NONGGAT005960.2	1248	1296	XM_004935336.3	2768	2816	-	-65.51	RD3
NONGGAT005960.2	1248	1296	XM_004935336.3	2768	2816	-	-65.51	RD3
TCONS_00007728	109	161	XM_015280054.2	666	715	+	-65.51	ADAMTS4
TCONS_00007728	178	223	XM_025150950.1	129	173	+	-65.51	TMEM86A
TCONS_00007728	99	147	XM_015280054.2	662	712	+	-65.51	ADAMTS4
TCONS_00022781	558	605	XM_015300579.2	1387	1434	-	-65.51	LOC426820
TCONS_00022781	558	605	XM_015300581.2	1372	1419	-	-65.51	LOC426820
NONGGAT001393.2	29	75	XM_025149434.1	629	670	+	-65.5	CCDC88A
NONGGAT002425.2	128	174	XM_004948721.2	4826	4867	+	-65.5	MYO5B
NONGGAT003755.2	48	95	XM_025143036.1	747	795	-	-65.5	SCMH1
TCONS_00007728	69	111	XM_015281176.2	113	159	-	-65.5	LOC426355
NONGGAT002425.2	111	157	XM_025145604.1	842	890	+	-65.49	EIF4B
NONGGAT002425.2	114	155	XM_015282201.2	117	162	-	-65.49	ZCCHC2
NONGGAT002425.2	114	155	XM_418991.5	117	162	-	-65.49	ZCCHC2
TCONS_00014926	246	290	XM_025154333.1	87	134	+	-65.49	KLHL36
TCONS_00014997	19	61	XM_025150713.1	77	125	-	-65.49	GANC
TCONS_00014997	211	258	XM_025142516.1	2198	2241	-	-65.49	SAMD11
TCONS_00026264	73	120	XM_004940005.3	293	337	+	-65.49	TRPS1
TCONS_00007728	188	235	XM_004935336.3	248	295	+	-65.48	RD3
TCONS_00014926	160	207	XM_015277618.2	124	169	+	-65.48	MAST4
TCONS_00023816	415	460	XM_025143036.1	671	717	+	-65.48	SCMH1
NONGGAT002425.2	96	144	XM_015292780.2	42	82	+	-65.47	C12H3orf18
NONGGAT006544.2	415	454	XM_015285678.2	1	42	+	-65.47	NWD2
TCONS_00007728	107	154	XM_425925.6	2265	2314	-	-65.47	ZFHX4
TCONS_00016154	271	323	XM_015295517.2	2533	2587	+	-65.47	EPN3
TCONS_00018115	61	104	XM_015281152.2	1	35	-	-65.47	AOC1
TCONS_00019139	748	795	XM_015301230.2	4525	4572	+	-65.46	B3GALT5
NONGGAT002425.2	74	122	XM_015289429.2	222	260	-	-65.45	ADAM23
NONGGAT005621.2	161	203	XM_025144273.1	3874	3917	+	-65.45	GATAD2A
NONGGAT005621.2	164	207	XM_015302248.1	69	114	-	-65.45	TAB3
NONGGAT010300.2	1	48	XM_424719.6	85	123	-	-65.45	MEGF10
NONGGAT011819.2	2	42	XM_015283902.2	1635	1672	-	-65.45	HLX
NONGGAT016747.1	159	203	XM_015291096.2	10344	10388	-	-65.45	PFKFB3
NONGGAT016747.1	192	238	XM_015294875.2	2945	2997	+	-65.45	NOS1
TCONS_00014997	25	67	NM_205192.2	1330	1370	-	-65.45	FOXD1
NONGGAT011287.2	105	152	XM_417783.6	217	264	-	-65.44	ZMYM4
NONGGAT011287.2	117	162	XM_015297719.2	684	729	+	-65.44	E2F2
TCONS_00014997	25	67	XM_015301282.2	19	63	+	-65.44	DOCK2L
NONGGAT005621.2	216	263	XM_025155235.1	44	85	-	-65.43	HEXDCL
NONGGAT006544.2	408	461	XM_015278879.2	443	495	+	-65.43	HYKK
TCONS_00014997	271	319	XM_025145730.1	5179	5219	-	-65.43	RASAL3
NONGGAT001393.2	6	53	NM_205192.2	480	519	+	-65.42	FOXD1
NONGGAT001393.2	9	52	XM_015275463.2	81	119	-	-65.42	ELF1
NONGGAT001393.2	9	52	XM_025150319.1	104	142	-	-65.42	ELF1
NONGGAT001393.2	9	52	XM_025150324.1	81	119	-	-65.42	ELF1
NONGGAT002717.2	341	389	XM_015299527.2	1045	1095	-	-65.42	CACNB1
TCONS_00007728	107	160	XM_015290428.2	1736	1787	+	-65.42	PRRC2C
TCONS_00007728	355	402	XM_015289410.2	732	777	-	-65.42	SATB2
TCONS_00007728	355	402	XM_015289411.2	1012	1057	-	-65.42	SATB2
TCONS_00007728	355	402	XM_015289412.2	318	363	-	-65.42	SATB2
TCONS_00014997	26	74	XM_015280062.1	10	58	-	-65.42	GLDC
TCONS_00018115	67	106	XM_015289410.2	478	527	-	-65.42	SATB2
NONGGAT000222.2	61	107	NM_205202.1	5	51	-	-65.41	B4GALT1
NONGGAT002425.2	86	136	XM_015275410.2	262	305	-	-65.41	POP5
TCONS_00007728	191	229	XM_015278922.2	2222	2266	+	-65.41	FAM81A
TCONS_00018115	1	45	NM_205192.2	1187	1232	-	-65.41	FOXD1
NONGGAT005621.2	172	214	XM_015280054.2	671	712	+	-65.4	ADAMTS4
NONGGAT006956.2	440	483	XM_015283902.2	721	764	-	-65.4	HLX
TCONS_00007728	145	195	XM_015293120.2	87	127	+	-65.4	FOXP1
TCONS_00007728	145	195	XM_025154494.1	89	129	+	-65.4	FOXP1
TCONS_00007728	169	221	XM_015277618.2	85	132	+	-65.4	MAST4
TCONS_00014926	175	218	XM_015292260.2	42	85	+	-65.4	ADAMTS17
TCONS_00014926	197	238	XM_003642962.4	1222	1260	+	-65.4	LOC426155
TCONS_00018115	80	133	XM_015297719.2	762	808	+	-65.4	E2F2
NONGGAT004163.2	3487	3533	XM_025154615.1	2480	2525	-	-65.39	IP6K1
TCONS_00023816	464	510	XM_015277618.2	177	221	+	-65.39	MAST4
NONGGAT001393.2	146	191	XM_025144218.1	8006	8046	-	-65.38	MAP3K3
TCONS_00014997	27	73	XM_015277466.1	3172	3211	-	-65.38	FAM214B
TCONS_00014997	27	73	XM_015277467.1	3023	3062	-	-65.38	FAM214B
NONGGAT000184.2	18	63	XM_025145754.1	13	59	-	-65.37	EVI5L
NONGGAT002425.2	3	47	XM_025152585.1	13	59	+	-65.37	TMEM169
NONGGAT003755.2	53	106	XM_015285469.2	86	134	+	-65.37	LIMCH1
NONGGAT006544.2	590	633	XM_015298236.2	1792	1843	-	-65.37	BACE1
NONGGAT000184.2	14	66	XM_015280548.1	12	66	+	-65.36	KIAA0825
NONGGAT002425.2	111	155	XM_015275937.2	50	97	-	-65.36	NFATC1
TCONS_00018115	67	113	XM_004940327.3	52	96	+	-65.36	SESN1
NONGGAT000222.2	56	102	XM_025150260.1	38	83	+	-65.35	FAM13A
NONGGAT011287.2	14	56	XM_015295818.1	3757	3798	+	-65.35	RAP1GAP2
NONGGAT011287.2	14	56	XM_015295820.2	3583	3624	+	-65.35	RAP1GAP2
NONGGAT011287.2	14	56	XM_015295821.2	3628	3669	+	-65.35	RAP1GAP2
TCONS_00007728	139	182	XM_015295428.2	52	101	-	-65.35	MAFG
TCONS_00007728	271	317	XM_015276045.2	1449	1495	-	-65.35	MYCN
NONGGAT000222.2	32	77	XM_015298641.2	137	182	+	-65.34	CIART
NONGGAT005621.2	161	202	XM_015298619.2	5215	5257	-	-65.34	RPRD2
NONGGAT006544.2	579	621	XM_025151753.1	4453	4495	-	-65.34	LCOR
TCONS_00014997	17	62	NM_001302142.1	382	432	+	-65.33	S100B
NONGGAT002425.2	69	118	XM_015290320.2	3474	3522	+	-65.32	MTA1
NONGGAT011287.2	56	111	XM_015297719.2	71	117	-	-65.32	E2F2
NONGGAT002425.2	89	136	XM_421164.6	287	333	-	-65.31	TTBK2
NONGGAT003660.2	84	145	XM_025152834.1	78	142	-	-65.31	FAT3
NONGGAT003755.2	54	102	XM_015295818.1	113	162	+	-65.31	RAP1GAP2
TCONS_00019139	572	616	XM_417434.6	1492	1536	+	-65.31	TNFRSF6B
NONGGAT000222.2	45	92	XM_004943102.3	66	113	+	-65.3	DDX59
NONGGAT001393.2	1	46	XM_015283110.2	94	142	+	-65.3	TMEM65
NONGGAT002425.2	95	136	XM_015283004.2	5771	5817	-	-65.3	TRHDE
NONGGAT007484.2	33	82	XM_015275212.2	390	439	-	-65.3	DACH1
TCONS_00018115	82	123	XM_025150456.1	1691	1736	-	-65.3	RTKN
TCONS_00018115	82	123	XM_025150458.1	1580	1625	-	-65.3	RTKN
NONGGAT002061.2	240	286	NM_001030898.2	2213	2260	-	-65.29	CSF3R
NONGGAT011287.2	1	44	XM_015279035.2	144	185	+	-65.29	ISLR
TCONS_00007728	101	153	XM_425925.6	2240	2288	-	-65.29	ZFHX4
TCONS_00014997	250	294	XM_015296175.2	2015	2052	-	-65.29	MSI2
TCONS_00014997	250	294	XM_015296182.2	1898	1935	-	-65.29	MSI2
TCONS_00014997	250	294	XM_015296185.2	1728	1765	-	-65.29	MSI2
TCONS_00023816	451	498	XM_015282268.2	109	154	-	-65.29	SEMA5A
TCONS_00023816	451	498	XM_015282269.2	112	157	-	-65.29	SEMA5A
NONGGAT002425.2	93	139	NM_001114852.1	10	52	+	-65.28	SCOC
TCONS_00014926	190	236	XM_015280187.2	176	217	-	-65.28	KIAA2026
TCONS_00014997	25	66	XM_015279935.2	25	71	+	-65.28	CDC42EP4
NONGGAT005621.2	89	137	XM_015290305.2	1795	1840	-	-65.27	RABGAP1L
TCONS_00018115	83	122	XM_025154496.1	211	258	+	-65.27	EDEM1
NONGGAT001393.2	16	66	XM_025148341.1	58	104	-	-65.26	SVIL
NONGGAT002425.2	130	176	XM_421789.5	1249	1297	+	-65.26	GRK5
NONGGAT005621.2	160	208	XM_015283004.2	5238	5283	-	-65.26	TRHDE
NONGGAT002425.2	116	155	XM_025152083.1	66	107	-	-65.25	ACVR1
TCONS_00007728	280	320	XM_015294825.2	4608	4655	+	-65.25	ITGAD
TCONS_00014926	190	236	XM_015282201.2	443	486	+	-65.25	ZCCHC2
TCONS_00014926	190	236	XM_418991.5	443	486	+	-65.25	ZCCHC2
TCONS_00018115	62	110	NM_001044673.1	6035	6084	-	-65.25	H1F0
TCONS_00023816	409	456	XM_015278387.2	75	126	-	-65.25	RAB9B
NONGGAT001393.2	7	54	XM_004944524.3	513	553	+	-65.24	EFCC1
NONGGAT001393.2	102	150	NM_205192.2	1150	1197	-	-65.23	FOXD1
NONGGAT002425.2	113	158	XM_015279072.2	3555	3599	+	-65.23	MYO9A
NONGGAT010300.2	20	63	XM_015295517.2	2489	2534	-	-65.23	EPN3
TCONS_00018115	72	111	XM_015279981.2	39	75	+	-65.23	PITPNC1
TCONS_00023816	218	262	XM_025142516.1	1599	1647	+	-65.23	SAMD11
TCONS_00007728	221	267	XM_015272943.2	33	86	+	-65.22	CDKL5
TCONS_00014997	1116	1161	NM_001006392.2	56	106	+	-65.22	CEPT1
NONGGAT000184.2	18	67	NM_204693.1	467	519	+	-65.21	MBD4
NONGGAT000184.2	7	53	NM_204322.1	26	71	+	-65.21	GLDC
NONGGAT005250.2	4926	4976	XM_025143354.1	2466	2516	+	-65.21	GRAMD1B
NONGGAT005250.2	4926	4976	XM_025143357.1	8206	8256	+	-65.21	GRAMD1B
NONGGAT005250.2	4928	4979	XM_025143354.1	2463	2514	+	-65.21	GRAMD1B
NONGGAT005250.2	4928	4979	XM_025143357.1	8203	8254	+	-65.21	GRAMD1B
NONGGAT005621.2	160	207	XM_015282733.2	5486	5533	+	-65.21	PDE7A
NONGGAT006544.2	586	633	XM_015290211.2	1830	1874	-	-65.21	FMNL2
NONGGAT013205.1	178	225	XM_015297719.2	2447	2496	+	-65.21	E2F2
TCONS_00023816	241	286	XM_025154969.1	26	73	-	-65.21	ABLIM3
NONGGAT000222.2	37	85	XM_015295276.1	1457	1499	+	-65.2	TNRC6C
TCONS_00014997	28	73	XM_015281176.2	1703	1747	+	-65.2	LOC426355
NONGGAT002717.2	1066	1115	XM_015277280.2	2336	2390	+	-65.19	PIAS2
NONGGAT016050.1	181	233	NM_001030656.1	1870	1922	-	-65.19	GLT1D1
TCONS_00023816	464	511	XM_015294657.2	164	213	+	-65.19	UBN1
NONGGAT000184.2	5	49	XM_015279049.2	25	66	-	-65.18	NEO1
NONGGAT002061.2	286	335	XM_015289673.2	4579	4630	+	-65.18	ABCB11
NONGGAT011558.2	149	194	XM_025145896.1	71	116	-	-65.18	LOC101747860
TCONS_00018115	113	160	XM_415619.6	3241	3288	-	-65.18	UBE2O
TCONS_00023816	471	507	NM_205192.2	509	552	+	-65.18	FOXD1
NONGGAT011287.2	110	162	NM_205192.2	158	210	-	-65.17	FOXD1
TCONS_00018115	71	109	NM_213575.1	41	89	-	-65.17	MID1IP1
NONGGAT002425.2	112	150	NM_205202.1	175	210	-	-65.16	B4GALT1
NONGGAT003660.2	1553	1604	XM_025142589.1	6884	6934	-	-65.16	LOC112529925
TCONS_00007728	189	231	XM_025146849.1	94	133	-	-65.16	ATP8A2
TCONS_00014997	226	267	XM_004944524.3	459	498	+	-65.16	EFCC1
TCONS_00018115	79	127	XM_015279426.2	82	129	-	-65.16	STRBP
TCONS_00023816	464	506	XM_015296863.2	2288	2340	+	-65.16	CDK11A
NONGGAT001393.2	26	67	XM_417355.6	1	44	-	-65.15	ZHX3
NONGGAT010300.2	20	63	XM_015284245.2	172	216	-	-65.15	SCAF8
TCONS_00007728	101	164	XM_015282733.2	5479	5533	+	-65.15	PDE7A
TCONS_00007728	68	118	XM_015298451.2	32	74	+	-65.15	ARHGEF11
TCONS_00007728	75	118	XM_015286378.2	30	77	-	-65.15	AMPD3
NONGGAT001393.2	14	61	XM_004941529.3	46	88	+	-65.14	ANO1
NONGGAT001393.2	14	61	XM_004941530.3	48	90	+	-65.14	ANO1
NONGGAT002061.2	1607	1659	NM_204534.4	31	80	-	-65.14	RARRES1
NONGGAT002425.2	96	139	XM_015283110.2	51	97	+	-65.14	TMEM65
NONGGAT005621.2	160	200	XM_025149001.1	125	161	+	-65.14	RIMS1
TCONS_00007728	392	439	XM_417355.6	10	50	-	-65.14	ZHX3
TCONS_00013698	167	213	XM_015297811.2	677	727	-	-65.14	SFPQ
[truncated: 66,110 more rows]
