# Supplementary material for: Genome-wide analysis of differentially expressed profiles of mRNAs, lncRNAs and circRNAs in chickens during Eimeria necatrix infection
Source: Parasit Vectors. 2020 Apr 3;13:167. doi: 10.1186/s13071-020-04047-9 (PMC7118956; doi:10.1186/s13071-020-04047-9)
Supplement: Supplementary file 6 — Additional file 6: Data S6. The sponging miRNAs predicted for differentially expressed circRNAs and their potential targets. [file 13071_2020_4047_MOESM6_ESM.xlsx]

## Sheet: circRNA-miRNA
id	term	ListHits	ListTotal	PopHits	PopTotal	pval	padj	Enrichment_score	Gene
gga-miR-12208-5p	22	2	9	20	1758	0.000101396	0.00308	19.5333	circRNA_1151|Chr15:8218348_8228063_-; circRNA_1579|Chr2:49066711_49129418_-
gga-miR-12233-5p	24	4	9	117	1758	0.000121954	0.00308	6.67806	circRNA_1151|Chr15:8218348_8228063_-; circRNA_2673|Chr31:5315201_5401052_-; circRNA_1898|Chr20:1448359_1455586_-; circRNA_2678|Chr31:5319993_5401052_-
gga-miR-1553-5p	24	1	9	4	1758	0.000139117	0.00308	48.8333	circRNA_1579|Chr2:49066711_49129418_-
gga-miR-12287-5p	21	4	9	121	1758	0.000143541	0.00308	6.4573	circRNA_2673|Chr31:5315201_5401052_-; circRNA_1579|Chr2:49066711_49129418_-; circRNA_0882|Chr11:18869159_18877671_+; circRNA_2678|Chr31:5319993_5401052_-
gga-miR-6649-3p	22	2	9	23	1758	0.000156305	0.00308	16.9855	circRNA_1579|Chr2:49066711_49129418_-; circRNA_4137|ChrZ:68866373_68866976_-
gga-miR-1716	24	3	9	64	1758	0.000175733	0.00308	9.15625	circRNA_1151|Chr15:8218348_8228063_-; circRNA_1579|Chr2:49066711_49129418_-; circRNA_0882|Chr11:18869159_18877671_+
gga-miR-6609-3p	23	4	9	130	1758	0.000202986	0.00308	6.01026	circRNA_2673|Chr31:5315201_5401052_-; circRNA_0882|Chr11:18869159_18877671_+; circRNA_1898|Chr20:1448359_1455586_-; circRNA_2678|Chr31:5319993_5401052_-
gga-miR-1682	21	2	9	27	1758	0.000255502	0.00308	14.4691	circRNA_1151|Chr15:8218348_8228063_-; circRNA_1898|Chr20:1448359_1455586_-
gga-miR-6557-5p	20	2	9	27	1758	0.000255502	0.00308	14.4691	circRNA_2775|Chr4:1762265_1762986_-; circRNA_0882|Chr11:18869159_18877671_+
gga-miR-7443-3p	23	3	9	72	1758	0.000279269	0.00308	8.13889	circRNA_1151|Chr15:8218348_8228063_-; circRNA_2673|Chr31:5315201_5401052_-; circRNA_2678|Chr31:5319993_5401052_-
gga-miR-1773-5p	23	4	9	139	1758	0.00028	0.00308	5.6211	circRNA_2775|Chr4:1762265_1762986_-; circRNA_2673|Chr31:5315201_5401052_-; circRNA_1579|Chr2:49066711_49129418_-; circRNA_2678|Chr31:5319993_5401052_-
gga-miR-6593-5p	23	4	9	147	1758	0.000365913	0.00346767	5.31519	circRNA_2673|Chr31:5315201_5401052_-; circRNA_0882|Chr11:18869159_18877671_+; circRNA_1898|Chr20:1448359_1455586_-; circRNA_2678|Chr31:5319993_5401052_-
gga-miR-6553-5p	24	3	9	79	1758	0.000401218	0.00346767	7.41772	circRNA_1151|Chr15:8218348_8228063_-; circRNA_2673|Chr31:5315201_5401052_-; circRNA_2678|Chr31:5319993_5401052_-
gga-miR-6642-3p	23	3	9	79	1758	0.000401218	0.00346767	7.41772	circRNA_1579|Chr2:49066711_49129418_-; circRNA_0882|Chr11:18869159_18877671_+; circRNA_1898|Chr20:1448359_1455586_-
gga-miR-6555-3p	21	2	9	34	1758	0.000513327	0.00398588	11.4902	circRNA_2673|Chr31:5315201_5401052_-; circRNA_2678|Chr31:5319993_5401052_-
gga-miR-1607	20	3	9	86	1758	0.0005578	0.00398588	6.81395	circRNA_2775|Chr4:1762265_1762986_-; circRNA_0882|Chr11:18869159_18877671_+; circRNA_1898|Chr20:1448359_1455586_-
gga-miR-12229-3p	21	2	9	35	1758	0.00056	0.00398588	11.1619	circRNA_0882|Chr11:18869159_18877671_+; circRNA_1898|Chr20:1448359_1455586_-
gga-miR-12223-3p	21	1	9	8	1758	0.000642339	0.00431794	24.4167	circRNA_1579|Chr2:49066711_49129418_-
gga-miR-1673	22	1	9	9	1758	0.000823668	0.00459575	21.7037	circRNA_1579|Chr2:49066711_49129418_-
gga-miR-1554	21	1	9	9	1758	0.000823668	0.00459575	21.7037	circRNA_1898|Chr20:1448359_1455586_-
gga-miR-1706	22	2	9	40	1758	0.000834461	0.00459575	9.76667	circRNA_1579|Chr2:49066711_49129418_-; circRNA_3825|Chr9:13332856_13333705_-
gga-miR-12219-5p	24	4	9	175	1758	0.00083559	0.00459575	4.46476	circRNA_2673|Chr31:5315201_5401052_-; circRNA_1579|Chr2:49066711_49129418_-; circRNA_1898|Chr20:1448359_1455586_-; circRNA_2678|Chr31:5319993_5401052_-
gga-miR-3594-3p	22	1	9	11	1758	0.0012517	0.006364	17.7576	circRNA_1579|Chr2:49066711_49129418_-
gga-miR-7464-5p	23	2	9	46	1758	0.00126228	0.006364	8.49275	circRNA_2673|Chr31:5315201_5401052_-; circRNA_2678|Chr31:5319993_5401052_-
gga-miR-1806	22	2	9	47	1758	0.00134485	0.00650906	8.31206	circRNA_2673|Chr31:5315201_5401052_-; circRNA_2678|Chr31:5319993_5401052_-
gga-miR-1464	24	1	9	12	1758	0.00149804	0.00697166	16.2778	circRNA_1579|Chr2:49066711_49129418_-
gga-miR-12229-5p	22	3	9	115	1758	0.00169541	0.0073867	5.09565	circRNA_2673|Chr31:5315201_5401052_-; circRNA_0882|Chr11:18869159_18877671_+; circRNA_2678|Chr31:5319993_5401052_-
gga-miR-1573	20	2	9	51	1758	0.00170932	0.0073867	7.66013	circRNA_2673|Chr31:5315201_5401052_-; circRNA_2678|Chr31:5319993_5401052_-
gga-miR-6703-3p	22	2	9	53	1758	0.00191283	0.0075332	7.37107	circRNA_2673|Chr31:5315201_5401052_-; circRNA_2678|Chr31:5319993_5401052_-
gga-miR-12276-3p	22	2	9	54	1758	0.00202008	0.0075332	7.23457	circRNA_2673|Chr31:5315201_5401052_-; circRNA_2678|Chr31:5319993_5401052_-
gga-miR-1614-3p	21	2	9	54	1758	0.00202008	0.0075332	7.23457	circRNA_2673|Chr31:5315201_5401052_-; circRNA_2678|Chr31:5319993_5401052_-
gga-miR-12250-3p	21	1	9	14	1758	0.00205451	0.0075332	13.9524	circRNA_1151|Chr15:8218348_8228063_-
gga-miR-1579	21	1	9	14	1758	0.00205451	0.0075332	13.9524	circRNA_0882|Chr11:18869159_18877671_+
gga-miR-12290-5p	22	3	9	125	1758	0.00232065	0.0081519	4.688	circRNA_2673|Chr31:5315201_5401052_-; circRNA_0882|Chr11:18869159_18877671_+; circRNA_2678|Chr31:5319993_5401052_-
gga-miR-456-3p	22	1	9	15	1758	0.00236428	0.0081519	13.0222	circRNA_0882|Chr11:18869159_18877671_+
gga-miR-12244-5p	22	2	9	58	1758	0.00248691	0.0081519	6.73563	circRNA_1151|Chr15:8218348_8228063_-; circRNA_1579|Chr2:49066711_49129418_-
gga-miR-7475-5p	20	2	9	59	1758	0.00261332	0.0081519	6.62147	circRNA_0882|Chr11:18869159_18877671_+; circRNA_1898|Chr20:1448359_1455586_-
gga-miR-1456-3p	21	1	9	16	1758	0.00269484	0.0081519	12.2083	circRNA_0882|Chr11:18869159_18877671_+
gga-miR-6591-3p	19	1	9	16	1758	0.00269484	0.0081519	12.2083	circRNA_0882|Chr11:18869159_18877671_+
gga-miR-7472-3p	22	1	9	16	1758	0.00269484	0.0081519	12.2083	circRNA_1898|Chr20:1448359_1455586_-
gga-miR-1453	23	3	9	137	1758	0.00326755	0.00964327	4.27737	circRNA_2673|Chr31:5315201_5401052_-; circRNA_0882|Chr11:18869159_18877671_+; circRNA_2678|Chr31:5319993_5401052_-
gga-miR-1576	21	1	9	18	1758	0.00341766	0.00984613	10.8519	circRNA_0882|Chr11:18869159_18877671_+
gga-miR-1577	22	2	9	67	1758	0.00377137	0.0103713	5.83085	circRNA_2673|Chr31:5315201_5401052_-; circRNA_2678|Chr31:5319993_5401052_-
gga-miR-1774	21	2	9	67	1758	0.00377137	0.0103713	5.83085	circRNA_2673|Chr31:5315201_5401052_-; circRNA_2678|Chr31:5319993_5401052_-
gga-miR-1691	23	2	9	70	1758	0.00427579	0.0114914	5.58095	circRNA_2673|Chr31:5315201_5401052_-; circRNA_2678|Chr31:5319993_5401052_-
gga-miR-12269-3p	23	2	9	71	1758	0.00445277	0.0114914	5.50235	circRNA_1898|Chr20:1448359_1455586_-; circRNA_2678|Chr31:5319993_5401052_-
gga-miR-1583	20	1	9	21	1758	0.00465356	0.0114914	9.30159	circRNA_2775|Chr4:1762265_1762986_-
gga-miR-383-3p	21	1	9	21	1758	0.00465356	0.0114914	9.30159	circRNA_1579|Chr2:49066711_49129418_-
gga-miR-12285-5p	22	1	9	21	1758	0.00465356	0.0114914	9.30159	circRNA_4137|ChrZ:68866373_68866976_-
gga-miR-12220-5p	23	2	9	74	1758	0.00501073	0.0116555	5.27928	circRNA_2673|Chr31:5315201_5401052_-; circRNA_2678|Chr31:5319993_5401052_-
gga-miR-6702-5p	23	2	9	74	1758	0.00501073	0.0116555	5.27928	circRNA_2673|Chr31:5315201_5401052_-; circRNA_2678|Chr31:5319993_5401052_-
gga-miR-6708-5p	23	2	9	74	1758	0.00501073	0.0116555	5.27928	circRNA_2673|Chr31:5315201_5401052_-; circRNA_2678|Chr31:5319993_5401052_-
gga-miR-3523	22	1	9	22	1758	0.00510528	0.0116555	8.87879	circRNA_1898|Chr20:1448359_1455586_-
gga-miR-12228-3p	20	2	9	78	1758	0.00581918	0.0128799	5.00855	circRNA_2673|Chr31:5315201_5401052_-; circRNA_2678|Chr31:5319993_5401052_-
gga-miR-12235-5p	24	3	9	162	1758	0.00605593	0.0128799	3.61728	circRNA_1151|Chr15:8218348_8228063_-; circRNA_2673|Chr31:5315201_5401052_-; circRNA_2678|Chr31:5319993_5401052_-
gga-miR-12263-3p	23	1	9	24	1758	0.00606738	0.0128799	8.13889	circRNA_1151|Chr15:8218348_8228063_-
gga-miR-1737	20	1	9	24	1758	0.00606738	0.0128799	8.13889	circRNA_1898|Chr20:1448359_1455586_-
gga-miR-12245-3p	22	2	9	81	1758	0.00647513	0.0134893	4.82305	circRNA_0882|Chr11:18869159_18877671_+; circRNA_1898|Chr20:1448359_1455586_-
gga-miR-12225-3p	22	1	9	25	1758	0.00657742	0.0134893	7.81333	circRNA_1898|Chr20:1448359_1455586_-
gga-miR-12256-5p	20	2	9	84	1758	0.00717461	0.0138437	4.65079	circRNA_2673|Chr31:5315201_5401052_-; circRNA_2678|Chr31:5319993_5401052_-
gga-miR-1790	20	2	9	84	1758	0.00717461	0.0138437	4.65079	circRNA_2673|Chr31:5315201_5401052_-; circRNA_2678|Chr31:5319993_5401052_-
gga-miR-12248-5p	23	2	9	85	1758	0.00741759	0.0138437	4.59608	circRNA_2673|Chr31:5315201_5401052_-; circRNA_2678|Chr31:5319993_5401052_-
gga-miR-1650	24	2	9	85	1758	0.00741759	0.0138437	4.59608	circRNA_2673|Chr31:5315201_5401052_-; circRNA_2678|Chr31:5319993_5401052_-
gga-miR-1609	22	1	9	27	1758	0.00765465	0.0138437	7.23457	circRNA_1151|Chr15:8218348_8228063_-
gga-miR-128-1-5p	23	1	9	27	1758	0.00765465	0.0138437	7.23457	circRNA_0882|Chr11:18869159_18877671_+
gga-miR-449c-3p	22	1	9	27	1758	0.00765465	0.0138437	7.23457	circRNA_0882|Chr11:18869159_18877671_+
gga-miR-3537	23	2	9	86	1758	0.00766553	0.0138437	4.54264	circRNA_2673|Chr31:5315201_5401052_-; circRNA_2678|Chr31:5319993_5401052_-
gga-miR-1649-5p	20	1	9	28	1758	0.00822151	0.0146295	6.97619	circRNA_1898|Chr20:1448359_1455586_-
gga-miR-6634-5p	24	2	9	89	1758	0.00843944	0.0147996	4.38951	circRNA_2673|Chr31:5315201_5401052_-; circRNA_2678|Chr31:5319993_5401052_-
gga-miR-146a-3p	23	1	9	29	1758	0.00880699	0.0150091	6.73563	circRNA_1151|Chr15:8218348_8228063_-
gga-miR-1648-5p	21	1	9	29	1758	0.00880699	0.0150091	6.73563	circRNA_1898|Chr20:1448359_1455586_-
gga-miR-7443-5p	23	1	9	31	1758	0.0100332	0.0164056	6.30108	circRNA_1579|Chr2:49066711_49129418_-
gga-miR-12241-3p	19	1	9	31	1758	0.0100332	0.0164056	6.30108	circRNA_0882|Chr11:18869159_18877671_+
gga-miR-6547-3p	21	1	9	31	1758	0.0100332	0.0164056	6.30108	circRNA_1898|Chr20:1448359_1455586_-
gga-miR-6594-5p	21	2	9	98	1758	0.0110383	0.0178072	3.98639	circRNA_2673|Chr31:5315201_5401052_-; circRNA_2678|Chr31:5319993_5401052_-
gga-miR-3594-5p	23	1	9	33	1758	0.0113319	0.0178072	5.91919	circRNA_1151|Chr15:8218348_8228063_-
gga-miR-1595-3p	22	1	9	33	1758	0.0113319	0.0178072	5.91919	circRNA_0882|Chr11:18869159_18877671_+
gga-miR-7452-5p	21	1	9	34	1758	0.012008	0.0186278	5.7451	circRNA_1579|Chr2:49066711_49129418_-
gga-miR-1658-3p	23	1	9	35	1758	0.0127018	0.0194547	5.58095	circRNA_1151|Chr15:8218348_8228063_-
gga-miR-12253-3p	22	2	9	107	1758	0.0140669	0.0212761	3.65109	circRNA_2673|Chr31:5315201_5401052_-; circRNA_2678|Chr31:5319993_5401052_-
gga-miR-6569-3p	23	1	9	38	1758	0.0148877	0.0222397	5.14035	circRNA_2678|Chr31:5319993_5401052_-
gga-miR-12240-5p	23	2	9	110	1758	0.0151746	0.0223918	3.55152	circRNA_1151|Chr15:8218348_8228063_-; circRNA_1898|Chr20:1448359_1455586_-
gga-miR-12250-5p	23	1	9	39	1758	0.0156506	0.022816	5.00855	circRNA_1151|Chr15:8218348_8228063_-
gga-miR-12217-3p	19	1	9	41	1758	0.0172269	0.024815	4.76423	circRNA_0882|Chr11:18869159_18877671_+
gga-miR-12291-3p	21	1	9	42	1758	0.0180401	0.0253819	4.65079	circRNA_1151|Chr15:8218348_8228063_-
gga-miR-1694	22	1	9	42	1758	0.0180401	0.0253819	4.65079	circRNA_1151|Chr15:8218348_8228063_-
gga-miR-12226-3p	23	1	9	44	1758	0.0197155	0.0271087	4.43939	circRNA_2775|Chr4:1762265_1762986_-
gga-miR-7477-5p	23	1	9	44	1758	0.0197155	0.0271087	4.43939	circRNA_0882|Chr11:18869159_18877671_+
gga-miR-7475-3p	19	1	9	45	1758	0.0205774	0.0279761	4.34074	circRNA_0882|Chr11:18869159_18877671_+
gga-miR-12212-5p	20	1	9	46	1758	0.0214554	0.0288456	4.24638	circRNA_0882|Chr11:18869159_18877671_+
gga-miR-1754-3p	21	1	9	47	1758	0.0223492	0.0296242	4.15603	circRNA_0882|Chr11:18869159_18877671_+
gga-miR-1759-3p	25	2	9	128	1758	0.0228844	0.0296242	3.05208	circRNA_1151|Chr15:8218348_8228063_-; circRNA_0882|Chr11:18869159_18877671_+
gga-miR-6637-3p	23	1	9	48	1758	0.0232587	0.0296242	4.06944	circRNA_1151|Chr15:8218348_8228063_-
gga-miR-6597-3p	24	1	9	48	1758	0.0232587	0.0296242	4.06944	circRNA_1579|Chr2:49066711_49129418_-
gga-miR-12263-5p	22	1	9	48	1758	0.0232587	0.0296242	4.06944	circRNA_1898|Chr20:1448359_1455586_-
gga-miR-1699	22	1	9	51	1758	0.0260799	0.0328715	3.83007	circRNA_1579|Chr2:49066711_49129418_-
gga-miR-1770	22	2	9	136	1758	0.0269088	0.0335666	2.87255	circRNA_2673|Chr31:5315201_5401052_-; circRNA_2678|Chr31:5319993_5401052_-
gga-miR-12218-5p	25	1	9	56	1758	0.0310823	0.0379895	3.4881	circRNA_1151|Chr15:8218348_8228063_-
gga-miR-12273-5p	22	1	9	56	1758	0.0310823	0.0379895	3.4881	circRNA_0882|Chr11:18869159_18877671_+
gga-miR-12253-5p	22	1	9	59	1758	0.0342579	0.0406393	3.31073	circRNA_1579|Chr2:49066711_49129418_-
gga-miR-12280-3p	22	1	9	59	1758	0.0342579	0.0406393	3.31073	circRNA_0882|Chr11:18869159_18877671_+
gga-miR-6556-3p	22	1	9	59	1758	0.0342579	0.0406393	3.31073	circRNA_0882|Chr11:18869159_18877671_+
gga-miR-12243-3p	22	1	9	61	1758	0.0364451	0.0424025	3.20219	circRNA_1579|Chr2:49066711_49129418_-
gga-miR-12245-5p	23	1	9	61	1758	0.0364451	0.0424025	3.20219	circRNA_0882|Chr11:18869159_18877671_+
gga-miR-12207-3p	21	1	9	62	1758	0.0375594	0.0428744	3.15054	circRNA_1579|Chr2:49066711_49129418_-
gga-miR-1751-5p	23	1	9	62	1758	0.0375594	0.0428744	3.15054	circRNA_2678|Chr31:5319993_5401052_-
gga-miR-12286-3p	22	1	9	63	1758	0.0386873	0.0437492	3.10053	circRNA_1898|Chr20:1448359_1455586_-
gga-miR-12279-5p	23	1	9	65	1758	0.0409833	0.0459165	3.00513	circRNA_0882|Chr11:18869159_18877671_+
gga-miR-12247-3p	22	1	9	70	1758	0.0469519	0.0521209	2.79048	circRNA_1898|Chr20:1448359_1455586_-
gga-miR-7448-5p	28	1	9	73	1758	0.0506846	0.0552508	2.6758	circRNA_1151|Chr15:8218348_8228063_-
gga-miR-12249-3p	23	1	9	73	1758	0.0506846	0.0552508	2.6758	circRNA_1898|Chr20:1448359_1455586_-
gga-miR-12283-5p	23	1	9	81	1758	0.0611643	0.0654945	2.41152	circRNA_1579|Chr2:49066711_49129418_-
gga-miR-1604	23	1	9	81	1758	0.0611643	0.0654945	2.41152	circRNA_1898|Chr20:1448359_1455586_-
gga-miR-12242-5p	24	1	9	82	1758	0.0625258	0.0663651	2.38211	circRNA_1898|Chr20:1448359_1455586_-
gga-miR-12215-5p	25	1	9	90	1758	0.0738059	0.0776567	2.17037	circRNA_1898|Chr20:1448359_1455586_-
gga-miR-12216-3p	24	1	9	98	1758	0.0857336	0.0894291	1.9932	circRNA_1898|Chr20:1448359_1455586_-
gga-miR-12282-5p	25	1	9	101	1758	0.0903617	0.093451	1.93399	circRNA_0882|Chr11:18869159_18877671_+
gga-miR-6654-3p	23	1	9	104	1758	0.0950699	0.0974869	1.87821	circRNA_1579|Chr2:49066711_49129418_-
gga-miR-1635	25	1	9	112	1758	0.107995	0.10981	1.74405	circRNA_1898|Chr20:1448359_1455586_-
gga-miR-2127	21	1	9	152	1758	0.179101	0.180593	1.28509	circRNA_1579|Chr2:49066711_49129418_-
gga-miR-12286-5p	23	1	9	161	1758	0.196217	0.196217	1.21325	circRNA_1579|Chr2:49066711_49129418_-

## Sheet: miRNA-mRNA
miRNA_id	Transcript	Total score	Total energy	Max score	Max energy	Strand	miRNAlength	Transcript length	Position	gene	Dbxref	product	GO_id	GO_term	pathway	pathway_description
gga-miR-12207-3p	NM_001001201.1	155	-32.9	155	-32.9	9	21	1193	236	HSD11B1L	GeneID:408034,Genbank:NM_001001201.1,CGNC:9741	hydroxysteroid 11-beta dehydrogenase 1 like	GO:0005576,GO:0005654,GO:0016491	extracellular region|nucleoplasm|oxidoreductase activity
gga-miR-12207-3p	NM_001001304.2	160	-32.82	160	-32.82	21	21	2221	577	POLH	GeneID:395102,Genbank:NM_001001304.2,CGNC:7850	DNA polymerase eta	GO:0000731,GO:0003684,GO:0003887,GO:0005654,GO:0005829,GO:0006260,GO:0006290,GO:0006301,GO:0010225,GO:0046872,GO:0071494	DNA synthesis involved in DNA repair|damaged DNA binding|DNA-directed DNA polymerase activity|nucleoplasm|cytosol|DNA replication|pyrimidine dimer repair|postreplication repair|response to UV-C|metal ion binding|cellular response to UV-C	ko03460	Fanconi anemia pathway
gga-miR-12207-3p	NM_001001468.1	169	-37.08	169	-37.08	42	21	2215	197	IFRD1	GeneID:395226,Genbank:NM_001001468.1,CGNC:7184	interferon related developmental regulator 1	GO:0005634,GO:0005737,GO:0007518,GO:0014706,GO:0030517,GO:0042692,GO:0043403,GO:0048671	nucleus|cytoplasm|myoblast fate determination|striated muscle tissue development|negative regulation of axon extension|muscle cell differentiation|skeletal muscle tissue regeneration|negative regulation of collateral sprouting
gga-miR-12207-3p	NM_001005618.1	157	-30.45	157	-30.45	175	21	3887	3417	PLOD1	GeneID:419485,Genbank:NM_001005618.1,CGNC:51011	procollagen-lysine, 2-oxoglutarate 5-dioxygenase 1	GO:0005506,GO:0008475,GO:0017185,GO:0030867,GO:0031418	iron ion binding|procollagen-lysine 5-dioxygenase activity|peptidyl-lysine hydroxylation|rough endoplasmic reticulum membrane|L-ascorbic acid binding	ko00310	Lysine degradation
gga-miR-12207-3p	NM_001005798.1	165	-31.67	165	-31.67	178	21	4026	2293	SNTB1	GeneID:404774,Genbank:NM_001005798.1,CGNC:49881	syntrophin beta 1	GO:0003779,GO:0005198,GO:0005516,GO:0005737,GO:0005856,GO:0005925,GO:0006936,GO:0016010,GO:0030165,GO:0042383,GO:0043234,GO:0045202	actin binding|structural molecule activity|calmodulin binding|cytoplasm|cytoskeleton|focal adhesion|muscle contraction|dystrophin-associated glycoprotein complex|PDZ domain binding|sarcolemma|protein complex|synapse
gga-miR-12207-3p	NM_001005800.1	162	-32.3	162	-32.3	179	21	3054	253	CSNK1G1	GeneID:415328,Genbank:NM_001005800.1,CGNC:49959	casein kinase 1 gamma 1	GO:0004674,GO:0005524,GO:0005634,GO:0005737,GO:0005829,GO:0006897,GO:0008360,GO:0016055,GO:0018105	protein serine/threonine kinase activity|ATP binding|nucleus|cytoplasm|cytosol|endocytosis|regulation of cell shape|Wnt signaling pathway|peptidyl-serine phosphorylation	ko04341,ko04340	Hedgehog signaling pathway - fly|Hedgehog signaling pathway
gga-miR-12207-3p	NM_001006142.1	167	-33.78	167	-33.78	221	21	2858	96	PPP4R2	GeneID:416098,Genbank:NM_001006142.1,CGNC:5906	protein phosphatase 4 regulatory subunit 2	GO:0005654,GO:0010569,GO:0019888,GO:0030289,GO:0030674	nucleoplasm|regulation of double-strand break repair via homologous recombination|protein phosphatase regulator activity|protein phosphatase 4 complex|protein binding, bridging
gga-miR-12207-3p	NM_001006312.1	150	-31.12	150	-31.12	384	21	2797	1023	ADPRHL2	GeneID:419626,Genbank:NM_001006312.1,CGNC:1642	ADP-ribosylhydrolase like 2	GO:0004649,GO:0005634,GO:0005759,GO:0046872	poly(ADP-ribose) glycohydrolase activity|nucleus|mitochondrial matrix|metal ion binding
gga-miR-12207-3p	NM_001006331.1	161	-33.2	161	-33.2	401	21	4010	157	CDC27	GeneID:419960,Genbank:NM_001006331.1,CGNC:368	cell division cycle 27	GO:0005654,GO:0005680,GO:0005737,GO:0005813,GO:0005876,GO:0007091,GO:0019903,GO:0070979	nucleoplasm|anaphase-promoting complex|cytoplasm|centrosome|spindle microtubule|metaphase/anaphase transition of mitotic cell cycle|protein phosphatase binding|protein K11-linked ubiquitination	ko04914,ko04114,ko04110,ko04120,ko04111,ko04113	Progesterone-mediated oocyte maturation|Oocyte meiosis|Cell cycle|Ubiquitin mediated proteolysis|Cell cycle - yeast|Meiosis - yeast
gga-miR-12207-3p	NM_001006351.2	153	-30.29	153	-30.29	421	21	15892	12791	SSPO	GeneID:420367,Genbank:NM_001006351.2,CGNC:51238	SCO-spondin	GO:0005615,GO:0007155,GO:0007399,GO:0030154	extracellular space|cell adhesion|nervous system development|cell differentiation
gga-miR-12207-3p	NM_001006462.1	157	-30.98	157	-30.98	527	21	2612	1228	IMMT	GeneID:422912,Genbank:NM_001006462.1,CGNC:11773	inner membrane mitochondrial protein	GO:0003723,GO:0005739,GO:0005743,GO:0016020,GO:0042407,GO:0043209,GO:0051560,GO:0061617	RNA binding|mitochondrion|mitochondrial inner membrane|membrane|cristae formation|myelin sheath|mitochondrial calcium ion homeostasis|MICOS complex
gga-miR-12207-3p	NM_001006510.1	178	-40.16	178	-40.16	573	21	3164	144	ZC3H15	GeneID:423992,Genbank:NM_001006510.1,CGNC:1923	zinc finger CCCH-type containing 15	GO:0005634,GO:0005737,GO:0046872	nucleus|cytoplasm|metal ion binding
gga-miR-12207-3p	NM_001006550.2	161	-33.62	161	-33.62	612	21	1274	148	RFC4	GeneID:424958,Genbank:NM_001006550.2,CGNC:6607	replication factor C subunit 4			ko03430,ko03030,ko03420	Mismatch repair|DNA replication|Nucleotide excision repair
gga-miR-12207-3p	NM_001007082.1	165	-30.78	165	-30.78	657	21	3288	1915	TRPM8	GeneID:424025,Genbank:NM_001007082.1,CGNC:52114	transient receptor potential cation channel subfamily M member 8	GO:0005262,GO:0005789,GO:0005886,GO:0006874,GO:0009409,GO:0009897,GO:0016021,GO:0016048,GO:0042803,GO:0045121,GO:0050955,GO:0051289,GO:0070207,GO:0070588	calcium channel activity|endoplasmic reticulum membrane|plasma membrane|cellular calcium ion homeostasis|response to cold|external side of plasma membrane|integral component of membrane|detection of temperature stimulus|protein homodimerization activity|membrane raft|thermoception|protein homotetramerization|protein homotrimerization|calcium ion transmembrane transport	ko04750	Inflammatory mediator regulation of TRP channels
gga-miR-12207-3p	NM_001007847.1	159	-32.17	159	-32.17	694	21	4928	1703	YPEL2	GeneID:417632,Genbank:NM_001007847.1,CGNC:66289	yippee like 2	GO:0005730,GO:0046872	nucleolus|metal ion binding
gga-miR-12207-3p	NM_001007892.2	156	-30.87	156	-30.87	713	21	14632	3362	CDK6	GeneID:420558,Genbank:NM_001007892.2,CGNC:51286	cyclin dependent kinase 6			ko04110,ko04115,ko04151	Cell cycle|p53 signaling pathway|PI3K-Akt signaling pathway
gga-miR-12207-3p	NM_001012294.1	153	-32.28	153	-32.28	811	21	1734	630	POMGNT2	GeneID:428446,Genbank:NM_001012294.1,CGNC:8752	protein O-linked mannose N-acetylglucosaminyltransferase 2 (beta 1,4-)	GO:0001764,GO:0005783,GO:0005789,GO:0006493,GO:0008375,GO:0016021,GO:0035269,GO:0097363	neuron migration|endoplasmic reticulum|endoplasmic reticulum membrane|protein O-linked glycosylation|acetylglucosaminyltransferase activity|integral component of membrane|protein O-linked mannosylation|protein O-GlcNAc transferase activity
gga-miR-12207-3p	NM_001012531.1	154	-30.6	154	-30.6	826	21	2967	2209	NEK6	GeneID:417101,Genbank:NM_001012531.1,CGNC:759	NIMA related kinase 6	GO:0000922,GO:0004674,GO:0005524,GO:0005737,GO:0005815,GO:0006468,GO:0006915,GO:0007049,GO:0007059,GO:0016607,GO:0019901,GO:0046777,GO:0046872,GO:0051301	spindle pole|protein serine/threonine kinase activity|ATP binding|cytoplasm|microtubule organizing center|protein phosphorylation|apoptotic process|cell cycle|chromosome segregation|nuclear speck|protein kinase binding|protein autophosphorylation|metal ion binding|cell division
gga-miR-12207-3p	NM_001012572.2	159	-32.81	159	-32.81	865	21	1078	101	RAP2C	GeneID:422232,Genbank:NM_001012572.2,CGNC:51667	RAP2C, member of RAS oncogene family	GO:0003713,GO:0003924,GO:0005525,GO:0005737,GO:0005829,GO:0005886,GO:0005923,GO:0016020,GO:0019003,GO:0030336,GO:0031954,GO:0032486,GO:0044291,GO:0055037,GO:0055038,GO:0061097,GO:0090557	transcription coactivator activity|GTPase activity|GTP binding|cytoplasm|cytosol|plasma membrane|bicellular tight junction|membrane|GDP binding|negative regulation of cell migration|positive regulation of protein autophosphorylation|Rap protein signal transduction|cell-cell contact zone|recycling endosome|recycling endosome membrane|regulation of protein tyrosine kinase activity|establishment of …
gga-miR-12207-3p	NM_001012573.4	166	-33.93	166	-33.93	866	21	9195	5130	MBNL3	GeneID:422233,Genbank:NM_001012573.4,CGNC:51668	muscleblind like splicing regulator 3, transcript variant 2	GO:0003723,GO:0005634,GO:0005737,GO:0006397,GO:0007275,GO:0008380,GO:0043484,GO:0045662,GO:0046872	RNA binding|nucleus|cytoplasm|mRNA processing|multicellular organism development|RNA splicing|regulation of RNA splicing|negative regulation of myoblast differentiation|metal ion binding
gga-miR-12207-3p	NM_001012576.1	165	-30.8	165	-30.8	869	21	3130	66	HSPA4L	GeneID:422496,Genbank:NM_001012576.1,CGNC:51755	heat shock protein family A (Hsp70) member 4 like	GO:0005524,GO:0005634,GO:0005737,GO:0005829,GO:0006457,GO:0006986	ATP binding|nucleus|cytoplasm|cytosol|protein folding|response to unfolded protein	ko04141	Protein processing in endoplasmic reticulum
gga-miR-12207-3p	NM_001012595.3	160	-31.68	160	-31.68	886	21	3083	64	SCYL3	GeneID:424396,Genbank:NM_001012595.3,CGNC:14413	SCY1 like pseudokinase 3	GO:0005524,GO:0005737,GO:0005794,GO:0006468,GO:0016477,GO:0030027	ATP binding|cytoplasm|Golgi apparatus|protein phosphorylation|cell migration|lamellipodium
gga-miR-12207-3p	NM_001012767.1	164	-31.04	164	-31.04	918	21	645	96	FGF8	GeneID:396313,Genbank:NM_001012767.1,CGNC:49748	fibroblast growth factor 8	GO:0005104,GO:0005576,GO:0008083,GO:0008543,GO:0009880,GO:0010468,GO:0010628,GO:0030154,GO:0030177,GO:0030326,GO:0042733,GO:0045893,GO:0051216,GO:0051781,GO:0060173,GO:0060174,GO:0060684,GO:0071774	fibroblast growth factor receptor binding|extracellular region|growth factor activity|fibroblast growth factor receptor signaling pathway|embryonic pattern specification|regulation of gene expression|positive regulation of gene expression|cell differentiation|positive regulation of Wnt signaling pathway|embryonic limb morphogenesis|embryonic digit morphogenesis|positive regulation of transcriptio…	ko04010,ko04015,ko04810,ko04014,ko04151	MAPK signaling pathway|Rap1 signaling pathway|Regulation of actin cytoskeleton|Ras signaling pathway|PI3K-Akt signaling pathway
gga-miR-12207-3p	NM_001012789.2	156	-35.01	156	-35.01	939	21	1202	71	HAGH	GeneID:416537,Genbank:NM_001012789.2,CGNC:4019	hydroxyacylglutathione hydrolase	GO:0004416,GO:0005759,GO:0019243,GO:0019853,GO:0046872	hydroxyacylglutathione hydrolase activity|mitochondrial matrix|methylglyoxal catabolic process to D-lactate via S-lactoyl-glutathione|L-ascorbic acid biosynthetic process|metal ion binding	ko00620	Pyruvate metabolism
gga-miR-12207-3p	NM_001012843.1	154	-30.25	154	-30.25	987	21	3391	130	MOV10	GeneID:419872,Genbank:NM_001012843.1,CGNC:51112	Mov10 RISC complex RNA helicase	GO:0000932,GO:0003723,GO:0004386,GO:0005524,GO:0035195,GO:0035279	P-body|RNA binding|helicase activity|ATP binding|gene silencing by miRNA|mRNA cleavage involved in gene silencing by miRNA
gga-miR-12207-3p	NM_001012847.1	164	-33.47	164	-33.47	990	21	3901	2898	ELL	GeneID:420124,Genbank:NM_001012847.1,CGNC:2454	elongation factor for RNA polymerase II
gga-miR-12207-3p	NM_001012851.1	334	-70.45	168	-37.35	992	21	5046	4005 4375	DHX30	GeneID:420376,Genbank:NM_001012851.1,CGNC:3737	DExH-box helicase 30	GO:0003682,GO:0003723,GO:0004004,GO:0005524,GO:0005737,GO:0006396,GO:0042254,GO:0042645	chromatin binding|RNA binding|ATP-dependent RNA helicase activity|ATP binding|cytoplasm|RNA processing|ribosome biogenesis|mitochondrial nucleoid
gga-miR-12207-3p	NM_001012855.2	170	-38.4	170	-38.4	994	21	4218	128	GLCCI1	GeneID:420580,Genbank:NM_001012855.2,CGNC:8133	glucocorticoid induced 1	GO:0005737	cytoplasm
gga-miR-12207-3p	NM_001012886.1	166	-33.51	166	-33.51	1020	21	3500	27	TMEM164	GeneID:422344,Genbank:NM_001012886.1,CGNC:6114	transmembrane protein 164	GO:0016021	integral component of membrane
gga-miR-12207-3p	NM_001012897.1	161	-33.3	161	-33.3	1031	21	5168	4487	LRP5	GeneID:423114,Genbank:NM_001012897.1,CGNC:51892	LDL receptor related protein 5			ko04310,ko04150	Wnt signaling pathway|mTOR signaling pathway
gga-miR-12207-3p	NM_001012932.2	162	-34.52	162	-34.52	1063	21	4550	4226	RPRD2	GeneID:425074,Genbank:NM_001012932.2,CGNC:52333	regulation of nuclear pre-mRNA domain containing 2	GO:0005654,GO:0016591,GO:0042795	nucleoplasm|DNA-directed RNA polymerase II, holoenzyme|snRNA transcription from RNA polymerase II promoter
gga-miR-12207-3p	NM_001013611.2	164	-30.56	164	-30.56	1091	21	2578	598	CLDN1	GeneID:424910,Genbank:NM_001013611.2,CGNC:66478	claudin 1	GO:0001618,GO:0005198,GO:0005887,GO:0005923,GO:0016323,GO:0016324,GO:0016328,GO:0016338,GO:0042802,GO:0051260,GO:0051291,GO:0061436,GO:0070830	virus receptor activity|structural molecule activity|integral component of plasma membrane|bicellular tight junction|basolateral plasma membrane|apical plasma membrane|lateral plasma membrane|calcium-independent cell-cell adhesion via plasma membrane cell-adhesion molecules|identical protein binding|protein homooligomerization|protein heterooligomerization|establishment of skin barrier|bicellular…	ko04514,ko04670,ko04530	Cell adhesion molecules (CAMs)|Leukocyte transendothelial migration|Tight junction
gga-miR-12207-3p	NM_001030339.2	154	-31.72	154	-31.72	1143	21	2996	756	CD81	GeneID:374256,Genbank:NM_001030339.2,CGNC:4936	CD81 molecule	GO:0000187,GO:0005887,GO:0008104,GO:0008284,GO:0016020,GO:0016323,GO:0031623,GO:0043128,GO:0050731,GO:0071404	activation of MAPK activity|integral component of plasma membrane|protein localization|positive regulation of cell proliferation|membrane|basolateral plasma membrane|receptor internalization|positive regulation of 1-phosphatidylinositol 4-kinase activity|positive regulation of peptidyl-tyrosine phosphorylation|cellular response to low-density lipoprotein particle stimulus	ko04662	B cell receptor signaling pathway
gga-miR-12207-3p	NM_001030385.1	163	-30.27	163	-30.27	1163	21	2375	2027	EDC3	GeneID:415294,Genbank:NM_001030385.1,CGNC:917	enhancer of mRNA decapping 3	GO:0000932,GO:0003729,GO:0031087,GO:0033962,GO:1990174	P-body|mRNA binding|deadenylation-independent decapping of nuclear-transcribed mRNA|cytoplasmic mRNA processing body assembly|phosphodiesterase decapping endonuclease activity	ko03018	RNA degradation
gga-miR-12207-3p	NM_001030588.2	162	-34.15	162	-34.15	1217	21	3841	1272	RBM6	GeneID:415931,Genbank:NM_001030588.2,CGNC:2124	RNA binding motif protein 6	GO:0003677,GO:0003723,GO:0005634,GO:0006396	DNA binding|RNA binding|nucleus|RNA processing
gga-miR-12207-3p	NM_001030589.1	158	-40.42	158	-40.42	1218	21	2984	1385	TWF2	GeneID:415940,Genbank:NM_001030589.1,CGNC:50121	twinfilin actin binding protein 2
gga-miR-12207-3p	NM_001030635.1	162	-34.85	162	-34.85	1259	21	3935	1272	FLII	GeneID:416515,Genbank:NM_001030635.1,CGNC:3713	FLII, actin remodeling protein	GO:0003779,GO:0005654,GO:0005815,GO:0005829,GO:0005903,GO:0005925,GO:0006351,GO:0006355,GO:0007275,GO:0030036,GO:0051014,GO:0051015	actin binding|nucleoplasm|microtubule organizing center|cytosol|brush border|focal adhesion|transcription, DNA-templated|regulation of transcription, DNA-templated|multicellular organism development|actin cytoskeleton organization|actin filament severing|actin filament binding
gga-miR-12207-3p	NM_001030657.1	167	-34.28	167	-34.28	1279	21	4165	90	HIP1R	GeneID:416836,Genbank:NM_001030657.1,CGNC:50356	huntingtin interacting protein 1 related	GO:0003779,GO:0005546,GO:0005547,GO:0005739,GO:0005829,GO:0005856,GO:0005905,GO:0005938,GO:0006898,GO:0006915,GO:0006919,GO:0014069,GO:0016324,GO:0017124,GO:0030100,GO:0030136,GO:0030276,GO:0030665,GO:0030837,GO:0032051,GO:0032092,GO:0032587,GO:0032839,GO:0032956,GO:0034316,GO:0035091,GO:0035615,GO:0042802,GO:0042803,GO:0043025,GO:0043065,GO:0043066,GO:0043197,GO:0043231,GO:0043325,GO:0045742,GO:…	actin binding|phosphatidylinositol-4,5-bisphosphate binding|phosphatidylinositol-3,4,5-trisphosphate binding|mitochondrion|cytosol|cytoskeleton|clathrin-coated pit|cell cortex|receptor-mediated endocytosis|apoptotic process|activation of cysteine-type endopeptidase activity involved in apoptotic process|postsynaptic density|apical plasma membrane|SH3 domain binding|regulation of endocytosis|clath…
gga-miR-12207-3p	NM_001030697.1	150	-30.7	150	-30.7	1314	21	4759	4209	PIK3R5	GeneID:417319,Genbank:NM_001030697.1,CGNC:14629	phosphoinositide-3-kinase regulatory subunit 5	GO:0005634,GO:0005737,GO:0005886,GO:0005942,GO:0005944,GO:0007186,GO:0014065,GO:0043406,GO:0046935	nucleus|cytoplasm|plasma membrane|phosphatidylinositol 3-kinase complex|phosphatidylinositol 3-kinase complex, class IB|G-protein coupled receptor signaling pathway|phosphatidylinositol 3-kinase signaling|positive regulation of MAP kinase activity|1-phosphatidylinositol-3-kinase regulator activity	ko04066,ko04910,ko04670,ko04360,ko04015,ko04722,ko04211,ko04620,ko04611,ko04071,ko04660,ko04550,ko04914,ko04923,ko04650,ko04973,ko04960,ko04668,ko04380,ko04261,ko04014,ko04151,ko04510,ko04070,ko04024,ko04725,ko04630,ko04072,ko04152,ko04370,ko04666,ko04068,ko04919,ko04810,ko04022,ko04917,ko04062,ko04915,ko04750,ko04210,ko04662,ko04012,ko04664,ko04921,ko04213,ko04150	HIF-1 signaling pathway|Insulin signaling pathway|Leukocyte transendothelial migration|Axon guidance|Rap1 signaling pathway|Neurotrophin signaling pathway|Longevity regulating pathway|Toll-like receptor signaling pathway|Platelet activation|Sphingolipid signaling pathway|T cell receptor signaling pathway|Signaling pathways regulating pluripotency of stem cells|Progesterone-mediated oocyte maturat…
gga-miR-12207-3p	NM_001030718.1	156	-37.37	156	-37.37	1333	21	3382	687	FAM222B	GeneID:417578,Genbank:NM_001030718.1,CGNC:2928	family with sequence similarity 222 member B	GO:0005654	nucleoplasm
gga-miR-12207-3p	NM_001030852.1	162	-33.66	162	-33.66	1458	21	2663	540	MAFB	GeneID:419173,Genbank:NM_001030852.1,CGNC:50934	MAF bZIP transcription factor B	GO:0003677,GO:0003700,GO:0005634,GO:0006351,GO:0006355,GO:0007399	DNA binding|DNA binding transcription factor activity|nucleus|transcription, DNA-templated|regulation of transcription, DNA-templated|nervous system development
gga-miR-12207-3p	NM_001030870.2	156	-30.49	156	-30.49	1473	21	4764	102	NADK	GeneID:419403,Genbank:NM_001030870.2,CGNC:930	NAD kinase	GO:0003951,GO:0005524,GO:0005829,GO:0006741,GO:0019674,GO:0046872	NAD+ kinase activity|ATP binding|cytosol|NADP biosynthetic process|NAD metabolic process|metal ion binding	ko00760	Nicotinate and nicotinamide metabolism
gga-miR-12207-3p	NM_001030880.1	163	-34.95	163	-34.95	1482	21	2963	2524	SZRD1	GeneID:419462,Genbank:NM_001030880.1,CGNC:2728	SUZ RNA binding domain containing 1
gga-miR-12207-3p	NM_001030883.1	159	-31.08	159	-31.08	1485	21	3548	10	ARHGAP25	GeneID:419516,Genbank:NM_001030883.1,CGNC:66	Rho GTPase activating protein 25	GO:0001891,GO:0005096,GO:0006911,GO:0007015,GO:0007165,GO:0051058	phagocytic cup|GTPase activator activity|phagocytosis, engulfment|actin filament organization|signal transduction|negative regulation of small GTPase mediated signal transduction
gga-miR-12207-3p	NM_001030893.2	153	-33.28	153	-33.28	1493	21	2023	945	NR0B2	GeneID:768353,Genbank:NM_001030893.2,CGNC:54391	nuclear receptor subfamily 0 group B member 2	GO:0000122,GO:0003677,GO:0003707,GO:0003714,GO:0005634,GO:0005654,GO:0005737,GO:0006367,GO:0007219,GO:0008203,GO:0009749,GO:0010628,GO:0010629,GO:0019904,GO:0031100,GO:0032024,GO:0032403,GO:0042803,GO:0042975,GO:0043234,GO:0043433,GO:0046965,GO:0046966	negative regulation of transcription from RNA polymerase II promoter|DNA binding|steroid hormone receptor activity|transcription corepressor activity|nucleus|nucleoplasm|cytoplasm|transcription initiation from RNA polymerase II promoter|Notch signaling pathway|cholesterol metabolic process|response to glucose|positive regulation of gene expression|negative regulation of gene expression|protein do…	ko04976	Bile secretion
gga-miR-12207-3p	NM_001030937.1	165	-38.3	165	-38.3	1534	21	3980	1861	ARHGAP45	GeneID:420102,Genbank:NM_001030937.1,CGNC:51181	Rho GTPase activating protein 45	GO:0005096,GO:0005576,GO:0005829,GO:0016020,GO:0032587,GO:0034774,GO:0035556,GO:0035578,GO:0043312,GO:0046872,GO:0051056	GTPase activator activity|extracellular region|cytosol|membrane|ruffle membrane|secretory granule lumen|intracellular signal transduction|azurophil granule lumen|neutrophil degranulation|metal ion binding|regulation of small GTPase mediated signal transduction
gga-miR-12207-3p	NM_001030986.1	158	-32.89	158	-32.89	1578	21	3114	2598	SNX10	GeneID:420628,Genbank:NM_001030986.1,CGNC:8390	sorting nexin 10	GO:0005545,GO:0005634,GO:0005783,GO:0005815,GO:0006897,GO:0007032,GO:0015031,GO:0030316,GO:0031313,GO:0051117,GO:0060271,GO:0061512,GO:0071539,GO:1990830	1-phosphatidylinositol binding|nucleus|endoplasmic reticulum|microtubule organizing center|endocytosis|endosome organization|protein transport|osteoclast differentiation|extrinsic component of endosome membrane|ATPase binding|cilium assembly|protein localization to cilium|protein localization to centrosome|cellular response to leukemia inhibitory factor
gga-miR-12207-3p	NM_001031140.1	166	-36.95	166	-36.95	1718	21	3254	23	PKD2	GeneID:422585,Genbank:NM_001031140.1,CGNC:8297	polycystin 2, transient receptor potential cation channel
gga-miR-12207-3p	NM_001031143.1	170	-32.45	170	-32.45	1721	21	1488	857	HNRNPD	GeneID:422602,Genbank:NM_001031143.1,CGNC:51784	heterogeneous nuclear ribonucleoprotein D
gga-miR-12207-3p	NM_001031203.1	161	-31.94	161	-31.94	1772	21	1245	707	NPC2	GeneID:423353,Genbank:NM_001031203.1,CGNC:7790	Niemann-Pick disease, type C2	GO:0005576,GO:0005764,GO:0005783,GO:0008203,GO:0009615,GO:0015485,GO:0015914,GO:0017127,GO:0019747,GO:0019899,GO:0030301,GO:0032366,GO:0032367,GO:0033344,GO:0034383,GO:0035578,GO:0042632,GO:0043202,GO:0043312,GO:0046836,GO:0070062	extracellular region|lysosome|endoplasmic reticulum|cholesterol metabolic process|response to virus|cholesterol binding|phospholipid transport|cholesterol transporter activity|regulation of isoprenoid metabolic process|enzyme binding|cholesterol transport|intracellular sterol transport|intracellular cholesterol transport|cholesterol efflux|low-density lipoprotein particle clearance|azurophil gran…	ko04142	Lysosome
gga-miR-12207-3p	NM_001031210.1	162	-32.35	162	-32.35	1779	21	2612	896	YY2	GeneID:423455,Genbank:NM_001031210.1,CGNC:51971	YY2 transcription factor	GO:0000122,GO:0000400,GO:0000724,GO:0000978,GO:0000987,GO:0001078,GO:0001158,GO:0003677,GO:0003700,GO:0003713,GO:0003714,GO:0003723,GO:0005634,GO:0005654,GO:0005667,GO:0005737,GO:0006351,GO:0006357,GO:0006403,GO:0006974,GO:0007283,GO:0008270,GO:0009952,GO:0010225,GO:0010629,GO:0016363,GO:0016579,GO:0030154,GO:0031011,GO:0031519,GO:0032688,GO:0034644,GO:0034696,GO:0042826,GO:0044212,GO:0045944,GO:…	negative regulation of transcription from RNA polymerase II promoter|four-way junction DNA binding|double-strand break repair via homologous recombination|RNA polymerase II proximal promoter sequence-specific DNA binding|proximal promoter sequence-specific DNA binding|transcriptional repressor activity, RNA polymerase II proximal promoter sequence-specific DNA binding|enhancer sequence-specific D…
gga-miR-12207-3p	NM_001031232.1	157	-31.45	157	-31.45	1798	21	3189	2023	MFSD13A	GeneID:423861,Genbank:NM_001031232.1,CGNC:6083	major facilitator superfamily domain containing 13A	GO:0016021	integral component of membrane
gga-miR-12207-3p	NM_001031260.1	161	-31.27	161	-31.27	1824	21	2108	467	UMPS	GeneID:424256,Genbank:NM_001031260.1,CGNC:8931	uridine monophosphate synthetase	GO:0004588,GO:0004590,GO:0006207,GO:0044205	orotate phosphoribosyltransferase activity|orotidine-5'-phosphate decarboxylase activity|'de novo' pyrimidine nucleobase biosynthetic process|'de novo' UMP biosynthetic process	ko00983,ko00240	Drug metabolism - other enzymes|Pyrimidine metabolism
gga-miR-12207-3p	NM_001031281.1	169	-38.08	169	-38.08	1843	21	2838	1388	MMACHC	GeneID:424597,Genbank:NM_001031281.1,CGNC:7788	methylmalonic aciduria (cobalamin deficiency) cblC type, with homocystinuria	GO:0005737,GO:0006749,GO:0009235,GO:0009236,GO:0016491,GO:0032451,GO:0033787,GO:0043295,GO:0055114,GO:0070988,GO:0071949	cytoplasm|glutathione metabolic process|cobalamin metabolic process|cobalamin biosynthetic process|oxidoreductase activity|demethylase activity|cyanocobalamin reductase (cyanide-eliminating) activity|glutathione binding|oxidation-reduction process|demethylation|FAD binding	ko04977	Vitamin digestion and absorption
gga-miR-12207-3p	NM_001031295.1	156	-30.57	156	-30.57	1856	21	2459	262	LRRC40	GeneID:424713,Genbank:NM_001031295.1,CGNC:8592	leucine rich repeat containing 40	GO:0005886,GO:0007165	plasma membrane|signal transduction
gga-miR-12207-3p	NM_001031356.1	158	-33.38	158	-33.38	1910	21	4008	3814	PLEKHO1	GeneID:426108,Genbank:NM_001031356.1,CGNC:10118	pleckstrin homology domain containing O1	GO:0005634,GO:0005737,GO:0016020	nucleus|cytoplasm|membrane
gga-miR-12207-3p	NM_001031360.1	169	-34.23	169	-34.23	1914	21	1703	1366	MTHFD2	GeneID:426126,Genbank:NM_001031360.1,CGNC:52685	methylenetetrahydrofolate dehydrogenase (NADP+ dependent) 2, methenyltetrahydrofolate cyclohydrolase	GO:0000287,GO:0004477,GO:0004487,GO:0004488,GO:0005739,GO:0006730,GO:0042301	magnesium ion binding|methenyltetrahydrofolate cyclohydrolase activity|methylenetetrahydrofolate dehydrogenase (NAD+) activity|methylenetetrahydrofolate dehydrogenase (NADP+) activity|mitochondrion|one-carbon metabolic process|phosphate ion binding	ko00670	One carbon pool by folate
gga-miR-12207-3p	NM_001031373.1	160	-31.41	160	-31.41	1925	21	2377	941	UBQLN4	GeneID:426353,Genbank:NM_001031373.1,CGNC:52757	ubiquilin 4	GO:0005634,GO:0005737,GO:0005776,GO:0005789,GO:0005829,GO:0006914,GO:0031410,GO:0031593,GO:0032434,GO:0042802,GO:0048471,GO:1901097	nucleus|cytoplasm|autophagosome|endoplasmic reticulum membrane|cytosol|autophagy|cytoplasmic vesicle|polyubiquitin modification-dependent protein binding|regulation of proteasomal ubiquitin-dependent protein catabolic process|identical protein binding|perinuclear region of cytoplasm|negative regulation of autophagosome maturation	ko04141	Protein processing in endoplasmic reticulum
gga-miR-12207-3p	NM_001031404.1	155	-32.97	155	-32.97	1956	21	4664	1451	KIAA1328	GeneID:426890,Genbank:NM_001031404.1,CGNC:52923	KIAA1328
gga-miR-12207-3p	NM_001031449.1	166	-37.74	166	-37.74	1998	21	1249	108	BRIX1	GeneID:427433,Genbank:NM_001031449.1,CGNC:2456	BRX1, biogenesis of ribosomes	GO:0000027,GO:0003723,GO:0005730	ribosomal large subunit assembly|RNA binding|nucleolus
gga-miR-12207-3p	NM_001031461.1	163	-35.1	163	-35.1	2009	21	2079	1561	MAP1LC3B	GeneID:427559,Genbank:NM_001031461.1,CGNC:53129	microtubule associated protein 1 light chain 3 beta	GO:0000045,GO:0000421,GO:0000422,GO:0005622,GO:0005739,GO:0005776,GO:0005829,GO:0005874,GO:0005930,GO:0006914,GO:0006995,GO:0009267,GO:0012505,GO:0016236,GO:0031090,GO:0031410,GO:0031625,GO:0097352	autophagosome assembly|autophagosome membrane|autophagy of mitochondrion|intracellular|mitochondrion|autophagosome|cytosol|microtubule|axoneme|autophagy|cellular response to nitrogen starvation|cellular response to starvation|endomembrane system|macroautophagy|organelle membrane|cytoplasmic vesicle|ubiquitin protein ligase binding|autophagosome maturation
gga-miR-12207-3p	NM_001031536.1	161	-33.65	161	-33.65	2078	21	4463	78	TRAPPC11	GeneID:428748,Genbank:NM_001031536.1,CGNC:53450	trafficking protein particle complex 11	GO:0005794,GO:0016192	Golgi apparatus|vesicle-mediated transport
gga-miR-12207-3p	NM_001031548.2	161	-34.74	161	-34.74	2090	21	2897	1350	ACP2	GeneID:428864,Genbank:NM_001031548.2,CGNC:53495	acid phosphatase 2, lysosomal, transcript variant 1	GO:0001501,GO:0003993,GO:0005764,GO:0005765,GO:0007040,GO:0016020,GO:0016021,GO:0043202,GO:0070062	skeletal system development|acid phosphatase activity|lysosome|lysosomal membrane|lysosome organization|membrane|integral component of membrane|lysosomal lumen|extracellular exosome	ko04142	Lysosome
gga-miR-12207-3p	NM_001031556.2	158	-33.28	158	-33.28	2097	21	1686	928	PGAM1	GeneID:428969,Genbank:NM_001031556.2,CGNC:53524	phosphoglycerate mutase 1	GO:0004082,GO:0004619,GO:0005623,GO:0005829,GO:0006094,GO:0006096,GO:0016787,GO:0043209,GO:0043456,GO:0046538	bisphosphoglycerate mutase activity|phosphoglycerate mutase activity|cell|cytosol|gluconeogenesis|glycolytic process|hydrolase activity|myelin sheath|regulation of pentose-phosphate shunt|2,3-bisphosphoglycerate-dependent phosphoglycerate mutase activity	ko00260,ko00680,ko04922,ko01200,ko01230,ko00010	Glycine, serine and threonine metabolism|Methane metabolism|Glucagon signaling pathway|Carbon metabolism|Biosynthesis of amino acids|Glycolysis / Gluconeogenesis
gga-miR-12207-3p	NM_001031589.1	160	-30.42	160	-30.42	2127	21	3637	3089	GCC1	GeneID:430581,Genbank:NM_001031589.1,CGNC:10143	GRIP and coiled-coil domain containing 1	GO:0000139,GO:0005794,GO:0005829,GO:0005886	Golgi membrane|Golgi apparatus|cytosol|plasma membrane
gga-miR-12207-3p	NM_001033871.2	163	-31.62	163	-31.62	2165	21	2411	788	ARFGAP2	GeneID:423187,Genbank:NM_001033871.2,CGNC:51916	ADP ribosylation factor GTPase activating protein 2	GO:0000139,GO:0005096,GO:0015031,GO:0016192,GO:0046872	Golgi membrane|GTPase activator activity|protein transport|vesicle-mediated transport|metal ion binding	ko04144	Endocytosis
gga-miR-12207-3p	NM_001039260.1	163	-31.48	163	-31.48	2220	21	4006	1098	WWP2	GeneID:415868,Genbank:NM_001039260.1,CGNC:442	WW domain containing E3 ubiquitin protein ligase 2	GO:0000122,GO:0000151,GO:0001085,GO:0001190,GO:0004842,GO:0005634,GO:0005737,GO:0005829,GO:0006464,GO:0006858,GO:0008134,GO:0010629,GO:0016020,GO:0016567,GO:0032410,GO:0034765,GO:0042391,GO:0042787,GO:0043161,GO:0043433,GO:0045746,GO:0045892,GO:0046718,GO:0051224,GO:0051865,GO:0061630,GO:0070062,GO:0070534,GO:1901016	negative regulation of transcription from RNA polymerase II promoter|ubiquitin ligase complex|RNA polymerase II transcription factor binding|transcriptional activator activity, RNA polymerase II transcription factor binding|ubiquitin-protein transferase activity|nucleus|cytoplasm|cytosol|cellular protein modification process|extracellular transport|transcription factor binding|negative regulation…	ko04120	Ubiquitin mediated proteolysis
gga-miR-12207-3p	NM_001039279.2	167	-37.26	167	-37.26	2237	21	4979	602	PHF20L1	GeneID:420323,Genbank:NM_001039279.2,CGNC:12144	PHD finger protein 20 like 1	GO:0005634,GO:0006355,GO:0046872	nucleus|regulation of transcription, DNA-templated|metal ion binding
gga-miR-12207-3p	NM_001039314.1	166	-34.59	166	-34.59	2268	21	3474	649	FNIP1	GeneID:427642,Genbank:NM_001039314.1,CGNC:53153	folliculin interacting protein 1	GO:0005737,GO:0042030,GO:0051087	cytoplasm|ATPase inhibitor activity|chaperone binding	ko04150	mTOR signaling pathway
gga-miR-12207-3p	NM_001039318.1	158	-30.16	158	-30.16	2271	21	2253	2095	SKI	GeneID:428181,Genbank:NM_001039318.1,CGNC:838	SKI proto-oncogene	GO:0005634,GO:0005667,GO:0006351,GO:0019904,GO:0030512,GO:0030514,GO:0042803,GO:0043565,GO:0045596,GO:0046332,GO:0046982,GO:0048666,GO:0070491	nucleus|transcription factor complex|transcription, DNA-templated|protein domain specific binding|negative regulation of transforming growth factor beta receptor signaling pathway|negative regulation of BMP signaling pathway|protein homodimerization activity|sequence-specific DNA binding|negative regulation of cell differentiation|SMAD binding|protein heterodimerization activity|neuron developmen…
gga-miR-12207-3p	NM_001039597.1	162	-32.17	162	-32.17	2288	21	2189	1015	IL10RA	GeneID:419771,Genbank:NM_001039597.1,CGNC:17006	interleukin 10 receptor subunit alpha			ko04060,ko04630	Cytokine-cytokine receptor interaction|Jak-STAT signaling pathway
gga-miR-12207-3p	NM_001044676.1	156	-33.95	156	-33.95	2362	21	564	508	NNF1	GeneID:693253,Genbank:NM_001044676.1,CGNC:54350	Nnf1 protein	GO:0000444,GO:0003713,GO:0005654,GO:0005794,GO:0006351,GO:0006355,GO:0007049,GO:0007059,GO:0043522,GO:0051301	MIS12/MIND type complex|transcription coactivator activity|nucleoplasm|Golgi apparatus|transcription, DNA-templated|regulation of transcription, DNA-templated|cell cycle|chromosome segregation|leucine zipper domain binding|cell division
gga-miR-12207-3p	NM_001044680.1	150	-33.59	150	-33.59	2366	21	866	351	GNLY	GeneID:693257,Genbank:NM_001044680.1,CGNC:54353	granulysin	GO:0005576,GO:0006629,GO:0031640,GO:0042742,GO:0050832	extracellular region|lipid metabolic process|killing of cells of other organism|defense response to bacterium|defense response to fungus
gga-miR-12207-3p	NM_001044692.1	169	-37.33	169	-37.33	2377	21	2784	277	DACT1	GeneID:723789,Genbank:NM_001044692.1,CGNC:9113	dishevelled binding antagonist of beta catenin 1
gga-miR-12207-3p	NM_001080104.1	167	-33.98	167	-33.98	2493	21	673	23	GIP	GeneID:419989,Genbank:NM_001080104.1,CGNC:885	gastric inhibitory polypeptide	GO:0005179,GO:0005615,GO:0007565,GO:0007613,GO:0008344,GO:0009749,GO:0010269,GO:0010447,GO:0010828,GO:0014070,GO:0019233,GO:0031018,GO:0032024,GO:0033993,GO:0034774,GO:0035640,GO:0042493,GO:0042594,GO:0043025,GO:0043200,GO:0043434,GO:0043950,GO:0048678,GO:0055123,GO:0060291,GO:0070094,GO:0070328	hormone activity|extracellular space|female pregnancy|memory|adult locomotory behavior|response to glucose|response to selenium ion|response to acidic pH|positive regulation of glucose transport|response to organic cyclic compound|sensory perception of pain|endocrine pancreas development|positive regulation of insulin secretion|response to lipid|secretory granule lumen|exploration behavior|respon…	ko04911	Insulin secretion
gga-miR-12207-3p	NM_001080889.1	156	-34.91	156	-34.91	2534	21	2066	1753	SYTL1	GeneID:771987,Genbank:NM_001080889.1,CGNC:57193	synaptotagmin like 1	GO:0005509,GO:0005544,GO:0005886,GO:0006886,GO:0006887,GO:0006906,GO:0017137,GO:0017158,GO:0019897,GO:0019905,GO:0030276,GO:0031528,GO:0042043,GO:0042470,GO:0048791,GO:0070062,GO:0070382,GO:0098793	calcium ion binding|calcium-dependent phospholipid binding|plasma membrane|intracellular protein transport|exocytosis|vesicle fusion|Rab GTPase binding|regulation of calcium ion-dependent exocytosis|extrinsic component of plasma membrane|syntaxin binding|clathrin binding|microvillus membrane|neurexin family protein binding|melanosome|calcium ion-regulated exocytosis of neurotransmitter|extracellu…
gga-miR-12207-3p	NM_001080896.2	163	-34.87	163	-34.87	2540	21	1645	1513	BIN2	GeneID:777552,Genbank:NM_001080896.2,CGNC:59039	bridging integrator 2	GO:0005737	cytoplasm
gga-miR-12207-3p	NM_001081698.1	158	-36.42	158	-36.42	2550	21	2190	773	KIFC1	GeneID:417037,Genbank:NM_001081698.1,CGNC:50415	kinesin family member C1	GO:0003777,GO:0005524,GO:0005737,GO:0005874,GO:0007018,GO:0008017	microtubule motor activity|ATP binding|cytoplasm|microtubule|microtubule-based movement|microtubule binding
gga-miR-12207-3p	NM_001099358.1	175	-36.55	175	-36.55	2611	21	1437	56	CYP21A1	GeneID:429828,Genbank:NM_001099358.1,CGNC:53781	cytochrome P450, family 21, subfamily A, polypeptide 1			ko04925,ko00140	Aldosterone synthesis and secretion|Steroid hormone biosynthesis
gga-miR-12207-3p	NM_001101830.1	155	-30.31	155	-30.31	2628	21	1686	1181	NOX1	GeneID:422257,Genbank:NM_001101830.1,CGNC:5065	NADPH oxidase 1	GO:0001525,GO:0003081,GO:0005769,GO:0005886,GO:0006739,GO:0006801,GO:0006954,GO:0007165,GO:0008217,GO:0008284,GO:0010575,GO:0015992,GO:0016021,GO:0016175,GO:0016477,GO:0030054,GO:0030171,GO:0030198,GO:0034765,GO:0042554,GO:0042743,GO:0043020,GO:0045726,GO:0045730,GO:0046330,GO:0046872,GO:0048365,GO:0048661,GO:0050661,GO:0051454,GO:0055114,GO:0071438,GO:0071455,GO:0072592,GO:1902177,GO:1990451	angiogenesis|regulation of systemic arterial blood pressure by renin-angiotensin|early endosome|plasma membrane|NADP metabolic process|superoxide metabolic process|inflammatory response|signal transduction|regulation of blood pressure|positive regulation of cell proliferation|positive regulation of vascular endothelial growth factor production|proton transport|integral component of membrane|super…	ko04670,ko04066,ko04380,ko04145	Leukocyte transendothelial migration|HIF-1 signaling pathway|Osteoclast differentiation|Phagosome
gga-miR-12207-3p	NM_001110841.1	157	-30.17	157	-30.17	2660	21	3318	2271	MLXIPL	GeneID:101751014,Genbank:NM_001110841.1,CGNC:70449	MLX interacting protein like	GO:0000122,GO:0000978,GO:0001078,GO:0005634,GO:0005654,GO:0005667,GO:0005737,GO:0005829,GO:0006351,GO:0008134,GO:0008284,GO:0010255,GO:0033137,GO:0035538,GO:0042593,GO:0045723,GO:0045821,GO:0045892,GO:0045893,GO:0045944,GO:0046889,GO:0046982,GO:0055089,GO:0071157,GO:0090324,GO:2000505	negative regulation of transcription from RNA polymerase II promoter|RNA polymerase II proximal promoter sequence-specific DNA binding|transcriptional repressor activity, RNA polymerase II proximal promoter sequence-specific DNA binding|nucleus|nucleoplasm|transcription factor complex|cytoplasm|cytosol|transcription, DNA-templated|transcription factor binding|positive regulation of cell prolifera…
gga-miR-12207-3p	NM_001111131.1	156	-32.63	156	-32.63	2666	21	2979	600	PCDHAC2	GeneID:497224,Genbank:NM_001111131.1,CGNC:54336	protocadherin alpha subfamily C, 2	GO:0005509,GO:0005887,GO:0007155,GO:0007156,GO:0007267,GO:0007399	calcium ion binding|integral component of plasma membrane|cell adhesion|homophilic cell adhesion via plasma membrane adhesion molecules|cell-cell signaling|nervous system development
gga-miR-12207-3p	NM_001128101.1	157	-30.55	157	-30.55	2729	21	1775	1	SLC11A2	GeneID:751817,Genbank:NM_001128101.1,CGNC:54370	solute carrier family 11 member 2, transcript variant 2	GO:0005375,GO:0005381,GO:0005384,GO:0005634,GO:0005737,GO:0005739,GO:0005741,GO:0005764,GO:0005765,GO:0005768,GO:0005769,GO:0005770,GO:0005773,GO:0005802,GO:0005886,GO:0005887,GO:0005903,GO:0006778,GO:0006779,GO:0006783,GO:0006824,GO:0006825,GO:0006826,GO:0006828,GO:0006919,GO:0007611,GO:0009986,GO:0010039,GO:0012505,GO:0015078,GO:0015086,GO:0015087,GO:0015093,GO:0015094,GO:0015099,GO:0015100,GO:…	copper ion transmembrane transporter activity|iron ion transmembrane transporter activity|manganese ion transmembrane transporter activity|nucleus|cytoplasm|mitochondrion|mitochondrial outer membrane|lysosome|lysosomal membrane|endosome|early endosome|late endosome|vacuole|trans-Golgi network|plasma membrane|integral component of plasma membrane|brush border|porphyrin-containing compound metaboli…	ko04978,ko04142	Mineral absorption|Lysosome
gga-miR-12207-3p	NM_001128102.1	157	-30.55	157	-30.55	2730	21	1972	1	SLC11A2	GeneID:751817,Genbank:NM_001128102.1,CGNC:54370	solute carrier family 11 member 2, transcript variant 1	GO:0005375,GO:0005381,GO:0005384,GO:0005634,GO:0005737,GO:0005739,GO:0005741,GO:0005764,GO:0005765,GO:0005768,GO:0005769,GO:0005770,GO:0005773,GO:0005802,GO:0005886,GO:0005887,GO:0005903,GO:0006778,GO:0006779,GO:0006783,GO:0006824,GO:0006825,GO:0006826,GO:0006828,GO:0006919,GO:0007611,GO:0009986,GO:0010039,GO:0012505,GO:0015078,GO:0015086,GO:0015087,GO:0015093,GO:0015094,GO:0015099,GO:0015100,GO:…	copper ion transmembrane transporter activity|iron ion transmembrane transporter activity|manganese ion transmembrane transporter activity|nucleus|cytoplasm|mitochondrion|mitochondrial outer membrane|lysosome|lysosomal membrane|endosome|early endosome|late endosome|vacuole|trans-Golgi network|plasma membrane|integral component of plasma membrane|brush border|porphyrin-containing compound metaboli…	ko04978,ko04142	Mineral absorption|Lysosome
gga-miR-12207-3p	NM_001162376.2	154	-32.02	154	-32.02	2842	21	949	69	LYRM1	GeneID:427003,Genbank:NM_001162376.2,CGNC:1620	LYR motif containing 1
gga-miR-12207-3p	NM_001162390.1	154	-30.98	154	-30.98	2844	21	5518	1053	COL4A2	GeneID:418752,Genbank:NM_001162390.1,CGNC:12638	collagen type IV alpha 2 chain	GO:0001525,GO:0005201,GO:0005576,GO:0005587,GO:0005604,GO:0005615,GO:0006351,GO:0007568,GO:0014823,GO:0016525,GO:0031012,GO:0035987,GO:0038063,GO:0071560	angiogenesis|extracellular matrix structural constituent|extracellular region|collagen type IV trimer|basement membrane|extracellular space|transcription, DNA-templated|aging|response to activity|negative regulation of angiogenesis|extracellular matrix|endodermal cell differentiation|collagen-activated tyrosine kinase receptor signaling pathway|cellular response to transforming growth factor beta…	ko04974,ko04151,ko04512,ko04510	Protein digestion and absorption|PI3K-Akt signaling pathway|ECM-receptor interaction|Focal adhesion
gga-miR-12207-3p	NM_001163338.3	166	-33.93	166	-33.93	2860	21	9231	5166	MBNL3	GeneID:422233,Genbank:NM_001163338.3,CGNC:51668	muscleblind like splicing regulator 3, transcript variant 1	GO:0003723,GO:0005634,GO:0005737,GO:0006397,GO:0007275,GO:0008380,GO:0043484,GO:0045662,GO:0046872	RNA binding|nucleus|cytoplasm|mRNA processing|multicellular organism development|RNA splicing|regulation of RNA splicing|negative regulation of myoblast differentiation|metal ion binding
gga-miR-12207-3p	NM_001163339.3	166	-33.93	166	-33.93	2861	21	9126	5061	MBNL3	GeneID:422233,Genbank:NM_001163339.3,CGNC:51668	muscleblind like splicing regulator 3, transcript variant 3	GO:0005634,GO:0005737,GO:0006397,GO:0007275,GO:0008380,GO:0046872	nucleus|cytoplasm|mRNA processing|multicellular organism development|RNA splicing|metal ion binding
gga-miR-12207-3p	NM_001163340.3	166	-33.93	166	-33.93	2862	21	9100	5035	MBNL3	GeneID:422233,Genbank:NM_001163340.3,CGNC:51668	muscleblind like splicing regulator 3, transcript variant 4	GO:0005634,GO:0005737,GO:0006397,GO:0007275,GO:0008380,GO:0046872	nucleus|cytoplasm|mRNA processing|multicellular organism development|RNA splicing|metal ion binding
gga-miR-12207-3p	NM_001163341.3	166	-33.93	166	-33.93	2863	21	9030	4965	MBNL3	GeneID:422233,Genbank:NM_001163341.3,CGNC:51668	muscleblind like splicing regulator 3, transcript variant 5	GO:0005634,GO:0005737,GO:0006397,GO:0007275,GO:0008380,GO:0046872	nucleus|cytoplasm|mRNA processing|multicellular organism development|RNA splicing|metal ion binding
gga-miR-12207-3p	NM_001163342.3	166	-33.93	166	-33.93	2864	21	8995	4930	MBNL3	GeneID:422233,Genbank:NM_001163342.3,CGNC:51668	muscleblind like splicing regulator 3, transcript variant 6	GO:0005634,GO:0005737,GO:0006397,GO:0007275,GO:0008380,GO:0046872	nucleus|cytoplasm|mRNA processing|multicellular organism development|RNA splicing|metal ion binding
gga-miR-12207-3p	NM_001166674.2	161	-38.44	161	-38.44	2885	21	562	358	CRYGN	GeneID:428406,Genbank:NM_001166674.2,CGNC:4644	crystallin gamma N	GO:0005212	structural constituent of eye lens
gga-miR-12207-3p	NM_001167690.2	157	-30.44	157	-30.44	2890	21	2839	759	PALM	GeneID:101750199,Genbank:NM_001167690.2,CGNC:69654	paralemmin	GO:0005622,GO:0005737,GO:0005886,GO:0007010,GO:0007194,GO:0008104,GO:0008360,GO:0014069,GO:0016323,GO:0016327,GO:0030175,GO:0030424,GO:0030818,GO:0031527,GO:0031750,GO:0043197,GO:0044306,GO:0044309,GO:0051491,GO:0060074,GO:0060999,GO:0071257,GO:0072659,GO:0097060	intracellular|cytoplasm|plasma membrane|cytoskeleton organization|negative regulation of adenylate cyclase activity|protein localization|regulation of cell shape|postsynaptic density|basolateral plasma membrane|apicolateral plasma membrane|filopodium|axon|negative regulation of cAMP biosynthetic process|filopodium membrane|D3 dopamine receptor binding|dendritic spine|neuron projection terminus|ne…
gga-miR-12207-3p	NM_001167726.1	157	-36.58	157	-36.58	2896	21	3766	1428	REL	GeneID:396500,Genbank:NM_001167726.1,CGNC:5934	REL proto-oncogene, NF-kB subunit	GO:0000122,GO:0000977,GO:0000981,GO:0003677,GO:0003682,GO:0003700,GO:0005634,GO:0005737,GO:0005829,GO:0006309,GO:0006954,GO:0007249,GO:0033256,GO:0034097,GO:0038061,GO:0042803,GO:0045087,GO:0045944,GO:0046982	negative regulation of transcription from RNA polymerase II promoter|RNA polymerase II regulatory region sequence-specific DNA binding|RNA polymerase II transcription factor activity, sequence-specific DNA binding|DNA binding|chromatin binding|DNA binding transcription factor activity|nucleus|cytoplasm|cytosol|apoptotic DNA fragmentation|inflammatory response|I-kappaB kinase/NF-kappaB signaling|I…	ko04014	Ras signaling pathway
gga-miR-12207-3p	NM_001168004.1	163	-34.2	163	-34.2	2914	21	3301	459	EPB41	GeneID:396493,Genbank:NM_001168004.1,CGNC:49834	erythrocyte membrane protein band 4.1	GO:0003779,GO:0005200,GO:0005516,GO:0005545,GO:0005634,GO:0005829,GO:0005886,GO:0006461,GO:0007049,GO:0008022,GO:0008360,GO:0009898,GO:0014069,GO:0015629,GO:0016020,GO:0030036,GO:0030054,GO:0030507,GO:0030863,GO:0030866,GO:0031032,GO:0032092,GO:0043234,GO:0047485,GO:0051219,GO:0051301,GO:0099738,GO:1904778	actin binding|structural constituent of cytoskeleton|calmodulin binding|1-phosphatidylinositol binding|nucleus|cytosol|plasma membrane|protein complex assembly|cell cycle|protein C-terminus binding|regulation of cell shape|cytoplasmic side of plasma membrane|postsynaptic density|actin cytoskeleton|membrane|actin cytoskeleton organization|cell junction|spectrin binding|cortical cytoskeleton|cortic…	ko04530	Tight junction
gga-miR-12207-3p	NM_001171543.2	150	-32.12	150	-32.12	2929	21	1673	1130	ZAR1L	GeneID:771155,Genbank:NM_001171543.2,CGNC:56553	zygote arrest 1-like	GO:0005737	cytoplasm
gga-miR-12207-3p	NM_001173440.1	166	-30.55	166	-30.55	2946	21	1345	49	HTR6	GeneID:430019,Genbank:NM_001173440.1,CGNC:53840	5-hydroxytryptamine receptor 6	GO:0004993,GO:0005886,GO:0005929,GO:0016021,GO:0021795,GO:0030594,GO:0032008	G-protein coupled serotonin receptor activity|plasma membrane|cilium|integral component of membrane|cerebral cortex cell migration|neurotransmitter receptor activity|positive regulation of TOR signaling	ko04080,ko04024,ko04020,ko04726	Neuroactive ligand-receptor interaction|cAMP signaling pathway|Calcium signaling pathway|Serotonergic synapse
gga-miR-12207-3p	NM_001195157.1	161	-31.75	161	-31.75	3006	21	1979	44	SDR42E2	GeneID:416618,Genbank:NM_001195157.1,CGNC:50299	short chain dehydrogenase/reductase family 42E, member 2	GO:0003854,GO:0006694	3-beta-hydroxy-delta5-steroid dehydrogenase activity|steroid biosynthetic process
gga-miR-12207-3p	NM_001195557.1	160	-34.14	160	-34.14	3018	21	2810	64	CYP2D6	GeneID:417981,Genbank:NM_001195557.1,CGNC:50646	cytochrome P450 family 2 subfamily D member 6	GO:0005506,GO:0005789,GO:0016712,GO:0020037,GO:0031090	iron ion binding|endoplasmic reticulum membrane|oxidoreductase activity, acting on paired donors, with incorporation or reduction of molecular oxygen, reduced flavin or flavoprotein as one donor, and incorporation of one atom of oxygen|heme binding|organelle membrane	ko04726,ko00140	Serotonergic synapse|Steroid hormone biosynthesis
gga-miR-12207-3p	NM_001195595.1	158	-32.65	158	-32.65	3024	21	2209	2068	C22H2ORF42	GeneID:426298,Genbank:NM_001195595.1,CGNC:10386	chromosome 22 open reading frame, human C2orf42	GO:0005634,GO:0031965	nucleus|nuclear membrane
gga-miR-12207-3p	NM_001198540.1	153	-30.65	153	-30.65	3052	21	1704	1187	GPATCH3	GeneID:419577,Genbank:NM_001198540.1,CGNC:578	G-patch domain containing 3	GO:0003676,GO:0005634,GO:0005737,GO:0006351,GO:0032480,GO:0039536,GO:0045893	nucleic acid binding|nucleus|cytoplasm|transcription, DNA-templated|negative regulation of type I interferon production|negative regulation of RIG-I signaling pathway|positive regulation of transcription, DNA-templated
gga-miR-12207-3p	NM_001199100.1	158	-31.21	158	-31.21	3110	21	2800	234	FANCB	GeneID:418628,Genbank:NM_001199100.1,CGNC:12411	Fanconi anemia complementation group B			ko03460	Fanconi anemia pathway
gga-miR-12207-3p	NM_001199166.1	165	-39.78	165	-39.78	3116	21	2235	98	FAM102A	GeneID:417228,Genbank:NM_001199166.1,CGNC:3774	family with sequence similarity 102 member A
gga-miR-12207-3p	NM_001199313.1	163	-30.57	163	-30.57	3133	21	5322	4113	LAMB4	GeneID:396076,Genbank:NM_001199313.1,CGNC:5987	laminin subunit beta 4	GO:0005604,GO:0007155	basement membrane|cell adhesion	ko04151,ko04512,ko04510	PI3K-Akt signaling pathway|ECM-receptor interaction|Focal adhesion
gga-miR-12207-3p	NM_001199395.1	163	-33.98	163	-33.98	3147	21	2204	150	ABCD2	GeneID:417694,Genbank:NM_001199395.1,CGNC:5397	ATP binding cassette subfamily D member 2			ko04146,ko02010	Peroxisome|ABC transporters
gga-miR-12207-3p	NM_001199537.1	165	-36.83	165	-36.83	3245	21	2124	1950	AKAP8L	GeneID:776856,Genbank:NM_001199537.1,CGNC:10174	A-kinase anchoring protein 8 like	GO:0000785,GO:0003677,GO:0003723,GO:0005521,GO:0005634,GO:0005737,GO:0006351,GO:0006397,GO:0007076,GO:0008380,GO:0010793,GO:0016363,GO:0016605,GO:0016607,GO:0017151,GO:0030529,GO:0031065,GO:0033127,GO:0034237,GO:0042826,GO:0044839,GO:0045944,GO:0046872,GO:0051081	chromatin|DNA binding|RNA binding|lamin binding|nucleus|cytoplasm|transcription, DNA-templated|mRNA processing|mitotic chromosome condensation|RNA splicing|regulation of mRNA export from nucleus|nuclear matrix|PML body|nuclear speck|DEAD/H-box RNA helicase binding|intracellular ribonucleoprotein complex|positive regulation of histone deacetylation|regulation of histone phosphorylation|protein kin…
gga-miR-12207-3p	NM_001199646.1	155	-30.59	155	-30.59	3313	21	6630	3309	CKAP5	GeneID:423190,Genbank:NM_001199646.1,CGNC:6310	cytoskeleton associated protein 5	GO:0000086,GO:0000776,GO:0000777,GO:0000922,GO:0005730,GO:0005813,GO:0005829,GO:0005886,GO:0007019,GO:0007051,GO:0007062,GO:0007098,GO:0010389,GO:0016020,GO:0030951,GO:0043234,GO:0045296,GO:0046785,GO:0050658,GO:0051010,GO:0051298,GO:0051301,GO:0097711	G2/M transition of mitotic cell cycle|kinetochore|condensed chromosome kinetochore|spindle pole|nucleolus|centrosome|cytosol|plasma membrane|microtubule depolymerization|spindle organization|sister chromatid cohesion|centrosome cycle|regulation of G2/M transition of mitotic cell cycle|membrane|establishment or maintenance of microtubule cytoskeleton polarity|protein complex|cadherin binding|micro…
gga-miR-12207-3p	NM_001256801.1	161	-31.04	161	-31.04	3464	21	3412	1455	ELMO3	GeneID:100857533,Genbank:NM_001256801.1,CGNC:66068	engulfment and cell motility 3	GO:0005737,GO:0006909,GO:0006915,GO:0016477,GO:0017124	cytoplasm|phagocytosis|apoptotic process|cell migration|SH3 domain binding
gga-miR-12207-3p	NM_001257203.1	170	-30.56	170	-30.56	3471	21	1389	1173	TIA1	GeneID:771327,Genbank:NM_001257203.1,CGNC:56693	TIA1 cytotoxic granule associated RNA binding protein	GO:0003723,GO:0005654,GO:0005737,GO:0005829,GO:0006915,GO:0008143,GO:0008543,GO:0010494,GO:0017091,GO:0017148,GO:0042036,GO:0048024,GO:0097165,GO:1903608,GO:1904037	RNA binding|nucleoplasm|cytoplasm|cytosol|apoptotic process|poly(A) binding|fibroblast growth factor receptor signaling pathway|cytoplasmic stress granule|AU-rich element binding|negative regulation of translation|negative regulation of cytokine biosynthetic process|regulation of mRNA splicing, via spliceosome|nuclear stress granule|protein localization to cytoplasmic stress granule|positive regu…
gga-miR-12207-3p	NM_001271155.1	169	-36.3	169	-36.3	3535	21	844	130	TIMM9	GeneID:100859762,Genbank:NM_001271155.1,CGNC:66728	translocase of inner mitochondrial membrane 9, transcript variant 2	GO:0008565,GO:0042719,GO:0042721,GO:0042803,GO:0045039,GO:0046872,GO:0051087,GO:0072321	protein transporter activity|mitochondrial intermembrane space protein transporter complex|mitochondrial inner membrane protein insertion complex|protein homodimerization activity|protein import into mitochondrial inner membrane|metal ion binding|chaperone binding|chaperone-mediated protein transport
gga-miR-12207-3p	NM_001276313.1	155	-35.19	155	-35.19	3577	21	2214	107	CENPT	GeneID:415654,Genbank:NM_001276313.1,CGNC:1063	centromere protein T	GO:0000776,GO:0000777,GO:0000788,GO:0003677,GO:0007049,GO:0042393,GO:0046982,GO:0051301,GO:1903394	kinetochore|condensed chromosome kinetochore|nuclear nucleosome|DNA binding|cell cycle|histone binding|protein heterodimerization activity|cell division|protein localization to kinetochore involved in kinetochore assembly
gga-miR-12207-3p	NM_001277337.1	157	-32.61	157	-32.61	3633	21	1491	131	PBLD	GeneID:423685,Genbank:NM_001277337.1,CGNC:2886	phenazine biosynthesis like protein domain containing	GO:0005737,GO:0009058,GO:0010633,GO:0010719,GO:0016853,GO:0030277,GO:0030512,GO:0042802,GO:0050680,GO:0060392,GO:0060394	cytoplasm|biosynthetic process|negative regulation of epithelial cell migration|negative regulation of epithelial to mesenchymal transition|isomerase activity|maintenance of gastrointestinal epithelium|negative regulation of transforming growth factor beta receptor signaling pathway|identical protein binding|negative regulation of epithelial cell proliferation|negative regulation of SMAD protein …
gga-miR-12207-3p	NM_001277489.1	162	-36	162	-36	3754	21	788	694	NIP7	GeneID:415863,Genbank:NM_001277489.1,CGNC:410	NIP7, nucleolar pre-rRNA processing protein	GO:0003723,GO:0005730,GO:0042255	RNA binding|nucleolus|ribosome assembly
gga-miR-12207-3p	NM_001277548.1	154	-31.25	154	-31.25	3806	21	1459	505	RHOJ	GeneID:423513,Genbank:NM_001277548.1,CGNC:8985	ras homolog family member J	GO:0003924,GO:0005525,GO:0005829,GO:0005886,GO:0007266,GO:0008360,GO:0030036,GO:0051056,GO:0061299,GO:0070062	GTPase activity|GTP binding|cytosol|plasma membrane|Rho protein signal transduction|regulation of cell shape|actin cytoskeleton organization|regulation of small GTPase mediated signal transduction|retina vasculature morphogenesis in camera-type eye|extracellular exosome
gga-miR-12207-3p	NM_001277560.1	162	-34.17	162	-34.17	3818	21	1166	113	C8H1orf52	GeneID:424529,Genbank:NM_001277560.1,CGNC:6582	chromosome 8 C1orf52 homolog
gga-miR-12207-3p	NM_001277580.1	161	-32.06	161	-32.06	3835	21	1428	70	TMEM53	GeneID:424581,Genbank:NM_001277580.1,CGNC:7683	transmembrane protein 53	GO:0016021	integral component of membrane
gga-miR-12207-3p	NM_001277612.1	161	-31.37	161	-31.37	3863	21	1141	169	CDIP1	GeneID:416662,Genbank:NM_001277612.1,CGNC:5760	cell death-inducing p53 target 1	GO:0005634,GO:0033209,GO:0042771,GO:0046872,GO:0098560,GO:0098574	nucleus|tumor necrosis factor-mediated signaling pathway|intrinsic apoptotic signaling pathway in response to DNA damage by p53 class mediator|metal ion binding|cytoplasmic side of late endosome membrane|cytoplasmic side of lysosomal membrane
gga-miR-12207-3p	NM_001277617.1	157	-31.33	157	-31.33	3868	21	1560	1481	GAS8	GeneID:415858,Genbank:NM_001277617.1,CGNC:335	growth arrest specific 8	GO:0003351,GO:0005794,GO:0005874,GO:0005929,GO:0005930,GO:0007368,GO:0007420,GO:0008017,GO:0015630,GO:0017137,GO:0030317,GO:0031514,GO:0034613,GO:0035082,GO:0036064,GO:0036126,GO:0060294,GO:0097729,GO:1904526	epithelial cilium movement|Golgi apparatus|microtubule|cilium|axoneme|determination of left/right symmetry|brain development|microtubule binding|microtubule cytoskeleton|Rab GTPase binding|flagellated sperm motility|motile cilium|cellular protein localization|axoneme assembly|ciliary basal body|sperm flagellum|cilium movement involved in cell motility|9+2 motile cilium|regulation of microtubule b…
gga-miR-12207-3p	NM_001277638.1	153	-31.29	153	-31.29	3889	21	953	780	CHTF8	GeneID:769609,Genbank:NM_001277638.1,CGNC:55390	chromosome transmission fidelity factor 8, transcript variant 1	GO:0003689,GO:0005634,GO:0006260,GO:0007064,GO:0031390,GO:0043142,GO:1900264	DNA clamp loader activity|nucleus|DNA replication|mitotic sister chromatid cohesion|Ctf18 RFC-like complex|single-stranded DNA-dependent ATPase activity|positive regulation of DNA-directed DNA polymerase activity
gga-miR-12207-3p	NM_001277645.1	153	-31.29	153	-31.29	3896	21	966	793	CHTF8	GeneID:769609,Genbank:NM_001277645.1,CGNC:55390	chromosome transmission fidelity factor 8, transcript variant 2	GO:0003689,GO:0005634,GO:0006260,GO:0007064,GO:0031390,GO:0043142,GO:1900264	DNA clamp loader activity|nucleus|DNA replication|mitotic sister chromatid cohesion|Ctf18 RFC-like complex|single-stranded DNA-dependent ATPase activity|positive regulation of DNA-directed DNA polymerase activity
gga-miR-12207-3p	NM_001277718.1	172	-36.18	172	-36.18	3962	21	905	457	NKX2-2	GeneID:428549,Genbank:NM_001277718.1,CGNC:25123	NK2 homeobox 2	GO:0005634,GO:0006355,GO:0008045,GO:0008347,GO:0014044,GO:0021508,GO:0021514,GO:0021529,GO:0021530,GO:0031018,GO:0033504,GO:0043565	nucleus|regulation of transcription, DNA-templated|motor neuron axon guidance|glial cell migration|Schwann cell development|floor plate formation|ventral spinal cord interneuron differentiation|spinal cord oligodendrocyte cell differentiation|spinal cord oligodendrocyte cell fate specification|endocrine pancreas development|floor plate development|sequence-specific DNA binding
gga-miR-12207-3p	NM_001277737.1	328	-69.75	169	-37.16	3976	21	2176	153 203	SYAP1	GeneID:418619,Genbank:NM_001277737.1,CGNC:12392	synapse associated protein 1	GO:0005654,GO:0005794,GO:0005829,GO:0030424,GO:0030425,GO:0030426,GO:0031234,GO:0032869,GO:0036120,GO:0038203,GO:0042734,GO:0043204,GO:0045211,GO:0045600,GO:0048471,GO:0070062,GO:0071364,GO:0071902,GO:0090073,GO:1990314	nucleoplasm|Golgi apparatus|cytosol|axon|dendrite|growth cone|extrinsic component of cytoplasmic side of plasma membrane|cellular response to insulin stimulus|cellular response to platelet-derived growth factor stimulus|TORC2 signaling|presynaptic membrane|perikaryon|postsynaptic membrane|positive regulation of fat cell differentiation|perinuclear region of cytoplasm|extracellular exosome|cellula…
gga-miR-12207-3p	NM_001277766.1	336	-72.41	169	-39.29	3999	21	11151	5392 5355	SZT2	GeneID:424566,Genbank:NM_001277766.1,CGNC:7612	seizure threshold 2 homolog (mouse)	GO:0005765,GO:0005777,GO:0007417,GO:0009791,GO:0021540,GO:0031667,GO:0034198,GO:0042149,GO:0043473,GO:0061462,GO:0061700,GO:0140007,GO:1901668,GO:1904262,GO:1990130	lysosomal membrane|peroxisome|central nervous system development|post-embryonic development|corpus callosum morphogenesis|response to nutrient levels|cellular response to amino acid starvation|cellular response to glucose starvation|pigmentation|protein localization to lysosome|GATOR2 complex|KICSTOR complex|regulation of superoxide dismutase activity|negative regulation of TORC1 signaling|GATOR1…
gga-miR-12207-3p	NM_001277874.1	170	-32.09	170	-32.09	4087	21	610	297	HNMT	GeneID:424298,Genbank:NM_001277874.1,CGNC:9400	histamine N-methyltransferase, transcript variant 2	GO:0001695,GO:0005737,GO:0007420,GO:0032259,GO:0043005,GO:0046539,GO:1903955	histamine catabolic process|cytoplasm|brain development|methylation|neuron projection|histamine N-methyltransferase activity|positive regulation of protein targeting to mitochondrion	ko00340	Histidine metabolism
gga-miR-12207-3p	NM_001277907.1	170	-38.75	170	-38.75	4110	21	1093	693	ALYREF	GeneID:769169,Genbank:NM_001277907.1,CGNC:5467	Aly/REF export factor	GO:0003723,GO:0005737,GO:0006397,GO:0008380,GO:0016607,GO:0051028	RNA binding|cytoplasm|mRNA processing|RNA splicing|nuclear speck|mRNA transport	ko03040,ko03015,ko03013	Spliceosome|mRNA surveillance pathway|RNA transport
gga-miR-12207-3p	NM_001278140.1	171	-33.66	171	-33.66	4259	21	2816	1606	ZNF767	GeneID:420372,Genbank:NM_001278140.1,CGNC:3578	zinc finger family member 767, transcript variant 1	GO:0003677,GO:0005634,GO:0006351,GO:0006355,GO:0046872	DNA binding|nucleus|transcription, DNA-templated|regulation of transcription, DNA-templated|metal ion binding
gga-miR-12207-3p	NM_001278149.1	158	-35.1	158	-35.1	4267	21	1165	723	CBY1	GeneID:771364,Genbank:NM_001278149.1,CGNC:9279	chibby family member 1, beta catenin antagonist	GO:0005794,GO:0005814,GO:0016607,GO:0036064,GO:0045444,GO:0055007,GO:0060271,GO:0090090	Golgi apparatus|centriole|nuclear speck|ciliary basal body|fat cell differentiation|cardiac muscle cell differentiation|cilium assembly|negative regulation of canonical Wnt signaling pathway
gga-miR-12207-3p	NM_001285501.1	170	-31.73	170	-31.73	4336	21	3755	1588	ERN2	GeneID:771230,Genbank:NM_001285501.1,CGNC:56617	endoplasmic reticulum to nucleus signaling 2	GO:0000287,GO:0001935,GO:0004521,GO:0004674,GO:0005161,GO:0005524,GO:0005637,GO:0005737,GO:0005739,GO:0005783,GO:0005789,GO:0006351,GO:0006355,GO:0006379,GO:0006402,GO:0006468,GO:0006987,GO:0007050,GO:0007257,GO:0016241,GO:0019899,GO:0030176,GO:0030544,GO:0033120,GO:0034976,GO:0035924,GO:0036289,GO:0036498,GO:0042802,GO:0042803,GO:0043531,GO:0046777,GO:0051879,GO:0070054,GO:0070055,GO:0070059,GO:…	magnesium ion binding|endothelial cell proliferation|endoribonuclease activity|protein serine/threonine kinase activity|platelet-derived growth factor receptor binding|ATP binding|nuclear inner membrane|cytoplasm|mitochondrion|endoplasmic reticulum|endoplasmic reticulum membrane|transcription, DNA-templated|regulation of transcription, DNA-templated|mRNA cleavage|mRNA catabolic process|protein ph…	ko04210,ko04141	Apoptosis|Protein processing in endoplasmic reticulum
gga-miR-12207-3p	NM_001290201.1	154	-30.5	154	-30.5	4361	21	2553	816	CUX1	GeneID:101749861,Genbank:NM_001290201.1,CGNC:69320	cut like homeobox 1
gga-miR-12207-3p	NM_001293088.1	170	-39.9	170	-39.9	4389	21	14872	14243	ZFHX3	GeneID:395682,Genbank:NM_001293088.1,CGNC:451	zinc finger homeobox 3			ko04550	Signaling pathways regulating pluripotency of stem cells
gga-miR-12207-3p	NM_001293093.1	153	-30.65	153	-30.65	4391	21	7894	20	FLT4	GeneID:395742,Genbank:NM_001293093.1,CGNC:49452	fms related tyrosine kinase 4	GO:0001525,GO:0005524,GO:0005634,GO:0005737,GO:0005887,GO:0030154,GO:0036328,GO:0038084,GO:0042803,GO:0046777,GO:0048010	angiogenesis|ATP binding|nucleus|cytoplasm|integral component of plasma membrane|cell differentiation|VEGF-C-activated receptor activity|vascular endothelial growth factor signaling pathway|protein homodimerization activity|protein autophosphorylation|vascular endothelial growth factor receptor signaling pathway	ko04060,ko04014,ko04151,ko04510,ko04015	Cytokine-cytokine receptor interaction|Ras signaling pathway|PI3K-Akt signaling pathway|Focal adhesion|Rap1 signaling pathway
gga-miR-12207-3p	NM_001293106.1	166	-30.16	166	-30.16	4398	21	5460	349	GATA4	GeneID:396392,Genbank:NM_001293106.1,CGNC:12483	GATA binding protein 4	GO:0000977,GO:0001085,GO:0001228,GO:0003677,GO:0003682,GO:0005634,GO:0005667,GO:0008270,GO:0030154,GO:0032526,GO:0045893	RNA polymerase II regulatory region sequence-specific DNA binding|RNA polymerase II transcription factor binding|transcriptional activator activity, RNA polymerase II transcription regulatory region sequence-specific DNA binding|DNA binding|chromatin binding|nucleus|transcription factor complex|zinc ion binding|cell differentiation|response to retinoic acid|positive regulation of transcription, D…	ko04919,ko04022	Thyroid hormone signaling pathway|cGMP-PKG signaling pathway
gga-miR-12207-3p	NM_001293305.1	165	-32.43	165	-32.43	4450	21	6633	3749	KIF5C	GeneID:408046,Genbank:NM_001293305.1,CGNC:49899	kinesin family member 5C	GO:0003777,GO:0005524,GO:0005737,GO:0005871,GO:0005874,GO:0006996,GO:0007018,GO:0007411,GO:0008017,GO:0008045,GO:0008104,GO:0008574,GO:0030705,GO:0035253,GO:0043005,GO:0051028	microtubule motor activity|ATP binding|cytoplasm|kinesin complex|microtubule|organelle organization|microtubule-based movement|axon guidance|microtubule binding|motor neuron axon guidance|protein localization|ATP-dependent microtubule motor activity, plus-end-directed|cytoskeleton-dependent intracellular transport|ciliary rootlet|neuron projection|mRNA transport	ko04728,ko04144	Dopaminergic synapse|Endocytosis
gga-miR-12207-3p	NM_001302111.1	151	-30.37	151	-30.37	4474	21	1683	253	SPTSSB	GeneID:425008,Genbank:NM_001302111.1,CGNC:52313	serine palmitoyltransferase small subunit B, transcript variant 1	GO:0006665,GO:0016021,GO:0017059	sphingolipid metabolic process|integral component of membrane|serine C-palmitoyltransferase complex
gga-miR-12207-3p	NM_001302112.1	151	-30.37	151	-30.37	4475	21	1798	368	SPTSSB	GeneID:425008,Genbank:NM_001302112.1,CGNC:52313	serine palmitoyltransferase small subunit B, transcript variant 2	GO:0006665,GO:0016021,GO:0017059	sphingolipid metabolic process|integral component of membrane|serine C-palmitoyltransferase complex
gga-miR-12207-3p	NM_001302113.1	151	-30.37	151	-30.37	4476	21	1682	252	SPTSSB	GeneID:425008,Genbank:NM_001302113.1,CGNC:52313	serine palmitoyltransferase small subunit B, transcript variant 3	GO:0006665,GO:0016021,GO:0017059	sphingolipid metabolic process|integral component of membrane|serine C-palmitoyltransferase complex
gga-miR-12207-3p	NM_001305209.1	157	-30.88	157	-30.88	4603	21	5563	4242	STK10	GeneID:416204,Genbank:NM_001305209.1,CGNC:2029	serine/threonine kinase 10	GO:0004674,GO:0005524,GO:0005737,GO:0005886,GO:0007049,GO:0007346,GO:0016020,GO:0023014,GO:0031098,GO:0032147,GO:0042803,GO:0042981,GO:0046777,GO:0071593,GO:2000401	protein serine/threonine kinase activity|ATP binding|cytoplasm|plasma membrane|cell cycle|regulation of mitotic cell cycle|membrane|signal transduction by protein phosphorylation|stress-activated protein kinase signaling cascade|activation of protein kinase activity|protein homodimerization activity|regulation of apoptotic process|protein autophosphorylation|lymphocyte aggregation|regulation of l…
gga-miR-12207-3p	NM_001305216.1	152	-31.1	152	-31.1	4606	21	3995	1462	FZD5	GeneID:395571,Genbank:NM_001305216.1,CGNC:49381	frizzled class receptor 5	GO:0000139,GO:0000578,GO:0001525,GO:0001540,GO:0002726,GO:0004930,GO:0005886,GO:0005887,GO:0005923,GO:0007223,GO:0007416,GO:0008285,GO:0008595,GO:0009986,GO:0016021,GO:0017147,GO:0019901,GO:0030182,GO:0030669,GO:0031077,GO:0031625,GO:0031901,GO:0032729,GO:0033077,GO:0035567,GO:0042813,GO:0043507,GO:0044332,GO:0045944,GO:0048469,GO:0048471,GO:0048596,GO:0050718,GO:0060061,GO:0060070,GO:0060071,GO:…	Golgi membrane|embryonic axis specification|angiogenesis|amyloid-beta binding|positive regulation of T cell cytokine production|G-protein coupled receptor activity|plasma membrane|integral component of plasma membrane|bicellular tight junction|Wnt signaling pathway, calcium modulating pathway|synapse assembly|negative regulation of cell proliferation|anterior/posterior axis specification, embryo|…	ko04390,ko04916,ko04150,ko04310,ko04550	Hippo signaling pathway|Melanogenesis|mTOR signaling pathway|Wnt signaling pathway|Signaling pathways regulating pluripotency of stem cells
gga-miR-12207-3p	NM_001305666.1	150	-31.24	150	-31.24	4644	21	6050	2435	MTMR3	GeneID:417015,Genbank:NM_001305666.1,CGNC:6094	myotubularin related protein 3	GO:0004438,GO:0004722,GO:0004725,GO:0005737,GO:0005829,GO:0006470,GO:0006661,GO:0016020,GO:0016236,GO:0019898,GO:0019903,GO:0042149,GO:0046856,GO:0046872,GO:0052629,GO:0060304,GO:1904562,GO:2000785	phosphatidylinositol-3-phosphatase activity|protein serine/threonine phosphatase activity|protein tyrosine phosphatase activity|cytoplasm|cytosol|protein dephosphorylation|phosphatidylinositol biosynthetic process|membrane|macroautophagy|extrinsic component of membrane|protein phosphatase binding|cellular response to glucose starvation|phosphatidylinositol dephosphorylation|metal ion binding|phos…	ko00562,ko04070	Inositol phosphate metabolism|Phosphatidylinositol signaling system
gga-miR-12207-3p	NM_001312883.1	166	-34.27	166	-34.27	4675	21	1662	120	TRIM39.1	GeneID:101747534,Genbank:NM_001312883.1,CGNC:54363	tripartite motif containing 39.1	GO:0005739,GO:0005829,GO:0006915,GO:0008270,GO:0016567,GO:0016740,GO:0042802,GO:2000059,GO:2001235	mitochondrion|cytosol|apoptotic process|zinc ion binding|protein ubiquitination|transferase activity|identical protein binding|negative regulation of protein ubiquitination involved in ubiquitin-dependent protein catabolic process|positive regulation of apoptotic signaling pathway
gga-miR-12207-3p	NM_001317356.1	160	-31.13	160	-31.13	4688	21	3335	3138	POLDIP2	GeneID:417565,Genbank:NM_001317356.1,CGNC:2309	DNA polymerase delta interacting protein 2	GO:0003677,GO:0005634,GO:0005739,GO:0016242,GO:0030674,GO:0042645,GO:0045931,GO:0070584	DNA binding|nucleus|mitochondrion|negative regulation of macroautophagy|protein binding, bridging|mitochondrial nucleoid|positive regulation of mitotic cell cycle|mitochondrion morphogenesis
gga-miR-12207-3p	NM_001318408.1	157	-31.52	157	-31.52	4704	21	2025	657	DHX58	GeneID:100858653,Genbank:NM_001318408.1,CGNC:66079	DExH-box helicase 58	GO:0003677,GO:0003725,GO:0003727,GO:0004386,GO:0005524,GO:0005737,GO:0008270,GO:0009615,GO:0016032,GO:0032480,GO:0032481,GO:0039534,GO:0039536,GO:0045087,GO:0045088,GO:0045824,GO:0051607,GO:1900245,GO:1900246	DNA binding|double-stranded RNA binding|single-stranded RNA binding|helicase activity|ATP binding|cytoplasm|zinc ion binding|response to virus|viral process|negative regulation of type I interferon production|positive regulation of type I interferon production|negative regulation of MDA-5 signaling pathway|negative regulation of RIG-I signaling pathway|innate immune response|regulation of innate …	ko04622	RIG-I-like receptor signaling pathway
gga-miR-12207-3p	NM_001318426.1	160	-35.45	160	-35.45	4721	21	1611	154	LOC101750739	GeneID:101750739,Genbank:NM_001318426.1,CGNC:70181	poliovirus receptor-related protein 4-like			ko04520	Adherens junction
gga-miR-12207-3p	NM_001318436.1	169	-30.74	169	-30.74	4730	21	1897	1424	NMUR1	GeneID:429150,Genbank:NM_001318436.1,CGNC:5831	neuromedin U receptor 1	GO:0001607,GO:0004930,GO:0005622,GO:0005886,GO:0005887,GO:0006816,GO:0006821,GO:0006939,GO:0007186,GO:0007200,GO:0007202,GO:0007218,GO:0008188,GO:0016021,GO:0019722,GO:0042924,GO:0048016,GO:1903955	neuromedin U receptor activity|G-protein coupled receptor activity|intracellular|plasma membrane|integral component of plasma membrane|calcium ion transport|chloride transport|smooth muscle contraction|G-protein coupled receptor signaling pathway|phospholipase C-activating G-protein coupled receptor signaling pathway|activation of phospholipase C activity|neuropeptide signaling pathway|neuropepti…	ko04080	Neuroactive ligand-receptor interaction
gga-miR-12207-3p	NM_001318465.1	150	-30.5	150	-30.5	4758	21	3471	1549	WBP2NL	GeneID:770780,Genbank:NM_001318465.1,CGNC:56273	WBP2 N-terminal like	GO:0000790,GO:0000979,GO:0001105,GO:0003713,GO:0005634,GO:0005737,GO:0030331,GO:0031490,GO:0032570,GO:0033148,GO:0043627,GO:0045184,GO:0045815,GO:0045944,GO:0050847,GO:0071391,GO:0071442	nuclear chromatin|RNA polymerase II core promoter sequence-specific DNA binding|RNA polymerase II transcription coactivator activity|transcription coactivator activity|nucleus|cytoplasm|estrogen receptor binding|chromatin DNA binding|response to progesterone|positive regulation of intracellular estrogen receptor signaling pathway|response to estrogen|establishment of protein localization|positive…
gga-miR-12207-3p	NM_001318978.1	158	-33.15	158	-33.15	4766	21	3730	1922	OPRL1	GeneID:419251,Genbank:NM_001318978.1,CGNC:66338	opioid related nociceptin receptor 1, transcript variant 1	GO:0001626,GO:0004930,GO:0005886,GO:0005887,GO:0007186,GO:0007193,GO:0007204,GO:0007218,GO:0007268,GO:0007600,GO:0008022,GO:0019233,GO:0031410,GO:0032355,GO:0035810,GO:0042755,GO:0042923,GO:0043005,GO:0044849,GO:0045776,GO:0060454,GO:0106072,GO:1901386,GO:1904058,GO:1904059	nociceptin receptor activity|G-protein coupled receptor activity|plasma membrane|integral component of plasma membrane|G-protein coupled receptor signaling pathway|adenylate cyclase-inhibiting G-protein coupled receptor signaling pathway|positive regulation of cytosolic calcium ion concentration|neuropeptide signaling pathway|chemical synaptic transmission|sensory perception|protein C-terminus bi…	ko04080	Neuroactive ligand-receptor interaction
gga-miR-12207-3p	NM_001318979.1	158	-33.15	158	-33.15	4767	21	3730	1922	OPRL1	GeneID:419251,Genbank:NM_001318979.1,CGNC:66338	opioid related nociceptin receptor 1, transcript variant 1	GO:0001626,GO:0004930,GO:0005886,GO:0005887,GO:0007186,GO:0007193,GO:0007204,GO:0007218,GO:0007268,GO:0007600,GO:0008022,GO:0019233,GO:0031410,GO:0032355,GO:0035810,GO:0042755,GO:0042923,GO:0043005,GO:0044849,GO:0045776,GO:0060454,GO:0106072,GO:1901386,GO:1904058,GO:1904059	nociceptin receptor activity|G-protein coupled receptor activity|plasma membrane|integral component of plasma membrane|G-protein coupled receptor signaling pathway|adenylate cyclase-inhibiting G-protein coupled receptor signaling pathway|positive regulation of cytosolic calcium ion concentration|neuropeptide signaling pathway|chemical synaptic transmission|sensory perception|protein C-terminus bi…	ko04080	Neuroactive ligand-receptor interaction
gga-miR-12207-3p	NM_001318980.1	158	-33.15	158	-33.15	4768	21	3892	2084	OPRL1	GeneID:419251,Genbank:NM_001318980.1,CGNC:66338	opioid related nociceptin receptor 1, transcript variant 2	GO:0001626,GO:0004930,GO:0005886,GO:0005887,GO:0007186,GO:0007193,GO:0007204,GO:0007218,GO:0007268,GO:0007600,GO:0008022,GO:0019233,GO:0031410,GO:0032355,GO:0035810,GO:0042755,GO:0042923,GO:0043005,GO:0044849,GO:0045776,GO:0060454,GO:0106072,GO:1901386,GO:1904058,GO:1904059	nociceptin receptor activity|G-protein coupled receptor activity|plasma membrane|integral component of plasma membrane|G-protein coupled receptor signaling pathway|adenylate cyclase-inhibiting G-protein coupled receptor signaling pathway|positive regulation of cytosolic calcium ion concentration|neuropeptide signaling pathway|chemical synaptic transmission|sensory perception|protein C-terminus bi…	ko04080	Neuroactive ligand-receptor interaction
gga-miR-12207-3p	NM_001318992.1	160	-31.55	160	-31.55	4780	21	2973	298	ILF3	GeneID:100858655,Genbank:NM_001318992.1,CGNC:64441	interleukin enhancer binding factor 3	GO:0003677,GO:0003725,GO:0005576,GO:0005634,GO:0005654,GO:0005730,GO:0005737,GO:0005739,GO:0006351,GO:0006468,GO:0006479,GO:0017148,GO:0030529,GO:0045071,GO:0045892,GO:0045893,GO:0051607	DNA binding|double-stranded RNA binding|extracellular region|nucleus|nucleoplasm|nucleolus|cytoplasm|mitochondrion|transcription, DNA-templated|protein phosphorylation|protein methylation|negative regulation of translation|intracellular ribonucleoprotein complex|negative regulation of viral genome replication|negative regulation of transcription, DNA-templated|positive regulation of transcription…
gga-miR-12207-3p	NM_001348656.1	174	-37.72	174	-37.72	4900	21	547	153	CXCL13L2	GeneID:422510,Genbank:NM_001348656.1,CGNC:80600	C-X-C motif chemokine ligand 13-like 2			ko04060,ko04062	Cytokine-cytokine receptor interaction|Chemokine signaling pathway
gga-miR-12207-3p	NM_001357093.1	161	-34.74	161	-34.74	4951	21	2897	1350	ACP2	GeneID:428864,Genbank:NM_001357093.1,CGNC:53495	acid phosphatase 2, lysosomal, transcript variant 1	GO:0001501,GO:0003993,GO:0005764,GO:0005765,GO:0007040,GO:0016020,GO:0016021,GO:0043202,GO:0070062	skeletal system development|acid phosphatase activity|lysosome|lysosomal membrane|lysosome organization|membrane|integral component of membrane|lysosomal lumen|extracellular exosome	ko04142	Lysosome
gga-miR-12207-3p	NM_204101.1	162	-32.94	162	-32.94	4962	21	2814	530	HK1	GeneID:373889,Genbank:NM_204101.1,CGNC:3101	hexokinase 1			ko04066,ko04910,ko04973,ko00524,ko00052,ko01200,ko00051,ko00010,ko00520,ko00500,ko00521	HIF-1 signaling pathway|Insulin signaling pathway|Carbohydrate digestion and absorption|Neomycin, kanamycin and gentamicin biosynthesis|Galactose metabolism|Carbon metabolism|Fructose and mannose metabolism|Glycolysis / Gluconeogenesis|Amino sugar and nucleotide sugar metabolism|Starch and sucrose metabolism|Streptomycin biosynthesis
gga-miR-12207-3p	NM_204200.1	318	-65.72	159	-34.45	5057	21	2781	713 2335	ARNT	GeneID:374026,Genbank:NM_204200.1,CGNC:49009	aryl hydrocarbon receptor nuclear translocator	GO:0003677,GO:0003700,GO:0005634,GO:0005667,GO:0005737,GO:0006351,GO:0046983	DNA binding|DNA binding transcription factor activity|nucleus|transcription factor complex|cytoplasm|transcription, DNA-templated|protein dimerization activity	ko04066	HIF-1 signaling pathway
gga-miR-12207-3p	NM_204202.1	161	-30.38	161	-30.38	5059	21	1736	1413	CLDN3	GeneID:374029,Genbank:NM_204202.1,CGNC:49012	claudin 3	GO:0001666,GO:0003382,GO:0005198,GO:0005923,GO:0016021,GO:0016327,GO:0016328,GO:0016338,GO:0042802,GO:0051260,GO:0051291,GO:0070830	response to hypoxia|epithelial cell morphogenesis|structural molecule activity|bicellular tight junction|integral component of membrane|apicolateral plasma membrane|lateral plasma membrane|calcium-independent cell-cell adhesion via plasma membrane cell-adhesion molecules|identical protein binding|protein homooligomerization|protein heterooligomerization|bicellular tight junction assembly	ko04514,ko04670,ko04530	Cell adhesion molecules (CAMs)|Leukocyte transendothelial migration|Tight junction
gga-miR-12207-3p	NM_204221.2	170	-37.44	170	-37.44	5078	21	3089	77	FZD7	GeneID:374060,Genbank:NM_204221.2,CGNC:49027	frizzled class receptor 7	GO:0004930,GO:0005886,GO:0007275,GO:0010008,GO:0016021,GO:0017147,GO:0035567,GO:0042813,GO:0060070	G-protein coupled receptor activity|plasma membrane|multicellular organism development|endosome membrane|integral component of membrane|Wnt-protein binding|non-canonical Wnt signaling pathway|Wnt-activated receptor activity|canonical Wnt signaling pathway	ko04390,ko04916,ko04150,ko04310,ko04550	Hippo signaling pathway|Melanogenesis|mTOR signaling pathway|Wnt signaling pathway|Signaling pathways regulating pluripotency of stem cells
gga-miR-12207-3p	NM_204229.1	163	-35.22	163	-35.22	5086	21	2164	1430	RGS19	GeneID:374070,Genbank:NM_204229.1,CGNC:14426	regulator of G-protein signaling 19	GO:0001965,GO:0005096,GO:0005794,GO:0005903,GO:0006914,GO:0007186,GO:0007264,GO:0009968,GO:0016020,GO:0030136,GO:0031410,GO:0045121	G-protein alpha-subunit binding|GTPase activator activity|Golgi apparatus|brush border|autophagy|G-protein coupled receptor signaling pathway|small GTPase mediated signal transduction|negative regulation of signal transduction|membrane|clathrin-coated vesicle|cytoplasmic vesicle|membrane raft
gga-miR-12207-3p	NM_204247.2	165	-34.04	165	-34.04	5104	21	2074	704	ENTPD8	GeneID:374095,Genbank:NM_204247.2,CGNC:49040	ectonucleoside triphosphate diphosphohydrolase 8	GO:0005524,GO:0005886,GO:0016021,GO:0046872,GO:0102485,GO:0102486,GO:0102487,GO:0102488,GO:0102489,GO:0102490,GO:0102491	ATP binding|plasma membrane|integral component of membrane|metal ion binding|dATP phosphohydrolase activity|dCTP phosphohydrolase activity|dUTP phosphohydrolase activity|dTTP phosphohydrolase activity|GTP phosphohydrolase activity|8-oxo-dGTP phosphohydrolase activity|dGTP phosphohydrolase activity	ko00230,ko00240	Purine metabolism|Pyrimidine metabolism
gga-miR-12207-3p	NM_204293.1	161	-34.22	161	-34.22	5149	21	7966	137	CACNA1B	GeneID:374169,Genbank:NM_204293.1,CGNC:49068	calcium voltage-gated channel subunit alpha1 B	GO:0005245,GO:0005262,GO:0005509,GO:0005524,GO:0005886,GO:0005891,GO:0006810,GO:0007268,GO:0007269,GO:0007626,GO:0008016,GO:0008022,GO:0008217,GO:0008331,GO:0030425,GO:0034765,GO:0043025,GO:0048265,GO:0051899,GO:0051924,GO:0086010,GO:0098793	voltage-gated calcium channel activity|calcium channel activity|calcium ion binding|ATP binding|plasma membrane|voltage-gated calcium channel complex|transport|chemical synaptic transmission|neurotransmitter secretion|locomotory behavior|regulation of heart contraction|protein C-terminus binding|regulation of blood pressure|high voltage-gated calcium channel activity|dendrite|regulation of ion tr…	ko04010,ko04725,ko04726,ko04723,ko04727,ko04020,ko04728,ko04721	MAPK signaling pathway|Cholinergic synapse|Serotonergic synapse|Retrograde endocannabinoid signaling|GABAergic synapse|Calcium signaling pathway|Dopaminergic synapse|Synaptic vesicle cycle
gga-miR-12207-3p	NM_204295.1	174	-30.32	174	-30.32	5151	21	1750	21	CAMK2A	GeneID:374175,Genbank:NM_204295.1,CGNC:49072	calcium/calmodulin dependent protein kinase II alpha	GO:0000082,GO:0002931,GO:0004674,GO:0004683,GO:0005516,GO:0005524,GO:0005634,GO:0005739,GO:0006468,GO:0006816,GO:0007399,GO:0009931,GO:0010666,GO:0014069,GO:0016301,GO:0018105,GO:0018107,GO:0030054,GO:0030154,GO:0030424,GO:0030425,GO:0032794,GO:0032839,GO:0035235,GO:0035254,GO:0035556,GO:0038166,GO:0042734,GO:0042802,GO:0042803,GO:0043025,GO:0046777,GO:0046872,GO:0046928,GO:0048168,GO:0048813,GO:…	G1/S transition of mitotic cell cycle|response to ischemia|protein serine/threonine kinase activity|calmodulin-dependent protein kinase activity|calmodulin binding|ATP binding|nucleus|mitochondrion|protein phosphorylation|calcium ion transport|nervous system development|calcium-dependent protein serine/threonine kinase activity|positive regulation of cardiac muscle cell apoptotic process|postsyna…	ko04066,ko04360,ko04922,ko04722,ko04916,ko04728,ko04261,ko04925,ko04911,ko04713,ko04310,ko04024,ko04725,ko04745,ko04114,ko04020,ko04912,ko04971,ko04750,ko04740,ko04720,ko04012,ko04921	HIF-1 signaling pathway|Axon guidance|Glucagon signaling pathway|Neurotrophin signaling pathway|Melanogenesis|Dopaminergic synapse|Adrenergic signaling in cardiomyocytes|Aldosterone synthesis and secretion|Insulin secretion|Circadian entrainment|Wnt signaling pathway|cAMP signaling pathway|Cholinergic synapse|Phototransduction - fly|Oocyte meiosis|Calcium signaling pathway|GnRH signaling pathway|…
gga-miR-12207-3p	NM_204348.3	163	-30.18	163	-30.18	5200	21	9041	4387	XIRP1	GeneID:374266,Genbank:NM_204348.3,CGNC:49109	xin actin binding repeat containing 1	GO:0003779,GO:0007507,GO:0030036,GO:0030054	actin binding|heart development|actin cytoskeleton organization|cell junction
gga-miR-12207-3p	NM_204381.2	158	-31.84	158	-31.84	5230	21	1894	14	THY1	GeneID:378897,Genbank:NM_204381.2,CGNC:5094	Thy-1 cell surface antigen	GO:0001525,GO:0005096,GO:0005178,GO:0005623,GO:0005886,GO:0006469,GO:0007010,GO:0009897,GO:0019901,GO:0030336,GO:0030425,GO:0030426,GO:0031362,GO:0034235,GO:0043209,GO:0043547,GO:0045121,GO:0046549,GO:0048041,GO:0050771,GO:0050852,GO:0050860,GO:0050870,GO:0051281,GO:0098609	angiogenesis|GTPase activator activity|integrin binding|cell|plasma membrane|negative regulation of protein kinase activity|cytoskeleton organization|external side of plasma membrane|protein kinase binding|negative regulation of cell migration|dendrite|growth cone|anchored component of external side of plasma membrane|GPI anchor binding|myelin sheath|positive regulation of GTPase activity|membran…	ko04670	Leukocyte transendothelial migration
gga-miR-12207-3p	NM_204414.2	326	-70.54	170	-37.07	5262	21	1558	270 65	YBX1	GeneID:386575,Genbank:NM_204414.2,CGNC:3598	Y-box binding protein 1	GO:0003677,GO:0003723,GO:0005737,GO:0006351,GO:0006355,GO:0006397,GO:0008380,GO:0071204	DNA binding|RNA binding|cytoplasm|transcription, DNA-templated|regulation of transcription, DNA-templated|mRNA processing|RNA splicing|histone pre-mRNA 3'end processing complex
gga-miR-12207-3p	NM_204482.1	153	-30.05	153	-30.05	5329	21	1665	90	HS6ST1	GeneID:395141,Genbank:NM_204482.1,CGNC:13757	heparan sulfate 6-O-sulfotransferase 1	GO:0015015,GO:0016021,GO:0017095,GO:0048666,GO:0060173	heparan sulfate proteoglycan biosynthetic process, enzymatic modification|integral component of membrane|heparan sulfate 6-O-sulfotransferase activity|neuron development|limb development	ko00534	Glycosaminoglycan biosynthesis - heparan sulfate / heparin
gga-miR-12207-3p	NM_204489.1	162	-35.89	162	-35.89	5336	21	979	937	MRAS	GeneID:395149,Genbank:NM_204489.1,CGNC:8810	muscle RAS oncogene homolog	GO:0003924,GO:0005525,GO:0005622,GO:0005886,GO:0007265,GO:0007275,GO:0007517,GO:0030036,GO:0030742,GO:0070062,GO:1990830	GTPase activity|GTP binding|intracellular|plasma membrane|Ras protein signal transduction|multicellular organism development|muscle organ development|actin cytoskeleton organization|GTP-dependent protein binding|extracellular exosome|cellular response to leukemia inhibitory factor	ko04010,ko04015,ko04072,ko04810,ko04530,ko04014	MAPK signaling pathway|Rap1 signaling pathway|Phospholipase D signaling pathway|Regulation of actin cytoskeleton|Tight junction|Ras signaling pathway
gga-miR-12207-3p	NM_204570.2	166	-36.26	166	-36.26	5414	21	3105	262	CBFB	GeneID:395257,Genbank:NM_204570.2,CGNC:2299	core-binding factor beta subunit
gga-miR-12207-3p	NM_204573.1	153	-30.09	153	-30.09	5417	21	8120	7292	FLNC	GeneID:395260,Genbank:NM_204573.1,CGNC:49234	filamin C	GO:0005737,GO:0005829,GO:0005856,GO:0005886,GO:0005925,GO:0008092,GO:0016528,GO:0030018,GO:0030506,GO:0034329,GO:0042383,GO:0042802,GO:0043034,GO:0048747,GO:0051015	cytoplasm|cytosol|cytoskeleton|plasma membrane|focal adhesion|cytoskeletal protein binding|sarcoplasm|Z disc|ankyrin binding|cell junction assembly|sarcolemma|identical protein binding|costamere|muscle fiber development|actin filament binding	ko04010,ko04510	MAPK signaling pathway|Focal adhesion
gga-miR-12207-3p	NM_204574.1	162	-30.92	162	-30.92	5418	21	8110	5194	FLNA	GeneID:395261,Genbank:NM_204574.1,CGNC:49235	filamin A	GO:0001664,GO:0002576,GO:0003723,GO:0004871,GO:0005576,GO:0005634,GO:0005730,GO:0005737,GO:0005829,GO:0005884,GO:0005886,GO:0005911,GO:0005925,GO:0007195,GO:0008134,GO:0015459,GO:0015629,GO:0016020,GO:0016479,GO:0017048,GO:0017160,GO:0019900,GO:0021943,GO:0021987,GO:0030018,GO:0030168,GO:0030334,GO:0030863,GO:0031012,GO:0031267,GO:0031523,GO:0031532,GO:0031852,GO:0034329,GO:0034394,GO:0034988,GO:…	G-protein coupled receptor binding|platelet degranulation|RNA binding|signal transducer activity|extracellular region|nucleus|nucleolus|cytoplasm|cytosol|actin filament|plasma membrane|cell-cell junction|focal adhesion|adenylate cyclase-inhibiting dopamine receptor signaling pathway|transcription factor binding|potassium channel regulator activity|actin cytoskeleton|membrane|negative regulation o…	ko04010,ko04510	MAPK signaling pathway|Focal adhesion
gga-miR-12207-3p	NM_204626.1	166	-36.31	166	-36.31	5467	21	1262	1003	CISH	GeneID:395335,Genbank:NM_204626.1,CGNC:1613	cytokine inducible SH2 containing protein	GO:0004860,GO:0005737,GO:0006469,GO:0016567,GO:0019221,GO:0035556,GO:0040008,GO:0046426,GO:0046627	protein kinase inhibitor activity|cytoplasm|negative regulation of protein kinase activity|protein ubiquitination|cytokine-mediated signaling pathway|intracellular signal transduction|regulation of growth|negative regulation of JAK-STAT cascade|negative regulation of insulin receptor signaling pathway	ko04630,ko04917	Jak-STAT signaling pathway|Prolactin signaling pathway
gga-miR-12207-3p	NM_204672.1	158	-30.27	158	-30.27	5512	21	873	452	SNCG	GeneID:395392,Genbank:NM_204672.1,CGNC:1431	synuclein gamma
gga-miR-12207-3p	NM_204680.1	151	-30.82	151	-30.82	5520	21	1806	1582	ZBTB7A	GeneID:395411,Genbank:NM_204680.1,CGNC:20139	zinc finger and BTB domain containing 7A	GO:0000978,GO:0001078,GO:0005634,GO:0006351,GO:0035035,GO:0046872	RNA polymerase II proximal promoter sequence-specific DNA binding|transcriptional repressor activity, RNA polymerase II proximal promoter sequence-specific DNA binding|nucleus|transcription, DNA-templated|histone acetyltransferase binding|metal ion binding
gga-miR-12207-3p	NM_204711.1	161	-32.97	161	-32.97	5549	21	1257	647	NTM	GeneID:395450,Genbank:NM_204711.1,CGNC:49326	neurotrimin	GO:0005886,GO:0007155,GO:0031225	plasma membrane|cell adhesion|anchored component of membrane
gga-miR-12207-3p	NM_204862.1	158	-32.39	158	-32.39	5696	21	8118	5250	TENM1	GeneID:395668,Genbank:NM_204862.1,CGNC:49426	teneurin transmembrane protein 1	GO:0000902,GO:0005634,GO:0005737,GO:0005783,GO:0005794,GO:0005856,GO:0005886,GO:0005887,GO:0006351,GO:0006359,GO:0007157,GO:0007218,GO:0016363,GO:0016607,GO:0030838,GO:0033138,GO:0042803,GO:0043005,GO:0043406,GO:0046982,GO:0048471,GO:0048666,GO:0050839,GO:0051491,GO:0090316	cell morphogenesis|nucleus|cytoplasm|endoplasmic reticulum|Golgi apparatus|cytoskeleton|plasma membrane|integral component of plasma membrane|transcription, DNA-templated|regulation of transcription from RNA polymerase III promoter|heterophilic cell-cell adhesion via plasma membrane cell adhesion molecules|neuropeptide signaling pathway|nuclear matrix|nuclear speck|positive regulation of actin fi…
gga-miR-12207-3p	NM_204875.1	165	-39.12	165	-39.12	5709	21	1926	1	PTPN1	GeneID:395688,Genbank:NM_204875.1,CGNC:6062	protein tyrosine phosphatase, non-receptor type 1	GO:0004725,GO:0005769,GO:0005886,GO:0007257,GO:0008270,GO:0008286,GO:0009966,GO:0030100,GO:0030948,GO:0030968,GO:0030971,GO:0031532,GO:0033157,GO:0035335,GO:0035791,GO:0036498,GO:0043407,GO:0045296,GO:0046875,GO:0061098,GO:0070373,GO:0097443,GO:0098554,GO:1902202,GO:1902236,GO:1903898,GO:1990264,GO:2000646	protein tyrosine phosphatase activity|early endosome|plasma membrane|activation of JUN kinase activity|zinc ion binding|insulin receptor signaling pathway|regulation of signal transduction|regulation of endocytosis|negative regulation of vascular endothelial growth factor receptor signaling pathway|endoplasmic reticulum unfolded protein response|receptor tyrosine kinase binding|actin cytoskeleton…	ko04910,ko04520	Insulin signaling pathway|Adherens junction
gga-miR-12207-3p	NM_204905.1	166	-32.2	166	-32.2	5737	21	969	74	PCBD1	GeneID:395729,Genbank:NM_204905.1,CGNC:20211	pterin-4 alpha-carbinolamine dehydratase 1	GO:0004505,GO:0005654,GO:0005829,GO:0006351,GO:0006355,GO:0006729,GO:0008124,GO:0042802,GO:0051289,GO:0051291	phenylalanine 4-monooxygenase activity|nucleoplasm|cytosol|transcription, DNA-templated|regulation of transcription, DNA-templated|tetrahydrobiopterin biosynthetic process|4-alpha-hydroxytetrahydrobiopterin dehydratase activity|identical protein binding|protein homotetramerization|protein heterooligomerization
gga-miR-12207-3p	NM_204907.1	157	-31	157	-31	5739	21	1608	2	CNBP	GeneID:395731,Genbank:NM_204907.1,CGNC:3717	CCHC-type zinc finger nucleic acid binding protein	GO:0003677,GO:0005783,GO:0006351,GO:0006355,GO:0008270	DNA binding|endoplasmic reticulum|transcription, DNA-templated|regulation of transcription, DNA-templated|zinc ion binding
gga-miR-12207-3p	NM_204935.1	158	-30.48	158	-30.48	5764	21	2938	591	DCT	GeneID:395775,Genbank:NM_204935.1,CGNC:12683	dopachrome tautomerase	GO:0004167,GO:0016021,GO:0016491,GO:0033162,GO:0042438,GO:0042470,GO:0046872	dopachrome isomerase activity|integral component of membrane|oxidoreductase activity|melanosome membrane|melanin biosynthetic process|melanosome|metal ion binding	ko00350,ko04916	Tyrosine metabolism|Melanogenesis
gga-miR-12207-3p	NM_204960.2	170	-30.63	170	-30.63	5787	21	4480	719	PTCH1	GeneID:395806,Genbank:NM_204960.2,CGNC:49488	patched 1	GO:0005887,GO:0007224,GO:0008158	integral component of plasma membrane|smoothened signaling pathway|hedgehog receptor activity	ko04024,ko04360,ko04341,ko04340	cAMP signaling pathway|Axon guidance|Hedgehog signaling pathway - fly|Hedgehog signaling pathway
gga-miR-12207-3p	NM_205030.1	169	-32.82	169	-32.82	5855	21	2846	418	AMH	GeneID:395887,Genbank:NM_205030.1,CGNC:537	anti-Mullerian hormone			ko04060,ko04024,ko04390,ko04350	Cytokine-cytokine receptor interaction|cAMP signaling pathway|Hippo signaling pathway|TGF-beta signaling pathway
gga-miR-12207-3p	NM_205039.1	159	-36.67	159	-36.67	5864	21	1702	974	KCNG2	GeneID:395902,Genbank:NM_205039.1,CGNC:49541	potassium voltage-gated channel modifier subfamily G member 2	GO:0005249,GO:0008076,GO:0016021,GO:0034765,GO:0051260,GO:0071805	voltage-gated potassium channel activity|voltage-gated potassium channel complex|integral component of membrane|regulation of ion transmembrane transport|protein homooligomerization|potassium ion transmembrane transport
gga-miR-12207-3p	NM_205049.1	175	-34.11	175	-34.11	5874	21	5828	5628	RREB1	GeneID:395920,Genbank:NM_205049.1,CGNC:9702	ras responsive element binding protein 1	GO:0003700,GO:0005634,GO:0006355,GO:0006366,GO:0007165,GO:0007275,GO:0043565,GO:0044212,GO:0046872	DNA binding transcription factor activity|nucleus|regulation of transcription, DNA-templated|transcription from RNA polymerase II promoter|signal transduction|multicellular organism development|sequence-specific DNA binding|transcription regulatory region DNA binding|metal ion binding	ko04013	MAPK signaling pathway - fly
gga-miR-12207-3p	NM_205239.2	177	-36.41	177	-36.41	6054	21	1435	1299	CCNB3	GeneID:396167,Genbank:NM_205239.2,CGNC:49683	cyclin B3	GO:0000079,GO:0005634,GO:0007049,GO:0010389,GO:0019901,GO:0051301	regulation of cyclin-dependent protein serine/threonine kinase activity|nucleus|cell cycle|regulation of G2/M transition of mitotic cell cycle|protein kinase binding|cell division	ko04068,ko04914,ko04115,ko04110	FoxO signaling pathway|Progesterone-mediated oocyte maturation|p53 signaling pathway|Cell cycle
gga-miR-12207-3p	NM_205416.1	156	-31.94	156	-31.94	6225	21	1640	413	IRF8	GeneID:396385,Genbank:NM_205416.1,CGNC:49782	interferon regulatory factor 8	GO:0000122,GO:0000978,GO:0001078,GO:0005634,GO:0005654,GO:0005737,GO:0006351,GO:0006909,GO:0030099,GO:0032729,GO:0032735,GO:0042742,GO:0042832,GO:0044130,GO:0045944,GO:0060261,GO:0071222,GO:0071346	negative regulation of transcription from RNA polymerase II promoter|RNA polymerase II proximal promoter sequence-specific DNA binding|transcriptional repressor activity, RNA polymerase II proximal promoter sequence-specific DNA binding|nucleus|nucleoplasm|cytoplasm|transcription, DNA-templated|phagocytosis|myeloid cell differentiation|positive regulation of interferon-gamma production|positive r…
gga-miR-12207-3p	NM_205420.1	162	-35.3	162	-35.3	6228	21	1164	320	GATA6	GeneID:396390,Genbank:NM_205420.1,CGNC:49785	GATA binding protein 6	GO:0000977,GO:0001085,GO:0001228,GO:0003682,GO:0005634,GO:0005667,GO:0008270,GO:0030154,GO:0030513,GO:0045893	RNA polymerase II regulatory region sequence-specific DNA binding|RNA polymerase II transcription factor binding|transcriptional activator activity, RNA polymerase II transcription regulatory region sequence-specific DNA binding|chromatin binding|nucleus|transcription factor complex|zinc ion binding|cell differentiation|positive regulation of BMP signaling pathway|positive regulation of transcrip…
gga-miR-12207-3p	NM_205421.2	166	-38.75	166	-38.75	6229	21	1795	329	GATA5	GeneID:396391,Genbank:NM_205421.2,CGNC:3985	GATA binding protein 5	GO:0000977,GO:0001085,GO:0001158,GO:0001228,GO:0003682,GO:0005634,GO:0005667,GO:0008270,GO:0030154	RNA polymerase II regulatory region sequence-specific DNA binding|RNA polymerase II transcription factor binding|enhancer sequence-specific DNA binding|transcriptional activator activity, RNA polymerase II transcription regulatory region sequence-specific DNA binding|chromatin binding|nucleus|transcription factor complex|zinc ion binding|cell differentiation
gga-miR-12207-3p	NM_205479.3	154	-32.61	154	-32.61	6278	21	906	490	MYL4	GeneID:396472,Genbank:NM_205479.3,CGNC:49822	myosin, light chain 4, alkali	GO:0005509,GO:0016459	calcium ion binding|myosin complex	ko04261,ko04260	Adrenergic signaling in cardiomyocytes|Cardiac muscle contraction
gga-miR-12207-3p	NM_205512.1	162	-33.78	162	-33.78	6310	21	795	219	CD3D	GeneID:396518,Genbank:NM_205512.1,CGNC:49849	CD3d molecule	GO:0002250,GO:0003713,GO:0004888,GO:0007166,GO:0016021,GO:0042105,GO:0042803,GO:0045059,GO:0045944,GO:0046982,GO:0051260	adaptive immune response|transcription coactivator activity|transmembrane signaling receptor activity|cell surface receptor signaling pathway|integral component of membrane|alpha-beta T cell receptor complex|protein homodimerization activity|positive thymic T cell selection|positive regulation of transcription from RNA polymerase II promoter|protein heterodimerization activity|protein homooligome…	ko04640,ko04660	Hematopoietic cell lineage|T cell receptor signaling pathway
gga-miR-12207-3p	NM_205535.1	168	-31.44	168	-31.44	6329	21	1929	41	ATP1B3	GeneID:396549,Genbank:NM_205535.1,CGNC:1995	ATPase Na+/K+ transporting subunit beta 3	GO:0001671,GO:0005391,GO:0005737,GO:0005890,GO:0006883,GO:0010107,GO:0030007,GO:0036376,GO:0050821,GO:0051117,GO:0072659,GO:0086009,GO:1901018,GO:1903278,GO:1903288	ATPase activator activity|sodium:potassium-exchanging ATPase activity|cytoplasm|sodium:potassium-exchanging ATPase complex|cellular sodium ion homeostasis|potassium ion import|cellular potassium ion homeostasis|sodium ion export across plasma membrane|protein stabilization|ATPase binding|protein localization to plasma membrane|membrane repolarization|positive regulation of potassium ion transmemb…	ko04971,ko04976,ko04024,ko04973,ko04974,ko04972,ko04960,ko04964,ko04970,ko04261,ko04961,ko04911,ko04978,ko04919,ko04918,ko04022,ko04260	Gastric acid secretion|Bile secretion|cAMP signaling pathway|Carbohydrate digestion and absorption|Protein digestion and absorption|Pancreatic secretion|Aldosterone-regulated sodium reabsorption|Proximal tubule bicarbonate reclamation|Salivary secretion|Adrenergic signaling in cardiomyocytes|Endocrine and other factor-regulated calcium reabsorption|Insulin secretion|Mineral absorption|Thyroid hor…
gga-miR-12207-3p	NM_207177.1	156	-30.14	156	-30.14	6361	21	1263	103	HOXD8	GeneID:396301,Genbank:NM_207177.1,CGNC:49743	homeobox D8	GO:0000122,GO:0000977,GO:0001228,GO:0005634,GO:0009952,GO:0048705	negative regulation of transcription from RNA polymerase II promoter|RNA polymerase II regulatory region sequence-specific DNA binding|transcriptional activator activity, RNA polymerase II transcription regulatory region sequence-specific DNA binding|nucleus|anterior/posterior pattern specification|skeletal system morphogenesis
gga-miR-12207-3p	XM_001231468.5	167	-31.22	167	-31.22	6413	21	717	203	SPA17	GeneID:768714,Genbank:XM_001231468.5,CGNC:54690	sperm autoantigenic protein 17	GO:0005737,GO:0007339,GO:0008201,GO:0009897,GO:0035686,GO:0097228	cytoplasm|binding of sperm to zona pellucida|heparin binding|external side of plasma membrane|sperm fibrous sheath|sperm principal piece
gga-miR-12207-3p	XM_001231518.5	158	-31.15	158	-31.15	6416	21	4756	21	PLA2G15	GeneID:768530,Genbank:XM_001231518.5,CGNC:492	phospholipase A2 group XV	GO:0004622,GO:0005543,GO:0005576,GO:0005615,GO:0005654,GO:0005739,GO:0005764,GO:0006644,GO:0006650,GO:0006672,GO:0008374,GO:0009062,GO:0016020,GO:0034638,GO:0043231,GO:0046338,GO:0047499,GO:0070062	lysophospholipase activity|phospholipid binding|extracellular region|extracellular space|nucleoplasm|mitochondrion|lysosome|phospholipid metabolic process|glycerophospholipid metabolic process|ceramide metabolic process|O-acyltransferase activity|fatty acid catabolic process|membrane|phosphatidylcholine catabolic process|intracellular membrane-bounded organelle|phosphatidylethanolamine catabolic …	ko00564,ko04142	Glycerophospholipid metabolism|Lysosome
gga-miR-12207-3p	XM_001231706.5	156	-30.86	156	-30.86	6440	21	1399	93	LURAP1L	GeneID:768654,Genbank:XM_001231706.5,CGNC:16232	leucine rich adaptor protein 1-like	GO:0043123	positive regulation of I-kappaB kinase/NF-kappaB signaling
gga-miR-12207-3p	XM_001232447.4	165	-31.26	165	-31.26	6545	21	9071	6601	PLAGL1	GeneID:769676,Genbank:XM_001232447.4,CGNC:66631	PLAG1 like zinc finger 1, transcript variant X1
gga-miR-12207-3p	XM_001232697.5	161	-37.77	161	-37.77	6579	21	6383	989	CCDC13	GeneID:420392,Genbank:XM_001232697.5,CGNC:3948	coiled-coil domain containing 13, transcript variant X1	GO:0005634,GO:0005813,GO:0005829,GO:0006974,GO:0031122,GO:0034451,GO:0042995,GO:1905515	nucleus|centrosome|cytosol|cellular response to DNA damage stimulus|cytoplasmic microtubule organization|centriolar satellite|cell projection|non-motile cilium assembly
gga-miR-12207-3p	XM_001232987.5	165	-32.37	165	-32.37	6626	21	1432	462	RHEB	GeneID:420434,Genbank:XM_001232987.5,CGNC:66374	Ras homolog enriched in brain, transcript variant X1	GO:0000139,GO:0000287,GO:0003924,GO:0005525,GO:0005681,GO:0005789,GO:0005829,GO:0007165,GO:0019003,GO:0019901,GO:0032006,GO:0032008,GO:0048714,GO:2000074	Golgi membrane|magnesium ion binding|GTPase activity|GTP binding|spliceosomal complex|endoplasmic reticulum membrane|cytosol|signal transduction|GDP binding|protein kinase binding|regulation of TOR signaling|positive regulation of TOR signaling|positive regulation of oligodendrocyte differentiation|regulation of type B pancreatic cell development	ko04211,ko04152,ko04910,ko04072,ko04151,ko04919,ko04150	Longevity regulating pathway|AMPK signaling pathway|Insulin signaling pathway|Phospholipase D signaling pathway|PI3K-Akt signaling pathway|Thyroid hormone signaling pathway|mTOR signaling pathway
gga-miR-12207-3p	XM_001233075.4	154	-32.62	154	-32.62	6640	21	2354	104	PHACTR3	GeneID:770781,Genbank:XM_001233075.4,CGNC:3617	phosphatase and actin regulator 3, transcript variant X2	GO:0003779,GO:0004864,GO:0005654,GO:0008157,GO:0016363	actin binding|protein phosphatase inhibitor activity|nucleoplasm|protein phosphatase 1 binding|nuclear matrix
gga-miR-12207-3p	XM_001233172.5	155	-30.38	155	-30.38	6657	21	3540	2239	RNF145	GeneID:416239,Genbank:XM_001233172.5,CGNC:2700	ring finger protein 145, transcript variant X1	GO:0000209,GO:0008270,GO:0016021,GO:0042787,GO:0043161,GO:0061630	protein polyubiquitination|zinc ion binding|integral component of membrane|protein ubiquitination involved in ubiquitin-dependent protein catabolic process|proteasome-mediated ubiquitin-dependent protein catabolic process|ubiquitin protein ligase activity
gga-miR-12207-3p	XM_001233278.5	166	-33.9	166	-33.9	6673	21	2521	2426	KLC4	GeneID:769965,Genbank:XM_001233278.5,CGNC:6531	kinesin light chain 4, transcript variant X2	GO:0003777,GO:0005737,GO:0005871,GO:0005874	microtubule motor activity|cytoplasm|kinesin complex|microtubule
gga-miR-12207-3p	XM_001233410.5	157	-34.99	157	-34.99	6696	21	14119	2218	APC	GeneID:415607,Genbank:XM_001233410.5,CGNC:50025	APC, WNT signaling pathway regulator, transcript variant X7			ko04390,ko04810,ko04310,ko04550	Hippo signaling pathway|Regulation of actin cytoskeleton|Wnt signaling pathway|Signaling pathways regulating pluripotency of stem cells
gga-miR-12207-3p	XM_001233573.5	160	-33.41	160	-33.41	6714	21	1411	43	LOC771069	GeneID:771069,Genbank:XM_001233573.5,CGNC:56483	C-factor-like, transcript variant X1	GO:0005576,GO:0030435	extracellular region|sporulation resulting in formation of a cellular spore
gga-miR-12207-3p	XM_001233607.4	157	-31.99	157	-31.99	6720	21	3921	3448	MAN2A2	GeneID:415585,Genbank:XM_001233607.4,CGNC:6316	mannosidase alpha class 2A member 2, transcript variant X1	GO:0000139,GO:0004559,GO:0004572,GO:0006013,GO:0006486,GO:0006491,GO:0006517,GO:0016021,GO:0016799,GO:0030246,GO:0046872	Golgi membrane|alpha-mannosidase activity|mannosyl-oligosaccharide 1,3-1,6-alpha-mannosidase activity|mannose metabolic process|protein glycosylation|N-glycan processing|protein deglycosylation|integral component of membrane|hydrolase activity, hydrolyzing N-glycosyl compounds|carbohydrate binding|metal ion binding	ko00510,ko00513	N-Glycan biosynthesis|Various types of N-glycan biosynthesis
gga-miR-12207-3p	XM_001233671.5	150	-30.5	150	-30.5	6732	21	2738	832	WBP2NL	GeneID:770780,Genbank:XM_001233671.5,CGNC:56273	WBP2 N-terminal like, transcript variant X1	GO:0000790,GO:0000979,GO:0001105,GO:0003713,GO:0005634,GO:0005737,GO:0030331,GO:0031490,GO:0032570,GO:0033148,GO:0043627,GO:0045184,GO:0045815,GO:0045944,GO:0050847,GO:0071391,GO:0071442	nuclear chromatin|RNA polymerase II core promoter sequence-specific DNA binding|RNA polymerase II transcription coactivator activity|transcription coactivator activity|nucleus|cytoplasm|estrogen receptor binding|chromatin DNA binding|response to progesterone|positive regulation of intracellular estrogen receptor signaling pathway|response to estrogen|establishment of protein localization|positive…
gga-miR-12207-3p	XM_001233673.5	151	-30.24	151	-30.24	6733	21	2817	90	RASL10B	GeneID:771592,Genbank:XM_001233673.5,CGNC:1482	RAS like family 10 member B	GO:0003050,GO:0003924,GO:0005525,GO:0005886,GO:0007165,GO:0090277	regulation of systemic arterial blood pressure by atrial natriuretic peptide|GTPase activity|GTP binding|plasma membrane|signal transduction|positive regulation of peptide hormone secretion
gga-miR-12207-3p	XM_001233736.4	156	-30.11	156	-30.11	6743	21	1910	1	PSTPIP2	GeneID:770399,Genbank:XM_001233736.4,CGNC:1226	proline-serine-threonine phosphatase interacting protein 2, transcript variant X2	GO:0003779,GO:0005829,GO:0005856,GO:0007010,GO:0016020,GO:0016477	actin binding|cytosol|cytoskeleton|cytoskeleton organization|membrane|cell migration
gga-miR-12207-3p	XM_001233788.5	152	-33.19	152	-33.19	6754	21	1760	85	TMPRSS4	GeneID:770454,Genbank:XM_001233788.5,CGNC:5591	transmembrane protease, serine 4
gga-miR-12207-3p	XM_001233918.5	158	-31.85	158	-31.85	6771	21	2700	462	SLC5A10	GeneID:770581,Genbank:XM_001233918.5,CGNC:3781	solute carrier family 5 member 10, transcript variant X4	GO:0005412,GO:0005887,GO:0006814,GO:1904659	glucose:sodium symporter activity|integral component of plasma membrane|sodium ion transport|glucose transmembrane transport
gga-miR-12207-3p	XM_001234025.5	163	-30.29	163	-30.29	6795	21	6464	4212	PODXL2	GeneID:770690,Genbank:XM_001234025.5,CGNC:4500	podocalyxin like 2	GO:0005539,GO:0005796,GO:0005887,GO:0050427,GO:0050901	glycosaminoglycan binding|Golgi lumen|integral component of plasma membrane|3'-phosphoadenosine 5'-phosphosulfate metabolic process|leukocyte tethering or rolling
gga-miR-12207-3p	XM_001234194.4	161	-34.1	161	-34.1	6822	21	1260	318	SDHAF4	GeneID:421870,Genbank:XM_001234194.4,CGNC:11917	succinate dehydrogenase complex assembly factor 4, transcript variant X2	GO:0003407,GO:0005749,GO:0005759,GO:0008177,GO:0034553,GO:0045087,GO:0045333	neural retina development|mitochondrial respiratory chain complex II, succinate dehydrogenase complex (ubiquinone)|mitochondrial matrix|succinate dehydrogenase (ubiquinone) activity|mitochondrial respiratory chain complex II assembly|innate immune response|cellular respiration
gga-miR-12207-3p	XM_001234299.5	175	-42.51	175	-42.51	6841	21	917	142	RPS15A	GeneID:427675,Genbank:XM_001234299.5,CGNC:5109	ribosomal protein S15a, transcript variant X3	GO:0000184,GO:0003723,GO:0003735,GO:0005654,GO:0005737,GO:0005739,GO:0005829,GO:0006364,GO:0006412,GO:0006413,GO:0006614,GO:0008284,GO:0009615,GO:0016020,GO:0019083,GO:0022627,GO:0031012,GO:0045787,GO:0070062	nuclear-transcribed mRNA catabolic process, nonsense-mediated decay|RNA binding|structural constituent of ribosome|nucleoplasm|cytoplasm|mitochondrion|cytosol|rRNA processing|translation|translational initiation|SRP-dependent cotranslational protein targeting to membrane|positive regulation of cell proliferation|response to virus|membrane|viral transcription|cytosolic small ribosomal subunit|extr…	ko03010	Ribosome
gga-miR-12207-3p	XM_001234442.4	156	-30.3	156	-30.3	6860	21	10065	1200	MAPK13	GeneID:771145,Genbank:XM_001234442.4,CGNC:536	mitogen-activated protein kinase 13, transcript variant X1			ko04722,ko04670,ko04139,ko04015,ko04611,ko04071,ko04660,ko04550,ko04914,ko04728,ko04668,ko04380,ko04261,ko04013,ko04620,ko04010,ko04621,ko04723,ko04664,ko04912,ko04370,ko04068,ko04917,ko04011,ko04212,ko04622,ko04750	Neurotrophin signaling pathway|Leukocyte transendothelial migration|Regulation of mitophagy - yeast|Rap1 signaling pathway|Platelet activation|Sphingolipid signaling pathway|T cell receptor signaling pathway|Signaling pathways regulating pluripotency of stem cells|Progesterone-mediated oocyte maturation|Dopaminergic synapse|TNF signaling pathway|Osteoclast differentiation|Adrenergic signaling in …
gga-miR-12207-3p	XM_001234635.4	150	-31.49	150	-31.49	6878	21	2627	152	PDX1	GeneID:771348,Genbank:XM_001234635.4,CGNC:15657	pancreatic and duodenal homeobox 1	GO:0003700,GO:0005634,GO:0007275,GO:0043565	DNA binding transcription factor activity|nucleus|multicellular organism development|sequence-specific DNA binding	ko04911	Insulin secretion
gga-miR-12207-3p	XM_001234785.5	154	-30.63	154	-30.63	6896	21	4766	1891	FAM19A4	GeneID:771511,Genbank:XM_001234785.5,CGNC:66667	family with sequence similarity 19 member A4, C-C motif chemokine like, transcript variant X2	GO:0005576,GO:0042391,GO:0051930	extracellular region|regulation of membrane potential|regulation of sensory perception of pain
gga-miR-12207-3p	XM_001235050.5	153	-33.19	153	-33.19	6927	21	1819	725	ERMN	GeneID:771826,Genbank:XM_001235050.5,CGNC:14240	ermin	GO:0001763,GO:0005737,GO:0005856,GO:0005938,GO:0007015,GO:0008360,GO:0030175,GO:0031344,GO:0033269,GO:0033270,GO:0043025,GO:0043209,GO:0051015,GO:0070062	morphogenesis of a branching structure|cytoplasm|cytoskeleton|cell cortex|actin filament organization|regulation of cell shape|filopodium|regulation of cell projection organization|internode region of axon|paranode region of axon|neuronal cell body|myelin sheath|actin filament binding|extracellular exosome
gga-miR-12207-3p	XM_001235165.4	159	-31.7	159	-31.7	6941	21	1969	301	HOXC13	GeneID:771955,Genbank:XM_001235165.4,CGNC:66674	homeobox C13	GO:0001077,GO:0001942,GO:0003682,GO:0005634,GO:0009653,GO:0009952,GO:0035878,GO:0043565,GO:0043587,GO:0045944	transcriptional activator activity, RNA polymerase II proximal promoter sequence-specific DNA binding|hair follicle development|chromatin binding|nucleus|anatomical structure morphogenesis|anterior/posterior pattern specification|nail development|sequence-specific DNA binding|tongue morphogenesis|positive regulation of transcription from RNA polymerase II promoter
gga-miR-12207-3p	XM_001235260.5	173	-40.17	173	-40.17	6958	21	1841	367	PRR11	GeneID:772072,Genbank:XM_001235260.5,CGNC:14607	proline rich 11, transcript variant X5	GO:0005634,GO:0005737,GO:0007050,GO:0016020,GO:0051726	nucleus|cytoplasm|cell cycle arrest|membrane|regulation of cell cycle
gga-miR-12207-3p	XM_001235792.4	173	-32.06	173	-32.06	6992	21	5773	2870	ST8SIA3W	GeneID:776262,Genbank:XM_001235792.4,CGNC:57788	ST8 alpha-N-acetyl-neuraminide alpha-2,8-sialyltransferase 3-W
gga-miR-12207-3p	XM_001236148.5	158	-31.93	158	-31.93	6997	21	1422	853	LRRC46	GeneID:776636,Genbank:XM_001236148.5,CGNC:15145	leucine rich repeat containing 46, transcript variant X2
gga-miR-12207-3p	XM_003640579.4	166	-37.8	166	-37.8	7062	21	12580	1742	FRY	GeneID:418915,Genbank:XM_003640579.4,CGNC:12824	FRY microtubule binding protein, transcript variant X8	GO:0000902,GO:0000922,GO:0004857,GO:0005815,GO:0005938,GO:0030427,GO:0031175,GO:0090527,GO:1904428	cell morphogenesis|spindle pole|enzyme inhibitor activity|microtubule organizing center|cell cortex|site of polarized growth|neuron projection development|actin filament reorganization|negative regulation of tubulin deacetylation
gga-miR-12207-3p	XM_003640648.4	157	-30.11	157	-30.11	7074	21	2011	8	CHDSD	GeneID:100499421,Genbank:XM_003640648.4,CGNC:61486	chicken D-serine dehydratase, transcript variant X1	GO:0016841,GO:0030170	ammonia-lyase activity|pyridoxal phosphate binding
gga-miR-12207-3p	XM_003640906.4	150	-30.69	150	-30.69	7115	21	4475	3711	LOC421285	GeneID:421285,Genbank:XM_003640906.4,CGNC:51459	uncharacterized LOC421285
gga-miR-12207-3p	XM_003641050.4	153	-30.16	153	-30.16	7147	21	2387	2058	PPM1G	GeneID:421986,Genbank:XM_003641050.4,CGNC:12369	protein phosphatase, Mg2+/Mn2+ dependent 1G	GO:0004721,GO:0004722,GO:0005634,GO:0005654,GO:0006470,GO:0007050,GO:0016020,GO:0035970,GO:0046872	phosphoprotein phosphatase activity|protein serine/threonine phosphatase activity|nucleus|nucleoplasm|protein dephosphorylation|cell cycle arrest|membrane|peptidyl-threonine dephosphorylation|metal ion binding
gga-miR-12207-3p	XM_003641153.4	165	-33.83	165	-33.83	7170	21	8861	93	RNF150	GeneID:100858072,Genbank:XM_003641153.4,CGNC:66073	ring finger protein 150, transcript variant X1	GO:0016021,GO:0046872	integral component of membrane|metal ion binding
gga-miR-12207-3p	XM_003641265.4	174	-35.09	174	-35.09	7188	21	4078	116	ALPK1	GeneID:100858173,Genbank:XM_003641265.4,CGNC:66076	alpha kinase 1, transcript variant X1	GO:0004674,GO:0005524,GO:0005737	protein serine/threonine kinase activity|ATP binding|cytoplasm
gga-miR-12207-3p	XM_003641360.4	164	-35.95	164	-35.95	7206	21	2878	2189	NKX2-8	GeneID:771397,Genbank:XM_003641360.4,CGNC:56743	NK2 homeobox 8, transcript variant X1	GO:0000978,GO:0001077,GO:0001889,GO:0003690,GO:0003700,GO:0005634,GO:0006351,GO:0006366,GO:0007409,GO:0030324,GO:0043565,GO:0045944,GO:0050680	RNA polymerase II proximal promoter sequence-specific DNA binding|transcriptional activator activity, RNA polymerase II proximal promoter sequence-specific DNA binding|liver development|double-stranded DNA binding|DNA binding transcription factor activity|nucleus|transcription, DNA-templated|transcription from RNA polymerase II promoter|axonogenesis|lung development|sequence-specific DNA binding|…
gga-miR-12207-3p	XM_003641451.4	151	-30.16	151	-30.16	7224	21	1241	405	ABHD12B	GeneID:100857753,Genbank:XM_003641451.4,CGNC:66118	abhydrolase domain containing 12B, transcript variant X1	GO:0002084,GO:0004622,GO:0006660,GO:0007628,GO:0008474,GO:0010996,GO:0016021,GO:0032281,GO:0032839,GO:0046464,GO:0047372,GO:0052651	protein depalmitoylation|lysophospholipase activity|phosphatidylserine catabolic process|adult walking behavior|palmitoyl-(protein) hydrolase activity|response to auditory stimulus|integral component of membrane|AMPA glutamate receptor complex|dendrite cytoplasm|acylglycerol catabolic process|acylglycerol lipase activity|monoacylglycerol catabolic process
gga-miR-12207-3p	XM_003641479.4	170	-35.04	170	-35.04	7230	21	3589	488	TMEM72	GeneID:100859699,Genbank:XM_003641479.4,CGNC:66157	transmembrane protein 72	GO:0016021	integral component of membrane
gga-miR-12207-3p	XM_003641571.4	162	-31.14	162	-31.14	7243	21	3829	985	HNRNPA3	GeneID:100859627,Genbank:XM_003641571.4,CGNC:63519	heterogeneous nuclear ribonucleoprotein A3 homolog 1-like, transcript variant X1	GO:0000398,GO:0003723,GO:0005634,GO:0005654,GO:0016070,GO:0030529,GO:0071013	mRNA splicing, via spliceosome|RNA binding|nucleus|nucleoplasm|RNA metabolic process|intracellular ribonucleoprotein complex|catalytic step 2 spliceosome	ko03040	Spliceosome
gga-miR-12207-3p	XM_003641619.4	152	-31.85	152	-31.85	7253	21	8334	863	CLASP1	GeneID:429042,Genbank:XM_003641619.4,CGNC:8847	cytoplasmic linker associated protein 1, transcript variant X24	GO:0000086,GO:0000226,GO:0000776,GO:0000777,GO:0001578,GO:0002162,GO:0005794,GO:0005813,GO:0005828,GO:0005829,GO:0005876,GO:0005881,GO:0005938,GO:0006903,GO:0007020,GO:0007026,GO:0007030,GO:0007052,GO:0007062,GO:0007163,GO:0008017,GO:0010389,GO:0010458,GO:0010470,GO:0010634,GO:0010717,GO:0016020,GO:0030953,GO:0030981,GO:0031023,GO:0031111,GO:0031116,GO:0031592,GO:0034453,GO:0035371,GO:0040001,GO:…	G2/M transition of mitotic cell cycle|microtubule cytoskeleton organization|kinetochore|condensed chromosome kinetochore|microtubule bundle formation|dystroglycan binding|Golgi apparatus|centrosome|kinetochore microtubule|cytosol|spindle microtubule|cytoplasmic microtubule|cell cortex|vesicle targeting|microtubule nucleation|negative regulation of microtubule depolymerization|Golgi organization|m…
gga-miR-12207-3p	XM_003641620.4	152	-31.85	152	-31.85	7254	21	8307	863	CLASP1	GeneID:429042,Genbank:XM_003641620.4,CGNC:8847	cytoplasmic linker associated protein 1, transcript variant X26	GO:0000086,GO:0000226,GO:0000776,GO:0000777,GO:0001578,GO:0002162,GO:0005794,GO:0005813,GO:0005828,GO:0005829,GO:0005876,GO:0005881,GO:0005938,GO:0006903,GO:0007020,GO:0007026,GO:0007030,GO:0007052,GO:0007062,GO:0007163,GO:0008017,GO:0010389,GO:0010458,GO:0010470,GO:0010634,GO:0010717,GO:0016020,GO:0030953,GO:0030981,GO:0031023,GO:0031111,GO:0031116,GO:0031592,GO:0034453,GO:0035371,GO:0040001,GO:…	G2/M transition of mitotic cell cycle|microtubule cytoskeleton organization|kinetochore|condensed chromosome kinetochore|microtubule bundle formation|dystroglycan binding|Golgi apparatus|centrosome|kinetochore microtubule|cytosol|spindle microtubule|cytoplasmic microtubule|cell cortex|vesicle targeting|microtubule nucleation|negative regulation of microtubule depolymerization|Golgi organization|m…
gga-miR-12207-3p	XM_003641622.4	152	-31.85	152	-31.85	7255	21	8358	863	CLASP1	GeneID:429042,Genbank:XM_003641622.4,CGNC:8847	cytoplasmic linker associated protein 1, transcript variant X23	GO:0000086,GO:0000226,GO:0000776,GO:0000777,GO:0001578,GO:0002162,GO:0005794,GO:0005813,GO:0005828,GO:0005829,GO:0005876,GO:0005881,GO:0005938,GO:0006903,GO:0007020,GO:0007026,GO:0007030,GO:0007052,GO:0007062,GO:0007163,GO:0008017,GO:0010389,GO:0010458,GO:0010470,GO:0010634,GO:0010717,GO:0016020,GO:0030953,GO:0030981,GO:0031023,GO:0031111,GO:0031116,GO:0031592,GO:0034453,GO:0035371,GO:0040001,GO:…	G2/M transition of mitotic cell cycle|microtubule cytoskeleton organization|kinetochore|condensed chromosome kinetochore|microtubule bundle formation|dystroglycan binding|Golgi apparatus|centrosome|kinetochore microtubule|cytosol|spindle microtubule|cytoplasmic microtubule|cell cortex|vesicle targeting|microtubule nucleation|negative regulation of microtubule depolymerization|Golgi organization|m…
gga-miR-12207-3p	XM_003641642.4	162	-37.06	162	-37.06	7260	21	11509	4840	SPEG	GeneID:429033,Genbank:XM_003641642.4,CGNC:53543	SPEG complex locus, transcript variant X3	GO:0001701,GO:0004674,GO:0005524,GO:0005634,GO:0042692,GO:0055013,GO:0060541,GO:0072358	in utero embryonic development|protein serine/threonine kinase activity|ATP binding|nucleus|muscle cell differentiation|cardiac muscle cell development|respiratory system development|cardiovascular system development
gga-miR-12207-3p	XM_003641759.4	166	-30.5	166	-30.5	7286	21	13134	10683	CHST2	GeneID:429123,Genbank:XM_003641759.4,CGNC:1699	carbohydrate sulfotransferase 2	GO:0000139,GO:0001517,GO:0005794,GO:0005802,GO:0005975,GO:0006044,GO:0006790,GO:0006954,GO:0007275,GO:0008146,GO:0016021,GO:0018146,GO:0031228	Golgi membrane|N-acetylglucosamine 6-O-sulfotransferase activity|Golgi apparatus|trans-Golgi network|carbohydrate metabolic process|N-acetylglucosamine metabolic process|sulfur compound metabolic process|inflammatory response|multicellular organism development|sulfotransferase activity|integral component of membrane|keratan sulfate biosynthetic process|intrinsic component of Golgi membrane	ko00533	Glycosaminoglycan biosynthesis - keratan sulfate
gga-miR-12207-3p	XM_003642060.4	169	-38.48	169	-38.48	7358	21	2840	1103	TNIP1	GeneID:100858009,Genbank:XM_003642060.4,CGNC:65058	TNFAIP3 interacting protein 1, transcript variant X3	GO:0002755,GO:0005654,GO:0005737,GO:0005829,GO:0006954,GO:0007159,GO:0009101,GO:0019901,GO:0031593,GO:0042802,GO:0043124,GO:0045944,GO:0050729,GO:0051019,GO:0070373,GO:0071222,GO:0085032,GO:1903003	MyD88-dependent toll-like receptor signaling pathway|nucleoplasm|cytoplasm|cytosol|inflammatory response|leukocyte cell-cell adhesion|glycoprotein biosynthetic process|protein kinase binding|polyubiquitin modification-dependent protein binding|identical protein binding|negative regulation of I-kappaB kinase/NF-kappaB signaling|positive regulation of transcription from RNA polymerase II promoter|p…
gga-miR-12207-3p	XM_003642122.4	175	-42.51	175	-42.51	7369	21	861	160	RPS15A	GeneID:427675,Genbank:XM_003642122.4,CGNC:5109	ribosomal protein S15a, transcript variant X1	GO:0000184,GO:0003723,GO:0003735,GO:0005654,GO:0005737,GO:0005739,GO:0005829,GO:0006364,GO:0006412,GO:0006413,GO:0006614,GO:0008284,GO:0009615,GO:0016020,GO:0019083,GO:0022627,GO:0031012,GO:0045787,GO:0070062	nuclear-transcribed mRNA catabolic process, nonsense-mediated decay|RNA binding|structural constituent of ribosome|nucleoplasm|cytoplasm|mitochondrion|cytosol|rRNA processing|translation|translational initiation|SRP-dependent cotranslational protein targeting to membrane|positive regulation of cell proliferation|response to virus|membrane|viral transcription|cytosolic small ribosomal subunit|extr…	ko03010	Ribosome
gga-miR-12207-3p	XM_003642194.3	153	-30.31	153	-30.31	7386	21	4810	2768	SH2B3	GeneID:416876,Genbank:XM_003642194.3,CGNC:50365	SH2B adaptor protein 3, transcript variant X1	GO:0004871,GO:0005829,GO:0007596,GO:0030154,GO:0035162,GO:0035556,GO:0035591	signal transducer activity|cytosol|blood coagulation|cell differentiation|embryonic hemopoiesis|intracellular signal transduction|signaling adaptor activity	ko04722	Neurotrophin signaling pathway
gga-miR-12207-3p	XM_003642216.4	157	-31.82	157	-31.82	7393	21	4729	71	AIFM3	GeneID:416999,Genbank:XM_003642216.4,CGNC:5837	apoptosis inducing factor, mitochondria associated 3, transcript variant X5	GO:0005739,GO:0005743,GO:0005783,GO:0005829,GO:0016491,GO:0046872,GO:0050660,GO:0051537,GO:0097194	mitochondrion|mitochondrial inner membrane|endoplasmic reticulum|cytosol|oxidoreductase activity|metal ion binding|flavin adenine dinucleotide binding|2 iron, 2 sulfur cluster binding|execution phase of apoptosis
gga-miR-12207-3p	XM_003642252.4	159	-32.3	159	-32.3	7398	21	2652	1804	GSL	GeneID:417253,Genbank:XM_003642252.4,CGNC:50464	glutamine synthetase-like, transcript variant X3	GO:0004351,GO:0004356,GO:0005524,GO:0005739,GO:0006542	glutamate decarboxylase activity|glutamate-ammonia ligase activity|ATP binding|mitochondrion|glutamine biosynthetic process	ko00910,ko00630,ko04727,ko02020,ko01230,ko00250,ko00220,ko04724	Nitrogen metabolism|Glyoxylate and dicarboxylate metabolism|GABAergic synapse|Two-component system|Biosynthesis of amino acids|Alanine, aspartate and glutamate metabolism|Arginine biosynthesis|Glutamatergic synapse
gga-miR-12207-3p	XM_003642304.4	165	-33.89	165	-33.89	7409	21	5479	5222	ADAMTSL2	GeneID:417147,Genbank:XM_003642304.4,CGNC:50450	ADAMTS like 2, transcript variant X4	GO:0005578,GO:0008233,GO:0030198,GO:0030512,GO:0050436,GO:0060481	proteinaceous extracellular matrix|peptidase activity|extracellular matrix organization|negative regulation of transforming growth factor beta receptor signaling pathway|microfibril binding|lobar bronchus epithelium development
gga-miR-12207-3p	XM_003642598.4	159	-30.5	159	-30.5	7479	21	6642	1638	SNX19	GeneID:419734,Genbank:XM_003642598.4,CGNC:51076	sorting nexin 19, transcript variant X8	GO:0002062,GO:0005737,GO:0006887,GO:0030073,GO:0030659,GO:0031901,GO:0032266,GO:1990502	chondrocyte differentiation|cytoplasm|exocytosis|insulin secretion|cytoplasmic vesicle membrane|early endosome membrane|phosphatidylinositol-3-phosphate binding|dense core granule maturation
gga-miR-12207-3p	XM_003642601.3	157	-30.51	157	-30.51	7481	21	2278	10	MFRP	GeneID:100859299,Genbank:XM_003642601.3,CGNC:63836	membrane frizzled-related protein	GO:0007601,GO:0009790,GO:0016021,GO:0016324,GO:0042462,GO:0060041	visual perception|embryo development|integral component of membrane|apical plasma membrane|eye photoreceptor cell development|retina development in camera-type eye
gga-miR-12207-3p	XM_003642699.4	152	-31.79	152	-31.79	7505	21	2739	507	CELF3	GeneID:431347,Genbank:XM_003642699.4,CGNC:54220	CUGBP, Elav-like family member 3	GO:0000381,GO:0003723,GO:0005634,GO:0005737,GO:0006397,GO:0007283,GO:0008380,GO:0016604,GO:0030317,GO:0030575,GO:0036002,GO:0048026,GO:0097322,GO:0098781	regulation of alternative mRNA splicing, via spliceosome|RNA binding|nucleus|cytoplasm|mRNA processing|spermatogenesis|RNA splicing|nuclear body|flagellated sperm motility|nuclear body organization|pre-mRNA binding|positive regulation of mRNA splicing, via spliceosome|7SK snRNA binding|ncRNA transcription
gga-miR-12207-3p	XM_003642712.4	160	-30.4	160	-30.4	7510	21	2218	24	PIM1	GeneID:100858838,Genbank:XM_003642712.4,CGNC:66141	Pim-1 proto-oncogene, serine/threonine kinase, transcript variant X1			ko04630	Jak-STAT signaling pathway
gga-miR-12207-3p	XM_003642741.4	156	-32.99	156	-32.99	7520	21	4502	845	PPP1R15B	GeneID:100857158,Genbank:XM_003642741.4,CGNC:66046	protein phosphatase 1 regulatory subunit 15B	GO:0000164,GO:0001933,GO:0006983,GO:0019888,GO:0042542,GO:0070262,GO:1903898,GO:1903912	protein phosphatase type 1 complex|negative regulation of protein phosphorylation|ER overload response|protein phosphatase regulator activity|response to hydrogen peroxide|peptidyl-serine dephosphorylation|negative regulation of PERK-mediated unfolded protein response|negative regulation of endoplasmic reticulum stress-induced eIF2 alpha phosphorylation
gga-miR-12207-3p	XM_003642808.4	170	-33.91	170	-33.91	7535	21	4522	1650	ORMDL3	GeneID:426131,Genbank:XM_003642808.4,CGNC:10135	ORMDL sphingolipid biosynthesis regulator 3, transcript variant X1	GO:0005783,GO:0006672,GO:0016021,GO:0035339,GO:0090156,GO:1900060	endoplasmic reticulum|ceramide metabolic process|integral component of membrane|SPOTS complex|cellular sphingolipid homeostasis|negative regulation of ceramide biosynthetic process
gga-miR-12207-3p	XM_003642830.4	158	-35	158	-35	7546	21	2803	2023	FKBP10	GeneID:427013,Genbank:XM_003642830.4,CGNC:52964	FK506 binding protein 10	GO:0000412,GO:0003755,GO:0005509,GO:0005528,GO:0005730,GO:0005737,GO:0005788,GO:0061077	histone peptidyl-prolyl isomerization|peptidyl-prolyl cis-trans isomerase activity|calcium ion binding|FK506 binding|nucleolus|cytoplasm|endoplasmic reticulum lumen|chaperone-mediated protein folding
gga-miR-12207-3p	XM_003642839.4	169	-35.09	169	-35.09	7549	21	4044	688	GP1BA	GeneID:100857333,Genbank:XM_003642839.4,CGNC:65679	glycoprotein Ib (platelet), alpha polypeptide
gga-miR-12207-3p	XM_003642867.4	156	-31.21	156	-31.21	7560	21	3803	595	HCN2	GeneID:770384,Genbank:XM_003642867.4,CGNC:55989	hyperpolarization activated cyclic nucleotide-gated potassium channel 2	GO:0005222,GO:0005248,GO:0005249,GO:0005737,GO:0005886,GO:0005887,GO:0006954,GO:0007420,GO:0007568,GO:0009725,GO:0016020,GO:0030165,GO:0030424,GO:0030552,GO:0032403,GO:0032590,GO:0032947,GO:0034765,GO:0035725,GO:0036477,GO:0042391,GO:0042493,GO:0042802,GO:0043025,GO:0043198,GO:0045202,GO:0071320,GO:0071321,GO:0071805,GO:0072718,GO:0098719,GO:0098855,GO:1904045,GO:1990573	intracellular cAMP activated cation channel activity|voltage-gated sodium channel activity|voltage-gated potassium channel activity|cytoplasm|plasma membrane|integral component of plasma membrane|inflammatory response|brain development|aging|response to hormone|membrane|PDZ domain binding|axon|cAMP binding|protein complex binding|dendrite membrane|protein complex scaffold activity|regulation of i…	ko04024	cAMP signaling pathway
gga-miR-12207-3p	XM_003642876.4	313	-61.12	159	-31	7562	21	2576	1497 1040	GZMM	GeneID:100859124,Genbank:XM_003642876.4,CGNC:66146	granzyme M	GO:0004175,GO:0004252,GO:0005576,GO:0006915,GO:0008219,GO:0008236,GO:0016020,GO:0019835,GO:0045087	endopeptidase activity|serine-type endopeptidase activity|extracellular region|apoptotic process|cell death|serine-type peptidase activity|membrane|cytolysis|innate immune response
gga-miR-12207-3p	XM_003642880.4	162	-33.44	162	-33.44	7564	21	5593	187	TMEM161A	GeneID:100857264,Genbank:XM_003642880.4,CGNC:65741	transmembrane protein 161A, transcript variant X1	GO:0016021	integral component of membrane
gga-miR-12207-3p	XM_003642883.4	165	-33.82	165	-33.82	7565	21	9888	5745	CRTC1	GeneID:771015,Genbank:XM_003642883.4,CGNC:2400	CREB regulated transcription coactivator 1, transcript variant X1
gga-miR-12207-3p	XM_003642911.4	153	-32.01	153	-32.01	7575	21	8274	5717	JMY	GeneID:427182,Genbank:XM_003642911.4,CGNC:53009	junction mediating and regulatory protein, p53 cofactor	GO:0003713,GO:0003779,GO:0005634,GO:0005737,GO:0005856,GO:0006281,GO:0006357,GO:0007050,GO:0031252,GO:0034314,GO:0043065,GO:0043620,GO:0051091,GO:0070060,GO:0070358,GO:0071933,GO:0072332	transcription coactivator activity|actin binding|nucleus|cytoplasm|cytoskeleton|DNA repair|regulation of transcription from RNA polymerase II promoter|cell cycle arrest|cell leading edge|Arp2/3 complex-mediated actin nucleation|positive regulation of apoptotic process|regulation of DNA-templated transcription in response to stress|positive regulation of DNA binding transcription factor activity|'…
gga-miR-12207-3p	XM_003642932.4	166	-31.13	166	-31.13	7583	21	7529	4069	PLCXD3	GeneID:100857889,Genbank:XM_003642932.4,CGNC:65174	phosphatidylinositol specific phospholipase C X domain containing 3	GO:0004871,GO:0008081,GO:0016042	signal transducer activity|phosphoric diester hydrolase activity|lipid catabolic process
gga-miR-12207-3p	XM_003642968.4	164	-33.66	164	-33.66	7596	21	6503	4598	RUSC2	GeneID:431657,Genbank:XM_003642968.4,CGNC:1692	RUN and SH3 domain containing 2, transcript variant X1	GO:0005829,GO:0017137,GO:0031410	cytosol|Rab GTPase binding|cytoplasmic vesicle
gga-miR-12207-3p	XM_003643000.4	167	-33.73	167	-33.73	7611	21	6588	3813	RIC1	GeneID:427226,Genbank:XM_003643000.4,CGNC:11182	RIC1 homolog, RAB6A GEF complex partner 1, transcript variant X1	GO:0000139,GO:0005829,GO:0006886,GO:0016020,GO:0016021,GO:0017112,GO:0017137,GO:0032588,GO:0034066,GO:0042147,GO:0043234,GO:0043547,GO:1903363	Golgi membrane|cytosol|intracellular protein transport|membrane|integral component of membrane|Rab guanyl-nucleotide exchange factor activity|Rab GTPase binding|trans-Golgi network membrane|RIC1-RGP1 guanyl-nucleotide exchange factor complex|retrograde transport, endosome to Golgi|protein complex|positive regulation of GTPase activity|negative regulation of cellular protein catabolic process
gga-miR-12207-3p	XM_003643032.4	157	-30.35	157	-30.35	7622	21	2720	237	CARNMT1	GeneID:427256,Genbank:XM_003643032.4,CGNC:11279	carnosine N-methyltransferase 1, transcript variant X1	GO:0005634,GO:0005829,GO:0030735,GO:0035498	nucleus|cytosol|carnosine N-methyltransferase activity|carnosine metabolic process	ko00340	Histidine metabolism
gga-miR-12207-3p	XM_003643035.4	158	-30.12	158	-30.12	7623	21	5885	763	TLE1	GeneID:427450,Genbank:XM_003643035.4,CGNC:9545	transducin like enhancer of split 1, transcript variant X3	GO:0001106,GO:0005634,GO:0005654,GO:0005829,GO:0006351,GO:0007165,GO:0007275,GO:0008134,GO:0009887,GO:0010628,GO:0016055,GO:0030178,GO:0042802,GO:0043124,GO:0045892,GO:1904837,GO:2000811	RNA polymerase II transcription corepressor activity|nucleus|nucleoplasm|cytosol|transcription, DNA-templated|signal transduction|multicellular organism development|transcription factor binding|animal organ morphogenesis|positive regulation of gene expression|Wnt signaling pathway|negative regulation of Wnt signaling pathway|identical protein binding|negative regulation of I-kappaB kinase/NF-kapp…
gga-miR-12207-3p	XM_003643059.4	164	-30.02	164	-30.02	7633	21	6392	122	SLC12A2	GeneID:427123,Genbank:XM_003643059.4,CGNC:10891	solute carrier family 12 member 2, transcript variant X1	GO:0005524,GO:0005886,GO:0005887,GO:0006810,GO:0006811,GO:0006813,GO:0006814,GO:0006972,GO:0007214,GO:0007568,GO:0008511,GO:0008519,GO:0015696,GO:0016020,GO:0016324,GO:0019901,GO:0030321,GO:0042626,GO:0045795,GO:0070062,GO:0070634,GO:1903561	ATP binding|plasma membrane|integral component of plasma membrane|transport|ion transport|potassium ion transport|sodium ion transport|hyperosmotic response|gamma-aminobutyric acid signaling pathway|aging|sodium:potassium:chloride symporter activity|ammonium transmembrane transporter activity|ammonium transport|membrane|apical plasma membrane|protein kinase binding|transepithelial chloride transp…	ko04972,ko04970	Pancreatic secretion|Salivary secretion
gga-miR-12207-3p	XM_003643066.4	165	-36.5	165	-36.5	7635	21	3960	1757	NR2F1	GeneID:100859519,Genbank:XM_003643066.4,CGNC:63623	nuclear receptor subfamily 2 group F member 1, transcript variant X1	GO:0001935,GO:0001944,GO:0003707,GO:0004879,GO:0005634,GO:0006351,GO:0008270,GO:0043565	endothelial cell proliferation|vasculature development|steroid hormone receptor activity|nuclear receptor activity|nucleus|transcription, DNA-templated|zinc ion binding|sequence-specific DNA binding
gga-miR-12207-3p	XM_003643231.4	174	-39.19	174	-39.19	7653	21	1774	1442	BCL7B	GeneID:100857890,Genbank:XM_003643231.4,CGNC:65173	BCL tumor suppressor 7B, transcript variant X1	GO:0006915,GO:0016055,GO:0030154	apoptotic process|Wnt signaling pathway|cell differentiation
gga-miR-12207-3p	XM_003643958.4	171	-41.58	171	-41.58	7691	21	1172	20	IL23A	GeneID:100858964,Genbank:XM_003643958.4,CGNC:64154	interleukin 23 subunit alpha	GO:0001916,GO:0002230,GO:0002827,GO:0005125,GO:0006954,GO:0010536,GO:0032693,GO:0032725,GO:0032729,GO:0032733,GO:0032735,GO:0032740,GO:0032760,GO:0032819,GO:0042098,GO:0042102,GO:0042104,GO:0042531,GO:0043382,GO:0045087,GO:0045519,GO:0045672,GO:0045944,GO:0048771,GO:0050829,GO:0051142,GO:0051607,GO:0070743,GO:0090023,GO:2000330	positive regulation of T cell mediated cytotoxicity|positive regulation of defense response to virus by host|positive regulation of T-helper 1 type immune response|cytokine activity|inflammatory response|positive regulation of activation of Janus kinase activity|negative regulation of interleukin-10 production|positive regulation of granulocyte macrophage colony-stimulating factor production|posi…	ko04060,ko04630	Cytokine-cytokine receptor interaction|Jak-STAT signaling pathway
gga-miR-12207-3p	XM_004934455.3	150	-31.24	150	-31.24	7737	21	5859	2547	MTMR3	GeneID:417015,Genbank:XM_004934455.3,CGNC:6094	myotubularin related protein 3, transcript variant X4	GO:0004438,GO:0004722,GO:0004725,GO:0005737,GO:0005829,GO:0006470,GO:0006661,GO:0016020,GO:0016236,GO:0019898,GO:0019903,GO:0042149,GO:0046856,GO:0046872,GO:0052629,GO:0060304,GO:1904562,GO:2000785	phosphatidylinositol-3-phosphatase activity|protein serine/threonine phosphatase activity|protein tyrosine phosphatase activity|cytoplasm|cytosol|protein dephosphorylation|phosphatidylinositol biosynthetic process|membrane|macroautophagy|extrinsic component of membrane|protein phosphatase binding|cellular response to glucose starvation|phosphatidylinositol dephosphorylation|metal ion binding|phos…	ko00562,ko04070	Inositol phosphate metabolism|Phosphatidylinositol signaling system
gga-miR-12207-3p	XM_004934456.3	150	-31.24	150	-31.24	7738	21	4283	2547	MTMR3	GeneID:417015,Genbank:XM_004934456.3,CGNC:6094	myotubularin related protein 3, transcript variant X5	GO:0004438,GO:0004722,GO:0004725,GO:0005737,GO:0005829,GO:0006470,GO:0006661,GO:0016020,GO:0016236,GO:0019898,GO:0019903,GO:0042149,GO:0046856,GO:0046872,GO:0052629,GO:0060304,GO:1904562,GO:2000785	phosphatidylinositol-3-phosphatase activity|protein serine/threonine phosphatase activity|protein tyrosine phosphatase activity|cytoplasm|cytosol|protein dephosphorylation|phosphatidylinositol biosynthetic process|membrane|macroautophagy|extrinsic component of membrane|protein phosphatase binding|cellular response to glucose starvation|phosphatidylinositol dephosphorylation|metal ion binding|phos…	ko00562,ko04070	Inositol phosphate metabolism|Phosphatidylinositol signaling system
gga-miR-12207-3p	XM_004934468.3	152	-30.09	152	-30.09	7739	21	3691	1824	AP1B1	GeneID:417021,Genbank:XM_004934468.3,CGNC:6168	adaptor related protein complex 1 beta 1 subunit, transcript variant X1	GO:0000139,GO:0005215,GO:0005765,GO:0005794,GO:0005829,GO:0006886,GO:0007368,GO:0007507,GO:0016192,GO:0019886,GO:0019901,GO:0030131,GO:0030276,GO:0030659,GO:0030665,GO:0032588,GO:0043231,GO:0050690	Golgi membrane|transporter activity|lysosomal membrane|Golgi apparatus|cytosol|intracellular protein transport|determination of left/right symmetry|heart development|vesicle-mediated transport|antigen processing and presentation of exogenous peptide antigen via MHC class II|protein kinase binding|clathrin adaptor complex|clathrin binding|cytoplasmic vesicle membrane|clathrin-coated vesicle membra…	ko04142	Lysosome
gga-miR-12207-3p	XM_004934469.3	152	-30.09	152	-30.09	7740	21	3682	1824	AP1B1	GeneID:417021,Genbank:XM_004934469.3,CGNC:6168	adaptor related protein complex 1 beta 1 subunit, transcript variant X2	GO:0000139,GO:0005215,GO:0005765,GO:0005794,GO:0005829,GO:0006886,GO:0007368,GO:0007507,GO:0016192,GO:0019886,GO:0019901,GO:0030131,GO:0030276,GO:0030659,GO:0030665,GO:0032588,GO:0043231,GO:0050690	Golgi membrane|transporter activity|lysosomal membrane|Golgi apparatus|cytosol|intracellular protein transport|determination of left/right symmetry|heart development|vesicle-mediated transport|antigen processing and presentation of exogenous peptide antigen via MHC class II|protein kinase binding|clathrin adaptor complex|clathrin binding|cytoplasmic vesicle membrane|clathrin-coated vesicle membra…	ko04142	Lysosome
gga-miR-12207-3p	XM_004934470.3	152	-30.09	152	-30.09	7741	21	3670	1824	AP1B1	GeneID:417021,Genbank:XM_004934470.3,CGNC:6168	adaptor related protein complex 1 beta 1 subunit, transcript variant X3	GO:0000139,GO:0005215,GO:0005765,GO:0005794,GO:0005829,GO:0006886,GO:0007368,GO:0007507,GO:0016192,GO:0019886,GO:0019901,GO:0030131,GO:0030276,GO:0030659,GO:0030665,GO:0032588,GO:0043231,GO:0050690	Golgi membrane|transporter activity|lysosomal membrane|Golgi apparatus|cytosol|intracellular protein transport|determination of left/right symmetry|heart development|vesicle-mediated transport|antigen processing and presentation of exogenous peptide antigen via MHC class II|protein kinase binding|clathrin adaptor complex|clathrin binding|cytoplasmic vesicle membrane|clathrin-coated vesicle membra…	ko04142	Lysosome
gga-miR-12207-3p	XM_004934471.3	152	-30.09	152	-30.09	7742	21	3640	1824	AP1B1	GeneID:417021,Genbank:XM_004934471.3,CGNC:6168	adaptor related protein complex 1 beta 1 subunit, transcript variant X4	GO:0000139,GO:0005215,GO:0005765,GO:0005794,GO:0005829,GO:0006886,GO:0007368,GO:0007507,GO:0016192,GO:0019886,GO:0019901,GO:0030131,GO:0030276,GO:0030659,GO:0030665,GO:0032588,GO:0043231,GO:0050690	Golgi membrane|transporter activity|lysosomal membrane|Golgi apparatus|cytosol|intracellular protein transport|determination of left/right symmetry|heart development|vesicle-mediated transport|antigen processing and presentation of exogenous peptide antigen via MHC class II|protein kinase binding|clathrin adaptor complex|clathrin binding|cytoplasmic vesicle membrane|clathrin-coated vesicle membra…	ko04142	Lysosome
gga-miR-12207-3p	XM_004934472.3	152	-30.09	152	-30.09	7743	21	3631	1824	AP1B1	GeneID:417021,Genbank:XM_004934472.3,CGNC:6168	adaptor related protein complex 1 beta 1 subunit, transcript variant X5	GO:0000139,GO:0005215,GO:0005765,GO:0005794,GO:0005829,GO:0006886,GO:0007368,GO:0007507,GO:0016192,GO:0019886,GO:0019901,GO:0030131,GO:0030276,GO:0030659,GO:0030665,GO:0032588,GO:0043231,GO:0050690	Golgi membrane|transporter activity|lysosomal membrane|Golgi apparatus|cytosol|intracellular protein transport|determination of left/right symmetry|heart development|vesicle-mediated transport|antigen processing and presentation of exogenous peptide antigen via MHC class II|protein kinase binding|clathrin adaptor complex|clathrin binding|cytoplasmic vesicle membrane|clathrin-coated vesicle membra…	ko04142	Lysosome
gga-miR-12207-3p	XM_004934497.3	174	-30.37	174	-30.37	7752	21	2953	2520	SLC8B1	GeneID:417032,Genbank:XM_004934497.3,CGNC:6317	solute carrier family 8 member B1, transcript variant X1	GO:0005432,GO:0005739,GO:0005886,GO:0006851,GO:0030061,GO:0032592,GO:0042593,GO:0042803,GO:0050796,GO:0050896,GO:0051560,GO:0086038,GO:0099093,GO:1901623,GO:2001256	calcium:sodium antiporter activity|mitochondrion|plasma membrane|mitochondrial calcium ion transmembrane transport|mitochondrial crista|integral component of mitochondrial membrane|glucose homeostasis|protein homodimerization activity|regulation of insulin secretion|response to stimulus|mitochondrial calcium ion homeostasis|calcium:sodium antiporter activity involved in regulation of cardiac musc…
gga-miR-12207-3p	XM_004934499.3	174	-30.37	174	-30.37	7753	21	2896	2463	SLC8B1	GeneID:417032,Genbank:XM_004934499.3,CGNC:6317	solute carrier family 8 member B1, transcript variant X3	GO:0005432,GO:0005739,GO:0005886,GO:0006851,GO:0030061,GO:0032592,GO:0042593,GO:0042803,GO:0050796,GO:0050896,GO:0051560,GO:0086038,GO:0099093,GO:1901623,GO:2001256	calcium:sodium antiporter activity|mitochondrion|plasma membrane|mitochondrial calcium ion transmembrane transport|mitochondrial crista|integral component of mitochondrial membrane|glucose homeostasis|protein homodimerization activity|regulation of insulin secretion|response to stimulus|mitochondrial calcium ion homeostasis|calcium:sodium antiporter activity involved in regulation of cardiac musc…
gga-miR-12207-3p	XM_004934599.3	160	-30.23	160	-30.23	7781	21	4738	296	AGPAT3	GeneID:418550,Genbank:XM_004934599.3,CGNC:50787	1-acylglycerol-3-phosphate O-acyltransferase 3, transcript variant X2	GO:0000139,GO:0003841,GO:0005635,GO:0005783,GO:0005789,GO:0005886,GO:0006654,GO:0008654,GO:0016020,GO:0016021,GO:0016024	Golgi membrane|1-acylglycerol-3-phosphate O-acyltransferase activity|nuclear envelope|endoplasmic reticulum|endoplasmic reticulum membrane|plasma membrane|phosphatidic acid biosynthetic process|phospholipid biosynthetic process|membrane|integral component of membrane|CDP-diacylglycerol biosynthetic process	ko00564,ko04072,ko00561	Glycerophospholipid metabolism|Phospholipase D signaling pathway|Glycerolipid metabolism
gga-miR-12207-3p	XM_004934603.3	160	-30.66	160	-30.66	7784	21	1664	900	GPR82	GeneID:101750076,Genbank:XM_004934603.3,CGNC:69532	G protein-coupled receptor 82	GO:0004930,GO:0005886,GO:0016021	G-protein coupled receptor activity|plasma membrane|integral component of membrane
gga-miR-12207-3p	XM_004934862.3	161	-33.7	161	-33.7	7827	21	1545	786	LOC428541	GeneID:428541,Genbank:XM_004934862.3,CGNC:53399	tetraspanin-18-like, transcript variant X1	GO:0005887,GO:0007166	integral component of plasma membrane|cell surface receptor signaling pathway
gga-miR-12207-3p	XM_004934863.3	161	-33.7	161	-33.7	7828	21	1116	786	LOC428541	GeneID:428541,Genbank:XM_004934863.3,CGNC:53399	tetraspanin-18-like, transcript variant X2	GO:0005887,GO:0007166	integral component of plasma membrane|cell surface receptor signaling pathway
gga-miR-12207-3p	XM_004934865.3	161	-33.7	161	-33.7	7829	21	1034	788	LOC428541	GeneID:428541,Genbank:XM_004934865.3,CGNC:53399	tetraspanin-18-like, transcript variant X4	GO:0005887,GO:0007166	integral component of plasma membrane|cell surface receptor signaling pathway
gga-miR-12207-3p	XM_004934866.3	161	-33.7	161	-33.7	7830	21	987	789	LOC428541	GeneID:428541,Genbank:XM_004934866.3,CGNC:53399	tetraspanin-18-like, transcript variant X5	GO:0005887,GO:0007166	integral component of plasma membrane|cell surface receptor signaling pathway
gga-miR-12207-3p	XM_004935012.3	161	-35.61	161	-35.61	7873	21	2065	65	FANCE	GeneID:419891,Genbank:XM_004935012.3,CGNC:1843	Fanconi anemia complementation group E			ko03460	Fanconi anemia pathway
gga-miR-12207-3p	XM_004935034.3	165	-33.95	165	-33.95	7877	21	5918	4990	SCUBE3	GeneID:419896,Genbank:XM_004935034.3,CGNC:1927	signal peptide, CUB domain and EGF like domain containing 3, transcript variant X1	GO:0005509,GO:0005615,GO:0005886,GO:0007165,GO:0009986,GO:0022617,GO:0030154,GO:0045880,GO:0051260,GO:0051291	calcium ion binding|extracellular space|plasma membrane|signal transduction|cell surface|extracellular matrix disassembly|cell differentiation|positive regulation of smoothened signaling pathway|protein homooligomerization|protein heterooligomerization
gga-miR-12207-3p	XM_004935114.3	153	-32.49	153	-32.49	7899	21	4078	160	ANKRD33B	GeneID:420924,Genbank:XM_004935114.3,CGNC:51372	ankyrin repeat domain 33B	GO:0003677	DNA binding
gga-miR-12207-3p	XM_004935131.3	162	-36.97	162	-36.97	7907	21	3629	419	SRD5A1	GeneID:770453,Genbank:XM_004935131.3,CGNC:56034	steroid-5-alpha-reductase, alpha polypeptide 1 (3-oxo-5 alpha-steroid delta 4-dehydrogenase alpha 1)	GO:0001655,GO:0001889,GO:0003865,GO:0005737,GO:0005789,GO:0006694,GO:0006702,GO:0008209,GO:0008584,GO:0009267,GO:0014070,GO:0014850,GO:0016021,GO:0016101,GO:0021510,GO:0021766,GO:0021794,GO:0021854,GO:0021983,GO:0021987,GO:0030154,GO:0030539,GO:0030540,GO:0031090,GO:0032354,GO:0032355,GO:0032869,GO:0033218,GO:0033574,GO:0042428,GO:0042448,GO:0042493,GO:0042747,GO:0043025,GO:0043209,GO:0043231,GO:…	urogenital system development|liver development|3-oxo-5-alpha-steroid 4-dehydrogenase activity|cytoplasm|endoplasmic reticulum membrane|steroid biosynthetic process|androgen biosynthetic process|androgen metabolic process|male gonad development|cellular response to starvation|response to organic cyclic compound|response to muscle activity|integral component of membrane|diterpenoid metabolic proce…	ko00140	Steroid hormone biosynthesis
gga-miR-12207-3p	XM_004935248.3	168	-34.21	168	-34.21	7938	21	2200	10	FERMT1	GeneID:416727,Genbank:XM_004935248.3,CGNC:6699	fermitin family member 1, transcript variant X1	GO:0005829,GO:0005856,GO:0005925,GO:0007155,GO:0030054,GO:0032587,GO:0043616,GO:0051546,GO:0090162	cytosol|cytoskeleton|focal adhesion|cell adhesion|cell junction|ruffle membrane|keratinocyte proliferation|keratinocyte migration|establishment of epithelial cell polarity
gga-miR-12207-3p	XM_004935275.3	157	-30.84	157	-30.84	7942	21	6757	1008	ARHGEF33	GeneID:425963,Genbank:XM_004935275.3,CGNC:52624	Rho guanine nucleotide exchange factor 33, transcript variant X3	GO:0005089,GO:0035023	Rho guanyl-nucleotide exchange factor activity|regulation of Rho protein signal transduction
gga-miR-12207-3p	XM_004935380.3	157	-31.11	157	-31.11	7985	21	10036	8594	DAAM2	GeneID:421422,Genbank:XM_004935380.3,CGNC:7646	dishevelled associated activator of morphogenesis 2, transcript variant X3	GO:0003779,GO:0007368,GO:0017048,GO:0030036,GO:0070062	actin binding|determination of left/right symmetry|Rho GTPase binding|actin cytoskeleton organization|extracellular exosome	ko04310	Wnt signaling pathway
gga-miR-12207-3p	XM_004935381.3	157	-31.11	157	-31.11	7986	21	9524	8082	DAAM2	GeneID:421422,Genbank:XM_004935381.3,CGNC:7646	dishevelled associated activator of morphogenesis 2, transcript variant X5	GO:0003779,GO:0007368,GO:0017048,GO:0030036,GO:0070062	actin binding|determination of left/right symmetry|Rho GTPase binding|actin cytoskeleton organization|extracellular exosome	ko04310	Wnt signaling pathway
gga-miR-12207-3p	XM_004935382.3	157	-31.11	157	-31.11	7987	21	9516	8074	DAAM2	GeneID:421422,Genbank:XM_004935382.3,CGNC:7646	dishevelled associated activator of morphogenesis 2, transcript variant X6	GO:0003779,GO:0007368,GO:0017048,GO:0030036,GO:0070062	actin binding|determination of left/right symmetry|Rho GTPase binding|actin cytoskeleton organization|extracellular exosome	ko04310	Wnt signaling pathway
gga-miR-12207-3p	XM_004935681.3	162	-32.18	162	-32.18	8072	21	10194	8165	HIVEP2	GeneID:421672,Genbank:XM_004935681.3,CGNC:10330	human immunodeficiency virus type I enhancer binding protein 2, transcript variant X1	GO:0003677,GO:0003700,GO:0005634,GO:0005654,GO:0006355,GO:0006366,GO:0007165,GO:0007275,GO:0043565,GO:0044212,GO:0046872	DNA binding|DNA binding transcription factor activity|nucleus|nucleoplasm|regulation of transcription, DNA-templated|transcription from RNA polymerase II promoter|signal transduction|multicellular organism development|sequence-specific DNA binding|transcription regulatory region DNA binding|metal ion binding
gga-miR-12207-3p	XM_004935896.3	166	-30.16	166	-30.16	8137	21	5664	550	GATA4	GeneID:396392,Genbank:XM_004935896.3,CGNC:12483	GATA binding protein 4, transcript variant X1	GO:0000977,GO:0001085,GO:0001228,GO:0003677,GO:0003682,GO:0005634,GO:0005667,GO:0008270,GO:0030154,GO:0032526,GO:0045893	RNA polymerase II regulatory region sequence-specific DNA binding|RNA polymerase II transcription factor binding|transcriptional activator activity, RNA polymerase II transcription regulatory region sequence-specific DNA binding|DNA binding|chromatin binding|nucleus|transcription factor complex|zinc ion binding|cell differentiation|response to retinoic acid|positive regulation of transcription, D…	ko04919,ko04022	Thyroid hormone signaling pathway|cGMP-PKG signaling pathway
gga-miR-12207-3p	XM_004935949.2	174	-35.09	174	-35.09	8152	21	4073	111	ALPK1	GeneID:100858173,Genbank:XM_004935949.2,CGNC:66076	alpha kinase 1, transcript variant X2	GO:0004674,GO:0005524,GO:0005737	protein serine/threonine kinase activity|ATP binding|cytoplasm
gga-miR-12207-3p	XM_004936196.3	168	-36.77	168	-36.77	8235	21	3485	1	DOK7	GeneID:422875,Genbank:XM_004936196.3,CGNC:11639	docking protein 7, transcript variant X1	GO:0001934,GO:0005634,GO:0005654,GO:0005739,GO:0005886,GO:0007528,GO:0019901,GO:0030054,GO:0031594,GO:0035091,GO:0043113,GO:0061098	positive regulation of protein phosphorylation|nucleus|nucleoplasm|mitochondrion|plasma membrane|neuromuscular junction development|protein kinase binding|cell junction|neuromuscular junction|phosphatidylinositol binding|receptor clustering|positive regulation of protein tyrosine kinase activity
gga-miR-12207-3p	XM_004936389.3	150	-30.27	150	-30.27	8280	21	452	101	C14orf2	GeneID:772187,Genbank:XM_004936389.3,CGNC:57350	chromosome 14 open reading frame 2, transcript variant X1	GO:0005753,GO:0016021	mitochondrial proton-transporting ATP synthase complex|integral component of membrane
gga-miR-12207-3p	XM_004936390.3	150	-30.27	150	-30.27	8281	21	431	84	C14orf2	GeneID:772187,Genbank:XM_004936390.3,CGNC:57350	chromosome 14 open reading frame 2, transcript variant X2	GO:0005753,GO:0016021	mitochondrial proton-transporting ATP synthase complex|integral component of membrane
gga-miR-12207-3p	XM_004936539.1	168	-36	168	-36	8324	21	1494	689	LOC101748182	GeneID:101748182,Genbank:XM_004936539.1,CGNC:67672	inositol 1,4,5-trisphosphate receptor-interacting protein-like 1-like	GO:0016020,GO:0016021	membrane|integral component of membrane
gga-miR-12207-3p	XM_004936581.3	177	-35.14	177	-35.14	8337	21	3274	1181	SLC44A3	GeneID:424486,Genbank:XM_004936581.3,CGNC:4175	solute carrier family 44 member 3, transcript variant X3	GO:0016021	integral component of membrane
gga-miR-12207-3p	XM_004936802.3	157	-30.7	157	-30.7	8390	21	6777	863	PODN	GeneID:424647,Genbank:XM_004936802.3,CGNC:52233	podocan, transcript variant X2	GO:0004860,GO:0005518,GO:0005578,GO:0005615,GO:0005737,GO:0006469,GO:0008285,GO:0019221,GO:0030336,GO:0031012,GO:0046426	protein kinase inhibitor activity|collagen binding|proteinaceous extracellular matrix|extracellular space|cytoplasm|negative regulation of protein kinase activity|negative regulation of cell proliferation|cytokine-mediated signaling pathway|negative regulation of cell migration|extracellular matrix|negative regulation of JAK-STAT cascade
gga-miR-12207-3p	XM_004936832.3	319	-64.59	166	-33.8	8394	21	4755	2393 2086	LEXM	GeneID:424660,Genbank:XM_004936832.3,CGNC:8203	lymphocyte expansion molecule, transcript variant X1	GO:0005739	mitochondrion
gga-miR-12207-3p	XM_004936833.3	153	-30.79	153	-30.79	8395	21	4752	2086	LEXM	GeneID:424660,Genbank:XM_004936833.3,CGNC:8203	lymphocyte expansion molecule, transcript variant X2	GO:0005739	mitochondrion
gga-miR-12207-3p	XM_004936912.3	163	-31.11	163	-31.11	8409	21	6059	2782	SLC44A5	GeneID:429117,Genbank:XM_004936912.3,CGNC:8651	solute carrier family 44 member 5, transcript variant X2	GO:0016021	integral component of membrane
gga-miR-12207-3p	XM_004936987.3	168	-38.64	168	-38.64	8432	21	2733	64	DZIP1L	GeneID:424872,Genbank:XM_004936987.3,CGNC:52272	DAZ interacting zinc finger protein 1 like, transcript variant X3	GO:0003676,GO:0005814,GO:0032880,GO:0036064,GO:0046872,GO:0060271	nucleic acid binding|centriole|regulation of protein localization|ciliary basal body|metal ion binding|cilium assembly
gga-miR-12207-3p	XM_004937050.3	170	-32.02	170	-32.02	8447	21	5907	3994	MFF	GeneID:424796,Genbank:XM_004937050.3,CGNC:2231	mitochondrial fission factor, transcript variant X1	GO:0000266,GO:0001836,GO:0005739,GO:0005741,GO:0005777,GO:0006626,GO:0008021,GO:0008053,GO:0010821,GO:0016559,GO:0030054,GO:0032592,GO:0042803,GO:0043653,GO:0051260,GO:0070584,GO:0090141,GO:0090200,GO:0090314,GO:1900063	mitochondrial fission|release of cytochrome c from mitochondria|mitochondrion|mitochondrial outer membrane|peroxisome|protein targeting to mitochondrion|synaptic vesicle|mitochondrial fusion|regulation of mitochondrion organization|peroxisome fission|cell junction|integral component of mitochondrial membrane|protein homodimerization activity|mitochondrial fragmentation involved in apoptotic proce…
gga-miR-12207-3p	XM_004937122.3	156	-33.39	156	-33.39	8477	21	3386	2873	FAM214B	GeneID:100858763,Genbank:XM_004937122.3,CGNC:64338	family with sequence similarity 214 member B, transcript variant X4	GO:0005634	nucleus
gga-miR-12207-3p	XM_004937131.3	164	-33.66	164	-33.66	8481	21	6401	4496	RUSC2	GeneID:431657,Genbank:XM_004937131.3,CGNC:1692	RUN and SH3 domain containing 2, transcript variant X6	GO:0005829,GO:0017137,GO:0031410	cytosol|Rab GTPase binding|cytoplasmic vesicle
gga-miR-12207-3p	XM_004937132.3	164	-33.66	164	-33.66	8482	21	6305	4400	RUSC2	GeneID:431657,Genbank:XM_004937132.3,CGNC:1692	RUN and SH3 domain containing 2, transcript variant X7	GO:0005829,GO:0017137,GO:0031410	cytosol|Rab GTPase binding|cytoplasmic vesicle
gga-miR-12207-3p	XM_004937188.3	153	-30.05	153	-30.05	8505	21	14153	8651	NADK2	GeneID:427438,Genbank:XM_004937188.3,CGNC:2596	NAD kinase 2, mitochondrial, transcript variant X1	GO:0003951,GO:0005524,GO:0005739,GO:0006741,GO:0019674,GO:0042803	NAD+ kinase activity|ATP binding|mitochondrion|NADP biosynthetic process|NAD metabolic process|protein homodimerization activity	ko00760	Nicotinate and nicotinamide metabolism
gga-miR-12207-3p	XM_004937245.3	153	-30.18	153	-30.18	8520	21	7501	40	IL31RA	GeneID:427140,Genbank:XM_004937245.3,CGNC:66517	interleukin 31 receptor A, transcript variant X1	GO:0000165,GO:0002067,GO:0002438,GO:0003713,GO:0004896,GO:0005622,GO:0005886,GO:0006952,GO:0007169,GO:0007259,GO:0008284,GO:0009897,GO:0016021,GO:0019221,GO:0019901,GO:0019955,GO:0030054,GO:0030224,GO:0030225,GO:0030424,GO:0035745,GO:0042531,GO:0042592,GO:0042734,GO:0043031,GO:0043066,GO:0045893,GO:0098542	MAPK cascade|glandular epithelial cell differentiation|acute inflammatory response to antigenic stimulus|transcription coactivator activity|cytokine receptor activity|intracellular|plasma membrane|defense response|transmembrane receptor protein tyrosine kinase signaling pathway|JAK-STAT cascade|positive regulation of cell proliferation|external side of plasma membrane|integral component of membra…
gga-miR-12207-3p	XM_004937246.3	153	-30.18	153	-30.18	8521	21	3393	39	IL31RA	GeneID:427140,Genbank:XM_004937246.3,CGNC:66517	interleukin 31 receptor A, transcript variant X2	GO:0000165,GO:0002067,GO:0002438,GO:0003713,GO:0004896,GO:0005622,GO:0005886,GO:0006952,GO:0007169,GO:0007259,GO:0008284,GO:0009897,GO:0016021,GO:0019221,GO:0019901,GO:0019955,GO:0030054,GO:0030224,GO:0030225,GO:0030424,GO:0035745,GO:0042531,GO:0042592,GO:0042734,GO:0043031,GO:0043066,GO:0045893,GO:0098542	MAPK cascade|glandular epithelial cell differentiation|acute inflammatory response to antigenic stimulus|transcription coactivator activity|cytokine receptor activity|intracellular|plasma membrane|defense response|transmembrane receptor protein tyrosine kinase signaling pathway|JAK-STAT cascade|positive regulation of cell proliferation|external side of plasma membrane|integral component of membra…
gga-miR-12207-3p	XM_004937339.3	165	-37.54	165	-37.54	8550	21	10109	575	SV2C	GeneID:431597,Genbank:XM_004937339.3,CGNC:11118	synaptic vesicle glycoprotein 2C, transcript variant X1	GO:0005886,GO:0006836,GO:0007268,GO:0008021,GO:0016021,GO:0022857,GO:0030054,GO:0030672	plasma membrane|neurotransmitter transport|chemical synaptic transmission|synaptic vesicle|integral component of membrane|transmembrane transporter activity|cell junction|synaptic vesicle membrane	ko04512	ECM-receptor interaction
gga-miR-12207-3p	XM_004937341.3	156	-33.96	156	-33.96	8551	21	5161	1357	ANKDD1B	GeneID:431596,Genbank:XM_004937341.3,CGNC:54292	ankyrin repeat and death domain containing 1B, transcript variant X3	GO:0007165	signal transduction
gga-miR-12207-3p	XM_004937342.3	156	-33.96	156	-33.96	8552	21	5161	1357	ANKDD1B	GeneID:431596,Genbank:XM_004937342.3,CGNC:54292	ankyrin repeat and death domain containing 1B, transcript variant X4	GO:0007165	signal transduction
gga-miR-12207-3p	XM_004937548.3	159	-31.46	159	-31.46	8587	21	4346	324	PUS7L	GeneID:417795,Genbank:XM_004937548.3,CGNC:7292	pseudouridylate synthase 7 like, transcript variant X1	GO:0001522,GO:0003723,GO:0008033,GO:0009982	pseudouridine synthesis|RNA binding|tRNA processing|pseudouridine synthase activity
gga-miR-12207-3p	XM_004937848.3	153	-31.02	153	-31.02	8682	21	4947	109	HIPK2	GeneID:374138,Genbank:XM_004937848.3,CGNC:49057	homeodomain interacting protein kinase 2, transcript variant X4
gga-miR-12207-3p	XM_004937909.3	158	-32.37	158	-32.37	8703	21	2976	77	ZFP2	GeneID:427922,Genbank:XM_004937909.3,CGNC:9809	ZFP2 zinc finger protein, transcript variant X1
gga-miR-12207-3p	XM_004937985.3	174	-37.5	174	-37.5	8726	21	11293	10470	C2CD5	GeneID:418197,Genbank:XM_004937985.3,CGNC:9971	C2 calcium dependent domain containing 5, transcript variant X3	GO:0005509,GO:0005544,GO:0005815,GO:0005829,GO:0005886,GO:0005938,GO:0006906,GO:0010828,GO:0030659,GO:0031340,GO:0032587,GO:0032869,GO:0038028,GO:0065002,GO:0072659,GO:0090314,GO:2001275	calcium ion binding|calcium-dependent phospholipid binding|microtubule organizing center|cytosol|plasma membrane|cell cortex|vesicle fusion|positive regulation of glucose transport|cytoplasmic vesicle membrane|positive regulation of vesicle fusion|ruffle membrane|cellular response to insulin stimulus|insulin receptor signaling pathway via phosphatidylinositol 3-kinase|intracellular protein transm…
gga-miR-12207-3p	XM_004937996.3	164	-32.15	164	-32.15	8730	21	1734	1598	ETFRF1	GeneID:776112,Genbank:XM_004937996.3,CGNC:10482	electron transfer flavoprotein regulatory factor 1, transcript variant X4	GO:0005739,GO:0022904	mitochondrion|respiratory electron transport chain
gga-miR-12207-3p	XM_004937997.3	164	-32.15	164	-32.15	8731	21	1954	1818	ETFRF1	GeneID:776112,Genbank:XM_004937997.3,CGNC:10482	electron transfer flavoprotein regulatory factor 1, transcript variant X2	GO:0005739,GO:0022904	mitochondrion|respiratory electron transport chain
gga-miR-12207-3p	XM_004938159.3	341	-65.86	175	-34.92	8777	21	3888	3147 2798	SIDT1	GeneID:418321,Genbank:XM_004938159.3,CGNC:10986	SID1 transmembrane family member 1, transcript variant X1	GO:0003723,GO:0016021,GO:0033227,GO:0051033	RNA binding|integral component of membrane|dsRNA transport|RNA transmembrane transporter activity
gga-miR-12207-3p	XM_004938161.3	341	-65.86	175	-34.92	8778	21	3869	3132 2783	SIDT1	GeneID:418321,Genbank:XM_004938161.3,CGNC:10986	SID1 transmembrane family member 1, transcript variant X2	GO:0003723,GO:0016021,GO:0033227,GO:0051033	RNA binding|integral component of membrane|dsRNA transport|RNA transmembrane transporter activity
gga-miR-12207-3p	XM_004938296.3	158	-30.2	158	-30.2	8818	21	9295	7737	LOC418421	GeneID:418421,Genbank:XM_004938296.3,CGNC:50762	suppressor of tumorigenicity 14 protein homolog, transcript variant X4	GO:0001843,GO:0004252,GO:0005576,GO:0005615,GO:0005886,GO:0005887,GO:0006508,GO:0008236,GO:0016323,GO:0016477,GO:0019897,GO:0030216,GO:0060672	neural tube closure|serine-type endopeptidase activity|extracellular region|extracellular space|plasma membrane|integral component of plasma membrane|proteolysis|serine-type peptidase activity|basolateral plasma membrane|cell migration|extrinsic component of plasma membrane|keratinocyte differentiation|epithelial cell morphogenesis involved in placental branching
gga-miR-12207-3p	XM_004938297.3	158	-30.2	158	-30.2	8819	21	9283	7725	LOC418421	GeneID:418421,Genbank:XM_004938297.3,CGNC:50762	suppressor of tumorigenicity 14 protein homolog, transcript variant X6	GO:0001843,GO:0004252,GO:0005576,GO:0005615,GO:0005886,GO:0005887,GO:0006508,GO:0008236,GO:0016323,GO:0016477,GO:0019897,GO:0030216,GO:0060672	neural tube closure|serine-type endopeptidase activity|extracellular region|extracellular space|plasma membrane|integral component of plasma membrane|proteolysis|serine-type peptidase activity|basolateral plasma membrane|cell migration|extrinsic component of plasma membrane|keratinocyte differentiation|epithelial cell morphogenesis involved in placental branching
gga-miR-12207-3p	XM_004938318.3	157	-33.49	157	-33.49	8829	21	19626	12048	DUSP27	GeneID:418444,Genbank:XM_004938318.3,CGNC:11519	dual specificity phosphatase 27 (putative), transcript variant X1	GO:0008138,GO:0030017	protein tyrosine/serine/threonine phosphatase activity|sarcomere
gga-miR-12207-3p	XM_004938381.3	158	-30.46	158	-30.46	8851	21	6892	1173	TIAM1	GeneID:418491,Genbank:XM_004938381.3,CGNC:11819	T-cell lymphoma invasion and metastasis 1, transcript variant X1			ko04062,ko04024,ko04015,ko04810,ko04014	Chemokine signaling pathway|cAMP signaling pathway|Rap1 signaling pathway|Regulation of actin cytoskeleton|Ras signaling pathway
gga-miR-12207-3p	XM_004938382.3	158	-30.46	158	-30.46	8852	21	6755	1036	TIAM1	GeneID:418491,Genbank:XM_004938382.3,CGNC:11819	T-cell lymphoma invasion and metastasis 1, transcript variant X8			ko04062,ko04024,ko04015,ko04810,ko04014	Chemokine signaling pathway|cAMP signaling pathway|Rap1 signaling pathway|Regulation of actin cytoskeleton|Ras signaling pathway
gga-miR-12207-3p	XM_004938584.3	163	-30.71	163	-30.71	8918	21	8981	4453	GPC5	GeneID:418795,Genbank:XM_004938584.3,CGNC:12685	glypican 5, transcript variant X1
gga-miR-12207-3p	XM_004938587.3	163	-30.71	163	-30.71	8919	21	9436	4452	GPC5	GeneID:418795,Genbank:XM_004938587.3,CGNC:12685	glypican 5, transcript variant X4
gga-miR-12207-3p	XM_004938598.3	163	-30.71	163	-30.71	8920	21	9273	4452	GPC5	GeneID:418795,Genbank:XM_004938598.3,CGNC:12685	glypican 5, transcript variant X10
gga-miR-12207-3p	XM_004938599.3	163	-30.71	163	-30.71	8921	21	6908	4452	GPC5	GeneID:418795,Genbank:XM_004938599.3,CGNC:12685	glypican 5, transcript variant X11
gga-miR-12207-3p	XM_004938602.3	163	-30.71	163	-30.71	8922	21	12085	4451	GPC5	GeneID:418795,Genbank:XM_004938602.3,CGNC:12685	glypican 5, transcript variant X13
gga-miR-12207-3p	XM_004938715.3	171	-37.34	171	-37.34	8951	21	2707	29	RCBTB1	GeneID:418868,Genbank:XM_004938715.3,CGNC:12769	RCC1 and BTB domain containing protein 1, transcript variant X3	GO:0005634,GO:0005737,GO:0006351,GO:0006355,GO:0007049,GO:0016569	nucleus|cytoplasm|transcription, DNA-templated|regulation of transcription, DNA-templated|cell cycle|covalent chromatin modification
gga-miR-12207-3p	XM_004938720.3	159	-32.73	159	-32.73	8954	21	8028	1032	ARL11	GeneID:418869,Genbank:XM_004938720.3,CGNC:15664	ADP ribosylation factor like GTPase 11, transcript variant X2	GO:0005525,GO:0005622,GO:0007264	GTP binding|intracellular|small GTPase mediated signal transduction
gga-miR-12207-3p	XM_004938758.3	152	-31.29	152	-31.29	8975	21	7583	5860	STARD13	GeneID:418908,Genbank:XM_004938758.3,CGNC:12817	StAR related lipid transfer domain containing 13, transcript variant X1
gga-miR-12207-3p	XM_004939022.3	154	-32.04	154	-32.04	9044	21	2267	131	TPBGL	GeneID:769834,Genbank:XM_004939022.3,CGNC:55570	trophoblast glycoprotein-like	GO:0016021	integral component of membrane
gga-miR-12207-3p	XM_004939081.3	161	-37.77	161	-37.77	9062	21	6475	989	CCDC13	GeneID:420392,Genbank:XM_004939081.3,CGNC:3948	coiled-coil domain containing 13, transcript variant X2	GO:0005634,GO:0005813,GO:0005829,GO:0006974,GO:0031122,GO:0034451,GO:0042995,GO:1905515	nucleus|centrosome|cytosol|cellular response to DNA damage stimulus|cytoplasmic microtubule organization|centriolar satellite|cell projection|non-motile cilium assembly
gga-miR-12207-3p	XM_004939082.3	161	-37.77	161	-37.77	9063	21	6299	989	CCDC13	GeneID:420392,Genbank:XM_004939082.3,CGNC:3948	coiled-coil domain containing 13, transcript variant X4	GO:0005634,GO:0005813,GO:0005829,GO:0006974,GO:0031122,GO:0034451,GO:0042995,GO:1905515	nucleus|centrosome|cytosol|cellular response to DNA damage stimulus|cytoplasmic microtubule organization|centriolar satellite|cell projection|non-motile cilium assembly
gga-miR-12207-3p	XM_004939143.3	151	-30.79	151	-30.79	9080	21	15842	672	KMT2C	GeneID:420437,Genbank:XM_004939143.3,CGNC:4704	lysine methyltransferase 2C, transcript variant X4	GO:0003677,GO:0003723,GO:0005634,GO:0005654,GO:0006351,GO:0006355,GO:0016746,GO:0018024,GO:0035097,GO:0042800,GO:0044666,GO:0045652,GO:0046872	DNA binding|RNA binding|nucleus|nucleoplasm|transcription, DNA-templated|regulation of transcription, DNA-templated|transferase activity, transferring acyl groups|histone-lysine N-methyltransferase activity|histone methyltransferase complex|histone methyltransferase activity (H3-K4 specific)|MLL3/4 complex|regulation of megakaryocyte differentiation|metal ion binding	ko00310	Lysine degradation
gga-miR-12207-3p	XM_004940146.3	166	-33.9	166	-33.9	9337	21	2658	2563	KLC4	GeneID:769965,Genbank:XM_004940146.3,CGNC:6531	kinesin light chain 4, transcript variant X1	GO:0003777,GO:0005737,GO:0005871,GO:0005874	microtubule motor activity|cytoplasm|kinesin complex|microtubule
gga-miR-12207-3p	XM_004940147.3	166	-33.9	166	-33.9	9338	21	2517	2422	KLC4	GeneID:769965,Genbank:XM_004940147.3,CGNC:6531	kinesin light chain 4, transcript variant X3	GO:0003777,GO:0005737,GO:0005871,GO:0005874	microtubule motor activity|cytoplasm|kinesin complex|microtubule
gga-miR-12207-3p	XM_004940411.3	157	-32.31	157	-32.31	9406	21	3198	2788	PGM3	GeneID:421841,Genbank:XM_004940411.3,CGNC:11829	phosphoglucomutase 3, transcript variant X2	GO:0000287,GO:0004610,GO:0004614,GO:0005829,GO:0005975,GO:0006041,GO:0006048,GO:0006487,GO:0006493,GO:0007283,GO:0019255,GO:0030097	magnesium ion binding|phosphoacetylglucosamine mutase activity|phosphoglucomutase activity|cytosol|carbohydrate metabolic process|glucosamine metabolic process|UDP-N-acetylglucosamine biosynthetic process|protein N-linked glycosylation|protein O-linked glycosylation|spermatogenesis|glucose 1-phosphate metabolic process|hemopoiesis	ko00520	Amino sugar and nucleotide sugar metabolism
gga-miR-12207-3p	XM_004940526.3	155	-31.07	155	-31.07	9443	21	5469	2479	HEPH	GeneID:422168,Genbank:XM_004940526.3,CGNC:3432	hephaestin, transcript variant X2			ko04978,ko00860	Mineral absorption|Porphyrin and chlorophyll metabolism
gga-miR-12207-3p	XM_004940528.2	152	-32.52	152	-32.52	9444	21	2240	99	VSIG4	GeneID:422170,Genbank:XM_004940528.2,CGNC:3465	V-set and immunoglobulin domain containing 4, transcript variant X1	GO:0006957,GO:0016021,GO:0070062	complement activation, alternative pathway|integral component of membrane|extracellular exosome	ko04610	Complement and coagulation cascades
gga-miR-12207-3p	XM_004940580.3	169	-33.72	169	-33.72	9452	21	4355	48	NHSL2	GeneID:422133,Genbank:XM_004940580.3,CGNC:51629	NHS like 2, transcript variant X1	GO:0030154	cell differentiation
gga-miR-12207-3p	XM_004940646.3	332	-66.27	171	-34.87	9465	21	2790	1866 635	LOC101748744	GeneID:101748744,Genbank:XM_004940646.3,CGNC:68226	serine protease 23-like, transcript variant X1	GO:0004252,GO:0005615,GO:0005634	serine-type endopeptidase activity|extracellular space|nucleus
gga-miR-12207-3p	XM_004940662.2	158	-36.85	158	-36.85	9472	21	5622	52	PHF6	GeneID:422235,Genbank:XM_004940662.2,CGNC:4572	PHD finger protein 6, transcript variant X1	GO:0000122,GO:0000777,GO:0001227,GO:0003723,GO:0005634,GO:0005654,GO:0005730,GO:0006351,GO:0015631,GO:0019899,GO:0042393,GO:0042826,GO:0043021,GO:0043565,GO:0046872,GO:0051219,GO:0097110	negative regulation of transcription from RNA polymerase II promoter|condensed chromosome kinetochore|transcriptional repressor activity, RNA polymerase II transcription regulatory region sequence-specific DNA binding|RNA binding|nucleus|nucleoplasm|nucleolus|transcription, DNA-templated|tubulin binding|enzyme binding|histone binding|histone deacetylase binding|ribonucleoprotein complex binding|s…
gga-miR-12207-3p	XM_004940663.2	158	-36.85	158	-36.85	9473	21	5619	52	PHF6	GeneID:422235,Genbank:XM_004940663.2,CGNC:4572	PHD finger protein 6, transcript variant X3	GO:0000122,GO:0000777,GO:0001227,GO:0003723,GO:0005634,GO:0005654,GO:0005730,GO:0006351,GO:0015631,GO:0019899,GO:0042393,GO:0042826,GO:0043021,GO:0043565,GO:0046872,GO:0051219,GO:0097110	negative regulation of transcription from RNA polymerase II promoter|condensed chromosome kinetochore|transcriptional repressor activity, RNA polymerase II transcription regulatory region sequence-specific DNA binding|RNA binding|nucleus|nucleoplasm|nucleolus|transcription, DNA-templated|tubulin binding|enzyme binding|histone binding|histone deacetylase binding|ribonucleoprotein complex binding|s…
gga-miR-12207-3p	XM_004940729.3	153	-30.17	153	-30.17	9497	21	7221	5822	GABRA3	GeneID:422289,Genbank:XM_004940729.3,CGNC:5495	gamma-aminobutyric acid type A receptor alpha3 subunit, transcript variant X2			ko04723,ko04727,ko04080,ko04742	Retrograde endocannabinoid signaling|GABAergic synapse|Neuroactive ligand-receptor interaction|Taste transduction
gga-miR-12207-3p	XM_004940929.3	162	-31.09	162	-31.09	9562	21	5650	195	CLCN3	GeneID:422432,Genbank:XM_004940929.3,CGNC:7357	chloride voltage-gated channel 3, transcript variant X1	GO:0005247,GO:0005254,GO:0005524,GO:0005768,GO:0005769,GO:0005770,GO:0005794,GO:0005886,GO:0005887,GO:0006911,GO:0008021,GO:0008344,GO:0009897,GO:0012506,GO:0015297,GO:0030141,GO:0030165,GO:0030658,GO:0031410,GO:0031901,GO:0031902,GO:0035249,GO:0042581,GO:0043679,GO:0045335,GO:0045494,GO:0045794,GO:0046982,GO:0051932,GO:0060077,GO:0070050,GO:0097401,GO:1902476,GO:1903428	voltage-gated chloride channel activity|chloride channel activity|ATP binding|endosome|early endosome|late endosome|Golgi apparatus|plasma membrane|integral component of plasma membrane|phagocytosis, engulfment|synaptic vesicle|adult locomotory behavior|external side of plasma membrane|vesicle membrane|antiporter activity|secretory granule|PDZ domain binding|transport vesicle membrane|cytoplasmic…
gga-miR-12207-3p	XM_004940930.3	162	-31.09	162	-31.09	9563	21	5569	190	CLCN3	GeneID:422432,Genbank:XM_004940930.3,CGNC:7357	chloride voltage-gated channel 3, transcript variant X2	GO:0005247,GO:0005254,GO:0005524,GO:0005768,GO:0005769,GO:0005770,GO:0005794,GO:0005886,GO:0005887,GO:0006911,GO:0008021,GO:0008344,GO:0009897,GO:0012506,GO:0015297,GO:0030141,GO:0030165,GO:0030658,GO:0031410,GO:0031901,GO:0031902,GO:0035249,GO:0042581,GO:0043679,GO:0045335,GO:0045494,GO:0045794,GO:0046982,GO:0051932,GO:0060077,GO:0070050,GO:0097401,GO:1902476,GO:1903428	voltage-gated chloride channel activity|chloride channel activity|ATP binding|endosome|early endosome|late endosome|Golgi apparatus|plasma membrane|integral component of plasma membrane|phagocytosis, engulfment|synaptic vesicle|adult locomotory behavior|external side of plasma membrane|vesicle membrane|antiporter activity|secretory granule|PDZ domain binding|transport vesicle membrane|cytoplasmic…
gga-miR-12207-3p	XM_004941020.3	170	-43.71	170	-43.71	9588	21	14949	247	PURG	GeneID:428737,Genbank:XM_004941020.3,CGNC:66567	purine rich element binding protein G, transcript variant X1	GO:0003677,GO:0003723,GO:0005634	DNA binding|RNA binding|nucleus
gga-miR-12207-3p	XM_004941094.3	166	-35.15	166	-35.15	9607	21	2869	87	RASGEF1B	GeneID:100859744,Genbank:XM_004941094.3,CGNC:63405	RasGEF domain family member 1B, transcript variant X3	GO:0005088,GO:0005769,GO:0005770,GO:0007264,GO:0030496,GO:0043547	Ras guanyl-nucleotide exchange factor activity|early endosome|late endosome|small GTPase mediated signal transduction|midbody|positive regulation of GTPase activity
gga-miR-12207-3p	XM_004941130.3	163	-32.24	163	-32.24	9625	21	1593	381	ATOH1	GeneID:101750213,Genbank:XM_004941130.3,CGNC:7918	atonal homolog 1 (Drosophila)	GO:0000978,GO:0001077,GO:0001764,GO:0003677,GO:0005634,GO:0007219,GO:0007411,GO:0007420,GO:0021987,GO:0030154,GO:0030182,GO:0031490,GO:0042472,GO:0042491,GO:0042667,GO:0042668,GO:0043066,GO:0043565,GO:0045609,GO:0045664,GO:0045666,GO:0045944,GO:0046983,GO:0048839,GO:2000982	RNA polymerase II proximal promoter sequence-specific DNA binding|transcriptional activator activity, RNA polymerase II proximal promoter sequence-specific DNA binding|neuron migration|DNA binding|nucleus|Notch signaling pathway|axon guidance|brain development|cerebral cortex development|cell differentiation|neuron differentiation|chromatin DNA binding|inner ear morphogenesis|inner ear auditory r…
gga-miR-12207-3p	XM_004941472.3	161	-30.63	161	-30.63	9716	21	6582	306	RASSF7	GeneID:423107,Genbank:XM_004941472.3,CGNC:5189	Ras association domain family member 7, transcript variant X2	GO:0007165,GO:0034334	signal transduction|adherens junction maintenance
gga-miR-12207-3p	XM_004941549.3	165	-35.26	165	-35.26	9737	21	9069	1972	PRR5L	GeneID:423162,Genbank:XM_004941549.3,CGNC:51913	proline rich 5 like, transcript variant X1	GO:0001933,GO:0009968,GO:0010762,GO:0031932,GO:0034599,GO:0038203,GO:0061014,GO:0090316	negative regulation of protein phosphorylation|negative regulation of signal transduction|regulation of fibroblast migration|TORC2 complex|cellular response to oxidative stress|TORC2 signaling|positive regulation of mRNA catabolic process|positive regulation of intracellular protein transport
gga-miR-12207-3p	XM_004941559.3	156	-31.15	156	-31.15	9739	21	9731	223	PRDM11	GeneID:423174,Genbank:XM_004941559.3,CGNC:6095	PR/SET domain 11, transcript variant X4	GO:0005634,GO:0005737,GO:0006351,GO:0006355,GO:0008168	nucleus|cytoplasm|transcription, DNA-templated|regulation of transcription, DNA-templated|methyltransferase activity
gga-miR-12207-3p	XM_004941656.3	154	-30.51	154	-30.51	9761	21	15177	1070	STARD9	GeneID:423238,Genbank:XM_004941656.3,CGNC:66452	StAR related lipid transfer domain containing 9, transcript variant X2	GO:0003777,GO:0005524,GO:0005634,GO:0005737,GO:0005814,GO:0007018,GO:0008017,GO:0015485,GO:0051225	microtubule motor activity|ATP binding|nucleus|cytoplasm|centriole|microtubule-based movement|microtubule binding|cholesterol binding|spindle assembly
gga-miR-12207-3p	XM_004941814.3	165	-33.29	165	-33.29	9797	21	11169	863	GPATCH2L	GeneID:423368,Genbank:XM_004941814.3,CGNC:7877	G-patch domain containing 2 like, transcript variant X3
gga-miR-12207-3p	XM_004941815.3	165	-33.29	165	-33.29	9798	21	10838	863	GPATCH2L	GeneID:423368,Genbank:XM_004941815.3,CGNC:7877	G-patch domain containing 2 like, transcript variant X4
gga-miR-12207-3p	XM_004942150.3	150	-32.94	150	-32.94	9895	21	5215	261	HECTD2	GeneID:427031,Genbank:XM_004942150.3,CGNC:1257	HECT domain E3 ubiquitin protein ligase 2	GO:0000209,GO:0004842,GO:0005737,GO:0005829,GO:0061630	protein polyubiquitination|ubiquitin-protein transferase activity|cytoplasm|cytosol|ubiquitin protein ligase activity
gga-miR-12207-3p	XM_004942178.3	325	-63.69	166	-32.4	9904	21	4072	2015 1317	LOXL4	GeneID:769927,Genbank:XM_004942178.3,CGNC:9897	lysyl oxidase like 4, transcript variant X6	GO:0005044,GO:0005507,GO:0005615,GO:0016020,GO:0016641	scavenger receptor activity|copper ion binding|extracellular space|membrane|oxidoreductase activity, acting on the CH-NH2 group of donors, oxygen as acceptor
gga-miR-12207-3p	XM_004942211.2	150	-30.14	150	-30.14	9907	21	7014	109	POLL	GeneID:423853,Genbank:XM_004942211.2,CGNC:5862	DNA polymerase lambda, transcript variant X3			ko03450,ko03410	Non-homologous end-joining|Base excision repair
gga-miR-12207-3p	XM_004942357.3	160	-33.21	160	-33.21	9950	21	5271	1723	PTPRE	GeneID:423962,Genbank:XM_004942357.3,CGNC:7462	protein tyrosine phosphatase, receptor type E, transcript variant X1	GO:0005001,GO:0005634,GO:0005737,GO:0005886,GO:0006470,GO:0016021,GO:0046627	transmembrane receptor protein tyrosine phosphatase activity|nucleus|cytoplasm|plasma membrane|protein dephosphorylation|integral component of membrane|negative regulation of insulin receptor signaling pathway
gga-miR-12207-3p	XM_004942358.3	160	-33.21	160	-33.21	9951	21	5024	1476	PTPRE	GeneID:423962,Genbank:XM_004942358.3,CGNC:7462	protein tyrosine phosphatase, receptor type E, transcript variant X6	GO:0005001,GO:0005634,GO:0005737,GO:0005886,GO:0006470,GO:0016021,GO:0046627	transmembrane receptor protein tyrosine phosphatase activity|nucleus|cytoplasm|plasma membrane|protein dephosphorylation|integral component of membrane|negative regulation of insulin receptor signaling pathway
gga-miR-12207-3p	XM_004942364.2	318	-68.27	160	-37.02	9955	21	5742	4040 4226	JAKMIP3	GeneID:428991,Genbank:XM_004942364.2,CGNC:7975	Janus kinase and microtubule interacting protein 3, transcript variant X1	GO:0005794,GO:0008017,GO:0019900	Golgi apparatus|microtubule binding|kinase binding
gga-miR-12207-3p	XM_004942366.2	318	-68.27	160	-37.02	9956	21	5739	4037 4223	JAKMIP3	GeneID:428991,Genbank:XM_004942366.2,CGNC:7975	Janus kinase and microtubule interacting protein 3, transcript variant X3	GO:0005794,GO:0008017,GO:0019900	Golgi apparatus|microtubule binding|kinase binding
gga-miR-12207-3p	XM_004942367.2	318	-68.27	160	-37.02	9957	21	5736	4034 4220	JAKMIP3	GeneID:428991,Genbank:XM_004942367.2,CGNC:7975	Janus kinase and microtubule interacting protein 3, transcript variant X4	GO:0005794,GO:0008017,GO:0019900	Golgi apparatus|microtubule binding|kinase binding
gga-miR-12207-3p	XM_004942368.2	318	-68.27	160	-37.02	9958	21	5736	4034 4220	JAKMIP3	GeneID:428991,Genbank:XM_004942368.2,CGNC:7975	Janus kinase and microtubule interacting protein 3, transcript variant X5	GO:0005794,GO:0008017,GO:0019900	Golgi apparatus|microtubule binding|kinase binding
gga-miR-12207-3p	XM_004942369.2	318	-68.27	160	-37.02	9959	21	5700	3998 4184	JAKMIP3	GeneID:428991,Genbank:XM_004942369.2,CGNC:7975	Janus kinase and microtubule interacting protein 3, transcript variant X8	GO:0005794,GO:0008017,GO:0019900	Golgi apparatus|microtubule binding|kinase binding
gga-miR-12207-3p	XM_004942370.2	318	-68.27	160	-37.02	9960	21	5694	3992 4178	JAKMIP3	GeneID:428991,Genbank:XM_004942370.2,CGNC:7975	Janus kinase and microtubule interacting protein 3, transcript variant X9	GO:0005794,GO:0008017,GO:0019900	Golgi apparatus|microtubule binding|kinase binding
gga-miR-12207-3p	XM_004942371.2	318	-68.27	160	-37.02	9961	21	5773	4071 4257	JAKMIP3	GeneID:428991,Genbank:XM_004942371.2,CGNC:7975	Janus kinase and microtubule interacting protein 3, transcript variant X11	GO:0005794,GO:0008017,GO:0019900	Golgi apparatus|microtubule binding|kinase binding
gga-miR-12207-3p	XM_004942372.2	318	-68.27	160	-37.02	9962	21	5526	3824 4010	JAKMIP3	GeneID:428991,Genbank:XM_004942372.2,CGNC:7975	Janus kinase and microtubule interacting protein 3, transcript variant X15	GO:0005794,GO:0008017,GO:0019900	Golgi apparatus|microtubule binding|kinase binding
gga-miR-12207-3p	XM_004942373.2	318	-68.27	160	-37.02	9963	21	5520	3818 4004	JAKMIP3	GeneID:428991,Genbank:XM_004942373.2,CGNC:7975	Janus kinase and microtubule interacting protein 3, transcript variant X16	GO:0005794,GO:0008017,GO:0019900	Golgi apparatus|microtubule binding|kinase binding
gga-miR-12207-3p	XM_004942374.2	318	-68.27	160	-37.02	9964	21	5517	3815 4001	JAKMIP3	GeneID:428991,Genbank:XM_004942374.2,CGNC:7975	Janus kinase and microtubule interacting protein 3, transcript variant X17	GO:0005794,GO:0008017,GO:0019900	Golgi apparatus|microtubule binding|kinase binding
gga-miR-12207-3p	XM_004942428.3	154	-32.3	154	-32.3	9980	21	10337	524	MAP2	GeneID:424001,Genbank:XM_004942428.3,CGNC:2012	microtubule associated protein 2, transcript variant X4
gga-miR-12207-3p	XM_004942430.3	154	-32.3	154	-32.3	9981	21	10277	464	MAP2	GeneID:424001,Genbank:XM_004942430.3,CGNC:2012	microtubule associated protein 2, transcript variant X6
gga-miR-12207-3p	XM_004942501.3	163	-30.43	163	-30.43	10002	21	5608	5096	SH3BP4	GeneID:424027,Genbank:XM_004942501.3,CGNC:3035	SH3 domain binding protein 4, transcript variant X2	GO:0005092,GO:0005634,GO:0005737,GO:0005905,GO:0006897,GO:0008285,GO:0010508,GO:0017016,GO:0030136,GO:0030308,GO:0032007,GO:0034260,GO:0042802,GO:0050790,GO:0061462,GO:0070062,GO:0071230	GDP-dissociation inhibitor activity|nucleus|cytoplasm|clathrin-coated pit|endocytosis|negative regulation of cell proliferation|positive regulation of autophagy|Ras GTPase binding|clathrin-coated vesicle|negative regulation of cell growth|negative regulation of TOR signaling|negative regulation of GTPase activity|identical protein binding|regulation of catalytic activity|protein localization to l…
gga-miR-12207-3p	XM_004942625.3	168	-31.37	168	-31.37	10052	21	2767	432	CDK15	GeneID:424086,Genbank:XM_004942625.3,CGNC:6388	cyclin dependent kinase 15, transcript variant X1	GO:0004674,GO:0004693,GO:0005524,GO:0005634,GO:0005829,GO:0030332,GO:0046872	protein serine/threonine kinase activity|cyclin-dependent protein serine/threonine kinase activity|ATP binding|nucleus|cytosol|cyclin binding|metal ion binding
gga-miR-12207-3p	XM_004942715.3	162	-31.14	162	-31.14	10087	21	2640	985	HNRNPA3	GeneID:100859627,Genbank:XM_004942715.3,CGNC:63519	heterogeneous nuclear ribonucleoprotein A3 homolog 1-like, transcript variant X5	GO:0000398,GO:0003723,GO:0005634,GO:0005654,GO:0016070,GO:0030529,GO:0071013	mRNA splicing, via spliceosome|RNA binding|nucleus|nucleoplasm|RNA metabolic process|intracellular ribonucleoprotein complex|catalytic step 2 spliceosome	ko03040	Spliceosome
gga-miR-12207-3p	XM_004942717.3	162	-31.14	162	-31.14	10088	21	3826	985	HNRNPA3	GeneID:100859627,Genbank:XM_004942717.3,CGNC:63519	heterogeneous nuclear ribonucleoprotein A3 homolog 1-like, transcript variant X9	GO:0000398,GO:0003723,GO:0005634,GO:0005654,GO:0016070,GO:0030529,GO:0071013	mRNA splicing, via spliceosome|RNA binding|nucleus|nucleoplasm|RNA metabolic process|intracellular ribonucleoprotein complex|catalytic step 2 spliceosome	ko03040	Spliceosome
gga-miR-12207-3p	XM_004942724.3	164	-36.74	164	-36.74	10089	21	5349	4815	HOXD1	GeneID:101750316,Genbank:XM_004942724.3,CGNC:7040	homeobox D1	GO:0005634,GO:0006351,GO:0006355,GO:0007275,GO:0043565	nucleus|transcription, DNA-templated|regulation of transcription, DNA-templated|multicellular organism development|sequence-specific DNA binding
gga-miR-12207-3p	XM_004942916.3	152	-31.85	152	-31.85	10135	21	8331	863	CLASP1	GeneID:429042,Genbank:XM_004942916.3,CGNC:8847	cytoplasmic linker associated protein 1, transcript variant X25	GO:0000086,GO:0000226,GO:0000776,GO:0000777,GO:0001578,GO:0002162,GO:0005794,GO:0005813,GO:0005828,GO:0005829,GO:0005876,GO:0005881,GO:0005938,GO:0006903,GO:0007020,GO:0007026,GO:0007030,GO:0007052,GO:0007062,GO:0007163,GO:0008017,GO:0010389,GO:0010458,GO:0010470,GO:0010634,GO:0010717,GO:0016020,GO:0030953,GO:0030981,GO:0031023,GO:0031111,GO:0031116,GO:0031592,GO:0034453,GO:0035371,GO:0040001,GO:…	G2/M transition of mitotic cell cycle|microtubule cytoskeleton organization|kinetochore|condensed chromosome kinetochore|microtubule bundle formation|dystroglycan binding|Golgi apparatus|centrosome|kinetochore microtubule|cytosol|spindle microtubule|cytoplasmic microtubule|cell cortex|vesicle targeting|microtubule nucleation|negative regulation of microtubule depolymerization|Golgi organization|m…
gga-miR-12207-3p	XM_004942917.3	152	-31.85	152	-31.85	10136	21	8307	863	CLASP1	GeneID:429042,Genbank:XM_004942917.3,CGNC:8847	cytoplasmic linker associated protein 1, transcript variant X27	GO:0000086,GO:0000226,GO:0000776,GO:0000777,GO:0001578,GO:0002162,GO:0005794,GO:0005813,GO:0005828,GO:0005829,GO:0005876,GO:0005881,GO:0005938,GO:0006903,GO:0007020,GO:0007026,GO:0007030,GO:0007052,GO:0007062,GO:0007163,GO:0008017,GO:0010389,GO:0010458,GO:0010470,GO:0010634,GO:0010717,GO:0016020,GO:0030953,GO:0030981,GO:0031023,GO:0031111,GO:0031116,GO:0031592,GO:0034453,GO:0035371,GO:0040001,GO:…	G2/M transition of mitotic cell cycle|microtubule cytoskeleton organization|kinetochore|condensed chromosome kinetochore|microtubule bundle formation|dystroglycan binding|Golgi apparatus|centrosome|kinetochore microtubule|cytosol|spindle microtubule|cytoplasmic microtubule|cell cortex|vesicle targeting|microtubule nucleation|negative regulation of microtubule depolymerization|Golgi organization|m…
gga-miR-12207-3p	XM_004942918.3	152	-31.85	152	-31.85	10137	21	8283	863	CLASP1	GeneID:429042,Genbank:XM_004942918.3,CGNC:8847	cytoplasmic linker associated protein 1, transcript variant X28	GO:0000086,GO:0000226,GO:0000776,GO:0000777,GO:0001578,GO:0002162,GO:0005794,GO:0005813,GO:0005828,GO:0005829,GO:0005876,GO:0005881,GO:0005938,GO:0006903,GO:0007020,GO:0007026,GO:0007030,GO:0007052,GO:0007062,GO:0007163,GO:0008017,GO:0010389,GO:0010458,GO:0010470,GO:0010634,GO:0010717,GO:0016020,GO:0030953,GO:0030981,GO:0031023,GO:0031111,GO:0031116,GO:0031592,GO:0034453,GO:0035371,GO:0040001,GO:…	G2/M transition of mitotic cell cycle|microtubule cytoskeleton organization|kinetochore|condensed chromosome kinetochore|microtubule bundle formation|dystroglycan binding|Golgi apparatus|centrosome|kinetochore microtubule|cytosol|spindle microtubule|cytoplasmic microtubule|cell cortex|vesicle targeting|microtubule nucleation|negative regulation of microtubule depolymerization|Golgi organization|m…
gga-miR-12207-3p	XM_004943175.3	158	-30.6	158	-30.6	10205	21	7360	5983	PDE4DIP	GeneID:425735,Genbank:XM_004943175.3,CGNC:52558	phosphodiesterase 4D interacting protein
gga-miR-12207-3p	XM_004943219.3	157	-30.54	157	-30.54	10218	21	3592	1417	ADAMTSL2L	GeneID:424420,Genbank:XM_004943219.3,CGNC:52190	ADAMTS-like protein 2-like, transcript variant X1	GO:0005578,GO:0008233,GO:0030198,GO:0030512,GO:0050436,GO:0060481	proteinaceous extracellular matrix|peptidase activity|extracellular matrix organization|negative regulation of transforming growth factor beta receptor signaling pathway|microfibril binding|lobar bronchus epithelium development
gga-miR-12207-3p	XM_004943225.3	157	-30.54	157	-30.54	10219	21	3011	1417	ADAMTSL2L	GeneID:424420,Genbank:XM_004943225.3,CGNC:52190	ADAMTS-like protein 2-like, transcript variant X5	GO:0005578,GO:0008233,GO:0030198,GO:0030512,GO:0050436,GO:0060481	proteinaceous extracellular matrix|peptidase activity|extracellular matrix organization|negative regulation of transforming growth factor beta receptor signaling pathway|microfibril binding|lobar bronchus epithelium development
gga-miR-12207-3p	XM_004943250.3	154	-30.47	154	-30.47	10227	21	8557	16	RASAL2	GeneID:429069,Genbank:XM_004943250.3,CGNC:3176	RAS protein activator like 2, transcript variant X8	GO:0000165,GO:0005096,GO:0005737,GO:0005829,GO:0007165,GO:0031235,GO:0046580	MAPK cascade|GTPase activator activity|cytoplasm|cytosol|signal transduction|intrinsic component of the cytoplasmic side of the plasma membrane|negative regulation of Ras protein signal transduction	ko04014	Ras signaling pathway
gga-miR-12207-3p	XM_004943607.2	164	-32.76	164	-32.76	10322	21	5785	1977	ALPK3	GeneID:768936,Genbank:XM_004943607.2,CGNC:1774	alpha kinase 3, transcript variant X3	GO:0004674,GO:0005524,GO:0005634,GO:0007507	protein serine/threonine kinase activity|ATP binding|nucleus|heart development
gga-miR-12207-3p	XM_004943708.1	162	-31.97	162	-31.97	10338	21	333	227	KIAA0101	GeneID:101748248,Genbank:XM_004943708.1,CGNC:67737	KIAA0101	GO:0003682,GO:0005634,GO:0006260,GO:0006974,GO:0007098,GO:0009411,GO:0019985,GO:0048471,GO:0051726	chromatin binding|nucleus|DNA replication|cellular response to DNA damage stimulus|centrosome cycle|response to UV|translesion synthesis|perinuclear region of cytoplasm|regulation of cell cycle
gga-miR-12207-3p	XM_004943754.3	315	-65.87	158	-35.29	10351	21	2690	348 1917	FOXB1	GeneID:100859030,Genbank:XM_004943754.3,CGNC:64091	forkhead box B1	GO:0000981,GO:0001655,GO:0001756,GO:0005634,GO:0006351,GO:0007412,GO:0007595,GO:0008542,GO:0009653,GO:0021510,GO:0021767,GO:0021794,GO:0021855,GO:0022029,GO:0030154,GO:0030901,GO:0033504,GO:0043524,GO:0043565,GO:0061030,GO:0061374,GO:0061377,GO:0061379,GO:0061381	RNA polymerase II transcription factor activity, sequence-specific DNA binding|urogenital system development|somitogenesis|nucleus|transcription, DNA-templated|axon target recognition|lactation|visual learning|anatomical structure morphogenesis|spinal cord development|mammillary body development|thalamus development|hypothalamus cell migration|telencephalon cell migration|cell differentiation|mid…
gga-miR-12207-3p	XM_004943913.3	158	-30.54	158	-30.54	10394	21	5477	799	IQCH	GeneID:415554,Genbank:XM_004943913.3,CGNC:5982	IQ motif containing H, transcript variant X4
gga-miR-12207-3p	XM_004943956.3	161	-30.2	161	-30.2	10401	21	3159	3019	SEMA4B	GeneID:415582,Genbank:XM_004943956.3,CGNC:6288	semaphorin 4B, transcript variant X4	GO:0005615,GO:0005886,GO:0007399,GO:0016020,GO:0016021,GO:0030154,GO:0045202,GO:0050919	extracellular space|plasma membrane|nervous system development|membrane|integral component of membrane|cell differentiation|synapse|negative chemotaxis	ko04360	Axon guidance
gga-miR-12207-3p	XM_004944080.3	154	-30.32	154	-30.32	10429	21	1483	354	LOC101748539	GeneID:101748539,Genbank:XM_004944080.3,CGNC:68022	uncharacterized LOC101748539	GO:0005576,GO:0030435	extracellular region|sporulation resulting in formation of a cellular spore
gga-miR-12207-3p	XM_004944208.3	159	-34.88	159	-34.88	10456	21	2424	47	PLEKHF1	GeneID:427546,Genbank:XM_004944208.3,CGNC:3300	pleckstrin homology and FYVE domain containing 1, transcript variant X1	GO:0005634,GO:0005764,GO:0005765,GO:0006915,GO:0007032,GO:0010008,GO:0010314,GO:0010508,GO:0016050,GO:0032266,GO:0046872,GO:0048471,GO:0070273,GO:0072659,GO:2001244	nucleus|lysosome|lysosomal membrane|apoptotic process|endosome organization|endosome membrane|phosphatidylinositol-5-phosphate binding|positive regulation of autophagy|vesicle organization|phosphatidylinositol-3-phosphate binding|metal ion binding|perinuclear region of cytoplasm|phosphatidylinositol-4-phosphate binding|protein localization to plasma membrane|positive regulation of intrinsic apopt…
gga-miR-12207-3p	XM_004944209.3	159	-34.88	159	-34.88	10457	21	2425	54	PLEKHF1	GeneID:427546,Genbank:XM_004944209.3,CGNC:3300	pleckstrin homology and FYVE domain containing 1, transcript variant X5	GO:0005634,GO:0005764,GO:0005765,GO:0006915,GO:0007032,GO:0010008,GO:0010314,GO:0010508,GO:0016050,GO:0032266,GO:0046872,GO:0048471,GO:0070273,GO:0072659,GO:2001244	nucleus|lysosome|lysosomal membrane|apoptotic process|endosome organization|endosome membrane|phosphatidylinositol-5-phosphate binding|positive regulation of autophagy|vesicle organization|phosphatidylinositol-3-phosphate binding|metal ion binding|perinuclear region of cytoplasm|phosphatidylinositol-4-phosphate binding|protein localization to plasma membrane|positive regulation of intrinsic apopt…
gga-miR-12207-3p	XM_004944210.3	159	-34.88	159	-34.88	10458	21	2435	48	PLEKHF1	GeneID:427546,Genbank:XM_004944210.3,CGNC:3300	pleckstrin homology and FYVE domain containing 1, transcript variant X2	GO:0005634,GO:0005764,GO:0005765,GO:0006915,GO:0007032,GO:0010008,GO:0010314,GO:0010508,GO:0016050,GO:0032266,GO:0046872,GO:0048471,GO:0070273,GO:0072659,GO:2001244	nucleus|lysosome|lysosomal membrane|apoptotic process|endosome organization|endosome membrane|phosphatidylinositol-5-phosphate binding|positive regulation of autophagy|vesicle organization|phosphatidylinositol-3-phosphate binding|metal ion binding|perinuclear region of cytoplasm|phosphatidylinositol-4-phosphate binding|protein localization to plasma membrane|positive regulation of intrinsic apopt…
gga-miR-12207-3p	XM_004944258.3	165	-33.58	165	-33.58	10471	21	7902	215	PLCG2	GeneID:415805,Genbank:XM_004944258.3,CGNC:4062	phospholipase C gamma 2, transcript variant X2	GO:0001784,GO:0002092,GO:0002223,GO:0002316,GO:0004435,GO:0004629,GO:0004871,GO:0005829,GO:0005886,GO:0006661,GO:0009395,GO:0010468,GO:0016055,GO:0019722,GO:0030168,GO:0030183,GO:0032237,GO:0032481,GO:0032496,GO:0032959,GO:0038095,GO:0038096,GO:0043069,GO:0043647,GO:0050852,GO:0050853,GO:0051209,GO:0070062	phosphotyrosine residue binding|positive regulation of receptor internalization|stimulatory C-type lectin receptor signaling pathway|follicular B cell differentiation|phosphatidylinositol phospholipase C activity|phospholipase C activity|signal transducer activity|cytosol|plasma membrane|phosphatidylinositol biosynthetic process|phospholipid catabolic process|regulation of gene expression|Wnt sig…	ko04066,ko04670,ko04360,ko04722,ko04611,ko04664,ko00562,ko04650,ko04380,ko04014,ko04070,ko04072,ko04370,ko04666,ko04919,ko04064,ko04750,ko04662,ko04012,ko04020	HIF-1 signaling pathway|Leukocyte transendothelial migration|Axon guidance|Neurotrophin signaling pathway|Platelet activation|Fc epsilon RI signaling pathway|Inositol phosphate metabolism|Natural killer cell mediated cytotoxicity|Osteoclast differentiation|Ras signaling pathway|Phosphatidylinositol signaling system|Phospholipase D signaling pathway|VEGF signaling pathway|Fc gamma R-mediated phago…
gga-miR-12207-3p	XM_004944288.3	170	-37.95	170	-37.95	10483	21	3967	2689	ZFPM1	GeneID:415835,Genbank:XM_004944288.3,CGNC:4577	zinc finger protein, FOG family member 1, transcript variant X2	GO:0003677,GO:0005634,GO:0006351,GO:0006355,GO:0046872	DNA binding|nucleus|transcription, DNA-templated|regulation of transcription, DNA-templated|metal ion binding
gga-miR-12207-3p	XM_004944424.3	150	-34.87	150	-34.87	10508	21	2822	2670	IP6K1	GeneID:100857294,Genbank:XM_004944424.3,CGNC:66062	inositol hexakisphosphate kinase 1, transcript variant X7	GO:0000827,GO:0000828,GO:0000829,GO:0000832,GO:0001650,GO:0005524,GO:0005634,GO:0005654,GO:0005829,GO:0032958,GO:0043647,GO:0046854,GO:0052723,GO:0052724,GO:0052836,GO:0052839	inositol-1,3,4,5,6-pentakisphosphate kinase activity|inositol hexakisphosphate kinase activity|inositol heptakisphosphate kinase activity|inositol hexakisphosphate 5-kinase activity|fibrillar center|ATP binding|nucleus|nucleoplasm|cytosol|inositol phosphate biosynthetic process|inositol phosphate metabolic process|phosphatidylinositol phosphorylation|inositol hexakisphosphate 1-kinase activity|in…	ko04070	Phosphatidylinositol signaling system
gga-miR-12207-3p	XM_004944483.3	156	-31.09	156	-31.09	10513	21	6165	5949	GLYCTK	GeneID:427577,Genbank:XM_004944483.3,CGNC:53137	glycerate kinase, transcript variant X12	GO:0005524,GO:0005737,GO:0005739,GO:0005794,GO:0005829,GO:0006468,GO:0008887,GO:0061624	ATP binding|cytoplasm|mitochondrion|Golgi apparatus|cytosol|protein phosphorylation|glycerate kinase activity|fructose catabolic process to hydroxyacetone phosphate and glyceraldehyde-3-phosphate
gga-miR-12207-3p	XM_004944664.3	165	-32.32	165	-32.32	10558	21	10521	6253	ADAMTS9	GeneID:416080,Genbank:XM_004944664.3,CGNC:5584	ADAM metallopeptidase with thrombospondin type 1 motif 9, transcript variant X1	GO:0003179,GO:0003229,GO:0004222,GO:0005578,GO:0005615,GO:0005783,GO:0006508,GO:0006516,GO:0007275,GO:0008237,GO:0008270,GO:0009986,GO:0010596,GO:0015031,GO:0016192,GO:0030198,GO:0035909,GO:0043231,GO:0045636,GO:0090673,GO:1903671	heart valve morphogenesis|ventricular cardiac muscle tissue development|metalloendopeptidase activity|proteinaceous extracellular matrix|extracellular space|endoplasmic reticulum|proteolysis|glycoprotein catabolic process|multicellular organism development|metallopeptidase activity|zinc ion binding|cell surface|negative regulation of endothelial cell migration|protein transport|vesicle-mediated t…
gga-miR-12207-3p	XM_004944666.3	165	-32.32	165	-32.32	10559	21	10353	6253	ADAMTS9	GeneID:416080,Genbank:XM_004944666.3,CGNC:5584	ADAM metallopeptidase with thrombospondin type 1 motif 9, transcript variant X3	GO:0003179,GO:0003229,GO:0004222,GO:0005578,GO:0005615,GO:0005783,GO:0006508,GO:0006516,GO:0007275,GO:0008237,GO:0008270,GO:0009986,GO:0010596,GO:0015031,GO:0016192,GO:0030198,GO:0035909,GO:0043231,GO:0045636,GO:0090673,GO:1903671	heart valve morphogenesis|ventricular cardiac muscle tissue development|metalloendopeptidase activity|proteinaceous extracellular matrix|extracellular space|endoplasmic reticulum|proteolysis|glycoprotein catabolic process|multicellular organism development|metallopeptidase activity|zinc ion binding|cell surface|negative regulation of endothelial cell migration|protein transport|vesicle-mediated t…
gga-miR-12207-3p	XM_004944671.3	165	-32.32	165	-32.32	10560	21	7442	6253	ADAMTS9	GeneID:416080,Genbank:XM_004944671.3,CGNC:5584	ADAM metallopeptidase with thrombospondin type 1 motif 9, transcript variant X6	GO:0003179,GO:0003229,GO:0004222,GO:0005578,GO:0005615,GO:0005783,GO:0006508,GO:0006516,GO:0007275,GO:0008237,GO:0008270,GO:0009986,GO:0010596,GO:0015031,GO:0016192,GO:0030198,GO:0035909,GO:0043231,GO:0045636,GO:0090673,GO:1903671	heart valve morphogenesis|ventricular cardiac muscle tissue development|metalloendopeptidase activity|proteinaceous extracellular matrix|extracellular space|endoplasmic reticulum|proteolysis|glycoprotein catabolic process|multicellular organism development|metallopeptidase activity|zinc ion binding|cell surface|negative regulation of endothelial cell migration|protein transport|vesicle-mediated t…
gga-miR-12207-3p	XM_004944679.3	154	-30.63	154	-30.63	10563	21	5079	1891	FAM19A4	GeneID:771511,Genbank:XM_004944679.3,CGNC:66667	family with sequence similarity 19 member A4, C-C motif chemokine like, transcript variant X1	GO:0005576,GO:0042391,GO:0051930	extracellular region|regulation of membrane potential|regulation of sensory perception of pain
gga-miR-12207-3p	XM_004944680.3	154	-30.63	154	-30.63	10564	21	4970	1907	FAM19A4	GeneID:771511,Genbank:XM_004944680.3,CGNC:66667	family with sequence similarity 19 member A4, C-C motif chemokine like, transcript variant X3	GO:0005576,GO:0042391,GO:0051930	extracellular region|regulation of membrane potential|regulation of sensory perception of pain
gga-miR-12207-3p	XM_004944769.3	158	-34.42	158	-34.42	10592	21	8308	5352	LRRTM2	GeneID:101747697,Genbank:XM_004944769.3,CGNC:62159	leucine rich repeat transmembrane neuronal 2, transcript variant X1	GO:0002091,GO:0016021,GO:0030054,GO:0042043,GO:0045211,GO:0050808,GO:0051965,GO:0060076,GO:0060291	negative regulation of receptor internalization|integral component of membrane|cell junction|neurexin family protein binding|postsynaptic membrane|synapse organization|positive regulation of synapse assembly|excitatory synapse|long-term synaptic potentiation
gga-miR-12207-3p	XM_004944770.3	158	-34.42	158	-34.42	10593	21	7871	4915	LRRTM2	GeneID:101747697,Genbank:XM_004944770.3,CGNC:62159	leucine rich repeat transmembrane neuronal 2, transcript variant X2	GO:0002091,GO:0016021,GO:0030054,GO:0042043,GO:0045211,GO:0050808,GO:0051965,GO:0060076,GO:0060291	negative regulation of receptor internalization|integral component of membrane|cell junction|neurexin family protein binding|postsynaptic membrane|synapse organization|positive regulation of synapse assembly|excitatory synapse|long-term synaptic potentiation
gga-miR-12207-3p	XM_004944943.3	169	-38.48	169	-38.48	10617	21	2847	1110	TNIP1	GeneID:100858009,Genbank:XM_004944943.3,CGNC:65058	TNFAIP3 interacting protein 1, transcript variant X1	GO:0002755,GO:0005654,GO:0005737,GO:0005829,GO:0006954,GO:0007159,GO:0009101,GO:0019901,GO:0031593,GO:0042802,GO:0043124,GO:0045944,GO:0050729,GO:0051019,GO:0070373,GO:0071222,GO:0085032,GO:1903003	MyD88-dependent toll-like receptor signaling pathway|nucleoplasm|cytoplasm|cytosol|inflammatory response|leukocyte cell-cell adhesion|glycoprotein biosynthetic process|protein kinase binding|polyubiquitin modification-dependent protein binding|identical protein binding|negative regulation of I-kappaB kinase/NF-kappaB signaling|positive regulation of transcription from RNA polymerase II promoter|p…
gga-miR-12207-3p	XM_004944944.2	169	-38.48	169	-38.48	10618	21	2937	1200	TNIP1	GeneID:100858009,Genbank:XM_004944944.2,CGNC:65058	TNFAIP3 interacting protein 1, transcript variant X2	GO:0002755,GO:0005654,GO:0005737,GO:0005829,GO:0006954,GO:0007159,GO:0009101,GO:0019901,GO:0031593,GO:0042802,GO:0043124,GO:0045944,GO:0050729,GO:0051019,GO:0070373,GO:0071222,GO:0085032,GO:1903003	MyD88-dependent toll-like receptor signaling pathway|nucleoplasm|cytoplasm|cytosol|inflammatory response|leukocyte cell-cell adhesion|glycoprotein biosynthetic process|protein kinase binding|polyubiquitin modification-dependent protein binding|identical protein binding|negative regulation of I-kappaB kinase/NF-kappaB signaling|positive regulation of transcription from RNA polymerase II promoter|p…
gga-miR-12207-3p	XM_004945091.3	157	-31.81	157	-31.81	10657	21	4551	3993	ZC3H7A	GeneID:416426,Genbank:XM_004945091.3,CGNC:2278	zinc finger CCCH-type containing 7A, transcript variant X1	GO:0003723,GO:0005634,GO:0010608,GO:0035196,GO:0035198,GO:0046872	RNA binding|nucleus|posttranscriptional regulation of gene expression|production of miRNAs involved in gene silencing by miRNA|miRNA binding|metal ion binding
gga-miR-12207-3p	XM_004945092.3	157	-31.81	157	-31.81	10658	21	4548	3990	ZC3H7A	GeneID:416426,Genbank:XM_004945092.3,CGNC:2278	zinc finger CCCH-type containing 7A, transcript variant X2	GO:0003723,GO:0005634,GO:0010608,GO:0035196,GO:0035198,GO:0046872	RNA binding|nucleus|posttranscriptional regulation of gene expression|production of miRNAs involved in gene silencing by miRNA|miRNA binding|metal ion binding
gga-miR-12207-3p	XM_004945126.3	174	-36.19	174	-36.19	10669	21	2873	27	CYP2W2	GeneID:416454,Genbank:XM_004945126.3,CGNC:50259	cytochrome P450, family 2, subfamily W, polypeptide 2, transcript variant X2
gga-miR-12207-3p	XM_004945156.3	329	-64.55	169	-33.98	10679	21	11382	1487 10475	TNRC18	GeneID:416482,Genbank:XM_004945156.3,CGNC:50266	trinucleotide repeat containing 18	GO:0000785,GO:0000976,GO:0003682,GO:0005634,GO:0005654,GO:0005677,GO:0005739,GO:0005829,GO:0006342,GO:0031507,GO:0031965	chromatin|transcription regulatory region sequence-specific DNA binding|chromatin binding|nucleus|nucleoplasm|chromatin silencing complex|mitochondrion|cytosol|chromatin silencing|heterochromatin assembly|nuclear membrane
gga-miR-12207-3p	XM_004945198.3	150	-30.55	150	-30.55	10689	21	2562	519	LOC427665	GeneID:427665,Genbank:XM_004945198.3,CGNC:66537	chemokine-like receptor 1-like	GO:0004930,GO:0005886,GO:0006935,GO:0007186,GO:0010759,GO:0016021,GO:0032088,GO:0032695,GO:0045600,GO:0050848	G-protein coupled receptor activity|plasma membrane|chemotaxis|G-protein coupled receptor signaling pathway|positive regulation of macrophage chemotaxis|integral component of membrane|negative regulation of NF-kappaB transcription factor activity|negative regulation of interleukin-12 production|positive regulation of fat cell differentiation|regulation of calcium-mediated signaling
gga-miR-12207-3p	XM_004945208.3	158	-31.85	158	-31.85	10692	21	2838	462	SLC5A10	GeneID:770581,Genbank:XM_004945208.3,CGNC:3781	solute carrier family 5 member 10, transcript variant X1	GO:0005412,GO:0005887,GO:0006814,GO:1904659	glucose:sodium symporter activity|integral component of plasma membrane|sodium ion transport|glucose transmembrane transport
gga-miR-12207-3p	XM_004945212.3	158	-31.85	158	-31.85	10693	21	2733	462	SLC5A10	GeneID:770581,Genbank:XM_004945212.3,CGNC:3781	solute carrier family 5 member 10, transcript variant X2	GO:0005412,GO:0005887,GO:0006814,GO:1904659	glucose:sodium symporter activity|integral component of plasma membrane|sodium ion transport|glucose transmembrane transport
gga-miR-12207-3p	XM_004945213.3	158	-31.85	158	-31.85	10694	21	2627	462	SLC5A10	GeneID:770581,Genbank:XM_004945213.3,CGNC:3781	solute carrier family 5 member 10, transcript variant X3	GO:0005412,GO:0005887,GO:0006814,GO:1904659	glucose:sodium symporter activity|integral component of plasma membrane|sodium ion transport|glucose transmembrane transport
gga-miR-12207-3p	XM_004945214.3	158	-31.85	158	-31.85	10695	21	2622	462	SLC5A10	GeneID:770581,Genbank:XM_004945214.3,CGNC:3781	solute carrier family 5 member 10, transcript variant X6	GO:0005412,GO:0005887,GO:0006814,GO:1904659	glucose:sodium symporter activity|integral component of plasma membrane|sodium ion transport|glucose transmembrane transport
gga-miR-12207-3p	XM_004945215.3	158	-31.85	158	-31.85	10696	21	2453	462	SLC5A10	GeneID:770581,Genbank:XM_004945215.3,CGNC:3781	solute carrier family 5 member 10, transcript variant X7	GO:0005412,GO:0005887,GO:0006814,GO:1904659	glucose:sodium symporter activity|integral component of plasma membrane|sodium ion transport|glucose transmembrane transport
gga-miR-12207-3p	XM_004945368.3	156	-35.08	156	-35.08	10742	21	3894	1993	FAM234A	GeneID:416653,Genbank:XM_004945368.3,CGNC:5671	family with sequence similarity 234 member A, transcript variant X2	GO:0009986,GO:0016021,GO:0070062	cell surface|integral component of membrane|extracellular exosome
gga-miR-12207-3p	XM_004945464.3	153	-31.8	153	-31.8	10762	21	5723	1054	GPRC5B	GeneID:101747453,Genbank:XM_004945464.3,CGNC:1441	G protein-coupled receptor class C group 5 member B, transcript variant X2	GO:0001664,GO:0004930,GO:0005615,GO:0005634,GO:0005730,GO:0005829,GO:0005886,GO:0009986,GO:0016021,GO:0019901,GO:0030295,GO:0030659,GO:0043123,GO:0043231,GO:0045666,GO:0050729,GO:0060907,GO:0061098,GO:0070062,GO:0090263	G-protein coupled receptor binding|G-protein coupled receptor activity|extracellular space|nucleus|nucleolus|cytosol|plasma membrane|cell surface|integral component of membrane|protein kinase binding|protein kinase activator activity|cytoplasmic vesicle membrane|positive regulation of I-kappaB kinase/NF-kappaB signaling|intracellular membrane-bounded organelle|positive regulation of neuron differ…
gga-miR-12207-3p	XM_004945467.3	168	-30.54	168	-30.54	10763	21	13616	3546	DNAH3	GeneID:427004,Genbank:XM_004945467.3,CGNC:1677	dynein axonemal heavy chain 3, transcript variant X1	GO:0003341,GO:0003777,GO:0005524,GO:0005858,GO:0005874,GO:0008569,GO:0036156,GO:0036159,GO:0045503,GO:0045505,GO:0051959,GO:0060285	cilium movement|microtubule motor activity|ATP binding|axonemal dynein complex|microtubule|ATP-dependent microtubule motor activity, minus-end-directed|inner dynein arm|inner dynein arm assembly|dynein light chain binding|dynein intermediate chain binding|dynein light intermediate chain binding|cilium-dependent cell motility
gga-miR-12207-3p	XM_004945480.3	156	-34.26	156	-34.26	10766	21	7033	127	PI4KA	GeneID:416767,Genbank:XM_004945480.3,CGNC:50340	phosphatidylinositol 4-kinase alpha, transcript variant X1	GO:0004430,GO:0005524,GO:0005737,GO:0005829,GO:0005886,GO:0005925,GO:0006661,GO:0007165,GO:0016020,GO:0016301,GO:0016310,GO:0019034,GO:0030036,GO:0030660,GO:0039694,GO:0044803,GO:0045296,GO:0046786,GO:0046854,GO:0048015,GO:0070062	1-phosphatidylinositol 4-kinase activity|ATP binding|cytoplasm|cytosol|plasma membrane|focal adhesion|phosphatidylinositol biosynthetic process|signal transduction|membrane|kinase activity|phosphorylation|viral replication complex|actin cytoskeleton organization|Golgi-associated vesicle membrane|viral RNA genome replication|multi-organism membrane organization|cadherin binding|viral replication c…	ko00562,ko04070,ko04011	Inositol phosphate metabolism|Phosphatidylinositol signaling system|MAPK signaling pathway - yeast
gga-miR-12207-3p	XM_004945542.3	164	-36.69	164	-36.69	10782	21	8511	228	PITPNM2	GeneID:416830,Genbank:XM_004945542.3,CGNC:2659	phosphatidylinositol transfer protein membrane associated 2, transcript variant X1	GO:0005509,GO:0005829,GO:0006661,GO:0008152,GO:0008289,GO:0008526,GO:0012505,GO:0016021	calcium ion binding|cytosol|phosphatidylinositol biosynthetic process|metabolic process|lipid binding|phosphatidylinositol transporter activity|endomembrane system|integral component of membrane
gga-miR-12207-3p	XM_004945543.3	164	-36.69	164	-36.69	10783	21	8411	228	PITPNM2	GeneID:416830,Genbank:XM_004945543.3,CGNC:2659	phosphatidylinositol transfer protein membrane associated 2, transcript variant X5	GO:0005509,GO:0005829,GO:0006661,GO:0008152,GO:0008289,GO:0008526,GO:0012505,GO:0016021	calcium ion binding|cytosol|phosphatidylinositol biosynthetic process|metabolic process|lipid binding|phosphatidylinositol transporter activity|endomembrane system|integral component of membrane
gga-miR-12207-3p	XM_004945544.3	164	-36.69	164	-36.69	10784	21	8406	228	PITPNM2	GeneID:416830,Genbank:XM_004945544.3,CGNC:2659	phosphatidylinositol transfer protein membrane associated 2, transcript variant X7	GO:0005509,GO:0005829,GO:0006661,GO:0008152,GO:0008289,GO:0008526,GO:0012505,GO:0016021	calcium ion binding|cytosol|phosphatidylinositol biosynthetic process|metabolic process|lipid binding|phosphatidylinositol transporter activity|endomembrane system|integral component of membrane
gga-miR-12207-3p	XM_004945545.3	164	-36.69	164	-36.69	10785	21	8360	227	PITPNM2	GeneID:416830,Genbank:XM_004945545.3,CGNC:2659	phosphatidylinositol transfer protein membrane associated 2, transcript variant X8	GO:0005509,GO:0005829,GO:0006661,GO:0008152,GO:0008289,GO:0008526,GO:0012505,GO:0016021	calcium ion binding|cytosol|phosphatidylinositol biosynthetic process|metabolic process|lipid binding|phosphatidylinositol transporter activity|endomembrane system|integral component of membrane
gga-miR-12207-3p	XM_004945546.3	164	-36.69	164	-36.69	10786	21	4311	227	PITPNM2	GeneID:416830,Genbank:XM_004945546.3,CGNC:2659	phosphatidylinositol transfer protein membrane associated 2, transcript variant X10	GO:0005509,GO:0005829,GO:0006661,GO:0008152,GO:0008289,GO:0008526,GO:0012505,GO:0016021	calcium ion binding|cytosol|phosphatidylinositol biosynthetic process|metabolic process|lipid binding|phosphatidylinositol transporter activity|endomembrane system|integral component of membrane
gga-miR-12207-3p	XM_004945547.3	164	-36.69	164	-36.69	10787	21	7991	227	PITPNM2	GeneID:416830,Genbank:XM_004945547.3,CGNC:2659	phosphatidylinositol transfer protein membrane associated 2, transcript variant X11	GO:0005509,GO:0005829,GO:0006661,GO:0008152,GO:0008289,GO:0008526,GO:0012505,GO:0016021	calcium ion binding|cytosol|phosphatidylinositol biosynthetic process|metabolic process|lipid binding|phosphatidylinositol transporter activity|endomembrane system|integral component of membrane
gga-miR-12207-3p	XM_004945556.3	166	-31.35	166	-31.35	10792	21	5482	188	KDM2B	GeneID:416844,Genbank:XM_004945556.3,CGNC:3104	lysine demethylase 2B, transcript variant X4	GO:0000122,GO:0000978,GO:0003677,GO:0005634,GO:0005654,GO:0005730,GO:0006351,GO:0007283,GO:0008270,GO:0019843,GO:0021555,GO:0021592,GO:0021670,GO:0021678,GO:0021993,GO:0030307,GO:0030900,GO:0030901,GO:0030902,GO:0032452,GO:0035518,GO:0043524,GO:0048596,GO:0051864,GO:1902459,GO:2000178	negative regulation of transcription from RNA polymerase II promoter|RNA polymerase II proximal promoter sequence-specific DNA binding|DNA binding|nucleus|nucleoplasm|nucleolus|transcription, DNA-templated|spermatogenesis|zinc ion binding|rRNA binding|midbrain-hindbrain boundary morphogenesis|fourth ventricle development|lateral ventricle development|third ventricle development|initiation of neur…
gga-miR-12207-3p	XM_004945743.3	155	-32.16	155	-32.16	10824	21	5170	3777	FCN2	GeneID:417298,Genbank:XM_004945743.3,CGNC:6962	ficolin 2, transcript variant X4	GO:0001664,GO:0001867,GO:0002752,GO:0005576,GO:0005581,GO:0007186,GO:0008329,GO:0030246,GO:0031232,GO:0033691,GO:0034394,GO:0043654,GO:0046597,GO:0046872,GO:0097367,GO:2000484	G-protein coupled receptor binding|complement activation, lectin pathway|cell surface pattern recognition receptor signaling pathway|extracellular region|collagen trimer|G-protein coupled receptor signaling pathway|signaling pattern recognition receptor activity|carbohydrate binding|extrinsic component of external side of plasma membrane|sialic acid binding|protein localization to cell surface|re…
gga-miR-12207-3p	XM_004945746.3	155	-32.16	155	-32.16	10825	21	5111	3775	FCN2	GeneID:417298,Genbank:XM_004945746.3,CGNC:6962	ficolin 2, transcript variant X5	GO:0001664,GO:0001867,GO:0002752,GO:0005576,GO:0005581,GO:0007186,GO:0008329,GO:0030246,GO:0031232,GO:0033691,GO:0034394,GO:0043654,GO:0046597,GO:0046872,GO:0097367,GO:2000484	G-protein coupled receptor binding|complement activation, lectin pathway|cell surface pattern recognition receptor signaling pathway|extracellular region|collagen trimer|G-protein coupled receptor signaling pathway|signaling pattern recognition receptor activity|carbohydrate binding|extrinsic component of external side of plasma membrane|sialic acid binding|protein localization to cell surface|re…
gga-miR-12207-3p	XM_004945747.3	155	-32.16	155	-32.16	10826	21	5074	3774	FCN2	GeneID:417298,Genbank:XM_004945747.3,CGNC:6962	ficolin 2, transcript variant X6	GO:0001867,GO:0003823,GO:0004252,GO:0005576,GO:0005581,GO:0006956,GO:0008228,GO:0043394,GO:0043654,GO:0046872,GO:0048306,GO:0050829,GO:0050830,GO:0070062,GO:0072562,GO:2001065	complement activation, lectin pathway|antigen binding|serine-type endopeptidase activity|extracellular region|collagen trimer|complement activation|opsonization|proteoglycan binding|recognition of apoptotic cell|metal ion binding|calcium-dependent protein binding|defense response to Gram-negative bacterium|defense response to Gram-positive bacterium|extracellular exosome|blood microparticle|manna…
gga-miR-12207-3p	XM_004945792.2	159	-32.3	159	-32.3	10842	21	2724	1876	GSL	GeneID:417253,Genbank:XM_004945792.2,CGNC:50464	glutamine synthetase-like, transcript variant X1	GO:0004351,GO:0004356,GO:0005524,GO:0005739,GO:0006542	glutamate decarboxylase activity|glutamate-ammonia ligase activity|ATP binding|mitochondrion|glutamine biosynthetic process	ko00910,ko00630,ko04727,ko02020,ko01230,ko00250,ko00220,ko04724	Nitrogen metabolism|Glyoxylate and dicarboxylate metabolism|GABAergic synapse|Two-component system|Biosynthesis of amino acids|Alanine, aspartate and glutamate metabolism|Arginine biosynthesis|Glutamatergic synapse
gga-miR-12207-3p	XM_004945812.2	169	-36.86	169	-36.86	10845	21	4168	310	SLC25A25	GeneID:417230,Genbank:XM_004945812.2,CGNC:3793	solute carrier family 25 member 25, transcript variant X2	GO:0005347,GO:0005509,GO:0005743,GO:0006839,GO:0015217,GO:0016021	ATP transmembrane transporter activity|calcium ion binding|mitochondrial inner membrane|mitochondrial transport|ADP transmembrane transporter activity|integral component of membrane
gga-miR-12207-3p	XM_004945946.3	165	-33.89	165	-33.89	10867	21	5542	5285	ADAMTSL2	GeneID:417147,Genbank:XM_004945946.3,CGNC:50450	ADAMTS like 2, transcript variant X2	GO:0005578,GO:0008233,GO:0030198,GO:0030512,GO:0050436,GO:0060481	proteinaceous extracellular matrix|peptidase activity|extracellular matrix organization|negative regulation of transforming growth factor beta receptor signaling pathway|microfibril binding|lobar bronchus epithelium development
gga-miR-12207-3p	XM_004945948.3	165	-33.89	165	-33.89	10868	21	5578	5321	ADAMTSL2	GeneID:417147,Genbank:XM_004945948.3,CGNC:50450	ADAMTS like 2, transcript variant X1	GO:0005578,GO:0008233,GO:0030198,GO:0030512,GO:0050436,GO:0060481	proteinaceous extracellular matrix|peptidase activity|extracellular matrix organization|negative regulation of transforming growth factor beta receptor signaling pathway|microfibril binding|lobar bronchus epithelium development
gga-miR-12207-3p	XM_004945949.3	165	-33.89	165	-33.89	10869	21	5462	5205	ADAMTSL2	GeneID:417147,Genbank:XM_004945949.3,CGNC:50450	ADAMTS like 2, transcript variant X5	GO:0005578,GO:0008233,GO:0030198,GO:0030512,GO:0050436,GO:0060481	proteinaceous extracellular matrix|peptidase activity|extracellular matrix organization|negative regulation of transforming growth factor beta receptor signaling pathway|microfibril binding|lobar bronchus epithelium development
gga-miR-12207-3p	XM_004945995.2	157	-34.03	157	-34.03	10883	21	8578	7231	DAB2IP	GeneID:417117,Genbank:XM_004945995.2,CGNC:976	DAB2 interacting protein, transcript variant X1	GO:0000122,GO:0000185,GO:0001525,GO:0001933,GO:0005096,GO:0005123,GO:0005737,GO:0005886,GO:0006954,GO:0006986,GO:0007049,GO:0007252,GO:0007257,GO:0008285,GO:0008625,GO:0010596,GO:0010633,GO:0010719,GO:0010976,GO:0014067,GO:0016525,GO:0017124,GO:0019900,GO:0019901,GO:0021814,GO:0021819,GO:0030139,GO:0030424,GO:0030425,GO:0030948,GO:0031235,GO:0031434,GO:0031435,GO:0032088,GO:0032266,GO:0032403,GO:…	negative regulation of transcription from RNA polymerase II promoter|activation of MAPKKK activity|angiogenesis|negative regulation of protein phosphorylation|GTPase activator activity|death receptor binding|cytoplasm|plasma membrane|inflammatory response|response to unfolded protein|cell cycle|I-kappaB phosphorylation|activation of JUN kinase activity|negative regulation of cell proliferation|ex…	ko04210,ko04668	Apoptosis|TNF signaling pathway
gga-miR-12207-3p	XM_004945996.2	157	-34.03	157	-34.03	10884	21	8314	6967	DAB2IP	GeneID:417117,Genbank:XM_004945996.2,CGNC:976	DAB2 interacting protein, transcript variant X7			ko04210,ko04668	Apoptosis|TNF signaling pathway
gga-miR-12207-3p	XM_004946265.3	163	-30.78	163	-30.78	10951	21	6597	3768	AATK	GeneID:422076,Genbank:XM_004946265.3,CGNC:51616	apoptosis associated tyrosine kinase, transcript variant X8	GO:0004674,GO:0004713,GO:0005524,GO:0005783,GO:0006915,GO:0007420,GO:0016021,GO:0030425,GO:0030517,GO:0032482,GO:0038083,GO:0044295,GO:0046777,GO:0048471,GO:0051402,GO:0055037	protein serine/threonine kinase activity|protein tyrosine kinase activity|ATP binding|endoplasmic reticulum|apoptotic process|brain development|integral component of membrane|dendrite|negative regulation of axon extension|Rab protein signal transduction|peptidyl-tyrosine autophosphorylation|axonal growth cone|protein autophosphorylation|perinuclear region of cytoplasm|neuron apoptotic process|rec…
gga-miR-12207-3p	XM_004946854.3	155	-34.21	155	-34.21	11057	21	5079	1894	DLGAP4	GeneID:419119,Genbank:XM_004946854.3,CGNC:708	discs, large (Drosophila) homolog-associated protein 4, transcript variant X2	GO:0005886,GO:0006461,GO:0019904,GO:0023052,GO:0030425,GO:0043025,GO:0045202	plasma membrane|protein complex assembly|protein domain specific binding|signaling|dendrite|neuronal cell body|synapse
gga-miR-12207-3p	XM_004946855.3	155	-34.21	155	-34.21	11058	21	5125	1940	DLGAP4	GeneID:419119,Genbank:XM_004946855.3,CGNC:708	discs, large (Drosophila) homolog-associated protein 4, transcript variant X1	GO:0005886,GO:0006461,GO:0019904,GO:0023052,GO:0030425,GO:0043025,GO:0045202	plasma membrane|protein complex assembly|protein domain specific binding|signaling|dendrite|neuronal cell body|synapse
gga-miR-12207-3p	XM_004946858.3	155	-34.21	155	-34.21	11059	21	3448	1944	DLGAP4	GeneID:419119,Genbank:XM_004946858.3,CGNC:708	discs, large (Drosophila) homolog-associated protein 4, transcript variant X5	GO:0005886,GO:0006461,GO:0019904,GO:0023052,GO:0030425,GO:0043025,GO:0045202	plasma membrane|protein complex assembly|protein domain specific binding|signaling|dendrite|neuronal cell body|synapse
gga-miR-12207-3p	XM_004946867.3	158	-31.07	158	-31.07	11060	21	10187	8571	NCOA6	GeneID:419122,Genbank:XM_004946867.3,CGNC:802	nuclear receptor coactivator 6, transcript variant X7	GO:0003682,GO:0003713,GO:0005634,GO:0005654,GO:0005667,GO:0005829,GO:0006260,GO:0006281,GO:0006310,GO:0006352,GO:0006974,GO:0007420,GO:0007507,GO:0009725,GO:0019216,GO:0019899,GO:0030099,GO:0030331,GO:0030374,GO:0030520,GO:0035097,GO:0042921,GO:0043231,GO:0045893,GO:0045944,GO:0046965,GO:0046966	chromatin binding|transcription coactivator activity|nucleus|nucleoplasm|transcription factor complex|cytosol|DNA replication|DNA repair|DNA recombination|DNA-templated transcription, initiation|cellular response to DNA damage stimulus|brain development|heart development|response to hormone|regulation of lipid metabolic process|enzyme binding|myeloid cell differentiation|estrogen receptor binding…
gga-miR-12207-3p	XM_004946998.2	174	-36.15	174	-36.15	11076	21	2428	23	SGK2	GeneID:419166,Genbank:XM_004946998.2,CGNC:2582	SGK2, serine/threonine kinase 2, transcript variant X2	GO:0001558,GO:0004674,GO:0005246,GO:0005524,GO:0005622,GO:0005654,GO:0005829,GO:0006468,GO:0006979,GO:0015459,GO:0017080,GO:0017081,GO:0018105,GO:0032411,GO:0034220,GO:0035556,GO:0042127,GO:0042981	regulation of cell growth|protein serine/threonine kinase activity|calcium channel regulator activity|ATP binding|intracellular|nucleoplasm|cytosol|protein phosphorylation|response to oxidative stress|potassium channel regulator activity|sodium channel regulator activity|chloride channel regulator activity|peptidyl-serine phosphorylation|positive regulation of transporter activity|ion transmembra…	ko04068,ko04151	FoxO signaling pathway|PI3K-Akt signaling pathway
gga-miR-12207-3p	XM_004947031.3	154	-30.09	154	-30.09	11081	21	6843	5214	WISP2	GeneID:419192,Genbank:XM_004947031.3,CGNC:3045	WNT1 inducible signaling pathway protein 2, transcript variant X2
gga-miR-12207-3p	XM_004947075.3	154	-32.62	154	-32.62	11096	21	2480	227	PHACTR3	GeneID:770781,Genbank:XM_004947075.3,CGNC:3617	phosphatase and actin regulator 3, transcript variant X1	GO:0003779,GO:0004864,GO:0005654,GO:0008157,GO:0016363	actin binding|protein phosphatase inhibitor activity|nucleoplasm|protein phosphatase 1 binding|nuclear matrix
gga-miR-12207-3p	XM_004947129.3	160	-31.35	160	-31.35	11115	21	1822	21	ARFRP1	GeneID:419261,Genbank:XM_004947129.3,CGNC:4579	ADP ribosylation factor related protein 1, transcript variant X2	GO:0005525,GO:0005802,GO:0005829,GO:0007264,GO:0007369,GO:0016020,GO:0034067,GO:0042147,GO:0043001	GTP binding|trans-Golgi network|cytosol|small GTPase mediated signal transduction|gastrulation|membrane|protein localization to Golgi apparatus|retrograde transport, endosome to Golgi|Golgi to plasma membrane protein transport
gga-miR-12207-3p	XM_004947188.3	329	-71.46	169	-40.54	11131	21	4357	430 3016	KIAA1755	GeneID:101750666,Genbank:XM_004947188.3,CGNC:50964	KIAA1755 ortholog, transcript variant X1
gga-miR-12207-3p	XM_004947249.3	167	-34.7	167	-34.7	11140	21	1279	467	DOK5	GeneID:419336,Genbank:XM_004947249.3,CGNC:5887	docking protein 5, transcript variant X3	GO:0000165,GO:0005057,GO:0005829,GO:0007169,GO:0007411,GO:0051386	MAPK cascade|signal transducer activity, downstream of receptor|cytosol|transmembrane receptor protein tyrosine kinase signaling pathway|axon guidance|regulation of neurotrophin TRK receptor signaling pathway
gga-miR-12207-3p	XM_004947255.3	159	-32.31	159	-32.31	11142	21	8343	26	NFATC2	GeneID:419346,Genbank:XM_004947255.3,CGNC:6025	nuclear factor of activated T-cells 2, transcript variant X2			ko04650,ko04921,ko04360,ko04380,ko04662,ko04370,ko04660,ko04022,ko04310	Natural killer cell mediated cytotoxicity|Oxytocin signaling pathway|Axon guidance|Osteoclast differentiation|B cell receptor signaling pathway|VEGF signaling pathway|T cell receptor signaling pathway|cGMP-PKG signaling pathway|Wnt signaling pathway
gga-miR-12207-3p	XM_004947256.3	159	-32.31	159	-32.31	11143	21	3270	32	NFATC2	GeneID:419346,Genbank:XM_004947256.3,CGNC:6025	nuclear factor of activated T-cells 2, transcript variant X3			ko04650,ko04921,ko04360,ko04380,ko04662,ko04370,ko04660,ko04022,ko04310	Natural killer cell mediated cytotoxicity|Oxytocin signaling pathway|Axon guidance|Osteoclast differentiation|B cell receptor signaling pathway|VEGF signaling pathway|T cell receptor signaling pathway|cGMP-PKG signaling pathway|Wnt signaling pathway
gga-miR-12207-3p	XM_004947371.3	153	-31.46	153	-31.46	11156	21	3161	2425	ARHGEF16	GeneID:419386,Genbank:XM_004947371.3,CGNC:717	Rho guanine nucleotide exchange factor 16, transcript variant X3	GO:0005085,GO:0005089,GO:0005829,GO:0007186,GO:0017048,GO:0030165,GO:0030971,GO:0035023,GO:0043065,GO:0045296,GO:0051056,GO:0060326,GO:0090630,GO:1903078	guanyl-nucleotide exchange factor activity|Rho guanyl-nucleotide exchange factor activity|cytosol|G-protein coupled receptor signaling pathway|Rho GTPase binding|PDZ domain binding|receptor tyrosine kinase binding|regulation of Rho protein signal transduction|positive regulation of apoptotic process|cadherin binding|regulation of small GTPase mediated signal transduction|cell chemotaxis|activatio…
gga-miR-12207-3p	XM_004947372.3	153	-31.46	153	-31.46	11157	21	3172	2436	ARHGEF16	GeneID:419386,Genbank:XM_004947372.3,CGNC:717	Rho guanine nucleotide exchange factor 16, transcript variant X1	GO:0005085,GO:0005089,GO:0005829,GO:0007186,GO:0017048,GO:0030165,GO:0030971,GO:0035023,GO:0043065,GO:0045296,GO:0051056,GO:0060326,GO:0090630,GO:1903078	guanyl-nucleotide exchange factor activity|Rho guanyl-nucleotide exchange factor activity|cytosol|G-protein coupled receptor signaling pathway|Rho GTPase binding|PDZ domain binding|receptor tyrosine kinase binding|regulation of Rho protein signal transduction|positive regulation of apoptotic process|cadherin binding|regulation of small GTPase mediated signal transduction|cell chemotaxis|activatio…
gga-miR-12207-3p	XM_004947398.3	161	-32.44	161	-32.44	11162	21	5307	34	MMP23B	GeneID:419407,Genbank:XM_004947398.3,CGNC:50988	matrix metallopeptidase 23B, transcript variant X3	GO:0000003,GO:0004222,GO:0005578,GO:0005622,GO:0005789,GO:0006508,GO:0008237,GO:0008270,GO:0016021	reproduction|metalloendopeptidase activity|proteinaceous extracellular matrix|intracellular|endoplasmic reticulum membrane|proteolysis|metallopeptidase activity|zinc ion binding|integral component of membrane
gga-miR-12207-3p	XM_004947403.3	166	-34.78	166	-34.78	11164	21	5307	4781	TMEM240	GeneID:419411,Genbank:XM_004947403.3,CGNC:14672	transmembrane protein 240, transcript variant X2	GO:0016021,GO:0030054,GO:0097060	integral component of membrane|cell junction|synaptic membrane
gga-miR-12207-3p	XM_004947524.3	329	-67.76	167	-34.7	11195	21	6131	1020 1151	ZBTB40	GeneID:419505,Genbank:XM_004947524.3,CGNC:3549	zinc finger and BTB domain containing 40, transcript variant X1	GO:0003677,GO:0005634,GO:0006351,GO:0006355,GO:0006974,GO:0030282,GO:0046872	DNA binding|nucleus|transcription, DNA-templated|regulation of transcription, DNA-templated|cellular response to DNA damage stimulus|bone mineralization|metal ion binding
gga-miR-12207-3p	XM_004947527.3	329	-67.76	167	-34.7	11196	21	3573	1020 1151	ZBTB40	GeneID:419505,Genbank:XM_004947527.3,CGNC:3549	zinc finger and BTB domain containing 40, transcript variant X12	GO:0003677,GO:0005634,GO:0006351,GO:0006355,GO:0006974,GO:0030282,GO:0046872	DNA binding|nucleus|transcription, DNA-templated|regulation of transcription, DNA-templated|cellular response to DNA damage stimulus|bone mineralization|metal ion binding
gga-miR-12207-3p	XM_004947665.3	336	-70.67	172	-38.37	11226	21	4782	4269 73	AIM1L	GeneID:419544,Genbank:XM_004947665.3,CGNC:312	absent in melanoma 1-like, transcript variant X1	GO:0030246	carbohydrate binding
gga-miR-12207-3p	XM_004947706.3	170	-36.42	170	-36.42	11241	21	8179	2206	LOC101747877	GeneID:101747877,Genbank:XM_004947706.3,CGNC:67370	uncharacterized LOC101747877
gga-miR-12207-3p	XM_004947729.3	159	-30.13	159	-30.13	11245	21	7417	4066	TMEM200B	GeneID:428217,Genbank:XM_004947729.3,CGNC:53297	transmembrane protein 200B, transcript variant X2	GO:0016021	integral component of membrane
gga-miR-12207-3p	XM_004947743.3	154	-30.01	154	-30.01	11247	21	1997	947	PAFAH2	GeneID:769963,Genbank:XM_004947743.3,CGNC:14669	platelet activating factor acetylhydrolase 2, transcript variant X1	GO:0003847,GO:0005789,GO:0016042,GO:0031966,GO:0043066	1-alkyl-2-acetylglycerophosphocholine esterase activity|endoplasmic reticulum membrane|lipid catabolic process|mitochondrial membrane|negative regulation of apoptotic process	ko00565	Ether lipid metabolism
gga-miR-12207-3p	XM_004947781.3	163	-32.49	163	-32.49	11259	21	1757	1435	GJB3	GeneID:101748282,Genbank:XM_004947781.3,CGNC:67770	gap junction protein beta 3, transcript variant X3	GO:0001701,GO:0001890,GO:0005737,GO:0005911,GO:0005921,GO:0005922,GO:0007154,GO:0007283,GO:0016021,GO:0043231,GO:0043588,GO:0071300	in utero embryonic development|placenta development|cytoplasm|cell-cell junction|gap junction|connexin complex|cell communication|spermatogenesis|integral component of membrane|intracellular membrane-bounded organelle|skin development|cellular response to retinoic acid
gga-miR-12207-3p	XM_004947881.3	161	-30.32	161	-30.32	11274	21	2412	1380	FAM49AL	GeneID:419677,Genbank:XM_004947881.3,CGNC:51058	family with sequence similarity 49 member A-like, transcript variant X1
gga-miR-12207-3p	XM_004947882.2	161	-30.32	161	-30.32	11275	21	1332	591	FAM49AL	GeneID:419677,Genbank:XM_004947882.2,CGNC:51058	family with sequence similarity 49 member A-like, transcript variant X2
gga-miR-12207-3p	XM_004947884.3	319	-60.84	161	-30.52	11276	21	2159	1418 152	FAM49AL	GeneID:419677,Genbank:XM_004947884.3,CGNC:51058	family with sequence similarity 49 member A-like, transcript variant X8
gga-miR-12207-3p	XM_004947886.3	163	-34.06	163	-34.06	11277	21	1895	1400	TRIT1	GeneID:419678,Genbank:XM_004947886.3,CGNC:2820	tRNA isopentenyltransferase 1	GO:0003676,GO:0005524,GO:0005739,GO:0005759,GO:0006400,GO:0008270,GO:0052381,GO:0070900	nucleic acid binding|ATP binding|mitochondrion|mitochondrial matrix|tRNA modification|zinc ion binding|tRNA dimethylallyltransferase activity|mitochondrial tRNA modification	ko00908	Zeatin biosynthesis
gga-miR-12207-3p	XM_004947993.3	159	-30.5	159	-30.5	11298	21	3506	1639	SNX19	GeneID:419734,Genbank:XM_004947993.3,CGNC:51076	sorting nexin 19, transcript variant X9	GO:0002062,GO:0005737,GO:0006887,GO:0030073,GO:0030659,GO:0031901,GO:0032266,GO:1990502	chondrocyte differentiation|cytoplasm|exocytosis|insulin secretion|cytoplasmic vesicle membrane|early endosome membrane|phosphatidylinositol-3-phosphate binding|dense core granule maturation
gga-miR-12207-3p	XM_004947994.3	159	-30.5	159	-30.5	11299	21	4962	1638	SNX19	GeneID:419734,Genbank:XM_004947994.3,CGNC:51076	sorting nexin 19, transcript variant X12	GO:0002062,GO:0005737,GO:0006887,GO:0030073,GO:0030659,GO:0031901,GO:0032266,GO:1990502	chondrocyte differentiation|cytoplasm|exocytosis|insulin secretion|cytoplasmic vesicle membrane|early endosome membrane|phosphatidylinositol-3-phosphate binding|dense core granule maturation
gga-miR-12207-3p	XM_004948063.3	168	-30.71	168	-30.71	11318	21	6668	4249	HTR3A	GeneID:428247,Genbank:XM_004948063.3,CGNC:5284	5-hydroxytryptamine receptor 3A, transcript variant X1	GO:0004888,GO:0005737,GO:0005886,GO:0007268,GO:0022850,GO:0030054,GO:0030424,GO:0032154,GO:0032414,GO:0042220,GO:0043025,GO:0045211,GO:0045471,GO:0051378,GO:0071363,GO:1904602	transmembrane signaling receptor activity|cytoplasm|plasma membrane|chemical synaptic transmission|serotonin-gated cation-selective channel activity|cell junction|axon|cleavage furrow|positive regulation of ion transmembrane transporter activity|response to cocaine|neuronal cell body|postsynaptic membrane|response to ethanol|serotonin binding|cellular response to growth factor stimulus|serotonin-…	ko04726,ko04742	Serotonergic synapse|Taste transduction
gga-miR-12207-3p	XM_004948132.3	152	-31.6	152	-31.6	11322	21	6094	4067	LOC101749220	GeneID:101749220,Genbank:XM_004948132.3,CGNC:68692	uncharacterized LOC101749220, transcript variant X1	GO:0005509,GO:0005615,GO:0005737,GO:0007338,GO:0009897,GO:0010468,GO:0016021,GO:0030414,GO:0042981,GO:0048609,GO:0060612,GO:0097211,GO:2000354	calcium ion binding|extracellular space|cytoplasm|single fertilization|external side of plasma membrane|regulation of gene expression|integral component of membrane|peptidase inhibitor activity|regulation of apoptotic process|multicellular organismal reproductive process|adipose tissue development|cellular response to gonadotropin-releasing hormone|regulation of ovarian follicle development
gga-miR-12207-3p	XM_004948291.3	169	-36.8	169	-36.8	11347	21	2735	1280	GOLPH3L	GeneID:425072,Genbank:XM_004948291.3,CGNC:10849	golgi phosphoprotein 3 like, transcript variant X3	GO:0001824,GO:0005634,GO:0005694,GO:0007130,GO:0007283,GO:0042138,GO:0048477,GO:0051177,GO:0051321,GO:0051598,GO:0060629	blastocyst development|nucleus|chromosome|synaptonemal complex assembly|spermatogenesis|meiotic DNA double-strand break formation|oogenesis|meiotic sister chromatid cohesion|meiotic cell cycle|meiotic recombination checkpoint|regulation of homologous chromosome segregation
gga-miR-12207-3p	XM_004948580.3	153	-37.35	153	-37.35	11394	21	3985	3020	FBXL20	GeneID:771869,Genbank:XM_004948580.3,CGNC:1175	F-box and leucine rich repeat protein 20, transcript variant X1	GO:0000209,GO:0001662,GO:0004842,GO:0005829,GO:0043687	protein polyubiquitination|behavioral fear response|ubiquitin-protein transferase activity|cytosol|post-translational protein modification
gga-miR-12207-3p	XM_004948611.3	344	-69.7	178	-37.97	11407	21	4821	113 3201	ZNF385C	GeneID:420031,Genbank:XM_004948611.3,CGNC:51159	zinc finger protein 385C, transcript variant X2	GO:0002039,GO:0003723,GO:0005634,GO:0008270,GO:0072332	p53 binding|RNA binding|nucleus|zinc ion binding|intrinsic apoptotic signaling pathway by p53 class mediator
gga-miR-12207-3p	XM_004948612.3	344	-69.7	178	-37.97	11408	21	4836	113 3216	ZNF385C	GeneID:420031,Genbank:XM_004948612.3,CGNC:51159	zinc finger protein 385C, transcript variant X1	GO:0002039,GO:0003723,GO:0005634,GO:0008270,GO:0072332	p53 binding|RNA binding|nucleus|zinc ion binding|intrinsic apoptotic signaling pathway by p53 class mediator
gga-miR-12207-3p	XM_004948613.3	166	-31.73	166	-31.73	11409	21	4546	2926	ZNF385C	GeneID:420031,Genbank:XM_004948613.3,CGNC:51159	zinc finger protein 385C, transcript variant X3	GO:0002039,GO:0003723,GO:0005634,GO:0008270,GO:0072332	p53 binding|RNA binding|nucleus|zinc ion binding|intrinsic apoptotic signaling pathway by p53 class mediator
gga-miR-12207-3p	XM_004948616.3	157	-31.52	157	-31.52	11410	21	5001	734	DHX58	GeneID:100858653,Genbank:XM_004948616.3,CGNC:66079	DExH-box helicase 58, transcript variant X1	GO:0003677,GO:0003725,GO:0003727,GO:0004386,GO:0005524,GO:0005737,GO:0008270,GO:0009615,GO:0016032,GO:0032480,GO:0032481,GO:0039534,GO:0039536,GO:0045087,GO:0045088,GO:0045824,GO:0051607,GO:1900245,GO:1900246	DNA binding|double-stranded RNA binding|single-stranded RNA binding|helicase activity|ATP binding|cytoplasm|zinc ion binding|response to virus|viral process|negative regulation of type I interferon production|positive regulation of type I interferon production|negative regulation of MDA-5 signaling pathway|negative regulation of RIG-I signaling pathway|innate immune response|regulation of innate …	ko04622	RIG-I-like receptor signaling pathway
gga-miR-12207-3p	XM_004948717.3	157	-32.16	157	-32.16	11434	21	966	677	LOC101749344	GeneID:101749344,Genbank:XM_004948717.3,CGNC:68816	uncharacterized LOC101749344, transcript variant X1
gga-miR-12207-3p	XM_004948741.3	165	-41.24	165	-41.24	11441	21	5255	1424	ATCAY	GeneID:420094,Genbank:XM_004948741.3,CGNC:1276	ATCAY, caytaxin, transcript variant X2	GO:0005737,GO:0019894,GO:0030054,GO:0030424,GO:0030425,GO:0031175,GO:0031966,GO:0032880,GO:0043005,GO:0045202,GO:0048311,GO:0050699,GO:2000212	cytoplasm|kinesin binding|cell junction|axon|dendrite|neuron projection development|mitochondrial membrane|regulation of protein localization|neuron projection|synapse|mitochondrion distribution|WW domain binding|negative regulation of glutamate metabolic process
gga-miR-12207-3p	XM_004948830.3	157	-30.44	157	-30.44	11457	21	3009	926	PALM	GeneID:101750199,Genbank:XM_004948830.3,CGNC:69654	paralemmin, transcript variant X1	GO:0005622,GO:0005737,GO:0005886,GO:0007010,GO:0007194,GO:0008104,GO:0008360,GO:0014069,GO:0016323,GO:0016327,GO:0030175,GO:0030424,GO:0030818,GO:0031527,GO:0031750,GO:0043197,GO:0044306,GO:0044309,GO:0051491,GO:0060074,GO:0060999,GO:0071257,GO:0072659,GO:0097060	intracellular|cytoplasm|plasma membrane|cytoskeleton organization|negative regulation of adenylate cyclase activity|protein localization|regulation of cell shape|postsynaptic density|basolateral plasma membrane|apicolateral plasma membrane|filopodium|axon|negative regulation of cAMP biosynthetic process|filopodium membrane|D3 dopamine receptor binding|dendritic spine|neuron projection terminus|ne…
gga-miR-12207-3p	XM_004948833.3	157	-30.44	157	-30.44	11458	21	2877	794	PALM	GeneID:101750199,Genbank:XM_004948833.3,CGNC:69654	paralemmin, transcript variant X3	GO:0005622,GO:0005737,GO:0005886,GO:0007010,GO:0007194,GO:0008104,GO:0008360,GO:0014069,GO:0016323,GO:0016327,GO:0030175,GO:0030424,GO:0030818,GO:0031527,GO:0031750,GO:0043197,GO:0044306,GO:0044309,GO:0051491,GO:0060074,GO:0060999,GO:0071257,GO:0072659,GO:0097060	intracellular|cytoplasm|plasma membrane|cytoskeleton organization|negative regulation of adenylate cyclase activity|protein localization|regulation of cell shape|postsynaptic density|basolateral plasma membrane|apicolateral plasma membrane|filopodium|axon|negative regulation of cAMP biosynthetic process|filopodium membrane|D3 dopamine receptor binding|dendritic spine|neuron projection terminus|ne…
gga-miR-12207-3p	XM_004949044.3	156	-30.11	156	-30.11	11496	21	2145	161	PSTPIP2	GeneID:770399,Genbank:XM_004949044.3,CGNC:1226	proline-serine-threonine phosphatase interacting protein 2, transcript variant X1	GO:0003779,GO:0005829,GO:0005856,GO:0007010,GO:0016020,GO:0016477	actin binding|cytosol|cytoskeleton|cytoskeleton organization|membrane|cell migration
gga-miR-12207-3p	XM_004949045.3	156	-30.64	156	-30.64	11497	21	9568	4830	EPG5	GeneID:416379,Genbank:XM_004949045.3,CGNC:50237	ectopic P-granules autophagy protein 5 homolog	GO:0005737,GO:0032456,GO:0097352	cytoplasm|endocytic recycling|autophagosome maturation
gga-miR-12207-3p	XM_004949066.3	167	-33.73	167	-33.73	11506	21	6585	3810	RIC1	GeneID:427226,Genbank:XM_004949066.3,CGNC:11182	RIC1 homolog, RAB6A GEF complex partner 1, transcript variant X2	GO:0000139,GO:0005829,GO:0006886,GO:0016020,GO:0016021,GO:0017112,GO:0017137,GO:0032588,GO:0034066,GO:0042147,GO:0043234,GO:0043547,GO:1903363	Golgi membrane|cytosol|intracellular protein transport|membrane|integral component of membrane|Rab guanyl-nucleotide exchange factor activity|Rab GTPase binding|trans-Golgi network membrane|RIC1-RGP1 guanyl-nucleotide exchange factor complex|retrograde transport, endosome to Golgi|protein complex|positive regulation of GTPase activity|negative regulation of cellular protein catabolic process
gga-miR-12207-3p	XM_004949073.3	150	-32.47	150	-32.47	11510	21	7099	386	KIAA2026	GeneID:427227,Genbank:XM_004949073.3,CGNC:53021	KIAA2026, transcript variant X1
gga-miR-12207-3p	XM_004949181.3	158	-30.12	158	-30.12	11539	21	5915	763	TLE1	GeneID:427450,Genbank:XM_004949181.3,CGNC:9545	transducin like enhancer of split 1, transcript variant X1	GO:0001106,GO:0005634,GO:0005654,GO:0005829,GO:0006351,GO:0007165,GO:0007275,GO:0008134,GO:0009887,GO:0010628,GO:0016055,GO:0030178,GO:0042802,GO:0043124,GO:0045892,GO:1904837,GO:2000811	RNA polymerase II transcription corepressor activity|nucleus|nucleoplasm|cytosol|transcription, DNA-templated|signal transduction|multicellular organism development|transcription factor binding|animal organ morphogenesis|positive regulation of gene expression|Wnt signaling pathway|negative regulation of Wnt signaling pathway|identical protein binding|negative regulation of I-kappaB kinase/NF-kapp…
gga-miR-12207-3p	XM_004949222.3	163	-35.4	163	-35.4	11553	21	4153	1178	GOLM1	GeneID:427462,Genbank:XM_004949222.3,CGNC:9562	golgi membrane protein 1, transcript variant X2	GO:0005615,GO:0005788,GO:0005794,GO:0005887,GO:0006997,GO:0019216,GO:0043687,GO:0044267,GO:0070062	extracellular space|endoplasmic reticulum lumen|Golgi apparatus|integral component of plasma membrane|nucleus organization|regulation of lipid metabolic process|post-translational protein modification|cellular protein metabolic process|extracellular exosome
gga-miR-12207-3p	XM_004949280.3	157	-34.99	157	-34.99	11577	21	14457	2556	APC	GeneID:415607,Genbank:XM_004949280.3,CGNC:50025	APC, WNT signaling pathway regulator, transcript variant X1			ko04390,ko04810,ko04310,ko04550	Hippo signaling pathway|Regulation of actin cytoskeleton|Wnt signaling pathway|Signaling pathways regulating pluripotency of stem cells
gga-miR-12207-3p	XM_004949281.3	157	-34.99	157	-34.99	11578	21	14433	2532	APC	GeneID:415607,Genbank:XM_004949281.3,CGNC:50025	APC, WNT signaling pathway regulator, transcript variant X5			ko04390,ko04810,ko04310,ko04550	Hippo signaling pathway|Regulation of actin cytoskeleton|Wnt signaling pathway|Signaling pathways regulating pluripotency of stem cells
gga-miR-12207-3p	XM_004949282.3	157	-34.99	157	-34.99	11579	21	14421	2520	APC	GeneID:415607,Genbank:XM_004949282.3,CGNC:50025	APC, WNT signaling pathway regulator, transcript variant X6			ko04390,ko04810,ko04310,ko04550	Hippo signaling pathway|Regulation of actin cytoskeleton|Wnt signaling pathway|Signaling pathways regulating pluripotency of stem cells
gga-miR-12207-3p	XM_004949283.3	157	-34.99	157	-34.99	11580	21	14397	2496	APC	GeneID:415607,Genbank:XM_004949283.3,CGNC:50025	APC, WNT signaling pathway regulator, transcript variant X8			ko04390,ko04810,ko04310,ko04550	Hippo signaling pathway|Regulation of actin cytoskeleton|Wnt signaling pathway|Signaling pathways regulating pluripotency of stem cells
gga-miR-12207-3p	XM_004949285.3	157	-34.99	157	-34.99	11581	21	14352	2556	APC	GeneID:415607,Genbank:XM_004949285.3,CGNC:50025	APC, WNT signaling pathway regulator, transcript variant X10			ko04390,ko04810,ko04310,ko04550	Hippo signaling pathway|Regulation of actin cytoskeleton|Wnt signaling pathway|Signaling pathways regulating pluripotency of stem cells
gga-miR-12207-3p	XM_004949286.3	157	-34.99	157	-34.99	11582	21	14042	2141	APC	GeneID:415607,Genbank:XM_004949286.3,CGNC:50025	APC, WNT signaling pathway regulator, transcript variant X13			ko04390,ko04810,ko04310,ko04550	Hippo signaling pathway|Regulation of actin cytoskeleton|Wnt signaling pathway|Signaling pathways regulating pluripotency of stem cells
gga-miR-12207-3p	XM_004949377.3	164	-30.02	164	-30.02	11612	21	6389	122	SLC12A2	GeneID:427123,Genbank:XM_004949377.3,CGNC:10891	solute carrier family 12 member 2, transcript variant X2	GO:0005524,GO:0005886,GO:0005887,GO:0006810,GO:0006811,GO:0006813,GO:0006814,GO:0006972,GO:0007214,GO:0007568,GO:0008511,GO:0008519,GO:0015696,GO:0016020,GO:0016324,GO:0019901,GO:0030321,GO:0042626,GO:0045795,GO:0070062,GO:0070634,GO:1903561	ATP binding|plasma membrane|integral component of plasma membrane|transport|ion transport|potassium ion transport|sodium ion transport|hyperosmotic response|gamma-aminobutyric acid signaling pathway|aging|sodium:potassium:chloride symporter activity|ammonium transmembrane transporter activity|ammonium transport|membrane|apical plasma membrane|protein kinase binding|transepithelial chloride transp…	ko04972,ko04970	Pancreatic secretion|Salivary secretion
gga-miR-12207-3p	XM_004949378.3	164	-30.02	164	-30.02	11613	21	6344	122	SLC12A2	GeneID:427123,Genbank:XM_004949378.3,CGNC:10891	solute carrier family 12 member 2, transcript variant X3	GO:0005524,GO:0005886,GO:0005887,GO:0006810,GO:0006811,GO:0006813,GO:0006814,GO:0006972,GO:0007214,GO:0007568,GO:0008511,GO:0008519,GO:0015696,GO:0016020,GO:0016324,GO:0019901,GO:0030321,GO:0042626,GO:0045795,GO:0070062,GO:0070634,GO:1903561	ATP binding|plasma membrane|integral component of plasma membrane|transport|ion transport|potassium ion transport|sodium ion transport|hyperosmotic response|gamma-aminobutyric acid signaling pathway|aging|sodium:potassium:chloride symporter activity|ammonium transmembrane transporter activity|ammonium transport|membrane|apical plasma membrane|protein kinase binding|transepithelial chloride transp…	ko04972,ko04970	Pancreatic secretion|Salivary secretion
gga-miR-12207-3p	XM_004949448.3	158	-31.56	158	-31.56	11630	21	1973	70	EDIL3	GeneID:427326,Genbank:XM_004949448.3,CGNC:11653	EGF like repeats and discoidin domains 3, transcript variant X2	GO:0005178,GO:0005509,GO:0007155,GO:0007275,GO:0010811,GO:0031012,GO:0070062,GO:1903561	integrin binding|calcium ion binding|cell adhesion|multicellular organism development|positive regulation of cell-substrate adhesion|extracellular matrix|extracellular exosome|extracellular vesicle
gga-miR-12207-3p	XM_004949500.3	174	-33.94	174	-33.94	11638	21	4395	222	TMEM246	GeneID:427309,Genbank:XM_004949500.3,CGNC:11591	transmembrane protein 246, transcript variant X2	GO:0016021	integral component of membrane
gga-miR-12207-3p	XM_004949607.3	150	-30.33	150	-30.33	11669	21	4949	414	CORO2A	GeneID:427373,Genbank:XM_004949607.3,CGNC:1364	coronin 2A, transcript variant X2	GO:0003779,GO:0005903,GO:0015629,GO:0017053,GO:0030036,GO:0051015	actin binding|brush border|actin cytoskeleton|transcriptional repressor complex|actin cytoskeleton organization|actin filament binding
gga-miR-12207-3p	XM_004949686.3	155	-31.19	155	-31.19	11681	21	7036	5519	FEM1C	GeneID:431262,Genbank:XM_004949686.3,CGNC:6219	fem-1 homolog C, transcript variant X1	GO:0005654,GO:0005829,GO:0016567,GO:0043687	nucleoplasm|cytosol|protein ubiquitination|post-translational protein modification
gga-miR-12207-3p	XM_004949690.3	169	-37.03	169	-37.03	11682	21	2573	158	GRAMD3	GeneID:426813,Genbank:XM_004949690.3,CGNC:6241	GRAM domain containing 3, transcript variant X5	GO:0005881,GO:0042802	cytoplasmic microtubule|identical protein binding
gga-miR-12207-3p	XM_004949873.2	168	-36	168	-36	11710	21	1542	671	LOC101748830	GeneID:101748830,Genbank:XM_004949873.2,CGNC:68311	inositol 1,4,5-trisphosphate receptor-interacting protein-like 1-like	GO:0016020,GO:0016021	membrane|integral component of membrane
gga-miR-12207-3p	XM_004949975.3	174	-39.19	174	-39.19	11725	21	1748	1416	BCL7B	GeneID:100857890,Genbank:XM_004949975.3,CGNC:65173	BCL tumor suppressor 7B, transcript variant X3	GO:0006915,GO:0016055,GO:0030154	apoptotic process|Wnt signaling pathway|cell differentiation
gga-miR-12207-3p	XM_004950993.3	151	-31.84	151	-31.84	11758	21	7960	6493	LOC101750591	GeneID:101750591,Genbank:XM_004950993.3,CGNC:70038	uncharacterized LOC101750591, transcript variant X3
gga-miR-12207-3p	XM_015272608.1	153	-30.06	153	-30.06	11846	21	2205	1587	AAAS	GeneID:100859661,Genbank:XM_015272608.1,CGNC:62874	aladin WD repeat nucleoporin, transcript variant X1	GO:0005643,GO:0005654,GO:0005813,GO:0005829,GO:0006913,GO:0007612,GO:0009566,GO:0015031,GO:0031965,GO:0051028	nuclear pore|nucleoplasm|centrosome|cytosol|nucleocytoplasmic transport|learning|fertilization|protein transport|nuclear membrane|mRNA transport	ko03013	RNA transport
gga-miR-12207-3p	XM_015272609.1	153	-30.06	153	-30.06	11847	21	2021	1403	AAAS	GeneID:100859661,Genbank:XM_015272609.1,CGNC:62874	aladin WD repeat nucleoporin, transcript variant X2	GO:0005643,GO:0005654,GO:0005813,GO:0005829,GO:0006913,GO:0007612,GO:0009566,GO:0015031,GO:0031965,GO:0051028	nuclear pore|nucleoplasm|centrosome|cytosol|nucleocytoplasmic transport|learning|fertilization|protein transport|nuclear membrane|mRNA transport	ko03013	RNA transport
gga-miR-12207-3p	XM_015272641.2	157	-32.45	157	-32.45	11863	21	3070	869	CLCF1	GeneID:100858060,Genbank:XM_015272641.2,CGNC:65011	cardiotrophin-like cytokine factor 1, transcript variant X1	GO:0002639,GO:0005102,GO:0005125,GO:0005127,GO:0005576,GO:0005622,GO:0007166,GO:0007259,GO:0008083,GO:0008284,GO:0019221,GO:0030183,GO:0030890,GO:0042531,GO:0043524,GO:0046982,GO:0048295,GO:0048711,GO:0070062,GO:0097058,GO:0097059	positive regulation of immunoglobulin production|receptor binding|cytokine activity|ciliary neurotrophic factor receptor binding|extracellular region|intracellular|cell surface receptor signaling pathway|JAK-STAT cascade|growth factor activity|positive regulation of cell proliferation|cytokine-mediated signaling pathway|B cell differentiation|positive regulation of B cell proliferation|positive r…	ko04060	Cytokine-cytokine receptor interaction
gga-miR-12207-3p	XM_015272921.1	165	-31.8	165	-31.8	11914	21	4515	4127	BRD4L	GeneID:100859056,Genbank:XM_015272921.1,CGNC:64065	bromodomain containing 4-like, transcript variant X1
gga-miR-12207-3p	XM_015272922.1	165	-31.8	165	-31.8	11915	21	4421	4033	BRD4L	GeneID:100859056,Genbank:XM_015272922.1,CGNC:64065	bromodomain containing 4-like, transcript variant X2
gga-miR-12207-3p	XM_015272923.1	165	-31.8	165	-31.8	11916	21	4511	4123	BRD4L	GeneID:100859056,Genbank:XM_015272923.1,CGNC:64065	bromodomain containing 4-like, transcript variant X3
gga-miR-12207-3p	XM_015272924.2	165	-31.8	165	-31.8	11917	21	4398	4010	BRD4L	GeneID:100859056,Genbank:XM_015272924.2,CGNC:64065	bromodomain containing 4-like, transcript variant X4
gga-miR-12207-3p	XM_015272925.2	165	-31.8	165	-31.8	11918	21	4231	3843	BRD4L	GeneID:100859056,Genbank:XM_015272925.2,CGNC:64065	bromodomain containing 4-like, transcript variant X5
gga-miR-12207-3p	XM_015272926.2	165	-31.8	165	-31.8	11919	21	3978	3590	BRD4L	GeneID:100859056,Genbank:XM_015272926.2,CGNC:64065	bromodomain containing 4-like, transcript variant X6
gga-miR-12207-3p	XM_015272946.2	154	-33.24	154	-33.24	11929	21	3105	2666	ZNF764L	GeneID:101747593,Genbank:XM_015272946.2,CGNC:67091	zinc finger protein 764-like, transcript variant X4	GO:0003677,GO:0005634,GO:0006351,GO:0006355,GO:0046872	DNA binding|nucleus|transcription, DNA-templated|regulation of transcription, DNA-templated|metal ion binding
gga-miR-12207-3p	XM_015272951.2	158	-36.92	158	-36.92	11932	21	3310	2382	TGOLN2	GeneID:426548,Genbank:XM_015272951.2,CGNC:66504	trans-golgi network protein 2	GO:0005654,GO:0005768,GO:0005788,GO:0005794,GO:0005802,GO:0005829,GO:0005886,GO:0006895,GO:0016021,GO:0030133,GO:0030140,GO:0030665,GO:0043687,GO:0044267,GO:0061024	nucleoplasm|endosome|endoplasmic reticulum lumen|Golgi apparatus|trans-Golgi network|cytosol|plasma membrane|Golgi to endosome transport|integral component of membrane|transport vesicle|trans-Golgi network transport vesicle|clathrin-coated vesicle membrane|post-translational protein modification|cellular protein metabolic process|membrane organization
gga-miR-12207-3p	XM_015272952.2	159	-32.03	159	-32.03	11933	21	2312	75	ADRA2B	GeneID:101751513,Genbank:XM_015272952.2,CGNC:70934	adrenoceptor alpha 2B			ko04080,ko04022	Neuroactive ligand-receptor interaction|cGMP-PKG signaling pathway
gga-miR-12207-3p	XM_015272984.2	491	-102.85	170	-39.31	11945	21	13290	470 2236 4316	NHS	GeneID:418616,Genbank:XM_015272984.2,CGNC:12388	NHS actin remodeling regulator, transcript variant X1	GO:0002088,GO:0005794,GO:0005923,GO:0005925,GO:0016324,GO:0016604,GO:0030027,GO:0030054,GO:0030154	lens development in camera-type eye|Golgi apparatus|bicellular tight junction|focal adhesion|apical plasma membrane|nuclear body|lamellipodium|cell junction|cell differentiation
gga-miR-12207-3p	XM_015272985.2	491	-102.85	170	-39.31	11946	21	13230	473 2176 4256	NHS	GeneID:418616,Genbank:XM_015272985.2,CGNC:12388	NHS actin remodeling regulator, transcript variant X2	GO:0002088,GO:0005794,GO:0005923,GO:0005925,GO:0016324,GO:0016604,GO:0030027,GO:0030054,GO:0030154	lens development in camera-type eye|Golgi apparatus|bicellular tight junction|focal adhesion|apical plasma membrane|nuclear body|lamellipodium|cell junction|cell differentiation
gga-miR-12207-3p	XM_015273035.2	167	-33.37	167	-33.37	11970	21	2397	1463	MTA2	GeneID:101747888,Genbank:XM_015273035.2,CGNC:67381	metastasis associated 1 family member 2	GO:0000118,GO:0000122,GO:0000790,GO:0000989,GO:0001085,GO:0001103,GO:0003682,GO:0003700,GO:0004407,GO:0005654,GO:0005667,GO:0006306,GO:0006333,GO:0008270,GO:0010762,GO:0016020,GO:0016581,GO:0042826,GO:0043044,GO:0043234,GO:0043565,GO:0044212,GO:0045944,GO:1901796	histone deacetylase complex|negative regulation of transcription from RNA polymerase II promoter|nuclear chromatin|transcription factor activity, transcription factor binding|RNA polymerase II transcription factor binding|RNA polymerase II repressing transcription factor binding|chromatin binding|DNA binding transcription factor activity|histone deacetylase activity|nucleoplasm|transcription fact…
gga-miR-12207-3p	XM_015273093.2	162	-30.92	162	-30.92	12000	21	8004	1434	VEGFD	GeneID:395255,Genbank:XM_015273093.2,CGNC:12402	vascular endothelial growth factor D, transcript variant X1	GO:0001525,GO:0001666,GO:0001938,GO:0005161,GO:0005172,GO:0005576,GO:0005615,GO:0008083,GO:0008283,GO:0008284,GO:0016020,GO:0042056,GO:0042803,GO:0043185,GO:0045766,GO:0048010,GO:0050930,GO:0051781,GO:0060754,GO:0071542	angiogenesis|response to hypoxia|positive regulation of endothelial cell proliferation|platelet-derived growth factor receptor binding|vascular endothelial growth factor receptor binding|extracellular region|extracellular space|growth factor activity|cell proliferation|positive regulation of cell proliferation|membrane|chemoattractant activity|protein homodimerization activity|vascular endothelia…	ko04060,ko04015,ko04014,ko04151,ko04510	Cytokine-cytokine receptor interaction|Rap1 signaling pathway|Ras signaling pathway|PI3K-Akt signaling pathway|Focal adhesion
gga-miR-12207-3p	XM_015273161.2	166	-35.81	166	-35.81	12032	21	2687	80	DCAF8	GeneID:429253,Genbank:XM_015273161.2,CGNC:53599	DDB1 and CUL4 associated factor 8	GO:0005634,GO:0005654,GO:0005737,GO:0005739,GO:0005829,GO:0016567,GO:0043687,GO:0080008	nucleus|nucleoplasm|cytoplasm|mitochondrion|cytosol|protein ubiquitination|post-translational protein modification|Cul4-RING E3 ubiquitin ligase complex
gga-miR-12207-3p	XM_015273210.2	161	-32.92	161	-32.92	12050	21	1350	33	ATXN7L3	GeneID:107049520,Genbank:XM_015273210.2,CGNC:72536	ataxin 7 like 3, transcript variant X1	GO:0000124,GO:0003713,GO:0005634,GO:0006351,GO:0010390,GO:0016578,GO:0030374,GO:0045893,GO:0046872,GO:0071819	SAGA complex|transcription coactivator activity|nucleus|transcription, DNA-templated|histone monoubiquitination|histone deubiquitination|ligand-dependent nuclear receptor transcription coactivator activity|positive regulation of transcription, DNA-templated|metal ion binding|DUBm complex
gga-miR-12207-3p	XM_015273212.2	161	-32.92	161	-32.92	12052	21	1321	31	ATXN7L3	GeneID:107049520,Genbank:XM_015273212.2,CGNC:72536	ataxin 7 like 3, transcript variant X3	GO:0000124,GO:0003713,GO:0005634,GO:0006351,GO:0010390,GO:0016578,GO:0030374,GO:0045893,GO:0046872,GO:0071819	SAGA complex|transcription coactivator activity|nucleus|transcription, DNA-templated|histone monoubiquitination|histone deubiquitination|ligand-dependent nuclear receptor transcription coactivator activity|positive regulation of transcription, DNA-templated|metal ion binding|DUBm complex
gga-miR-12207-3p	XM_015273244.2	159	-32.52	159	-32.52	12070	21	1737	770	DBNL	GeneID:425994,Genbank:XM_015273244.2,CGNC:15268	drebrin like, transcript variant X2	GO:0000139,GO:0001726,GO:0002102,GO:0002250,GO:0003779,GO:0005737,GO:0005769,GO:0005829,GO:0005886,GO:0005938,GO:0006898,GO:0007416,GO:0008022,GO:0014069,GO:0016601,GO:0019904,GO:0030027,GO:0030054,GO:0030425,GO:0030665,GO:0045296,GO:0048812,GO:0051015,GO:0071800,GO:0097178	Golgi membrane|ruffle|podosome|adaptive immune response|actin binding|cytoplasm|early endosome|cytosol|plasma membrane|cell cortex|receptor-mediated endocytosis|synapse assembly|protein C-terminus binding|postsynaptic density|Rac protein signal transduction|protein domain specific binding|lamellipodium|cell junction|dendrite|clathrin-coated vesicle membrane|cadherin binding|neuron projection morp…
gga-miR-12207-3p	XM_015273245.1	159	-32.52	159	-32.52	12071	21	2057	1090	DBNL	GeneID:425994,Genbank:XM_015273245.1,CGNC:15268	drebrin like, transcript variant X1	GO:0000139,GO:0001726,GO:0002102,GO:0002250,GO:0003779,GO:0005737,GO:0005769,GO:0005829,GO:0005886,GO:0005938,GO:0006898,GO:0007416,GO:0008022,GO:0014069,GO:0016601,GO:0019904,GO:0030027,GO:0030054,GO:0030425,GO:0030665,GO:0045296,GO:0048812,GO:0051015,GO:0071800,GO:0097178	Golgi membrane|ruffle|podosome|adaptive immune response|actin binding|cytoplasm|early endosome|cytosol|plasma membrane|cell cortex|receptor-mediated endocytosis|synapse assembly|protein C-terminus binding|postsynaptic density|Rac protein signal transduction|protein domain specific binding|lamellipodium|cell junction|dendrite|clathrin-coated vesicle membrane|cadherin binding|neuron projection morp…
gga-miR-12207-3p	XM_015273257.2	158	-31.21	158	-31.21	12079	21	3868	402	FANCB	GeneID:418628,Genbank:XM_015273257.2,CGNC:12411	Fanconi anemia complementation group B, transcript variant X1			ko03460	Fanconi anemia pathway
gga-miR-12207-3p	XM_015273267.2	172	-36.69	172	-36.69	12089	21	1239	63	THAP7	GeneID:776094,Genbank:XM_015273267.2,CGNC:29876	THAP domain containing 7, transcript variant X1	GO:0003677,GO:0005634,GO:0005694,GO:0006351,GO:0016607,GO:0031965,GO:0042802,GO:0043231,GO:0045892,GO:0046872,GO:0047485,GO:0070742	DNA binding|nucleus|chromosome|transcription, DNA-templated|nuclear speck|nuclear membrane|identical protein binding|intracellular membrane-bounded organelle|negative regulation of transcription, DNA-templated|metal ion binding|protein N-terminus binding|C2H2 zinc finger domain binding
gga-miR-12207-3p	XM_015273321.2	165	-31.64	165	-31.64	12101	21	1724	7	LOC101751399	GeneID:101751399,Genbank:XM_015273321.2,CGNC:70822	uncharacterized LOC101751399, transcript variant X1	GO:0005737,GO:0007275,GO:0007283,GO:0030154	cytoplasm|multicellular organism development|spermatogenesis|cell differentiation
gga-miR-12207-3p	XM_015273328.2	165	-31.64	165	-31.64	12102	21	1716	40	LOC101751399	GeneID:101751399,Genbank:XM_015273328.2,CGNC:70822	uncharacterized LOC101751399, transcript variant X2	GO:0005737,GO:0007275,GO:0007283,GO:0030154	cytoplasm|multicellular organism development|spermatogenesis|cell differentiation
gga-miR-12207-3p	XM_015273643.2	160	-33.11	160	-33.11	12164	21	2380	2216	SCYL1	GeneID:107049850,Genbank:XM_015273643.2,CGNC:72866	SCY1 like pseudokinase 1	GO:0004672,GO:0005524,GO:0005737,GO:0005793,GO:0005794,GO:0005801,GO:0005815,GO:0005829,GO:0006890,GO:0030126,GO:0045296	protein kinase activity|ATP binding|cytoplasm|endoplasmic reticulum-Golgi intermediate compartment|Golgi apparatus|cis-Golgi network|microtubule organizing center|cytosol|retrograde vesicle-mediated transport, Golgi to ER|COPI vesicle coat|cadherin binding
gga-miR-12207-3p	XM_015273676.2	165	-36.21	165	-36.21	12179	21	1794	592	C20orf27	GeneID:100858801,Genbank:XM_015273676.2,CGNC:64301	chromosome 20 open reading frame 27, transcript variant X1
gga-miR-12207-3p	XM_015273981.2	150	-30.58	150	-30.58	12235	21	1849	531	LOC101749846	GeneID:101749846,Genbank:XM_015273981.2,CGNC:69305	cytochrome P450 2B4-like, transcript variant X2	GO:0005506,GO:0005623,GO:0005789,GO:0008392,GO:0008395,GO:0019373,GO:0020037,GO:0031090,GO:0042493,GO:0070330	iron ion binding|cell|endoplasmic reticulum membrane|arachidonic acid epoxygenase activity|steroid hydroxylase activity|epoxygenase P450 pathway|heme binding|organelle membrane|response to drug|aromatase activity
gga-miR-12207-3p	XM_015273982.2	150	-30.58	150	-30.58	12236	21	1890	568	LOC101749846	GeneID:101749846,Genbank:XM_015273982.2,CGNC:69305	cytochrome P450 2B4-like, transcript variant X1	GO:0005506,GO:0005623,GO:0005789,GO:0008392,GO:0008395,GO:0019373,GO:0020037,GO:0031090,GO:0042493,GO:0070330	iron ion binding|cell|endoplasmic reticulum membrane|arachidonic acid epoxygenase activity|steroid hydroxylase activity|epoxygenase P450 pathway|heme binding|organelle membrane|response to drug|aromatase activity
gga-miR-12207-3p	XM_015273983.2	150	-30.58	150	-30.58	12237	21	1817	495	LOC101749846	GeneID:101749846,Genbank:XM_015273983.2,CGNC:69305	cytochrome P450 2B4-like, transcript variant X3	GO:0005506,GO:0005623,GO:0005789,GO:0008392,GO:0008395,GO:0019373,GO:0020037,GO:0031090,GO:0042493,GO:0070330	iron ion binding|cell|endoplasmic reticulum membrane|arachidonic acid epoxygenase activity|steroid hydroxylase activity|epoxygenase P450 pathway|heme binding|organelle membrane|response to drug|aromatase activity
gga-miR-12207-3p	XM_015274261.2	169	-34.37	169	-34.37	12281	21	7212	78	FGF14	GeneID:395554,Genbank:XM_015274261.2,CGNC:12658	fibroblast growth factor 14, transcript variant X1	GO:0005576,GO:0005634,GO:0005829,GO:0007254,GO:0007268,GO:0007399,GO:0008083,GO:0008201,GO:0008344,GO:0010765,GO:0048167,GO:0050905,GO:0060078,GO:1901843,GO:1903421	extracellular region|nucleus|cytosol|JNK cascade|chemical synaptic transmission|nervous system development|growth factor activity|heparin binding|adult locomotory behavior|positive regulation of sodium ion transport|regulation of synaptic plasticity|neuromuscular process|regulation of postsynaptic membrane potential|positive regulation of high voltage-gated calcium channel activity|regulation of …	ko04010,ko04015,ko04810,ko04014,ko04151	MAPK signaling pathway|Rap1 signaling pathway|Regulation of actin cytoskeleton|Ras signaling pathway|PI3K-Akt signaling pathway
gga-miR-12207-3p	XM_015274639.2	163	-30.71	163	-30.71	12328	21	8952	4454	GPC5	GeneID:418795,Genbank:XM_015274639.2,CGNC:12685	glypican 5, transcript variant X2
gga-miR-12207-3p	XM_015274655.2	163	-30.71	163	-30.71	12331	21	9490	4452	GPC5	GeneID:418795,Genbank:XM_015274655.2,CGNC:12685	glypican 5, transcript variant X7
gga-miR-12207-3p	XM_015274774.2	154	-30.06	154	-30.06	12342	21	6409	1490	HS6ST3	GeneID:428025,Genbank:XM_015274774.2,CGNC:53245	heparan sulfate 6-O-sulfotransferase 3	GO:0015015,GO:0016021,GO:0017095	heparan sulfate proteoglycan biosynthetic process, enzymatic modification|integral component of membrane|heparan sulfate 6-O-sulfotransferase activity	ko00534	Glycosaminoglycan biosynthesis - heparan sulfate / heparin
gga-miR-12207-3p	XM_015275365.2	157	-31.82	157	-31.82	12561	21	4776	75	AIFM3	GeneID:416999,Genbank:XM_015275365.2,CGNC:5837	apoptosis inducing factor, mitochondria associated 3, transcript variant X2	GO:0005739,GO:0005743,GO:0005783,GO:0005829,GO:0016491,GO:0046872,GO:0050660,GO:0051537,GO:0097194	mitochondrion|mitochondrial inner membrane|endoplasmic reticulum|cytosol|oxidoreductase activity|metal ion binding|flavin adenine dinucleotide binding|2 iron, 2 sulfur cluster binding|execution phase of apoptosis
gga-miR-12207-3p	XM_015275414.2	165	-30.47	165	-30.47	12596	21	6765	6676	MLEC	GeneID:416971,Genbank:XM_015275414.2,CGNC:5363	malectin, transcript variant X1	GO:0005783,GO:0005789,GO:0005886,GO:0005975,GO:0006457,GO:0016020,GO:0016021,GO:0019899,GO:0030246,GO:0035579,GO:0043312	endoplasmic reticulum|endoplasmic reticulum membrane|plasma membrane|carbohydrate metabolic process|protein folding|membrane|integral component of membrane|enzyme binding|carbohydrate binding|specific granule membrane|neutrophil degranulation
gga-miR-12207-3p	XM_015275469.2	152	-32.59	152	-32.59	12633	21	6037	3121	LOC416924	GeneID:416924,Genbank:XM_015275469.2,CGNC:50379	thyroid adenoma-associated protein homolog, transcript variant X1	GO:0005783,GO:0032471,GO:0055088	endoplasmic reticulum|negative regulation of endoplasmic reticulum calcium ion concentration|lipid homeostasis
gga-miR-12207-3p	XM_015275470.2	152	-32.59	152	-32.59	12634	21	6037	3124	LOC416924	GeneID:416924,Genbank:XM_015275470.2,CGNC:50379	thyroid adenoma-associated protein homolog, transcript variant X2	GO:0005783,GO:0032471,GO:0055088	endoplasmic reticulum|negative regulation of endoplasmic reticulum calcium ion concentration|lipid homeostasis
gga-miR-12207-3p	XM_015275471.2	152	-32.59	152	-32.59	12635	21	5953	3037	LOC416924	GeneID:416924,Genbank:XM_015275471.2,CGNC:50379	thyroid adenoma-associated protein homolog, transcript variant X3	GO:0005783,GO:0032471,GO:0055088	endoplasmic reticulum|negative regulation of endoplasmic reticulum calcium ion concentration|lipid homeostasis
gga-miR-12207-3p	XM_015275473.2	160	-33.46	160	-33.46	12636	21	5915	174	ZNRF3	GeneID:416919,Genbank:XM_015275473.2,CGNC:4330	zinc and ring finger 3, transcript variant X1	GO:0004842,GO:0005109,GO:0005886,GO:0005887,GO:0006511,GO:0016567,GO:0038018,GO:0046872,GO:0060070,GO:0060071,GO:0061630,GO:0072089,GO:0090090,GO:2000051	ubiquitin-protein transferase activity|frizzled binding|plasma membrane|integral component of plasma membrane|ubiquitin-dependent protein catabolic process|protein ubiquitination|Wnt receptor catabolic process|metal ion binding|canonical Wnt signaling pathway|Wnt signaling pathway, planar cell polarity pathway|ubiquitin protein ligase activity|stem cell proliferation|negative regulation of canoni…
gga-miR-12207-3p	XM_015275487.2	153	-36.9	153	-36.9	12648	21	7482	1104	TTC28	GeneID:416914,Genbank:XM_015275487.2,CGNC:50376	tetratricopeptide repeat domain 28, transcript variant X1	GO:0000922,GO:0005737,GO:0005815,GO:0007049,GO:0007346,GO:0019900,GO:0030496,GO:0051301	spindle pole|cytoplasm|microtubule organizing center|cell cycle|regulation of mitotic cell cycle|kinase binding|midbody|cell division
gga-miR-12207-3p	XM_015275573.1	153	-30.31	153	-30.31	12698	21	4076	2034	SH2B3	GeneID:416876,Genbank:XM_015275573.1,CGNC:50365	SH2B adaptor protein 3, transcript variant X2	GO:0004871,GO:0005829,GO:0007596,GO:0030154,GO:0035162,GO:0035556,GO:0035591	signal transducer activity|cytosol|blood coagulation|cell differentiation|embryonic hemopoiesis|intracellular signal transduction|signaling adaptor activity	ko04722	Neurotrophin signaling pathway
gga-miR-12207-3p	XM_015275574.2	153	-30.31	153	-30.31	12699	21	4861	2819	SH2B3	GeneID:416876,Genbank:XM_015275574.2,CGNC:50365	SH2B adaptor protein 3, transcript variant X4	GO:0004871,GO:0005829,GO:0007596,GO:0030154,GO:0035162,GO:0035556,GO:0035591	signal transducer activity|cytosol|blood coagulation|cell differentiation|embryonic hemopoiesis|intracellular signal transduction|signaling adaptor activity	ko04722	Neurotrophin signaling pathway
gga-miR-12207-3p	XM_015275575.2	153	-30.31	153	-30.31	12700	21	5348	3306	SH2B3	GeneID:416876,Genbank:XM_015275575.2,CGNC:50365	SH2B adaptor protein 3, transcript variant X3	GO:0004871,GO:0005829,GO:0007596,GO:0030154,GO:0035162,GO:0035556,GO:0035591	signal transducer activity|cytosol|blood coagulation|cell differentiation|embryonic hemopoiesis|intracellular signal transduction|signaling adaptor activity	ko04722	Neurotrophin signaling pathway
gga-miR-12207-3p	XM_015275576.2	170	-34.07	170	-34.07	12701	21	3123	2788	FAM109A	GeneID:101748488,Genbank:XM_015275576.2,CGNC:67971	family with sequence similarity 109 member A	GO:0001881,GO:0005769,GO:0005802,GO:0005829,GO:0007032,GO:0030136,GO:0042147,GO:0042803,GO:0055037	receptor recycling|early endosome|trans-Golgi network|cytosol|endosome organization|clathrin-coated vesicle|retrograde transport, endosome to Golgi|protein homodimerization activity|recycling endosome
gga-miR-12207-3p	XM_015275620.2	163	-32.22	163	-32.22	12735	21	9274	8402	NCOR2	GeneID:416815,Genbank:XM_015275620.2,CGNC:2259	nuclear receptor corepressor 2, transcript variant X12	GO:0000118,GO:0000122,GO:0000790,GO:0003677,GO:0003714,GO:0005112,GO:0005634,GO:0005654,GO:0006351,GO:0008134,GO:0016020,GO:0016363,GO:0016604,GO:0016922,GO:0017053,GO:0019216,GO:0042826,GO:0047485,GO:0072365,GO:1903799	histone deacetylase complex|negative regulation of transcription from RNA polymerase II promoter|nuclear chromatin|DNA binding|transcription corepressor activity|Notch binding|nucleus|nucleoplasm|transcription, DNA-templated|transcription factor binding|membrane|nuclear matrix|nuclear body|ligand-dependent nuclear receptor binding|transcriptional repressor complex|regulation of lipid metabolic pr…	ko04330	Notch signaling pathway
gga-miR-12207-3p	XM_015275621.2	163	-32.22	163	-32.22	12736	21	9298	8426	NCOR2	GeneID:416815,Genbank:XM_015275621.2,CGNC:2259	nuclear receptor corepressor 2, transcript variant X1	GO:0000118,GO:0000122,GO:0000790,GO:0003677,GO:0003714,GO:0005112,GO:0005634,GO:0005654,GO:0006351,GO:0008134,GO:0016020,GO:0016363,GO:0016604,GO:0016922,GO:0017053,GO:0019216,GO:0042826,GO:0047485,GO:0072365,GO:1903799	histone deacetylase complex|negative regulation of transcription from RNA polymerase II promoter|nuclear chromatin|DNA binding|transcription corepressor activity|Notch binding|nucleus|nucleoplasm|transcription, DNA-templated|transcription factor binding|membrane|nuclear matrix|nuclear body|ligand-dependent nuclear receptor binding|transcriptional repressor complex|regulation of lipid metabolic pr…	ko04330	Notch signaling pathway
gga-miR-12207-3p	XM_015275637.2	154	-35.95	154	-35.95	12747	21	6287	3550	MMP17	GeneID:416801,Genbank:XM_015275637.2,CGNC:1761	matrix metallopeptidase 17	GO:0001822,GO:0004222,GO:0005578,GO:0005887,GO:0006508,GO:0008047,GO:0008270,GO:0031225,GO:0042756,GO:0070006	kidney development|metalloendopeptidase activity|proteinaceous extracellular matrix|integral component of plasma membrane|proteolysis|enzyme activator activity|zinc ion binding|anchored component of membrane|drinking behavior|metalloaminopeptidase activity
gga-miR-12207-3p	XM_015275729.2	170	-33.82	170	-33.82	12832	21	2524	65	NAPEPLD	GeneID:417719,Genbank:XM_015275729.2,CGNC:50575	N-acyl phosphatidylethanolamine phospholipase D, transcript variant X2			ko04723	Retrograde endocannabinoid signaling
gga-miR-12207-3p	XM_015275758.2	166	-36.22	166	-36.22	12859	21	7965	203	RSBN1L	GeneID:768780,Genbank:XM_015275758.2,CGNC:6312	round spermatid basic protein 1 like, transcript variant X1	GO:0005634	nucleus
gga-miR-12207-3p	XM_015275759.2	166	-36.22	166	-36.22	12860	21	7647	203	RSBN1L	GeneID:768780,Genbank:XM_015275759.2,CGNC:6312	round spermatid basic protein 1 like, transcript variant X2	GO:0005634	nucleus
gga-miR-12207-3p	XM_015275760.1	155	-32.48	155	-32.48	12861	21	3448	1	CCDC146	GeneID:417723,Genbank:XM_015275760.1,CGNC:50578	coiled-coil domain containing 146, transcript variant X1	GO:0005814	centriole
gga-miR-12207-3p	XM_015275761.2	155	-34.68	155	-34.68	12862	21	3495	57	CCDC146	GeneID:417723,Genbank:XM_015275761.2,CGNC:50578	coiled-coil domain containing 146, transcript variant X2	GO:0005814	centriole
gga-miR-12207-3p	XM_015275763.2	155	-34.68	155	-34.68	12864	21	3407	57	CCDC146	GeneID:417723,Genbank:XM_015275763.2,CGNC:50578	coiled-coil domain containing 146, transcript variant X4	GO:0005814	centriole
gga-miR-12207-3p	XM_015275764.2	155	-34.68	155	-34.68	12865	21	3331	55	CCDC146	GeneID:417723,Genbank:XM_015275764.2,CGNC:50578	coiled-coil domain containing 146, transcript variant X5	GO:0005814	centriole
gga-miR-12207-3p	XM_015275786.2	159	-32.64	159	-32.64	12883	21	8209	3301	CCDC71L	GeneID:101750427,Genbank:XM_015275786.2,CGNC:69877	coiled-coil domain containing 71-like	GO:0044255,GO:0045600	cellular lipid metabolic process|positive regulation of fat cell differentiation
gga-miR-12207-3p	XM_015275835.1	159	-36.67	159	-36.67	12916	21	3261	1099	KCNG2	GeneID:395902,Genbank:XM_015275835.1,CGNC:49541	potassium voltage-gated channel modifier subfamily G member 2, transcript variant X1	GO:0005249,GO:0008076,GO:0016021,GO:0034765,GO:0051260,GO:0071805	voltage-gated potassium channel activity|voltage-gated potassium channel complex|integral component of membrane|regulation of ion transmembrane transport|protein homooligomerization|potassium ion transmembrane transport
gga-miR-12207-3p	XM_015275836.2	159	-36.67	159	-36.67	12917	21	3890	1728	KCNG2	GeneID:395902,Genbank:XM_015275836.2,CGNC:49541	potassium voltage-gated channel modifier subfamily G member 2, transcript variant X2	GO:0005249,GO:0008076,GO:0016021,GO:0034765,GO:0051260,GO:0071805	voltage-gated potassium channel activity|voltage-gated potassium channel complex|integral component of membrane|regulation of ion transmembrane transport|protein homooligomerization|potassium ion transmembrane transport
gga-miR-12207-3p	XM_015275837.2	159	-36.67	159	-36.67	12918	21	3413	1251	KCNG2	GeneID:395902,Genbank:XM_015275837.2,CGNC:49541	potassium voltage-gated channel modifier subfamily G member 2, transcript variant X3	GO:0005249,GO:0008076,GO:0016021,GO:0034765,GO:0051260,GO:0071805	voltage-gated potassium channel activity|voltage-gated potassium channel complex|integral component of membrane|regulation of ion transmembrane transport|protein homooligomerization|potassium ion transmembrane transport
gga-miR-12207-3p	XM_015275838.2	159	-36.67	159	-36.67	12919	21	7799	5637	KCNG2	GeneID:395902,Genbank:XM_015275838.2,CGNC:49541	potassium voltage-gated channel modifier subfamily G member 2, transcript variant X4	GO:0005249,GO:0008076,GO:0016021,GO:0034765,GO:0051260,GO:0071805	voltage-gated potassium channel activity|voltage-gated potassium channel complex|integral component of membrane|regulation of ion transmembrane transport|protein homooligomerization|potassium ion transmembrane transport
gga-miR-12207-3p	XM_015275960.2	163	-30.51	163	-30.51	13011	21	1901	174	TPTE2	GeneID:418885,Genbank:XM_015275960.2,CGNC:50872	transmembrane phosphoinositide 3-phosphatase and tensin homolog 2, transcript variant X9	GO:0000139,GO:0004725,GO:0005789,GO:0006661,GO:0008138,GO:0016021,GO:0016314,GO:0051800	Golgi membrane|protein tyrosine phosphatase activity|endoplasmic reticulum membrane|phosphatidylinositol biosynthetic process|protein tyrosine/serine/threonine phosphatase activity|integral component of membrane|phosphatidylinositol-3,4,5-trisphosphate 3-phosphatase activity|phosphatidylinositol-3,4-bisphosphate 3-phosphatase activity
gga-miR-12207-3p	XM_015276085.2	156	-34.32	156	-34.32	13108	21	6845	9	ROCK2	GeneID:374182,Genbank:XM_015276085.2,CGNC:12317	Rho associated coiled-coil containing protein kinase 2, transcript variant X1			ko04062,ko04024,ko04921,ko04670,ko04360,ko04510,ko04810,ko04611,ko04071,ko04270,ko04022,ko04310	Chemokine signaling pathway|cAMP signaling pathway|Oxytocin signaling pathway|Leukocyte transendothelial migration|Axon guidance|Focal adhesion|Regulation of actin cytoskeleton|Platelet activation|Sphingolipid signaling pathway|Vascular smooth muscle contraction|cGMP-PKG signaling pathway|Wnt signaling pathway
gga-miR-12207-3p	XM_015276086.2	156	-34.32	156	-34.32	13109	21	6729	9	ROCK2	GeneID:374182,Genbank:XM_015276086.2,CGNC:12317	Rho associated coiled-coil containing protein kinase 2, transcript variant X2			ko04062,ko04024,ko04921,ko04670,ko04360,ko04510,ko04810,ko04611,ko04071,ko04270,ko04022,ko04310	Chemokine signaling pathway|cAMP signaling pathway|Oxytocin signaling pathway|Leukocyte transendothelial migration|Axon guidance|Focal adhesion|Regulation of actin cytoskeleton|Platelet activation|Sphingolipid signaling pathway|Vascular smooth muscle contraction|cGMP-PKG signaling pathway|Wnt signaling pathway
gga-miR-12207-3p	XM_015276087.2	156	-34.32	156	-34.32	13110	21	6667	8	ROCK2	GeneID:374182,Genbank:XM_015276087.2,CGNC:12317	Rho associated coiled-coil containing protein kinase 2, transcript variant X3			ko04062,ko04024,ko04921,ko04670,ko04360,ko04510,ko04810,ko04611,ko04071,ko04270,ko04022,ko04310	Chemokine signaling pathway|cAMP signaling pathway|Oxytocin signaling pathway|Leukocyte transendothelial migration|Axon guidance|Focal adhesion|Regulation of actin cytoskeleton|Platelet activation|Sphingolipid signaling pathway|Vascular smooth muscle contraction|cGMP-PKG signaling pathway|Wnt signaling pathway
gga-miR-12207-3p	XM_015276160.2	163	-32.14	163	-32.14	13170	21	3851	791	CG-16	GeneID:404269,Genbank:XM_015276160.2,CGNC:72010	galectin CG-16, transcript variant X1	GO:0030246	carbohydrate binding
gga-miR-12207-3p	XM_015276177.2	158	-30.01	158	-30.01	13183	21	19501	12939	ANAPC10	GeneID:422461,Genbank:XM_015276177.2,CGNC:66433	anaphase promoting complex subunit 10, transcript variant X11			ko04914,ko04114,ko04110,ko04120,ko04111,ko04113	Progesterone-mediated oocyte maturation|Oocyte meiosis|Cell cycle|Ubiquitin mediated proteolysis|Cell cycle - yeast|Meiosis - yeast
gga-miR-12207-3p	XM_015276268.2	170	-32.45	170	-32.45	13251	21	1308	841	HNRNPD	GeneID:422602,Genbank:XM_015276268.2,CGNC:51784	heterogeneous nuclear ribonucleoprotein D, transcript variant X1
gga-miR-12207-3p	XM_015276337.2	174	-35.09	174	-35.09	13297	21	4113	151	ALPK1	GeneID:100858173,Genbank:XM_015276337.2,CGNC:66076	alpha kinase 1, transcript variant X4	GO:0004674,GO:0005524,GO:0005737	protein serine/threonine kinase activity|ATP binding|cytoplasm
gga-miR-12207-3p	XM_015276341.2	171	-37.34	171	-37.34	13301	21	3010	104	RCBTB1	GeneID:418868,Genbank:XM_015276341.2,CGNC:12769	RCC1 and BTB domain containing protein 1, transcript variant X2	GO:0005634,GO:0005737,GO:0006351,GO:0006355,GO:0007049,GO:0016569	nucleus|cytoplasm|transcription, DNA-templated|regulation of transcription, DNA-templated|cell cycle|covalent chromatin modification
gga-miR-12207-3p	XM_015276523.2	163	-31.77	163	-31.77	13441	21	3377	2858	ANTXR2	GeneID:422580,Genbank:XM_015276523.2,CGNC:8277	anthrax toxin receptor 2	GO:0004872,GO:0005576,GO:0005789,GO:0005886,GO:0009897,GO:0010008,GO:0016021,GO:0022414,GO:0046872,GO:1901998	receptor activity|extracellular region|endoplasmic reticulum membrane|plasma membrane|external side of plasma membrane|endosome membrane|integral component of membrane|reproductive process|metal ion binding|toxin transport
gga-miR-12207-3p	XM_015276602.2	163	-30.46	163	-30.46	13494	21	8827	1916	GPRIN3	GeneID:428740,Genbank:XM_015276602.2,CGNC:25200	GPRIN family member 3, transcript variant X1
gga-miR-12207-3p	XM_015276603.2	163	-30.46	163	-30.46	13495	21	8834	1923	GPRIN3	GeneID:428740,Genbank:XM_015276603.2,CGNC:25200	GPRIN family member 3, transcript variant X3
gga-miR-12207-3p	XM_015276604.2	163	-30.46	163	-30.46	13496	21	8955	2044	GPRIN3	GeneID:428740,Genbank:XM_015276604.2,CGNC:25200	GPRIN family member 3, transcript variant X2
gga-miR-12207-3p	XM_015276629.2	170	-43.71	170	-43.71	13517	21	3257	250	PURG	GeneID:428737,Genbank:XM_015276629.2,CGNC:66567	purine rich element binding protein G, transcript variant X2	GO:0003677,GO:0003723,GO:0005634	DNA binding|RNA binding|nucleus
gga-miR-12207-3p	XM_015276733.2	153	-30.45	153	-30.45	13583	21	5873	3265	KLHDC2	GeneID:423569,Genbank:XM_015276733.2,CGNC:9299	kelch domain containing 2, transcript variant X1	GO:0016604,GO:0031965	nuclear body|nuclear membrane
gga-miR-12207-3p	XM_015276741.2	161	-33.33	161	-33.33	13590	21	4185	53	MAP4K5	GeneID:423576,Genbank:XM_015276741.2,CGNC:9362	mitogen-activated protein kinase kinase kinase kinase 5, transcript variant X1	GO:0004672,GO:0004674,GO:0005524,GO:0005737,GO:0006468,GO:0007257,GO:0007346,GO:0008349,GO:0035556,GO:0042981	protein kinase activity|protein serine/threonine kinase activity|ATP binding|cytoplasm|protein phosphorylation|activation of JUN kinase activity|regulation of mitotic cell cycle|MAP kinase kinase kinase kinase activity|intracellular signal transduction|regulation of apoptotic process
gga-miR-12207-3p	XM_015276742.2	161	-33.33	161	-33.33	13591	21	4109	53	MAP4K5	GeneID:423576,Genbank:XM_015276742.2,CGNC:9362	mitogen-activated protein kinase kinase kinase kinase 5, transcript variant X2	GO:0004672,GO:0004674,GO:0005524,GO:0005737,GO:0006468,GO:0007257,GO:0007346,GO:0008349,GO:0035556,GO:0042981	protein kinase activity|protein serine/threonine kinase activity|ATP binding|cytoplasm|protein phosphorylation|activation of JUN kinase activity|regulation of mitotic cell cycle|MAP kinase kinase kinase kinase activity|intracellular signal transduction|regulation of apoptotic process
gga-miR-12207-3p	XM_015276743.2	161	-33.33	161	-33.33	13592	21	4067	53	MAP4K5	GeneID:423576,Genbank:XM_015276743.2,CGNC:9362	mitogen-activated protein kinase kinase kinase kinase 5, transcript variant X3	GO:0004672,GO:0004674,GO:0005524,GO:0005737,GO:0006468,GO:0007257,GO:0007346,GO:0008349,GO:0035556,GO:0042981	protein kinase activity|protein serine/threonine kinase activity|ATP binding|cytoplasm|protein phosphorylation|activation of JUN kinase activity|regulation of mitotic cell cycle|MAP kinase kinase kinase kinase activity|intracellular signal transduction|regulation of apoptotic process
gga-miR-12207-3p	XM_015276744.2	161	-33.33	161	-33.33	13593	21	4056	54	MAP4K5	GeneID:423576,Genbank:XM_015276744.2,CGNC:9362	mitogen-activated protein kinase kinase kinase kinase 5, transcript variant X4	GO:0004672,GO:0004674,GO:0005524,GO:0005737,GO:0006468,GO:0007257,GO:0007346,GO:0008349,GO:0035556,GO:0042981	protein kinase activity|protein serine/threonine kinase activity|ATP binding|cytoplasm|protein phosphorylation|activation of JUN kinase activity|regulation of mitotic cell cycle|MAP kinase kinase kinase kinase activity|intracellular signal transduction|regulation of apoptotic process
gga-miR-12207-3p	XM_015276745.2	161	-33.33	161	-33.33	13594	21	4010	53	MAP4K5	GeneID:423576,Genbank:XM_015276745.2,CGNC:9362	mitogen-activated protein kinase kinase kinase kinase 5, transcript variant X5	GO:0004672,GO:0004674,GO:0005524,GO:0005737,GO:0006468,GO:0007257,GO:0007346,GO:0008349,GO:0035556,GO:0042981	protein kinase activity|protein serine/threonine kinase activity|ATP binding|cytoplasm|protein phosphorylation|activation of JUN kinase activity|regulation of mitotic cell cycle|MAP kinase kinase kinase kinase activity|intracellular signal transduction|regulation of apoptotic process
gga-miR-12207-3p	XM_015276787.2	159	-30.32	159	-30.32	13629	21	5379	3539	KLHL28	GeneID:423596,Genbank:XM_015276787.2,CGNC:9488	kelch like family member 28, transcript variant X1	GO:0016567,GO:0031463	protein ubiquitination|Cul3-RING ubiquitin ligase complex
gga-miR-12207-3p	XM_015276990.2	170	-32.02	170	-32.02	13780	21	5889	3994	MFF	GeneID:424796,Genbank:XM_015276990.2,CGNC:2231	mitochondrial fission factor, transcript variant X3	GO:0000266,GO:0001836,GO:0005739,GO:0005741,GO:0005777,GO:0006626,GO:0008021,GO:0008053,GO:0010821,GO:0016559,GO:0030054,GO:0032592,GO:0042803,GO:0043653,GO:0051260,GO:0070584,GO:0090141,GO:0090200,GO:0090314,GO:1900063	mitochondrial fission|release of cytochrome c from mitochondria|mitochondrion|mitochondrial outer membrane|peroxisome|protein targeting to mitochondrion|synaptic vesicle|mitochondrial fusion|regulation of mitochondrion organization|peroxisome fission|cell junction|integral component of mitochondrial membrane|protein homodimerization activity|mitochondrial fragmentation involved in apoptotic proce…
gga-miR-12207-3p	XM_015276991.2	170	-32.02	170	-32.02	13781	21	5832	3994	MFF	GeneID:424796,Genbank:XM_015276991.2,CGNC:2231	mitochondrial fission factor, transcript variant X4	GO:0000266,GO:0001836,GO:0005739,GO:0005741,GO:0005777,GO:0006626,GO:0008021,GO:0008053,GO:0010821,GO:0016559,GO:0030054,GO:0032592,GO:0042803,GO:0043653,GO:0051260,GO:0070584,GO:0090141,GO:0090200,GO:0090314,GO:1900063	mitochondrial fission|release of cytochrome c from mitochondria|mitochondrion|mitochondrial outer membrane|peroxisome|protein targeting to mitochondrion|synaptic vesicle|mitochondrial fusion|regulation of mitochondrion organization|peroxisome fission|cell junction|integral component of mitochondrial membrane|protein homodimerization activity|mitochondrial fragmentation involved in apoptotic proce…
gga-miR-12207-3p	XM_015276992.2	170	-32.02	170	-32.02	13782	21	5826	3994	MFF	GeneID:424796,Genbank:XM_015276992.2,CGNC:2231	mitochondrial fission factor, transcript variant X5	GO:0000266,GO:0001836,GO:0005739,GO:0005741,GO:0005777,GO:0006626,GO:0008021,GO:0008053,GO:0010821,GO:0016559,GO:0030054,GO:0032592,GO:0042803,GO:0043653,GO:0051260,GO:0070584,GO:0090141,GO:0090200,GO:0090314,GO:1900063	mitochondrial fission|release of cytochrome c from mitochondria|mitochondrion|mitochondrial outer membrane|peroxisome|protein targeting to mitochondrion|synaptic vesicle|mitochondrial fusion|regulation of mitochondrion organization|peroxisome fission|cell junction|integral component of mitochondrial membrane|protein homodimerization activity|mitochondrial fragmentation involved in apoptotic proce…
gga-miR-12207-3p	XM_015276993.2	170	-32.02	170	-32.02	13783	21	5814	3994	MFF	GeneID:424796,Genbank:XM_015276993.2,CGNC:2231	mitochondrial fission factor, transcript variant X6	GO:0000266,GO:0001836,GO:0005739,GO:0005741,GO:0005777,GO:0006626,GO:0008021,GO:0008053,GO:0010821,GO:0016559,GO:0030054,GO:0032592,GO:0042803,GO:0043653,GO:0051260,GO:0070584,GO:0090141,GO:0090200,GO:0090314,GO:1900063	mitochondrial fission|release of cytochrome c from mitochondria|mitochondrion|mitochondrial outer membrane|peroxisome|protein targeting to mitochondrion|synaptic vesicle|mitochondrial fusion|regulation of mitochondrion organization|peroxisome fission|cell junction|integral component of mitochondrial membrane|protein homodimerization activity|mitochondrial fragmentation involved in apoptotic proce…
gga-miR-12207-3p	XM_015276994.2	170	-32.02	170	-32.02	13784	21	5751	3994	MFF	GeneID:424796,Genbank:XM_015276994.2,CGNC:2231	mitochondrial fission factor, transcript variant X7	GO:0000266,GO:0001836,GO:0005739,GO:0005741,GO:0005777,GO:0006626,GO:0008021,GO:0008053,GO:0010821,GO:0016559,GO:0030054,GO:0032592,GO:0042803,GO:0043653,GO:0051260,GO:0070584,GO:0090141,GO:0090200,GO:0090314,GO:1900063	mitochondrial fission|release of cytochrome c from mitochondria|mitochondrion|mitochondrial outer membrane|peroxisome|protein targeting to mitochondrion|synaptic vesicle|mitochondrial fusion|regulation of mitochondrion organization|peroxisome fission|cell junction|integral component of mitochondrial membrane|protein homodimerization activity|mitochondrial fragmentation involved in apoptotic proce…
gga-miR-12207-3p	XM_015276995.2	170	-32.02	170	-32.02	13785	21	5730	3994	MFF	GeneID:424796,Genbank:XM_015276995.2,CGNC:2231	mitochondrial fission factor, transcript variant X8	GO:0000266,GO:0001836,GO:0005739,GO:0005741,GO:0005777,GO:0006626,GO:0008021,GO:0008053,GO:0010821,GO:0016559,GO:0030054,GO:0032592,GO:0042803,GO:0043653,GO:0051260,GO:0070584,GO:0090141,GO:0090200,GO:0090314,GO:1900063	mitochondrial fission|release of cytochrome c from mitochondria|mitochondrion|mitochondrial outer membrane|peroxisome|protein targeting to mitochondrion|synaptic vesicle|mitochondrial fusion|regulation of mitochondrion organization|peroxisome fission|cell junction|integral component of mitochondrial membrane|protein homodimerization activity|mitochondrial fragmentation involved in apoptotic proce…
gga-miR-12207-3p	XM_015276996.2	170	-32.02	170	-32.02	13786	21	5667	3994	MFF	GeneID:424796,Genbank:XM_015276996.2,CGNC:2231	mitochondrial fission factor, transcript variant X10	GO:0000266,GO:0001836,GO:0005739,GO:0005741,GO:0005777,GO:0006626,GO:0008021,GO:0008053,GO:0010821,GO:0016559,GO:0030054,GO:0032592,GO:0042803,GO:0043653,GO:0051260,GO:0070584,GO:0090141,GO:0090200,GO:0090314,GO:1900063	mitochondrial fission|release of cytochrome c from mitochondria|mitochondrion|mitochondrial outer membrane|peroxisome|protein targeting to mitochondrion|synaptic vesicle|mitochondrial fusion|regulation of mitochondrion organization|peroxisome fission|cell junction|integral component of mitochondrial membrane|protein homodimerization activity|mitochondrial fragmentation involved in apoptotic proce…
gga-miR-12207-3p	XM_015277066.2	162	-33.87	162	-33.87	13841	21	8654	2203	LOC107051858	GeneID:107051858,Genbank:XM_015277066.2,CGNC:74866	uncharacterized LOC107051858, transcript variant X1
gga-miR-12207-3p	XM_015277067.2	162	-33.87	162	-33.87	13842	21	8546	2203	LOC107051858	GeneID:107051858,Genbank:XM_015277067.2,CGNC:74866	uncharacterized LOC107051858, transcript variant X2
gga-miR-12207-3p	XM_015277068.2	162	-33.87	162	-33.87	13843	21	8414	2203	LOC107051858	GeneID:107051858,Genbank:XM_015277068.2,CGNC:74866	uncharacterized LOC107051858, transcript variant X3
gga-miR-12207-3p	XM_015277069.2	162	-33.87	162	-33.87	13844	21	8534	2203	LOC107051858	GeneID:107051858,Genbank:XM_015277069.2,CGNC:74866	uncharacterized LOC107051858, transcript variant X4
gga-miR-12207-3p	XM_015277136.2	154	-34.5	154	-34.5	13896	21	7328	3714	AMOTL2	GeneID:424863,Genbank:XM_015277136.2,CGNC:4887	angiomotin like 2, transcript variant X1	GO:0005923,GO:0016055,GO:0016324,GO:0031410,GO:0042802,GO:0055037	bicellular tight junction|Wnt signaling pathway|apical plasma membrane|cytoplasmic vesicle|identical protein binding|recycling endosome
gga-miR-12207-3p	XM_015277142.2	168	-38.64	168	-38.64	13902	21	2593	58	DZIP1L	GeneID:424872,Genbank:XM_015277142.2,CGNC:52272	DAZ interacting zinc finger protein 1 like, transcript variant X2	GO:0003676,GO:0005814,GO:0032880,GO:0036064,GO:0046872,GO:0060271	nucleic acid binding|centriole|regulation of protein localization|ciliary basal body|metal ion binding|cilium assembly
gga-miR-12207-3p	XM_015277166.2	164	-31.67	164	-31.67	13920	21	3934	2114	C3orf70	GeneID:424878,Genbank:XM_015277166.2,CGNC:52273	chromosome 3 open reading frame 70
gga-miR-12207-3p	XM_015277169.2	163	-30.49	163	-30.49	13923	21	2647	1377	MAP6D1	GeneID:424766,Genbank:XM_015277169.2,CGNC:52253	MAP6 domain containing 1, transcript variant X1	GO:0000226,GO:0005516,GO:0005794,GO:0005798,GO:0005801,GO:0005874,GO:0007026,GO:0008017,GO:0018009,GO:0032418,GO:0048813	microtubule cytoskeleton organization|calmodulin binding|Golgi apparatus|Golgi-associated vesicle|cis-Golgi network|microtubule|negative regulation of microtubule depolymerization|microtubule binding|N-terminal peptidyl-L-cysteine N-palmitoylation|lysosome localization|dendrite morphogenesis
gga-miR-12207-3p	XM_015277170.2	163	-30.49	163	-30.49	13924	21	2644	1374	MAP6D1	GeneID:424766,Genbank:XM_015277170.2,CGNC:52253	MAP6 domain containing 1, transcript variant X2	GO:0000226,GO:0005516,GO:0005794,GO:0005798,GO:0005801,GO:0005874,GO:0007026,GO:0008017,GO:0018009,GO:0032418,GO:0048813	microtubule cytoskeleton organization|calmodulin binding|Golgi apparatus|Golgi-associated vesicle|cis-Golgi network|microtubule|negative regulation of microtubule depolymerization|microtubule binding|N-terminal peptidyl-L-cysteine N-palmitoylation|lysosome localization|dendrite morphogenesis
gga-miR-12207-3p	XM_015277171.2	163	-30.49	163	-30.49	13925	21	2593	1323	MAP6D1	GeneID:424766,Genbank:XM_015277171.2,CGNC:52253	MAP6 domain containing 1, transcript variant X3	GO:0000226,GO:0005516,GO:0005794,GO:0005798,GO:0005801,GO:0005874,GO:0007026,GO:0008017,GO:0018009,GO:0032418,GO:0048813	microtubule cytoskeleton organization|calmodulin binding|Golgi apparatus|Golgi-associated vesicle|cis-Golgi network|microtubule|negative regulation of microtubule depolymerization|microtubule binding|N-terminal peptidyl-L-cysteine N-palmitoylation|lysosome localization|dendrite morphogenesis
gga-miR-12207-3p	XM_015277296.2	155	-32.97	155	-32.97	14027	21	5093	1440	KIAA1328	GeneID:426890,Genbank:XM_015277296.2,CGNC:52923	KIAA1328, transcript variant X1
gga-miR-12207-3p	XM_015277297.2	155	-32.97	155	-32.97	14028	21	5350	1697	KIAA1328	GeneID:426890,Genbank:XM_015277297.2,CGNC:52923	KIAA1328, transcript variant X2
gga-miR-12207-3p	XM_015277298.2	155	-32.97	155	-32.97	14029	21	5222	1569	KIAA1328	GeneID:426890,Genbank:XM_015277298.2,CGNC:52923	KIAA1328, transcript variant X3
gga-miR-12207-3p	XM_015277299.2	155	-32.97	155	-32.97	14030	21	5075	1422	KIAA1328	GeneID:426890,Genbank:XM_015277299.2,CGNC:52923	KIAA1328, transcript variant X4
gga-miR-12207-3p	XM_015277301.2	155	-32.97	155	-32.97	14031	21	5044	1391	KIAA1328	GeneID:426890,Genbank:XM_015277301.2,CGNC:52923	KIAA1328, transcript variant X5
gga-miR-12207-3p	XM_015277302.2	155	-32.97	155	-32.97	14032	21	5267	1614	KIAA1328	GeneID:426890,Genbank:XM_015277302.2,CGNC:52923	KIAA1328, transcript variant X6
gga-miR-12207-3p	XM_015277303.2	155	-32.97	155	-32.97	14033	21	2334	1440	KIAA1328	GeneID:426890,Genbank:XM_015277303.2,CGNC:52923	KIAA1328, transcript variant X7
gga-miR-12207-3p	XM_015277460.2	156	-33.39	156	-33.39	14162	21	3237	2724	FAM214B	GeneID:100858763,Genbank:XM_015277460.2,CGNC:64338	family with sequence similarity 214 member B, transcript variant X1	GO:0005634	nucleus
gga-miR-12207-3p	XM_015277461.2	156	-33.39	156	-33.39	14163	21	3266	2753	FAM214B	GeneID:100858763,Genbank:XM_015277461.2,CGNC:64338	family with sequence similarity 214 member B, transcript variant X2	GO:0005634	nucleus
gga-miR-12207-3p	XM_015277462.2	156	-33.39	156	-33.39	14164	21	3245	2732	FAM214B	GeneID:100858763,Genbank:XM_015277462.2,CGNC:64338	family with sequence similarity 214 member B, transcript variant X3	GO:0005634	nucleus
gga-miR-12207-3p	XM_015277463.2	156	-33.39	156	-33.39	14165	21	3381	2868	FAM214B	GeneID:100858763,Genbank:XM_015277463.2,CGNC:64338	family with sequence similarity 214 member B, transcript variant X5	GO:0005634	nucleus
gga-miR-12207-3p	XM_015277464.2	156	-33.39	156	-33.39	14166	21	3315	2802	FAM214B	GeneID:100858763,Genbank:XM_015277464.2,CGNC:64338	family with sequence similarity 214 member B, transcript variant X7	GO:0005634	nucleus
gga-miR-12207-3p	XM_015277465.2	156	-33.39	156	-33.39	14167	21	3618	3105	FAM214B	GeneID:100858763,Genbank:XM_015277465.2,CGNC:64338	family with sequence similarity 214 member B, transcript variant X8	GO:0005634	nucleus
gga-miR-12207-3p	XM_015277466.1	156	-33.39	156	-33.39	14168	21	3356	2843	FAM214B	GeneID:100858763,Genbank:XM_015277466.1,CGNC:64338	family with sequence similarity 214 member B, transcript variant X9	GO:0005634	nucleus
gga-miR-12207-3p	XM_015277467.1	156	-33.39	156	-33.39	14169	21	3207	2694	FAM214B	GeneID:100858763,Genbank:XM_015277467.1,CGNC:64338	family with sequence similarity 214 member B, transcript variant X10	GO:0005634	nucleus
gga-miR-12207-3p	XM_015277468.2	156	-33.39	156	-33.39	14170	21	3403	2890	FAM214B	GeneID:100858763,Genbank:XM_015277468.2,CGNC:64338	family with sequence similarity 214 member B, transcript variant X11	GO:0005634	nucleus
gga-miR-12207-3p	XM_015277469.2	156	-33.39	156	-33.39	14171	21	3469	2956	FAM214B	GeneID:100858763,Genbank:XM_015277469.2,CGNC:64338	family with sequence similarity 214 member B, transcript variant X12	GO:0005634	nucleus
gga-miR-12207-3p	XM_015277470.2	156	-33.39	156	-33.39	14172	21	3161	2648	FAM214B	GeneID:100858763,Genbank:XM_015277470.2,CGNC:64338	family with sequence similarity 214 member B, transcript variant X13	GO:0005634	nucleus
gga-miR-12207-3p	XM_015277478.2	164	-33.66	164	-33.66	14177	21	6277	4372	RUSC2	GeneID:431657,Genbank:XM_015277478.2,CGNC:1692	RUN and SH3 domain containing 2, transcript variant X2	GO:0005829,GO:0017137,GO:0031410	cytosol|Rab GTPase binding|cytoplasmic vesicle
gga-miR-12207-3p	XM_015277479.2	164	-33.66	164	-33.66	14178	21	6570	4665	RUSC2	GeneID:431657,Genbank:XM_015277479.2,CGNC:1692	RUN and SH3 domain containing 2, transcript variant X3	GO:0005829,GO:0017137,GO:0031410	cytosol|Rab GTPase binding|cytoplasmic vesicle
gga-miR-12207-3p	XM_015277480.2	164	-33.66	164	-33.66	14179	21	6333	4428	RUSC2	GeneID:431657,Genbank:XM_015277480.2,CGNC:1692	RUN and SH3 domain containing 2, transcript variant X4	GO:0005829,GO:0017137,GO:0031410	cytosol|Rab GTPase binding|cytoplasmic vesicle
gga-miR-12207-3p	XM_015277481.2	164	-33.66	164	-33.66	14180	21	6315	4410	RUSC2	GeneID:431657,Genbank:XM_015277481.2,CGNC:1692	RUN and SH3 domain containing 2, transcript variant X5	GO:0005829,GO:0017137,GO:0031410	cytosol|Rab GTPase binding|cytoplasmic vesicle
gga-miR-12207-3p	XM_015277511.2	161	-31.97	161	-31.97	14203	21	5022	86	RAI14	GeneID:427431,Genbank:XM_015277511.2,CGNC:2438	retinoic acid induced 14, transcript variant X6	GO:0001650,GO:0005739,GO:0005829,GO:0005856,GO:0005938,GO:0007283,GO:0030054,GO:0030154	fibrillar center|mitochondrion|cytosol|cytoskeleton|cell cortex|spermatogenesis|cell junction|cell differentiation
gga-miR-12207-3p	XM_015277575.2	162	-33.88	162	-33.88	14251	21	7551	695	MAP3K1	GeneID:427144,Genbank:XM_015277575.2,CGNC:10913	mitogen-activated protein kinase kinase kinase 1	GO:0002755,GO:0004672,GO:0004674,GO:0004709,GO:0005524,GO:0005737,GO:0005829,GO:0006468,GO:0007346,GO:0008270,GO:0019901,GO:0023014,GO:0031098,GO:0032147,GO:0038095,GO:0042981,GO:0071260	MyD88-dependent toll-like receptor signaling pathway|protein kinase activity|protein serine/threonine kinase activity|MAP kinase kinase kinase activity|ATP binding|cytoplasm|cytosol|protein phosphorylation|regulation of mitotic cell cycle|zinc ion binding|protein kinase binding|signal transduction by protein phosphorylation|stress-activated protein kinase signaling cascade|activation of protein k…	ko04722,ko04010,ko04622,ko04912,ko04120	Neurotrophin signaling pathway|MAPK signaling pathway|RIG-I-like receptor signaling pathway|GnRH signaling pathway|Ubiquitin mediated proteolysis
gga-miR-12207-3p	XM_015277639.2	156	-33.96	156	-33.96	14307	21	5253	1357	ANKDD1B	GeneID:431596,Genbank:XM_015277639.2,CGNC:54292	ankyrin repeat and death domain containing 1B, transcript variant X2	GO:0007165	signal transduction
gga-miR-12207-3p	XM_015277645.2	157	-33.26	157	-33.26	14313	21	12004	5149	ANKRD31	GeneID:427208,Genbank:XM_015277645.2,CGNC:53018	ankyrin repeat domain 31, transcript variant X5
gga-miR-12207-3p	XM_015277647.2	157	-33.26	157	-33.26	14314	21	11995	5149	ANKRD31	GeneID:427208,Genbank:XM_015277647.2,CGNC:53018	ankyrin repeat domain 31, transcript variant X6
gga-miR-12207-3p	XM_015277657.2	154	-34.41	154	-34.41	14320	21	8993	5440	ARHGEF28	GeneID:427201,Genbank:XM_015277657.2,CGNC:53016	Rho guanine nucleotide exchange factor 28, transcript variant X3	GO:0003723,GO:0005085,GO:0005089,GO:0005829,GO:0005886,GO:0030154,GO:0035023,GO:0035556,GO:0046872,GO:0048013	RNA binding|guanyl-nucleotide exchange factor activity|Rho guanyl-nucleotide exchange factor activity|cytosol|plasma membrane|cell differentiation|regulation of Rho protein signal transduction|intracellular signal transduction|metal ion binding|ephrin receptor signaling pathway
gga-miR-12207-3p	XM_015277658.2	154	-34.41	154	-34.41	14321	21	7318	3765	ARHGEF28	GeneID:427201,Genbank:XM_015277658.2,CGNC:53016	Rho guanine nucleotide exchange factor 28, transcript variant X4	GO:0003723,GO:0005085,GO:0005089,GO:0005829,GO:0005886,GO:0030154,GO:0035023,GO:0035556,GO:0046872,GO:0048013	RNA binding|guanyl-nucleotide exchange factor activity|Rho guanyl-nucleotide exchange factor activity|cytosol|plasma membrane|cell differentiation|regulation of Rho protein signal transduction|intracellular signal transduction|metal ion binding|ephrin receptor signaling pathway
gga-miR-12207-3p	XM_015277659.2	154	-34.41	154	-34.41	14322	21	7236	3683	ARHGEF28	GeneID:427201,Genbank:XM_015277659.2,CGNC:53016	Rho guanine nucleotide exchange factor 28, transcript variant X5	GO:0003723,GO:0005085,GO:0005089,GO:0005829,GO:0005886,GO:0030154,GO:0035023,GO:0035556,GO:0046872,GO:0048013	RNA binding|guanyl-nucleotide exchange factor activity|Rho guanyl-nucleotide exchange factor activity|cytosol|plasma membrane|cell differentiation|regulation of Rho protein signal transduction|intracellular signal transduction|metal ion binding|ephrin receptor signaling pathway
gga-miR-12207-3p	XM_015277686.2	153	-30.43	153	-30.43	14339	21	1236	86	RGN	GeneID:395480,Genbank:XM_015277686.2,CGNC:49339	regucalcin, transcript variant X2	GO:0004341,GO:0005509,GO:0005576,GO:0005634,GO:0005737,GO:0006874,GO:0008270,GO:0019853,GO:0030234,GO:0032781,GO:0050848	gluconolactonase activity|calcium ion binding|extracellular region|nucleus|cytoplasm|cellular calcium ion homeostasis|zinc ion binding|L-ascorbic acid biosynthetic process|enzyme regulator activity|positive regulation of ATPase activity|regulation of calcium-mediated signaling	ko00930,ko00053,ko00030,ko01220,ko01200	Caprolactam degradation|Ascorbate and aldarate metabolism|Pentose phosphate pathway|Degradation of aromatic compounds|Carbon metabolism
gga-miR-12207-3p	XM_015277687.2	160	-30.91	160	-30.91	14340	21	5302	3592	RGN	GeneID:395480,Genbank:XM_015277687.2,CGNC:49339	regucalcin, transcript variant X4	GO:0004341,GO:0005509,GO:0005576,GO:0005634,GO:0005737,GO:0006874,GO:0008270,GO:0019853,GO:0030234,GO:0032781,GO:0050848	gluconolactonase activity|calcium ion binding|extracellular region|nucleus|cytoplasm|cellular calcium ion homeostasis|zinc ion binding|L-ascorbic acid biosynthetic process|enzyme regulator activity|positive regulation of ATPase activity|regulation of calcium-mediated signaling	ko00930,ko00053,ko00030,ko01220,ko01200	Caprolactam degradation|Ascorbate and aldarate metabolism|Pentose phosphate pathway|Degradation of aromatic compounds|Carbon metabolism
gga-miR-12207-3p	XM_015277729.2	163	-30.75	163	-30.75	14367	21	4030	255	GYG2	GeneID:418660,Genbank:XM_015277729.2,CGNC:12480	glycogenin 2, transcript variant X1	GO:0005829,GO:0005978,GO:0005980,GO:0008466,GO:0043202,GO:0102751	cytosol|glycogen biosynthetic process|glycogen catabolic process|glycogenin glucosyltransferase activity|lysosomal lumen|UDP-alpha-D-glucose:glucosyl-glycogenin alpha-D-glucosyltransferase activity
gga-miR-12207-3p	XM_015277730.2	163	-30.75	163	-30.75	14368	21	3919	255	GYG2	GeneID:418660,Genbank:XM_015277730.2,CGNC:12480	glycogenin 2, transcript variant X2	GO:0005829,GO:0005978,GO:0005980,GO:0008466,GO:0043202,GO:0102751	cytosol|glycogen biosynthetic process|glycogen catabolic process|glycogenin glucosyltransferase activity|lysosomal lumen|UDP-alpha-D-glucose:glucosyl-glycogenin alpha-D-glucosyltransferase activity
gga-miR-12207-3p	XM_015277731.2	163	-30.75	163	-30.75	14369	21	1578	255	GYG2	GeneID:418660,Genbank:XM_015277731.2,CGNC:12480	glycogenin 2, transcript variant X3	GO:0005829,GO:0005978,GO:0005980,GO:0008466,GO:0043202,GO:0102751	cytosol|glycogen biosynthetic process|glycogen catabolic process|glycogenin glucosyltransferase activity|lysosomal lumen|UDP-alpha-D-glucose:glucosyl-glycogenin alpha-D-glucosyltransferase activity
gga-miR-12207-3p	XM_015277770.2	165	-30.69	165	-30.69	14402	21	3959	348	UBE3A	GeneID:418686,Genbank:XM_015277770.2,CGNC:12558	ubiquitin protein ligase E3A, transcript variant X3			ko04120	Ubiquitin mediated proteolysis
gga-miR-12207-3p	XM_015277771.2	165	-30.69	165	-30.69	14403	21	3649	348	UBE3A	GeneID:418686,Genbank:XM_015277771.2,CGNC:12558	ubiquitin protein ligase E3A, transcript variant X4			ko04120	Ubiquitin mediated proteolysis
gga-miR-12207-3p	XM_015277791.2	162	-32.24	162	-32.24	14421	21	14066	11574	AFF3	GeneID:418705,Genbank:XM_015277791.2,CGNC:15708	AF4/FMR2 family member 3, transcript variant X1
gga-miR-12207-3p	XM_015277855.2	154	-30.98	154	-30.98	14478	21	6454	1147	COL4A2	GeneID:418752,Genbank:XM_015277855.2,CGNC:12638	collagen type IV alpha 2 chain, transcript variant X2	GO:0001525,GO:0005201,GO:0005576,GO:0005587,GO:0005604,GO:0005615,GO:0006351,GO:0007568,GO:0014823,GO:0016525,GO:0031012,GO:0035987,GO:0038063,GO:0071560	angiogenesis|extracellular matrix structural constituent|extracellular region|collagen type IV trimer|basement membrane|extracellular space|transcription, DNA-templated|aging|response to activity|negative regulation of angiogenesis|extracellular matrix|endodermal cell differentiation|collagen-activated tyrosine kinase receptor signaling pathway|cellular response to transforming growth factor beta…	ko04974,ko04151,ko04512,ko04510	Protein digestion and absorption|PI3K-Akt signaling pathway|ECM-receptor interaction|Focal adhesion
gga-miR-12207-3p	XM_015277856.2	154	-30.98	154	-30.98	14479	21	6510	1110	COL4A2	GeneID:418752,Genbank:XM_015277856.2,CGNC:12638	collagen type IV alpha 2 chain, transcript variant X1	GO:0001525,GO:0005201,GO:0005576,GO:0005587,GO:0005604,GO:0005615,GO:0006351,GO:0007568,GO:0014823,GO:0016525,GO:0031012,GO:0035987,GO:0038063,GO:0071560	angiogenesis|extracellular matrix structural constituent|extracellular region|collagen type IV trimer|basement membrane|extracellular space|transcription, DNA-templated|aging|response to activity|negative regulation of angiogenesis|extracellular matrix|endodermal cell differentiation|collagen-activated tyrosine kinase receptor signaling pathway|cellular response to transforming growth factor beta…	ko04974,ko04151,ko04512,ko04510	Protein digestion and absorption|PI3K-Akt signaling pathway|ECM-receptor interaction|Focal adhesion
gga-miR-12207-3p	XM_015277857.2	154	-30.98	154	-30.98	14480	21	6317	917	COL4A2	GeneID:418752,Genbank:XM_015277857.2,CGNC:12638	collagen type IV alpha 2 chain, transcript variant X3	GO:0001525,GO:0005201,GO:0005576,GO:0005587,GO:0005604,GO:0005615,GO:0006351,GO:0007568,GO:0014823,GO:0016525,GO:0031012,GO:0035987,GO:0038063,GO:0071560	angiogenesis|extracellular matrix structural constituent|extracellular region|collagen type IV trimer|basement membrane|extracellular space|transcription, DNA-templated|aging|response to activity|negative regulation of angiogenesis|extracellular matrix|endodermal cell differentiation|collagen-activated tyrosine kinase receptor signaling pathway|cellular response to transforming growth factor beta…	ko04974,ko04151,ko04512,ko04510	Protein digestion and absorption|PI3K-Akt signaling pathway|ECM-receptor interaction|Focal adhesion
gga-miR-12207-3p	XM_015277858.2	154	-30.98	154	-30.98	14481	21	4614	1230	COL4A2	GeneID:418752,Genbank:XM_015277858.2,CGNC:12638	collagen type IV alpha 2 chain, transcript variant X4	GO:0005201,GO:0005576,GO:0005587,GO:0005788,GO:0007155,GO:0030198,GO:0030574	extracellular matrix structural constituent|extracellular region|collagen type IV trimer|endoplasmic reticulum lumen|cell adhesion|extracellular matrix organization|collagen catabolic process	ko04974,ko04151,ko04512,ko04510	Protein digestion and absorption|PI3K-Akt signaling pathway|ECM-receptor interaction|Focal adhesion
gga-miR-12207-3p	XM_015277873.2	169	-30.82	169	-30.82	14491	21	4574	280	NAXD	GeneID:418755,Genbank:XM_015277873.2,CGNC:50844	NAD(P)HX dehydratase, transcript variant X1	GO:0005524,GO:0005759,GO:0034356,GO:0047453,GO:0052855	ATP binding|mitochondrial matrix|NAD biosynthesis via nicotinamide riboside salvage pathway|ATP-dependent NAD(P)H-hydrate dehydratase activity|ADP-dependent NAD(P)H-hydrate dehydratase activity
gga-miR-12207-3p	XM_015277883.2	168	-37.61	168	-37.61	14499	21	6296	4135	IRS2	GeneID:101749060,Genbank:XM_015277883.2,CGNC:68535	insulin receptor substrate 2, transcript variant X2	GO:0002053,GO:0002903,GO:0004871,GO:0005158,GO:0005829,GO:0005886,GO:0007420,GO:0008283,GO:0008284,GO:0008286,GO:0009749,GO:0010748,GO:0010907,GO:0019216,GO:0019901,GO:0019903,GO:0019904,GO:0030335,GO:0030879,GO:0030890,GO:0032000,GO:0032024,GO:0032869,GO:0033673,GO:0043234,GO:0043548,GO:0045725,GO:0046326,GO:0071333,GO:0071889	positive regulation of mesenchymal cell proliferation|negative regulation of B cell apoptotic process|signal transducer activity|insulin receptor binding|cytosol|plasma membrane|brain development|cell proliferation|positive regulation of cell proliferation|insulin receptor signaling pathway|response to glucose|negative regulation of plasma membrane long-chain fatty acid transport|positive regulat…	ko04923,ko04920,ko04211,ko04152,ko04910,ko04068,ko04022,ko04213	Regulation of lipolysis in adipocytes|Adipocytokine signaling pathway|Longevity regulating pathway|AMPK signaling pathway|Insulin signaling pathway|FoxO signaling pathway|cGMP-PKG signaling pathway|Longevity regulating pathway - multiple species
gga-miR-12207-3p	XM_015277884.2	168	-37.61	168	-37.61	14500	21	6338	4177	IRS2	GeneID:101749060,Genbank:XM_015277884.2,CGNC:68535	insulin receptor substrate 2, transcript variant X3	GO:0002053,GO:0002903,GO:0004871,GO:0005158,GO:0005829,GO:0005886,GO:0007420,GO:0008283,GO:0008284,GO:0008286,GO:0009749,GO:0010748,GO:0010907,GO:0019216,GO:0019901,GO:0019903,GO:0019904,GO:0030335,GO:0030879,GO:0030890,GO:0032000,GO:0032024,GO:0032869,GO:0033673,GO:0043234,GO:0043548,GO:0045725,GO:0046326,GO:0071333,GO:0071889	positive regulation of mesenchymal cell proliferation|negative regulation of B cell apoptotic process|signal transducer activity|insulin receptor binding|cytosol|plasma membrane|brain development|cell proliferation|positive regulation of cell proliferation|insulin receptor signaling pathway|response to glucose|negative regulation of plasma membrane long-chain fatty acid transport|positive regulat…	ko04923,ko04920,ko04211,ko04152,ko04910,ko04068,ko04022,ko04213	Regulation of lipolysis in adipocytes|Adipocytokine signaling pathway|Longevity regulating pathway|AMPK signaling pathway|Insulin signaling pathway|FoxO signaling pathway|cGMP-PKG signaling pathway|Longevity regulating pathway - multiple species
gga-miR-12207-3p	XM_015277935.2	162	-35.3	162	-35.3	14543	21	2202	1036	GATA6	GeneID:396390,Genbank:XM_015277935.2,CGNC:49785	GATA binding protein 6, transcript variant X1	GO:0000977,GO:0001085,GO:0001228,GO:0003682,GO:0005634,GO:0005667,GO:0008270,GO:0030154,GO:0030513,GO:0045893	RNA polymerase II regulatory region sequence-specific DNA binding|RNA polymerase II transcription factor binding|transcriptional activator activity, RNA polymerase II transcription regulatory region sequence-specific DNA binding|chromatin binding|nucleus|transcription factor complex|zinc ion binding|cell differentiation|positive regulation of BMP signaling pathway|positive regulation of transcrip…
gga-miR-12207-3p	XM_015277936.2	162	-35.3	162	-35.3	14544	21	1857	727	GATA6	GeneID:396390,Genbank:XM_015277936.2,CGNC:49785	GATA binding protein 6, transcript variant X2	GO:0000977,GO:0001085,GO:0001228,GO:0003682,GO:0005634,GO:0005667,GO:0008270,GO:0030154,GO:0030513,GO:0045893	RNA polymerase II regulatory region sequence-specific DNA binding|RNA polymerase II transcription factor binding|transcriptional activator activity, RNA polymerase II transcription regulatory region sequence-specific DNA binding|chromatin binding|nucleus|transcription factor complex|zinc ion binding|cell differentiation|positive regulation of BMP signaling pathway|positive regulation of transcrip…
gga-miR-12207-3p	XM_015277985.2	162	-33.52	162	-33.52	14579	21	5105	3776	CABYR	GeneID:107052002,Genbank:XM_015277985.2,CGNC:75008	calcium binding tyrosine phosphorylation regulated, transcript variant X1	GO:0005737,GO:0005856,GO:0031514,GO:0046872	cytoplasm|cytoskeleton|motile cilium|metal ion binding
gga-miR-12207-3p	XM_015278098.2	165	-33.54	165	-33.54	14673	21	4253	3962	EHBP1	GeneID:421282,Genbank:XM_015278098.2,CGNC:6763	EH domain binding protein 1, transcript variant X1	GO:0005768,GO:0005829,GO:0005886,GO:0006897,GO:0015031	endosome|cytosol|plasma membrane|endocytosis|protein transport
gga-miR-12207-3p	XM_015278099.2	165	-33.54	165	-33.54	14674	21	4687	4069	EHBP1	GeneID:421282,Genbank:XM_015278099.2,CGNC:6763	EH domain binding protein 1, transcript variant X2	GO:0005768,GO:0005829,GO:0005886,GO:0006897,GO:0015031	endosome|cytosol|plasma membrane|endocytosis|protein transport
gga-miR-12207-3p	XM_015278100.2	165	-33.54	165	-33.54	14675	21	4356	4065	EHBP1	GeneID:421282,Genbank:XM_015278100.2,CGNC:6763	EH domain binding protein 1, transcript variant X3	GO:0005768,GO:0005829,GO:0005886,GO:0006897,GO:0015031	endosome|cytosol|plasma membrane|endocytosis|protein transport
gga-miR-12207-3p	XM_015278101.2	165	-33.54	165	-33.54	14676	21	4358	4067	EHBP1	GeneID:421282,Genbank:XM_015278101.2,CGNC:6763	EH domain binding protein 1, transcript variant X4	GO:0005768,GO:0005829,GO:0005886,GO:0006897,GO:0015031	endosome|cytosol|plasma membrane|endocytosis|protein transport
gga-miR-12207-3p	XM_015278102.2	165	-33.54	165	-33.54	14677	21	4359	4068	EHBP1	GeneID:421282,Genbank:XM_015278102.2,CGNC:6763	EH domain binding protein 1, transcript variant X5	GO:0005768,GO:0005829,GO:0005886,GO:0006897,GO:0015031	endosome|cytosol|plasma membrane|endocytosis|protein transport
gga-miR-12207-3p	XM_015278103.2	165	-33.54	165	-33.54	14678	21	4354	4063	EHBP1	GeneID:421282,Genbank:XM_015278103.2,CGNC:6763	EH domain binding protein 1, transcript variant X6	GO:0005768,GO:0005829,GO:0005886,GO:0006897,GO:0015031	endosome|cytosol|plasma membrane|endocytosis|protein transport
gga-miR-12207-3p	XM_015278104.2	165	-33.54	165	-33.54	14679	21	4253	3962	EHBP1	GeneID:421282,Genbank:XM_015278104.2,CGNC:6763	EH domain binding protein 1, transcript variant X8	GO:0005768,GO:0005829,GO:0005886,GO:0006897,GO:0015031	endosome|cytosol|plasma membrane|endocytosis|protein transport
gga-miR-12207-3p	XM_015278105.2	165	-33.54	165	-33.54	14680	21	4247	3956	EHBP1	GeneID:421282,Genbank:XM_015278105.2,CGNC:6763	EH domain binding protein 1, transcript variant X9	GO:0005768,GO:0005829,GO:0005886,GO:0006897,GO:0015031	endosome|cytosol|plasma membrane|endocytosis|protein transport
gga-miR-12207-3p	XM_015278106.2	165	-33.54	165	-33.54	14681	21	4243	3952	EHBP1	GeneID:421282,Genbank:XM_015278106.2,CGNC:6763	EH domain binding protein 1, transcript variant X10	GO:0005768,GO:0005829,GO:0005886,GO:0006897,GO:0015031	endosome|cytosol|plasma membrane|endocytosis|protein transport
gga-miR-12207-3p	XM_015278107.2	165	-33.54	165	-33.54	14682	21	4239	3948	EHBP1	GeneID:421282,Genbank:XM_015278107.2,CGNC:6763	EH domain binding protein 1, transcript variant X11	GO:0005768,GO:0005829,GO:0005886,GO:0006897,GO:0015031	endosome|cytosol|plasma membrane|endocytosis|protein transport
gga-miR-12207-3p	XM_015278108.2	165	-33.54	165	-33.54	14683	21	4241	3950	EHBP1	GeneID:421282,Genbank:XM_015278108.2,CGNC:6763	EH domain binding protein 1, transcript variant X12	GO:0005768,GO:0005829,GO:0005886,GO:0006897,GO:0015031	endosome|cytosol|plasma membrane|endocytosis|protein transport
gga-miR-12207-3p	XM_015278109.2	165	-33.54	165	-33.54	14684	21	4131	3840	EHBP1	GeneID:421282,Genbank:XM_015278109.2,CGNC:6763	EH domain binding protein 1, transcript variant X14	GO:0005768,GO:0005829,GO:0005886,GO:0006897,GO:0015031	endosome|cytosol|plasma membrane|endocytosis|protein transport
gga-miR-12207-3p	XM_015278110.2	165	-33.54	165	-33.54	14685	21	4129	3838	EHBP1	GeneID:421282,Genbank:XM_015278110.2,CGNC:6763	EH domain binding protein 1, transcript variant X15	GO:0005768,GO:0005829,GO:0005886,GO:0006897,GO:0015031	endosome|cytosol|plasma membrane|endocytosis|protein transport
gga-miR-12207-3p	XM_015278189.2	158	-32.39	158	-32.39	14747	21	16926	6512	TENM1	GeneID:395668,Genbank:XM_015278189.2,CGNC:49426	teneurin transmembrane protein 1, transcript variant X1	GO:0000902,GO:0005634,GO:0005737,GO:0005783,GO:0005794,GO:0005856,GO:0005886,GO:0005887,GO:0006351,GO:0006359,GO:0007157,GO:0007218,GO:0016363,GO:0016607,GO:0030838,GO:0033138,GO:0042803,GO:0043005,GO:0043406,GO:0046982,GO:0048471,GO:0048666,GO:0050839,GO:0051491,GO:0090316	cell morphogenesis|nucleus|cytoplasm|endoplasmic reticulum|Golgi apparatus|cytoskeleton|plasma membrane|integral component of plasma membrane|transcription, DNA-templated|regulation of transcription from RNA polymerase III promoter|heterophilic cell-cell adhesion via plasma membrane cell adhesion molecules|neuropeptide signaling pathway|nuclear matrix|nuclear speck|positive regulation of actin fi…
gga-miR-12207-3p	XM_015278190.2	158	-32.39	158	-32.39	14748	21	16923	6509	TENM1	GeneID:395668,Genbank:XM_015278190.2,CGNC:49426	teneurin transmembrane protein 1, transcript variant X2	GO:0000902,GO:0005634,GO:0005737,GO:0005783,GO:0005794,GO:0005856,GO:0005886,GO:0005887,GO:0006351,GO:0006359,GO:0007157,GO:0007218,GO:0016363,GO:0016607,GO:0030838,GO:0033138,GO:0042803,GO:0043005,GO:0043406,GO:0046982,GO:0048471,GO:0048666,GO:0050839,GO:0051491,GO:0090316	cell morphogenesis|nucleus|cytoplasm|endoplasmic reticulum|Golgi apparatus|cytoskeleton|plasma membrane|integral component of plasma membrane|transcription, DNA-templated|regulation of transcription from RNA polymerase III promoter|heterophilic cell-cell adhesion via plasma membrane cell adhesion molecules|neuropeptide signaling pathway|nuclear matrix|nuclear speck|positive regulation of actin fi…
gga-miR-12207-3p	XM_015278191.2	158	-32.39	158	-32.39	14749	21	16902	6488	TENM1	GeneID:395668,Genbank:XM_015278191.2,CGNC:49426	teneurin transmembrane protein 1, transcript variant X3	GO:0000902,GO:0005634,GO:0005737,GO:0005783,GO:0005794,GO:0005856,GO:0005886,GO:0005887,GO:0006351,GO:0006359,GO:0007157,GO:0007218,GO:0016363,GO:0016607,GO:0030838,GO:0033138,GO:0042803,GO:0043005,GO:0043406,GO:0046982,GO:0048471,GO:0048666,GO:0050839,GO:0051491,GO:0090316	cell morphogenesis|nucleus|cytoplasm|endoplasmic reticulum|Golgi apparatus|cytoskeleton|plasma membrane|integral component of plasma membrane|transcription, DNA-templated|regulation of transcription from RNA polymerase III promoter|heterophilic cell-cell adhesion via plasma membrane cell adhesion molecules|neuropeptide signaling pathway|nuclear matrix|nuclear speck|positive regulation of actin fi…
gga-miR-12207-3p	XM_015278199.2	177	-36.41	177	-36.41	14755	21	1475	1342	CCNB3	GeneID:396167,Genbank:XM_015278199.2,CGNC:49683	cyclin B3, transcript variant X1	GO:0000079,GO:0005634,GO:0007049,GO:0010389,GO:0019901,GO:0051301	regulation of cyclin-dependent protein serine/threonine kinase activity|nucleus|cell cycle|regulation of G2/M transition of mitotic cell cycle|protein kinase binding|cell division	ko04068,ko04914,ko04115,ko04110	FoxO signaling pathway|Progesterone-mediated oocyte maturation|p53 signaling pathway|Cell cycle
gga-miR-12207-3p	XM_015278200.2	177	-36.41	177	-36.41	14756	21	1482	1349	CCNB3	GeneID:396167,Genbank:XM_015278200.2,CGNC:49683	cyclin B3, transcript variant X2	GO:0000079,GO:0005634,GO:0007049,GO:0010389,GO:0019901,GO:0051301	regulation of cyclin-dependent protein serine/threonine kinase activity|nucleus|cell cycle|regulation of G2/M transition of mitotic cell cycle|protein kinase binding|cell division	ko04068,ko04914,ko04115,ko04110	FoxO signaling pathway|Progesterone-mediated oocyte maturation|p53 signaling pathway|Cell cycle
gga-miR-12207-3p	XM_015278226.2	169	-32.04	169	-32.04	14777	21	4476	2860	RHOGL	GeneID:422207,Genbank:XM_015278226.2,CGNC:4080	rho-related GTP-binding protein RhoG-like, transcript variant X5	GO:0003924,GO:0005525,GO:0005789,GO:0005829,GO:0005886,GO:0005925,GO:0007186,GO:0007266,GO:0008284,GO:0016601,GO:0030036,GO:0030168,GO:0030667,GO:0043312,GO:0045893,GO:0051056,GO:0060326,GO:0070062,GO:0090630,GO:1900027,GO:1903078	GTPase activity|GTP binding|endoplasmic reticulum membrane|cytosol|plasma membrane|focal adhesion|G-protein coupled receptor signaling pathway|Rho protein signal transduction|positive regulation of cell proliferation|Rac protein signal transduction|actin cytoskeleton organization|platelet activation|secretory granule membrane|neutrophil degranulation|positive regulation of transcription, DNA-temp…
gga-miR-12207-3p	XM_015278227.2	169	-32.04	169	-32.04	14778	21	4574	2958	RHOGL	GeneID:422207,Genbank:XM_015278227.2,CGNC:4080	rho-related GTP-binding protein RhoG-like, transcript variant X6	GO:0003924,GO:0005525,GO:0005789,GO:0005829,GO:0005886,GO:0005925,GO:0007186,GO:0007266,GO:0008284,GO:0016601,GO:0030036,GO:0030168,GO:0030667,GO:0043312,GO:0045893,GO:0051056,GO:0060326,GO:0070062,GO:0090630,GO:1900027,GO:1903078	GTPase activity|GTP binding|endoplasmic reticulum membrane|cytosol|plasma membrane|focal adhesion|G-protein coupled receptor signaling pathway|Rho protein signal transduction|positive regulation of cell proliferation|Rac protein signal transduction|actin cytoskeleton organization|platelet activation|secretory granule membrane|neutrophil degranulation|positive regulation of transcription, DNA-temp…
gga-miR-12207-3p	XM_015278244.2	166	-37.99	166	-37.99	14792	21	3514	312	STK26	GeneID:422231,Genbank:XM_015278244.2,CGNC:51666	serine/threonine protein kinase 26, transcript variant X1	GO:0000139,GO:0000287,GO:0004672,GO:0005524,GO:0005737,GO:0005794,GO:0005798,GO:0005829,GO:0006468,GO:0007346,GO:0008349,GO:0009267,GO:0012506,GO:0016020,GO:0016324,GO:0030033,GO:0030336,GO:0031098,GO:0042542,GO:0042802,GO:0042803,GO:0042981,GO:0046777,GO:0048471,GO:0048812,GO:0070062,GO:0071944,GO:0097194,GO:1903205	Golgi membrane|magnesium ion binding|protein kinase activity|ATP binding|cytoplasm|Golgi apparatus|Golgi-associated vesicle|cytosol|protein phosphorylation|regulation of mitotic cell cycle|MAP kinase kinase kinase kinase activity|cellular response to starvation|vesicle membrane|membrane|apical plasma membrane|microvillus assembly|negative regulation of cell migration|stress-activated protein kina…
gga-miR-12207-3p	XM_015278245.2	166	-33.93	166	-33.93	14793	21	9804	5740	MBNL3	GeneID:422233,Genbank:XM_015278245.2,CGNC:51668	muscleblind like splicing regulator 3, transcript variant X4	GO:0003723,GO:0005634,GO:0005737,GO:0006397,GO:0007275,GO:0008380,GO:0043484,GO:0045662,GO:0046872	RNA binding|nucleus|cytoplasm|mRNA processing|multicellular organism development|RNA splicing|regulation of RNA splicing|negative regulation of myoblast differentiation|metal ion binding
gga-miR-12207-3p	XM_015278246.2	166	-33.93	166	-33.93	14794	21	10433	6369	MBNL3	GeneID:422233,Genbank:XM_015278246.2,CGNC:51668	muscleblind like splicing regulator 3, transcript variant X5	GO:0003723,GO:0005634,GO:0005737,GO:0006397,GO:0007275,GO:0008380,GO:0043484,GO:0045662,GO:0046872	RNA binding|nucleus|cytoplasm|mRNA processing|multicellular organism development|RNA splicing|regulation of RNA splicing|negative regulation of myoblast differentiation|metal ion binding
gga-miR-12207-3p	XM_015278247.2	166	-33.93	166	-33.93	14795	21	9641	5577	MBNL3	GeneID:422233,Genbank:XM_015278247.2,CGNC:51668	muscleblind like splicing regulator 3, transcript variant X3	GO:0003723,GO:0005634,GO:0005737,GO:0006397,GO:0007275,GO:0008380,GO:0043484,GO:0045662,GO:0046872	RNA binding|nucleus|cytoplasm|mRNA processing|multicellular organism development|RNA splicing|regulation of RNA splicing|negative regulation of myoblast differentiation|metal ion binding
gga-miR-12207-3p	XM_015278248.2	166	-33.93	166	-33.93	14796	21	9678	5614	MBNL3	GeneID:422233,Genbank:XM_015278248.2,CGNC:51668	muscleblind like splicing regulator 3, transcript variant X2	GO:0003723,GO:0005634,GO:0005737,GO:0006397,GO:0007275,GO:0008380,GO:0043484,GO:0045662,GO:0046872	RNA binding|nucleus|cytoplasm|mRNA processing|multicellular organism development|RNA splicing|regulation of RNA splicing|negative regulation of myoblast differentiation|metal ion binding
gga-miR-12207-3p	XM_015278249.2	166	-33.93	166	-33.93	14797	21	10003	5939	MBNL3	GeneID:422233,Genbank:XM_015278249.2,CGNC:51668	muscleblind like splicing regulator 3, transcript variant X1	GO:0003723,GO:0005634,GO:0005737,GO:0006397,GO:0007275,GO:0008380,GO:0043484,GO:0045662,GO:0046872	RNA binding|nucleus|cytoplasm|mRNA processing|multicellular organism development|RNA splicing|regulation of RNA splicing|negative regulation of myoblast differentiation|metal ion binding
gga-miR-12207-3p	XM_015278251.2	166	-33.93	166	-33.93	14798	21	9601	5537	MBNL3	GeneID:422233,Genbank:XM_015278251.2,CGNC:51668	muscleblind like splicing regulator 3, transcript variant X7	GO:0003723,GO:0005634,GO:0005737,GO:0006397,GO:0007275,GO:0008380,GO:0043484,GO:0045662,GO:0046872	RNA binding|nucleus|cytoplasm|mRNA processing|multicellular organism development|RNA splicing|regulation of RNA splicing|negative regulation of myoblast differentiation|metal ion binding
gga-miR-12207-3p	XM_015278253.2	166	-33.93	166	-33.93	14799	21	9417	5353	MBNL3	GeneID:422233,Genbank:XM_015278253.2,CGNC:51668	muscleblind like splicing regulator 3, transcript variant X10	GO:0003723,GO:0005634,GO:0005737,GO:0006397,GO:0007275,GO:0008380,GO:0043484,GO:0045662,GO:0046872	RNA binding|nucleus|cytoplasm|mRNA processing|multicellular organism development|RNA splicing|regulation of RNA splicing|negative regulation of myoblast differentiation|metal ion binding
gga-miR-12207-3p	XM_015278254.2	166	-33.93	166	-33.93	14800	21	8582	4518	MBNL3	GeneID:422233,Genbank:XM_015278254.2,CGNC:51668	muscleblind like splicing regulator 3, transcript variant X12	GO:0003723,GO:0005634,GO:0005737,GO:0006397,GO:0007275,GO:0008380,GO:0043484,GO:0045662,GO:0046872	RNA binding|nucleus|cytoplasm|mRNA processing|multicellular organism development|RNA splicing|regulation of RNA splicing|negative regulation of myoblast differentiation|metal ion binding
gga-miR-12207-3p	XM_015278255.2	166	-33.93	166	-33.93	14801	21	8771	4707	MBNL3	GeneID:422233,Genbank:XM_015278255.2,CGNC:51668	muscleblind like splicing regulator 3, transcript variant X14	GO:0003723,GO:0005634,GO:0005737,GO:0006397,GO:0007275,GO:0008380,GO:0043484,GO:0045662,GO:0046872	RNA binding|nucleus|cytoplasm|mRNA processing|multicellular organism development|RNA splicing|regulation of RNA splicing|negative regulation of myoblast differentiation|metal ion binding
gga-miR-12207-3p	XM_015278256.2	166	-33.93	166	-33.93	14802	21	8585	4521	MBNL3	GeneID:422233,Genbank:XM_015278256.2,CGNC:51668	muscleblind like splicing regulator 3, transcript variant X15	GO:0003723,GO:0005634,GO:0005737,GO:0006397,GO:0007275,GO:0008380,GO:0043484,GO:0045662,GO:0046872	RNA binding|nucleus|cytoplasm|mRNA processing|multicellular organism development|RNA splicing|regulation of RNA splicing|negative regulation of myoblast differentiation|metal ion binding
gga-miR-12207-3p	XM_015278257.2	166	-33.93	166	-33.93	14803	21	8665	4601	MBNL3	GeneID:422233,Genbank:XM_015278257.2,CGNC:51668	muscleblind like splicing regulator 3, transcript variant X17	GO:0003723,GO:0005634,GO:0005737,GO:0006397,GO:0007275,GO:0008380,GO:0043484,GO:0045662,GO:0046872	RNA binding|nucleus|cytoplasm|mRNA processing|multicellular organism development|RNA splicing|regulation of RNA splicing|negative regulation of myoblast differentiation|metal ion binding
gga-miR-12207-3p	XM_015278258.2	166	-33.93	166	-33.93	14804	21	8585	4521	MBNL3	GeneID:422233,Genbank:XM_015278258.2,CGNC:51668	muscleblind like splicing regulator 3, transcript variant X16	GO:0003723,GO:0005634,GO:0005737,GO:0006397,GO:0007275,GO:0008380,GO:0043484,GO:0045662,GO:0046872	RNA binding|nucleus|cytoplasm|mRNA processing|multicellular organism development|RNA splicing|regulation of RNA splicing|negative regulation of myoblast differentiation|metal ion binding
gga-miR-12207-3p	XM_015278269.1	155	-30.31	155	-30.31	14810	21	3190	2105	NOX1	GeneID:422257,Genbank:XM_015278269.1,CGNC:5065	NADPH oxidase 1, transcript variant X1	GO:0001525,GO:0003081,GO:0005769,GO:0005886,GO:0006739,GO:0006801,GO:0006954,GO:0007165,GO:0008217,GO:0008284,GO:0010575,GO:0015992,GO:0016021,GO:0016175,GO:0016477,GO:0030054,GO:0030171,GO:0030198,GO:0034765,GO:0042554,GO:0042743,GO:0043020,GO:0045726,GO:0045730,GO:0046330,GO:0046872,GO:0048365,GO:0048661,GO:0050661,GO:0051454,GO:0055114,GO:0071438,GO:0071455,GO:0072592,GO:1902177,GO:1990451	angiogenesis|regulation of systemic arterial blood pressure by renin-angiotensin|early endosome|plasma membrane|NADP metabolic process|superoxide metabolic process|inflammatory response|signal transduction|regulation of blood pressure|positive regulation of cell proliferation|positive regulation of vascular endothelial growth factor production|proton transport|integral component of membrane|super…	ko04670,ko04066,ko04380,ko04145	Leukocyte transendothelial migration|HIF-1 signaling pathway|Osteoclast differentiation|Phagosome
gga-miR-12207-3p	XM_015278270.2	155	-30.31	155	-30.31	14811	21	3148	2063	NOX1	GeneID:422257,Genbank:XM_015278270.2,CGNC:5065	NADPH oxidase 1, transcript variant X2	GO:0001525,GO:0003081,GO:0005769,GO:0005886,GO:0006739,GO:0006801,GO:0006954,GO:0007165,GO:0008217,GO:0008284,GO:0010575,GO:0015992,GO:0016021,GO:0016175,GO:0016477,GO:0030054,GO:0030171,GO:0030198,GO:0034765,GO:0042554,GO:0042743,GO:0043020,GO:0045726,GO:0045730,GO:0046330,GO:0046872,GO:0048365,GO:0048661,GO:0050661,GO:0051454,GO:0055114,GO:0071438,GO:0071455,GO:0072592,GO:1902177,GO:1990451	angiogenesis|regulation of systemic arterial blood pressure by renin-angiotensin|early endosome|plasma membrane|NADP metabolic process|superoxide metabolic process|inflammatory response|signal transduction|regulation of blood pressure|positive regulation of cell proliferation|positive regulation of vascular endothelial growth factor production|proton transport|integral component of membrane|super…	ko04670,ko04066,ko04380,ko04145	Leukocyte transendothelial migration|HIF-1 signaling pathway|Osteoclast differentiation|Phagosome
gga-miR-12207-3p	XM_015278271.2	155	-30.31	155	-30.31	14812	21	3052	1967	NOX1	GeneID:422257,Genbank:XM_015278271.2,CGNC:5065	NADPH oxidase 1, transcript variant X3	GO:0001525,GO:0003081,GO:0005769,GO:0005886,GO:0006739,GO:0006801,GO:0006954,GO:0007165,GO:0008217,GO:0008284,GO:0010575,GO:0015992,GO:0016021,GO:0016175,GO:0016477,GO:0030054,GO:0030171,GO:0030198,GO:0034765,GO:0042554,GO:0042743,GO:0043020,GO:0045726,GO:0045730,GO:0046330,GO:0046872,GO:0048365,GO:0048661,GO:0050661,GO:0051454,GO:0055114,GO:0071438,GO:0071455,GO:0072592,GO:1902177,GO:1990451	angiogenesis|regulation of systemic arterial blood pressure by renin-angiotensin|early endosome|plasma membrane|NADP metabolic process|superoxide metabolic process|inflammatory response|signal transduction|regulation of blood pressure|positive regulation of cell proliferation|positive regulation of vascular endothelial growth factor production|proton transport|integral component of membrane|super…	ko04670,ko04066,ko04380,ko04145	Leukocyte transendothelial migration|HIF-1 signaling pathway|Osteoclast differentiation|Phagosome
gga-miR-12207-3p	XM_015278272.1	155	-30.31	155	-30.31	14813	21	3046	2105	NOX1	GeneID:422257,Genbank:XM_015278272.1,CGNC:5065	NADPH oxidase 1, transcript variant X4	GO:0001525,GO:0003081,GO:0005769,GO:0005886,GO:0006739,GO:0006801,GO:0006954,GO:0007165,GO:0008217,GO:0008284,GO:0010575,GO:0015992,GO:0016021,GO:0016175,GO:0016477,GO:0030054,GO:0030171,GO:0030198,GO:0034765,GO:0042554,GO:0042743,GO:0043020,GO:0045726,GO:0045730,GO:0046330,GO:0046872,GO:0048365,GO:0048661,GO:0050661,GO:0051454,GO:0055114,GO:0071438,GO:0071455,GO:0072592,GO:1902177,GO:1990451	angiogenesis|regulation of systemic arterial blood pressure by renin-angiotensin|early endosome|plasma membrane|NADP metabolic process|superoxide metabolic process|inflammatory response|signal transduction|regulation of blood pressure|positive regulation of cell proliferation|positive regulation of vascular endothelial growth factor production|proton transport|integral component of membrane|super…	ko04670,ko04066,ko04380,ko04145	Leukocyte transendothelial migration|HIF-1 signaling pathway|Osteoclast differentiation|Phagosome
gga-miR-12207-3p	XM_015278273.2	155	-30.31	155	-30.31	14814	21	2165	1224	NOX1	GeneID:422257,Genbank:XM_015278273.2,CGNC:5065	NADPH oxidase 1, transcript variant X5	GO:0001525,GO:0003081,GO:0005769,GO:0005886,GO:0006739,GO:0006801,GO:0006954,GO:0007165,GO:0008217,GO:0008284,GO:0010575,GO:0015992,GO:0016021,GO:0016175,GO:0016477,GO:0030054,GO:0030171,GO:0030198,GO:0034765,GO:0042554,GO:0042743,GO:0043020,GO:0045726,GO:0045730,GO:0046330,GO:0046872,GO:0048365,GO:0048661,GO:0050661,GO:0051454,GO:0055114,GO:0071438,GO:0071455,GO:0072592,GO:1902177,GO:1990451	angiogenesis|regulation of systemic arterial blood pressure by renin-angiotensin|early endosome|plasma membrane|NADP metabolic process|superoxide metabolic process|inflammatory response|signal transduction|regulation of blood pressure|positive regulation of cell proliferation|positive regulation of vascular endothelial growth factor production|proton transport|integral component of membrane|super…	ko04670,ko04066,ko04380,ko04145	Leukocyte transendothelial migration|HIF-1 signaling pathway|Osteoclast differentiation|Phagosome
gga-miR-12207-3p	XM_015278277.1	164	-30.35	164	-30.35	14818	21	7713	5824	PCDH19	GeneID:422263,Genbank:XM_015278277.1,CGNC:51678	protocadherin 19, transcript variant X1	GO:0005509,GO:0005887,GO:0007155,GO:0007156,GO:0007267,GO:0007399,GO:0007420	calcium ion binding|integral component of plasma membrane|cell adhesion|homophilic cell adhesion via plasma membrane adhesion molecules|cell-cell signaling|nervous system development|brain development
gga-miR-12207-3p	XM_015278278.2	164	-30.35	164	-30.35	14819	21	7710	5821	PCDH19	GeneID:422263,Genbank:XM_015278278.2,CGNC:51678	protocadherin 19, transcript variant X2	GO:0005509,GO:0005887,GO:0007155,GO:0007156,GO:0007267,GO:0007399,GO:0007420	calcium ion binding|integral component of plasma membrane|cell adhesion|homophilic cell adhesion via plasma membrane adhesion molecules|cell-cell signaling|nervous system development|brain development
gga-miR-12207-3p	XM_015278317.2	160	-31.99	160	-31.99	14854	21	1391	228	TSC22D3	GeneID:768091,Genbank:XM_015278317.2,CGNC:15313	TSC22 domain family member 3, transcript variant X1	GO:0000122,GO:0003700,GO:0005634,GO:0005737,GO:0005829,GO:0006355,GO:0006970,GO:0034220,GO:0043426,GO:0048642,GO:0070236	negative regulation of transcription from RNA polymerase II promoter|DNA binding transcription factor activity|nucleus|cytoplasm|cytosol|regulation of transcription, DNA-templated|response to osmotic stress|ion transmembrane transport|MRF binding|negative regulation of skeletal muscle tissue development|negative regulation of activation-induced cell death of T cells
gga-miR-12207-3p	XM_015278333.2	150	-30.04	150	-30.04	14868	21	5954	3880	FAM155B	GeneID:769051,Genbank:XM_015278333.2,CGNC:14155	family with sequence similarity 155 member B	GO:0005886,GO:0016021,GO:0098703	plasma membrane|integral component of membrane|calcium ion import across plasma membrane
gga-miR-12207-3p	XM_015278346.2	157	-30.65	157	-30.65	14881	21	4477	1147	INPPL1	GeneID:428692,Genbank:XM_015278346.2,CGNC:3188	inositol polyphosphate phosphatase like 1	GO:0002376,GO:0003779,GO:0005829,GO:0005856,GO:0007155,GO:0016020,GO:0016787,GO:0030027,GO:0030175,GO:0030509,GO:0040037,GO:0046856,GO:0090024	immune system process|actin binding|cytosol|cytoskeleton|cell adhesion|membrane|hydrolase activity|lamellipodium|filopodium|BMP signaling pathway|negative regulation of fibroblast growth factor receptor signaling pathway|phosphatidylinositol dephosphorylation|negative regulation of neutrophil chemotaxis	ko04666,ko00562,ko04662,ko04070,ko04910	Fc gamma R-mediated phagocytosis|Inositol phosphate metabolism|B cell receptor signaling pathway|Phosphatidylinositol signaling system|Insulin signaling pathway
gga-miR-12207-3p	XM_015278369.2	169	-33.72	169	-33.72	14896	21	4305	49	NHSL2	GeneID:422133,Genbank:XM_015278369.2,CGNC:51629	NHS like 2, transcript variant X2	GO:0030154	cell differentiation
gga-miR-12207-3p	XM_015278370.2	169	-33.72	169	-33.72	14897	21	4222	47	NHSL2	GeneID:422133,Genbank:XM_015278370.2,CGNC:51629	NHS like 2, transcript variant X3	GO:0030154	cell differentiation
gga-miR-12207-3p	XM_015278392.2	161	-32.03	161	-32.03	14916	21	6320	667	DRP2	GeneID:422193,Genbank:XM_015278392.2,CGNC:3740	dystrophin related protein 2, transcript variant X1	GO:0007417,GO:0008270,GO:0014069,GO:0030054,GO:0030425,GO:0043204,GO:0045211,GO:0050808	central nervous system development|zinc ion binding|postsynaptic density|cell junction|dendrite|perikaryon|postsynaptic membrane|synapse organization
gga-miR-12207-3p	XM_015278393.2	161	-32.03	161	-32.03	14917	21	5808	669	DRP2	GeneID:422193,Genbank:XM_015278393.2,CGNC:3740	dystrophin related protein 2, transcript variant X2	GO:0007417,GO:0008270,GO:0014069,GO:0030054,GO:0030425,GO:0043204,GO:0045211,GO:0050808	central nervous system development|zinc ion binding|postsynaptic density|cell junction|dendrite|perikaryon|postsynaptic membrane|synapse organization
gga-miR-12207-3p	XM_015278402.2	155	-30.22	155	-30.22	14924	21	5626	5020	ZMYM3	GeneID:422209,Genbank:XM_015278402.2,CGNC:4122	zinc finger MYM-type containing 3, transcript variant X1	GO:0000981,GO:0003677,GO:0005654,GO:0005737,GO:0007010,GO:0007275,GO:0008270,GO:0022604	RNA polymerase II transcription factor activity, sequence-specific DNA binding|DNA binding|nucleoplasm|cytoplasm|cytoskeleton organization|multicellular organism development|zinc ion binding|regulation of cell morphogenesis
gga-miR-12207-3p	XM_015278403.2	155	-30.22	155	-30.22	14925	21	5653	5047	ZMYM3	GeneID:422209,Genbank:XM_015278403.2,CGNC:4122	zinc finger MYM-type containing 3, transcript variant X2	GO:0000981,GO:0003677,GO:0005654,GO:0005737,GO:0007010,GO:0007275,GO:0008270,GO:0022604	RNA polymerase II transcription factor activity, sequence-specific DNA binding|DNA binding|nucleoplasm|cytoplasm|cytoskeleton organization|multicellular organism development|zinc ion binding|regulation of cell morphogenesis
gga-miR-12207-3p	XM_015278405.2	155	-30.22	155	-30.22	14927	21	7450	6844	ZMYM3	GeneID:422209,Genbank:XM_015278405.2,CGNC:4122	zinc finger MYM-type containing 3, transcript variant X3	GO:0000981,GO:0003677,GO:0005654,GO:0005737,GO:0007010,GO:0007275,GO:0008270,GO:0022604	RNA polymerase II transcription factor activity, sequence-specific DNA binding|DNA binding|nucleoplasm|cytoplasm|cytoskeleton organization|multicellular organism development|zinc ion binding|regulation of cell morphogenesis
gga-miR-12207-3p	XM_015278406.2	155	-30.22	155	-30.22	14928	21	5622	5016	ZMYM3	GeneID:422209,Genbank:XM_015278406.2,CGNC:4122	zinc finger MYM-type containing 3, transcript variant X4	GO:0000981,GO:0003677,GO:0005654,GO:0005737,GO:0007010,GO:0007275,GO:0008270,GO:0022604	RNA polymerase II transcription factor activity, sequence-specific DNA binding|DNA binding|nucleoplasm|cytoplasm|cytoskeleton organization|multicellular organism development|zinc ion binding|regulation of cell morphogenesis
gga-miR-12207-3p	XM_015278407.2	155	-30.22	155	-30.22	14929	21	5287	4681	ZMYM3	GeneID:422209,Genbank:XM_015278407.2,CGNC:4122	zinc finger MYM-type containing 3, transcript variant X5	GO:0000981,GO:0003677,GO:0005654,GO:0005737,GO:0007010,GO:0007275,GO:0008270,GO:0022604	RNA polymerase II transcription factor activity, sequence-specific DNA binding|DNA binding|nucleoplasm|cytoplasm|cytoskeleton organization|multicellular organism development|zinc ion binding|regulation of cell morphogenesis
gga-miR-12207-3p	XM_015278412.2	152	-31	152	-31	14934	21	5048	3423	DLG3	GeneID:428706,Genbank:XM_015278412.2,CGNC:4343	discs large MAGUK scaffold protein 3, transcript variant X1	GO:0001736,GO:0004385,GO:0005615,GO:0005737,GO:0005886,GO:0005911,GO:0005923,GO:0007268,GO:0007399,GO:0008022,GO:0010923,GO:0014069,GO:0016323,GO:0019900,GO:0019902,GO:0019903,GO:0019904,GO:0030165,GO:0030426,GO:0031625,GO:0032281,GO:0035255,GO:0043025,GO:0043113,GO:0043198,GO:0045197,GO:0045202,GO:0045211,GO:0061098,GO:0097120	establishment of planar polarity|guanylate kinase activity|extracellular space|cytoplasm|plasma membrane|cell-cell junction|bicellular tight junction|chemical synaptic transmission|nervous system development|protein C-terminus binding|negative regulation of phosphatase activity|postsynaptic density|basolateral plasma membrane|kinase binding|phosphatase binding|protein phosphatase binding|protein …	ko04390	Hippo signaling pathway
gga-miR-12207-3p	XM_015278415.2	152	-31	152	-31	14935	21	7285	5660	DLG3	GeneID:428706,Genbank:XM_015278415.2,CGNC:4343	discs large MAGUK scaffold protein 3, transcript variant X9	GO:0001736,GO:0004385,GO:0005737,GO:0005886,GO:0005911,GO:0005923,GO:0007268,GO:0007399,GO:0008022,GO:0010923,GO:0014069,GO:0016323,GO:0019900,GO:0019902,GO:0019903,GO:0030165,GO:0030426,GO:0031625,GO:0032281,GO:0035255,GO:0043025,GO:0043113,GO:0043198,GO:0045197,GO:0045211,GO:0061098,GO:0097120	establishment of planar polarity|guanylate kinase activity|cytoplasm|plasma membrane|cell-cell junction|bicellular tight junction|chemical synaptic transmission|nervous system development|protein C-terminus binding|negative regulation of phosphatase activity|postsynaptic density|basolateral plasma membrane|kinase binding|phosphatase binding|protein phosphatase binding|PDZ domain binding|growth co…	ko04390	Hippo signaling pathway
gga-miR-12207-3p	XM_015278417.2	152	-31	152	-31	14936	21	7465	5840	DLG3	GeneID:428706,Genbank:XM_015278417.2,CGNC:4343	discs large MAGUK scaffold protein 3, transcript variant X11	GO:0001736,GO:0004385,GO:0005737,GO:0005886,GO:0005911,GO:0005923,GO:0007268,GO:0007399,GO:0008022,GO:0010923,GO:0014069,GO:0016323,GO:0019900,GO:0019902,GO:0019903,GO:0030165,GO:0030426,GO:0031625,GO:0032281,GO:0035255,GO:0043025,GO:0043113,GO:0043198,GO:0045197,GO:0045211,GO:0061098,GO:0097120	establishment of planar polarity|guanylate kinase activity|cytoplasm|plasma membrane|cell-cell junction|bicellular tight junction|chemical synaptic transmission|nervous system development|protein C-terminus binding|negative regulation of phosphatase activity|postsynaptic density|basolateral plasma membrane|kinase binding|phosphatase binding|protein phosphatase binding|PDZ domain binding|growth co…	ko04390	Hippo signaling pathway
gga-miR-12207-3p	XM_015278418.2	152	-31	152	-31	14937	21	7423	5798	DLG3	GeneID:428706,Genbank:XM_015278418.2,CGNC:4343	discs large MAGUK scaffold protein 3, transcript variant X12	GO:0001736,GO:0004385,GO:0005737,GO:0005886,GO:0005911,GO:0005923,GO:0007268,GO:0007399,GO:0008022,GO:0010923,GO:0014069,GO:0016323,GO:0019900,GO:0019902,GO:0019903,GO:0030165,GO:0030426,GO:0031625,GO:0032281,GO:0035255,GO:0043025,GO:0043113,GO:0043198,GO:0045197,GO:0045211,GO:0061098,GO:0097120	establishment of planar polarity|guanylate kinase activity|cytoplasm|plasma membrane|cell-cell junction|bicellular tight junction|chemical synaptic transmission|nervous system development|protein C-terminus binding|negative regulation of phosphatase activity|postsynaptic density|basolateral plasma membrane|kinase binding|phosphatase binding|protein phosphatase binding|PDZ domain binding|growth co…	ko04390	Hippo signaling pathway
gga-miR-12207-3p	XM_015278419.2	152	-31	152	-31	14938	21	7369	5744	DLG3	GeneID:428706,Genbank:XM_015278419.2,CGNC:4343	discs large MAGUK scaffold protein 3, transcript variant X13	GO:0001736,GO:0004385,GO:0005615,GO:0005829,GO:0005886,GO:0005923,GO:0007268,GO:0007399,GO:0008022,GO:0008285,GO:0010923,GO:0014069,GO:0015276,GO:0016323,GO:0019900,GO:0019902,GO:0019903,GO:0030165,GO:0030426,GO:0031625,GO:0032281,GO:0035255,GO:0043025,GO:0043113,GO:0043198,GO:0045197,GO:0045211,GO:0061098,GO:0097120	establishment of planar polarity|guanylate kinase activity|extracellular space|cytosol|plasma membrane|bicellular tight junction|chemical synaptic transmission|nervous system development|protein C-terminus binding|negative regulation of cell proliferation|negative regulation of phosphatase activity|postsynaptic density|ligand-gated ion channel activity|basolateral plasma membrane|kinase binding|p…	ko04390	Hippo signaling pathway
gga-miR-12207-3p	XM_015278420.2	152	-31	152	-31	14939	21	4937	3312	DLG3	GeneID:428706,Genbank:XM_015278420.2,CGNC:4343	discs large MAGUK scaffold protein 3, transcript variant X14	GO:0001736,GO:0004385,GO:0005615,GO:0005737,GO:0005886,GO:0005911,GO:0005923,GO:0007268,GO:0007399,GO:0008022,GO:0010923,GO:0014069,GO:0016323,GO:0019900,GO:0019902,GO:0019903,GO:0019904,GO:0030165,GO:0030426,GO:0031625,GO:0032281,GO:0035255,GO:0043025,GO:0043113,GO:0043198,GO:0045197,GO:0045202,GO:0045211,GO:0061098,GO:0097120	establishment of planar polarity|guanylate kinase activity|extracellular space|cytoplasm|plasma membrane|cell-cell junction|bicellular tight junction|chemical synaptic transmission|nervous system development|protein C-terminus binding|negative regulation of phosphatase activity|postsynaptic density|basolateral plasma membrane|kinase binding|phosphatase binding|protein phosphatase binding|protein …	ko04390	Hippo signaling pathway
gga-miR-12207-3p	XM_015278421.2	152	-31	152	-31	14940	21	3576	1951	DLG3	GeneID:428706,Genbank:XM_015278421.2,CGNC:4343	discs large MAGUK scaffold protein 3, transcript variant X15	GO:0001736,GO:0004385,GO:0005615,GO:0005737,GO:0005886,GO:0005911,GO:0005923,GO:0007268,GO:0007399,GO:0008022,GO:0010923,GO:0014069,GO:0016323,GO:0019900,GO:0019902,GO:0019903,GO:0019904,GO:0030165,GO:0030426,GO:0031625,GO:0032281,GO:0035255,GO:0043025,GO:0043113,GO:0043198,GO:0045197,GO:0045202,GO:0045211,GO:0061098,GO:0097120	establishment of planar polarity|guanylate kinase activity|extracellular space|cytoplasm|plasma membrane|cell-cell junction|bicellular tight junction|chemical synaptic transmission|nervous system development|protein C-terminus binding|negative regulation of phosphatase activity|postsynaptic density|basolateral plasma membrane|kinase binding|phosphatase binding|protein phosphatase binding|protein …	ko04390	Hippo signaling pathway
gga-miR-12207-3p	XM_015278422.2	152	-31	152	-31	14941	21	3550	1925	DLG3	GeneID:428706,Genbank:XM_015278422.2,CGNC:4343	discs large MAGUK scaffold protein 3, transcript variant X16	GO:0001736,GO:0004385,GO:0005615,GO:0005737,GO:0005886,GO:0005911,GO:0005923,GO:0007268,GO:0007399,GO:0008022,GO:0010923,GO:0014069,GO:0016323,GO:0019900,GO:0019902,GO:0019903,GO:0019904,GO:0030165,GO:0030426,GO:0031625,GO:0032281,GO:0035255,GO:0043025,GO:0043113,GO:0043198,GO:0045197,GO:0045202,GO:0045211,GO:0061098,GO:0097120	establishment of planar polarity|guanylate kinase activity|extracellular space|cytoplasm|plasma membrane|cell-cell junction|bicellular tight junction|chemical synaptic transmission|nervous system development|protein C-terminus binding|negative regulation of phosphatase activity|postsynaptic density|basolateral plasma membrane|kinase binding|phosphatase binding|protein phosphatase binding|protein …	ko04390	Hippo signaling pathway
gga-miR-12207-3p	XM_015278428.2	155	-33.19	155	-33.19	14946	21	2820	2696	GDPD2	GeneID:422217,Genbank:XM_015278428.2,CGNC:4359	glycerophosphodiester phosphodiesterase domain containing 2, transcript variant X2	GO:0005737,GO:0005884,GO:0005886,GO:0006629,GO:0008889,GO:0016021,GO:0030027,GO:0045669,GO:0046872,GO:0047394,GO:0090527	cytoplasm|actin filament|plasma membrane|lipid metabolic process|glycerophosphodiester phosphodiesterase activity|integral component of membrane|lamellipodium|positive regulation of osteoblast differentiation|metal ion binding|glycerophosphoinositol inositolphosphodiesterase activity|actin filament reorganization
gga-miR-12207-3p	XM_015278429.2	155	-33.19	155	-33.19	14947	21	2956	2832	GDPD2	GeneID:422217,Genbank:XM_015278429.2,CGNC:4359	glycerophosphodiester phosphodiesterase domain containing 2, transcript variant X3	GO:0005737,GO:0005884,GO:0005886,GO:0006629,GO:0008889,GO:0016021,GO:0030027,GO:0045669,GO:0046872,GO:0047394,GO:0090527	cytoplasm|actin filament|plasma membrane|lipid metabolic process|glycerophosphodiester phosphodiesterase activity|integral component of membrane|lamellipodium|positive regulation of osteoblast differentiation|metal ion binding|glycerophosphoinositol inositolphosphodiesterase activity|actin filament reorganization
gga-miR-12207-3p	XM_015278430.2	171	-34.87	171	-34.87	14948	21	2158	1234	LOC101748744	GeneID:101748744,Genbank:XM_015278430.2,CGNC:68226	serine protease 23-like, transcript variant X2	GO:0004252,GO:0005615,GO:0005634	serine-type endopeptidase activity|extracellular space|nucleus
gga-miR-12207-3p	XM_015278433.2	162	-32.46	162	-32.46	14951	21	1937	1236	FYTTD1L	GeneID:422221,Genbank:XM_015278433.2,CGNC:51660	forty-two-three domain containing 1-like, transcript variant X2	GO:0003723,GO:0003729,GO:0005654,GO:0006406,GO:0016607	RNA binding|mRNA binding|nucleoplasm|mRNA export from nucleus|nuclear speck
gga-miR-12207-3p	XM_015278491.2	169	-35.55	169	-35.55	14983	21	4530	786	XKRX	GeneID:771005,Genbank:XM_015278491.2,CGNC:56434	XK related, X-linked, transcript variant X3	GO:0005886,GO:0016021	plasma membrane|integral component of membrane
gga-miR-12207-3p	XM_015278493.2	164	-31.47	164	-31.47	14985	21	2708	2140	SRPX2	GeneID:422261,Genbank:XM_015278493.2,CGNC:5130	sushi repeat containing protein, X-linked 2, transcript variant X1	GO:0001525,GO:0005102,GO:0005615,GO:0005737,GO:0009986,GO:0030054,GO:0036458,GO:0042325,GO:0042802,GO:0048870,GO:0051965,GO:0060076,GO:0090050,GO:0097060,GO:0098609	angiogenesis|receptor binding|extracellular space|cytoplasm|cell surface|cell junction|hepatocyte growth factor binding|regulation of phosphorylation|identical protein binding|cell motility|positive regulation of synapse assembly|excitatory synapse|positive regulation of cell migration involved in sprouting angiogenesis|synaptic membrane|cell-cell adhesion
gga-miR-12207-3p	XM_015278494.2	164	-31.47	164	-31.47	14986	21	3036	2468	SRPX2	GeneID:422261,Genbank:XM_015278494.2,CGNC:5130	sushi repeat containing protein, X-linked 2, transcript variant X2	GO:0001525,GO:0005102,GO:0005615,GO:0005737,GO:0009986,GO:0030054,GO:0036458,GO:0042325,GO:0042802,GO:0048870,GO:0051965,GO:0060076,GO:0090050,GO:0097060,GO:0098609	angiogenesis|receptor binding|extracellular space|cytoplasm|cell surface|cell junction|hepatocyte growth factor binding|regulation of phosphorylation|identical protein binding|cell motility|positive regulation of synapse assembly|excitatory synapse|positive regulation of cell migration involved in sprouting angiogenesis|synaptic membrane|cell-cell adhesion
gga-miR-12207-3p	XM_015278497.2	152	-31.29	152	-31.29	14989	21	7614	5891	STARD13	GeneID:418908,Genbank:XM_015278497.2,CGNC:12817	StAR related lipid transfer domain containing 13, transcript variant X2
gga-miR-12207-3p	XM_015278510.2	152	-31.29	152	-31.29	14992	21	6336	4613	STARD13	GeneID:418908,Genbank:XM_015278510.2,CGNC:12817	StAR related lipid transfer domain containing 13, transcript variant X4
gga-miR-12207-3p	XM_015278518.2	152	-31.29	152	-31.29	14999	21	6519	4796	STARD13	GeneID:418908,Genbank:XM_015278518.2,CGNC:12817	StAR related lipid transfer domain containing 13, transcript variant X6
gga-miR-12207-3p	XM_015278520.2	152	-31.29	152	-31.29	15001	21	6370	4647	STARD13	GeneID:418908,Genbank:XM_015278520.2,CGNC:12817	StAR related lipid transfer domain containing 13, transcript variant X7
gga-miR-12207-3p	XM_015278527.2	152	-31.29	152	-31.29	15006	21	6335	4612	STARD13	GeneID:418908,Genbank:XM_015278527.2,CGNC:12817	StAR related lipid transfer domain containing 13, transcript variant X8
gga-miR-12207-3p	XM_015278534.2	161	-33.4	161	-33.4	15010	21	6992	386	SLITRK4	GeneID:422287,Genbank:XM_015278534.2,CGNC:5472	SLIT and NTRK like family member 4, transcript variant X2	GO:0005886,GO:0007409,GO:0016021,GO:0051965	plasma membrane|axonogenesis|integral component of membrane|positive regulation of synapse assembly
gga-miR-12207-3p	XM_015278535.1	153	-30.17	153	-30.17	15011	21	7204	5805	GABRA3	GeneID:422289,Genbank:XM_015278535.1,CGNC:5495	gamma-aminobutyric acid type A receptor alpha3 subunit, transcript variant X3			ko04723,ko04727,ko04080,ko04742	Retrograde endocannabinoid signaling|GABAergic synapse|Neuroactive ligand-receptor interaction|Taste transduction
gga-miR-12207-3p	XM_015278536.2	166	-35.96	166	-35.96	15012	21	5168	746	CNGA2	GeneID:771609,Genbank:XM_015278536.2,CGNC:5504	cyclic nucleotide gated channel alpha 2, transcript variant X1	GO:0005216,GO:0005222,GO:0005223,GO:0005249,GO:0005516,GO:0005886,GO:0005887,GO:0007608,GO:0017071,GO:0030552,GO:0030553,GO:0043204,GO:0050896,GO:0051289,GO:0051290,GO:0051899	ion channel activity|intracellular cAMP activated cation channel activity|intracellular cGMP activated cation channel activity|voltage-gated potassium channel activity|calmodulin binding|plasma membrane|integral component of plasma membrane|sensory perception of smell|intracellular cyclic nucleotide activated cation channel complex|cAMP binding|cGMP binding|perikaryon|response to stimulus|protein…	ko04024,ko04740	cAMP signaling pathway|Olfactory transduction
gga-miR-12207-3p	XM_015278567.2	168	-33.38	168	-33.38	15036	21	1725	119	LOC101749773	GeneID:101749773,Genbank:XM_015278567.2,CGNC:69233	Krueppel-like factor 8-like, transcript variant X1	GO:0000122,GO:0000978,GO:0001078,GO:0003677,GO:0005654,GO:0005829,GO:0006351,GO:0016235,GO:0046872	negative regulation of transcription from RNA polymerase II promoter|RNA polymerase II proximal promoter sequence-specific DNA binding|transcriptional repressor activity, RNA polymerase II proximal promoter sequence-specific DNA binding|DNA binding|nucleoplasm|cytosol|transcription, DNA-templated|aggresome|metal ion binding
gga-miR-12207-3p	XM_015278571.2	159	-31.1	159	-31.1	15040	21	1485	10	RRAGA	GeneID:422311,Genbank:XM_015278571.2,CGNC:5717	Ras related GTP binding A, transcript variant X3	GO:0003924,GO:0005525,GO:0005634,GO:0005737,GO:0005764,GO:0005765,GO:0005829,GO:0006915,GO:0007050,GO:0008219,GO:0010507,GO:0016241,GO:0016567,GO:0019048,GO:0031625,GO:0032008,GO:0034198,GO:0034448,GO:0034613,GO:0042803,GO:0045919,GO:0046982,GO:0051219,GO:0071230,GO:1904263,GO:1990131	GTPase activity|GTP binding|nucleus|cytoplasm|lysosome|lysosomal membrane|cytosol|apoptotic process|cell cycle arrest|cell death|negative regulation of autophagy|regulation of macroautophagy|protein ubiquitination|modulation by virus of host morphology or physiology|ubiquitin protein ligase binding|positive regulation of TOR signaling|cellular response to amino acid starvation|EGO complex|cellula…	ko04150	mTOR signaling pathway
gga-miR-12207-3p	XM_015278585.2	151	-30.37	151	-30.37	15052	21	9282	2140	WASF3L	GeneID:422323,Genbank:XM_015278585.2,CGNC:51706	wiskott-Aldrich syndrome protein family member 3-like, transcript variant X1	GO:0003779,GO:0005737,GO:0005856,GO:0006461,GO:0007010,GO:0008360,GO:0014003,GO:0030027,GO:0030032,GO:0030041,GO:0031643,GO:0070062	actin binding|cytoplasm|cytoskeleton|protein complex assembly|cytoskeleton organization|regulation of cell shape|oligodendrocyte development|lamellipodium|lamellipodium assembly|actin filament polymerization|positive regulation of myelination|extracellular exosome	ko04666,ko04520	Fc gamma R-mediated phagocytosis|Adherens junction
gga-miR-12207-3p	XM_015278586.2	151	-30.37	151	-30.37	15053	21	9223	2081	WASF3L	GeneID:422323,Genbank:XM_015278586.2,CGNC:51706	wiskott-Aldrich syndrome protein family member 3-like, transcript variant X2	GO:0003779,GO:0005737,GO:0005856,GO:0006461,GO:0007010,GO:0008360,GO:0014003,GO:0030027,GO:0030032,GO:0030041,GO:0031643,GO:0070062	actin binding|cytoplasm|cytoskeleton|protein complex assembly|cytoskeleton organization|regulation of cell shape|oligodendrocyte development|lamellipodium|lamellipodium assembly|actin filament polymerization|positive regulation of myelination|extracellular exosome	ko04666,ko04520	Fc gamma R-mediated phagocytosis|Adherens junction
gga-miR-12207-3p	XM_015278587.2	166	-37.8	166	-37.8	15054	21	12607	1742	FRY	GeneID:418915,Genbank:XM_015278587.2,CGNC:12824	FRY microtubule binding protein, transcript variant X6	GO:0000902,GO:0000922,GO:0004857,GO:0005815,GO:0005938,GO:0030427,GO:0031175,GO:0090527,GO:1904428	cell morphogenesis|spindle pole|enzyme inhibitor activity|microtubule organizing center|cell cortex|site of polarized growth|neuron projection development|actin filament reorganization|negative regulation of tubulin deacetylation
gga-miR-12207-3p	XM_015278667.2	162	-32.94	162	-32.94	15117	21	4607	695	HK1	GeneID:373889,Genbank:XM_015278667.2,CGNC:3101	hexokinase 1, transcript variant X1			ko04066,ko04910,ko04973,ko00524,ko00052,ko01200,ko00051,ko00010,ko00520,ko00500,ko00521	HIF-1 signaling pathway|Insulin signaling pathway|Carbohydrate digestion and absorption|Neomycin, kanamycin and gentamicin biosynthesis|Galactose metabolism|Carbon metabolism|Fructose and mannose metabolism|Glycolysis / Gluconeogenesis|Amino sugar and nucleotide sugar metabolism|Starch and sucrose metabolism|Streptomycin biosynthesis
gga-miR-12207-3p	XM_015278690.2	163	-30.94	163	-30.94	15137	21	3284	56	ADAM8	GeneID:423672,Genbank:XM_015278690.2,CGNC:52023	ADAM metallopeptidase domain 8, transcript variant X1	GO:0000902,GO:0001525,GO:0002102,GO:0002523,GO:0002675,GO:0002693,GO:0004222,GO:0005178,GO:0005509,GO:0005737,GO:0005886,GO:0005887,GO:0006954,GO:0007160,GO:0008237,GO:0008270,GO:0009986,GO:0022407,GO:0032010,GO:0032127,GO:0033089,GO:0042581,GO:0043406,GO:0043524,GO:0043534,GO:0045089,GO:0045670,GO:0045780,GO:0045785,GO:0048247,GO:0048729,GO:0050729,GO:0050839,GO:0051044,GO:0051092,GO:0051897,GO:…	cell morphogenesis|angiogenesis|podosome|leukocyte migration involved in inflammatory response|positive regulation of acute inflammatory response|positive regulation of cellular extravasation|metalloendopeptidase activity|integrin binding|calcium ion binding|cytoplasm|plasma membrane|integral component of plasma membrane|inflammatory response|cell-matrix adhesion|metallopeptidase activity|zinc io…
gga-miR-12207-3p	XM_015278691.2	163	-30.94	163	-30.94	15138	21	3263	56	ADAM8	GeneID:423672,Genbank:XM_015278691.2,CGNC:52023	ADAM metallopeptidase domain 8, transcript variant X2	GO:0000902,GO:0001525,GO:0002102,GO:0002523,GO:0002675,GO:0002693,GO:0004222,GO:0005178,GO:0005509,GO:0005737,GO:0005886,GO:0005887,GO:0006954,GO:0007160,GO:0008237,GO:0008270,GO:0009986,GO:0022407,GO:0032010,GO:0032127,GO:0033089,GO:0042581,GO:0043406,GO:0043524,GO:0043534,GO:0045089,GO:0045670,GO:0045780,GO:0045785,GO:0048247,GO:0048729,GO:0050729,GO:0050839,GO:0051044,GO:0051092,GO:0051897,GO:…	cell morphogenesis|angiogenesis|podosome|leukocyte migration involved in inflammatory response|positive regulation of acute inflammatory response|positive regulation of cellular extravasation|metalloendopeptidase activity|integrin binding|calcium ion binding|cytoplasm|plasma membrane|integral component of plasma membrane|inflammatory response|cell-matrix adhesion|metallopeptidase activity|zinc io…
gga-miR-12207-3p	XM_015278692.2	163	-30.94	163	-30.94	15139	21	2937	56	ADAM8	GeneID:423672,Genbank:XM_015278692.2,CGNC:52023	ADAM metallopeptidase domain 8, transcript variant X3	GO:0000902,GO:0001525,GO:0002102,GO:0002523,GO:0002675,GO:0002693,GO:0004222,GO:0005178,GO:0005509,GO:0005737,GO:0005886,GO:0005887,GO:0006954,GO:0007160,GO:0008237,GO:0008270,GO:0009986,GO:0022407,GO:0032010,GO:0032127,GO:0033089,GO:0042581,GO:0043406,GO:0043524,GO:0043534,GO:0045089,GO:0045670,GO:0045780,GO:0045785,GO:0048247,GO:0048729,GO:0050729,GO:0050839,GO:0051044,GO:0051092,GO:0051897,GO:…	cell morphogenesis|angiogenesis|podosome|leukocyte migration involved in inflammatory response|positive regulation of acute inflammatory response|positive regulation of cellular extravasation|metalloendopeptidase activity|integrin binding|calcium ion binding|cytoplasm|plasma membrane|integral component of plasma membrane|inflammatory response|cell-matrix adhesion|metallopeptidase activity|zinc io…
gga-miR-12207-3p	XM_015278693.2	163	-30.94	163	-30.94	15140	21	2916	56	ADAM8	GeneID:423672,Genbank:XM_015278693.2,CGNC:52023	ADAM metallopeptidase domain 8, transcript variant X4	GO:0000902,GO:0001525,GO:0002102,GO:0002523,GO:0002675,GO:0002693,GO:0004222,GO:0005178,GO:0005509,GO:0005737,GO:0005886,GO:0005887,GO:0006954,GO:0007160,GO:0008237,GO:0008270,GO:0009986,GO:0022407,GO:0032010,GO:0032127,GO:0033089,GO:0042581,GO:0043406,GO:0043524,GO:0043534,GO:0045089,GO:0045670,GO:0045780,GO:0045785,GO:0048247,GO:0048729,GO:0050729,GO:0050839,GO:0051044,GO:0051092,GO:0051897,GO:…	cell morphogenesis|angiogenesis|podosome|leukocyte migration involved in inflammatory response|positive regulation of acute inflammatory response|positive regulation of cellular extravasation|metalloendopeptidase activity|integrin binding|calcium ion binding|cytoplasm|plasma membrane|integral component of plasma membrane|inflammatory response|cell-matrix adhesion|metallopeptidase activity|zinc io…
gga-miR-12207-3p	XM_015278760.2	161	-31.93	161	-31.93	15199	21	4253	1154	RBPMS2	GeneID:395678,Genbank:XM_015278760.2,CGNC:1682	RNA binding protein with multiple splicing 2, transcript variant X1	GO:0000398,GO:0003713,GO:0003729,GO:0005685,GO:0005737,GO:0008143,GO:0010862,GO:0030514,GO:0030619,GO:0035614,GO:0042803,GO:0048557,GO:0048565,GO:0048661,GO:0051151,GO:0060391	mRNA splicing, via spliceosome|transcription coactivator activity|mRNA binding|U1 snRNP|cytoplasm|poly(A) binding|positive regulation of pathway-restricted SMAD protein phosphorylation|negative regulation of BMP signaling pathway|U1 snRNA binding|snRNA stem-loop binding|protein homodimerization activity|embryonic digestive tract morphogenesis|digestive tract development|positive regulation of smo…
gga-miR-12207-3p	XM_015278797.2	163	-30.27	163	-30.27	15235	21	6397	2395	EDC3	GeneID:415294,Genbank:XM_015278797.2,CGNC:917	enhancer of mRNA decapping 3, transcript variant X1	GO:0000932,GO:0003729,GO:0031087,GO:0033962,GO:1990174	P-body|mRNA binding|deadenylation-independent decapping of nuclear-transcribed mRNA|cytoplasmic mRNA processing body assembly|phosphodiesterase decapping endonuclease activity	ko03018	RNA degradation
gga-miR-12207-3p	XM_015278848.2	158	-30.79	158	-30.79	15274	21	1409	319	LOC415324	GeneID:415324,Genbank:XM_015278848.2,CGNC:49956	epididymal protein-like, transcript variant X15
gga-miR-12207-3p	XM_015278850.2	162	-31.97	162	-31.97	15275	21	6505	252	CSNK1G1	GeneID:415328,Genbank:XM_015278850.2,CGNC:49959	casein kinase 1 gamma 1, transcript variant X1	GO:0004674,GO:0005524,GO:0005634,GO:0005737,GO:0005829,GO:0006897,GO:0008360,GO:0016055,GO:0018105	protein serine/threonine kinase activity|ATP binding|nucleus|cytoplasm|cytosol|endocytosis|regulation of cell shape|Wnt signaling pathway|peptidyl-serine phosphorylation	ko04341,ko04340	Hedgehog signaling pathway - fly|Hedgehog signaling pathway
gga-miR-12207-3p	XM_015278856.2	162	-31.97	162	-31.97	15280	21	6481	252	CSNK1G1	GeneID:415328,Genbank:XM_015278856.2,CGNC:49959	casein kinase 1 gamma 1, transcript variant X7	GO:0004674,GO:0005524,GO:0005634,GO:0005737,GO:0005829,GO:0006897,GO:0008360,GO:0016055,GO:0018105	protein serine/threonine kinase activity|ATP binding|nucleus|cytoplasm|cytosol|endocytosis|regulation of cell shape|Wnt signaling pathway|peptidyl-serine phosphorylation	ko04341,ko04340	Hedgehog signaling pathway - fly|Hedgehog signaling pathway
gga-miR-12207-3p	XM_015278857.2	162	-31.97	162	-31.97	15281	21	6391	252	CSNK1G1	GeneID:415328,Genbank:XM_015278857.2,CGNC:49959	casein kinase 1 gamma 1, transcript variant X8	GO:0004674,GO:0005524,GO:0005634,GO:0005737,GO:0005829,GO:0006897,GO:0008360,GO:0016055,GO:0018105	protein serine/threonine kinase activity|ATP binding|nucleus|cytoplasm|cytosol|endocytosis|regulation of cell shape|Wnt signaling pathway|peptidyl-serine phosphorylation	ko04341,ko04340	Hedgehog signaling pathway - fly|Hedgehog signaling pathway
gga-miR-12207-3p	XM_015278934.2	159	-35.62	159	-35.62	15340	21	6715	207	TBC1D2B	GeneID:415364,Genbank:XM_015278934.2,CGNC:2415	TBC1 domain family member 2B, transcript variant X1	GO:0005096,GO:0005622,GO:0005829,GO:0006886,GO:0012505,GO:0017137,GO:0031338,GO:0090630	GTPase activator activity|intracellular|cytosol|intracellular protein transport|endomembrane system|Rab GTPase binding|regulation of vesicle fusion|activation of GTPase activity
gga-miR-12207-3p	XM_015278935.2	159	-35.62	159	-35.62	15341	21	3085	210	TBC1D2B	GeneID:415364,Genbank:XM_015278935.2,CGNC:2415	TBC1 domain family member 2B, transcript variant X2	GO:0005096,GO:0005622,GO:0005829,GO:0006886,GO:0012505,GO:0017137,GO:0031338,GO:0090630	GTPase activator activity|intracellular|cytosol|intracellular protein transport|endomembrane system|Rab GTPase binding|regulation of vesicle fusion|activation of GTPase activity
gga-miR-12207-3p	XM_015278937.2	159	-35.62	159	-35.62	15342	21	3085	210	TBC1D2B	GeneID:415364,Genbank:XM_015278937.2,CGNC:2415	TBC1 domain family member 2B, transcript variant X3	GO:0005096,GO:0005622,GO:0005829,GO:0006886,GO:0012505,GO:0017137,GO:0031338,GO:0090630	GTPase activator activity|intracellular|cytosol|intracellular protein transport|endomembrane system|Rab GTPase binding|regulation of vesicle fusion|activation of GTPase activity
gga-miR-12207-3p	XM_015279097.1	164	-32.76	164	-32.76	15474	21	5869	2061	ALPK3	GeneID:768936,Genbank:XM_015279097.1,CGNC:1774	alpha kinase 3, transcript variant X1	GO:0004674,GO:0005524,GO:0005634,GO:0007507	protein serine/threonine kinase activity|ATP binding|nucleus|heart development
gga-miR-12207-3p	XM_015279218.2	152	-30.85	152	-30.85	15570	21	5934	5259	PDPR	GeneID:415683,Genbank:XM_015279218.2,CGNC:50048	pyruvate dehydrogenase phosphatase regulatory subunit, transcript variant X1	GO:0004741,GO:0005759,GO:0010510,GO:0016491	[pyruvate dehydrogenase (lipoamide)] phosphatase activity|mitochondrial matrix|regulation of acetyl-CoA biosynthetic process from pyruvate|oxidoreductase activity
gga-miR-12207-3p	XM_015279254.2	165	-34.04	165	-34.04	15594	21	4374	2690	ENTPD8	GeneID:374095,Genbank:XM_015279254.2,CGNC:49040	ectonucleoside triphosphate diphosphohydrolase 8, transcript variant X1	GO:0005524,GO:0005886,GO:0016021,GO:0046872,GO:0102485,GO:0102486,GO:0102487,GO:0102488,GO:0102489,GO:0102490,GO:0102491	ATP binding|plasma membrane|integral component of membrane|metal ion binding|dATP phosphohydrolase activity|dCTP phosphohydrolase activity|dUTP phosphohydrolase activity|dTTP phosphohydrolase activity|GTP phosphohydrolase activity|8-oxo-dGTP phosphohydrolase activity|dGTP phosphohydrolase activity	ko00230,ko00240	Purine metabolism|Pyrimidine metabolism
gga-miR-12207-3p	XM_015279258.2	165	-34.04	165	-34.04	15595	21	4387	2703	ENTPD8	GeneID:374095,Genbank:XM_015279258.2,CGNC:49040	ectonucleoside triphosphate diphosphohydrolase 8, transcript variant X5	GO:0005524,GO:0005886,GO:0016021,GO:0046872,GO:0102485,GO:0102486,GO:0102487,GO:0102488,GO:0102489,GO:0102490,GO:0102491	ATP binding|plasma membrane|integral component of membrane|metal ion binding|dATP phosphohydrolase activity|dCTP phosphohydrolase activity|dUTP phosphohydrolase activity|dTTP phosphohydrolase activity|GTP phosphohydrolase activity|8-oxo-dGTP phosphohydrolase activity|dGTP phosphohydrolase activity	ko00230,ko00240	Purine metabolism|Pyrimidine metabolism
gga-miR-12207-3p	XM_015279261.2	161	-34.22	161	-34.22	15597	21	10959	473	CACNA1B	GeneID:374169,Genbank:XM_015279261.2,CGNC:49068	calcium voltage-gated channel subunit alpha1 B, transcript variant X1	GO:0005245,GO:0005262,GO:0005509,GO:0005524,GO:0005886,GO:0005891,GO:0006810,GO:0007268,GO:0007269,GO:0007626,GO:0008016,GO:0008022,GO:0008217,GO:0008331,GO:0030425,GO:0034765,GO:0043025,GO:0048265,GO:0051899,GO:0051924,GO:0086010,GO:0098793	voltage-gated calcium channel activity|calcium channel activity|calcium ion binding|ATP binding|plasma membrane|voltage-gated calcium channel complex|transport|chemical synaptic transmission|neurotransmitter secretion|locomotory behavior|regulation of heart contraction|protein C-terminus binding|regulation of blood pressure|high voltage-gated calcium channel activity|dendrite|regulation of ion tr…	ko04010,ko04725,ko04726,ko04723,ko04727,ko04020,ko04728,ko04721	MAPK signaling pathway|Cholinergic synapse|Serotonergic synapse|Retrograde endocannabinoid signaling|GABAergic synapse|Calcium signaling pathway|Dopaminergic synapse|Synaptic vesicle cycle
gga-miR-12207-3p	XM_015279262.2	161	-34.22	161	-34.22	15598	21	10959	473	CACNA1B	GeneID:374169,Genbank:XM_015279262.2,CGNC:49068	calcium voltage-gated channel subunit alpha1 B, transcript variant X3	GO:0005245,GO:0005262,GO:0005509,GO:0005524,GO:0005886,GO:0005891,GO:0006810,GO:0007268,GO:0007269,GO:0007626,GO:0008016,GO:0008022,GO:0008217,GO:0008331,GO:0030425,GO:0034765,GO:0043025,GO:0048265,GO:0051899,GO:0051924,GO:0086010,GO:0098793	voltage-gated calcium channel activity|calcium channel activity|calcium ion binding|ATP binding|plasma membrane|voltage-gated calcium channel complex|transport|chemical synaptic transmission|neurotransmitter secretion|locomotory behavior|regulation of heart contraction|protein C-terminus binding|regulation of blood pressure|high voltage-gated calcium channel activity|dendrite|regulation of ion tr…	ko04010,ko04725,ko04726,ko04723,ko04727,ko04020,ko04728,ko04721	MAPK signaling pathway|Cholinergic synapse|Serotonergic synapse|Retrograde endocannabinoid signaling|GABAergic synapse|Calcium signaling pathway|Dopaminergic synapse|Synaptic vesicle cycle
gga-miR-12207-3p	XM_015279263.2	161	-34.22	161	-34.22	15599	21	10953	473	CACNA1B	GeneID:374169,Genbank:XM_015279263.2,CGNC:49068	calcium voltage-gated channel subunit alpha1 B, transcript variant X4	GO:0001956,GO:0005245,GO:0005509,GO:0005524,GO:0005886,GO:0005891,GO:0006816,GO:0007269,GO:0007626,GO:0008016,GO:0008022,GO:0008217,GO:0008331,GO:0014070,GO:0016020,GO:0019233,GO:0030425,GO:0033574,GO:0034765,GO:0043005,GO:0043025,GO:0043198,GO:0043234,GO:0043679,GO:0045471,GO:0048265,GO:0051721,GO:0051924,GO:0070509,GO:0070588,GO:0086010	positive regulation of neurotransmitter secretion|voltage-gated calcium channel activity|calcium ion binding|ATP binding|plasma membrane|voltage-gated calcium channel complex|calcium ion transport|neurotransmitter secretion|locomotory behavior|regulation of heart contraction|protein C-terminus binding|regulation of blood pressure|high voltage-gated calcium channel activity|response to organic cyc…	ko04010,ko04725,ko04726,ko04723,ko04727,ko04020,ko04728,ko04721	MAPK signaling pathway|Cholinergic synapse|Serotonergic synapse|Retrograde endocannabinoid signaling|GABAergic synapse|Calcium signaling pathway|Dopaminergic synapse|Synaptic vesicle cycle
gga-miR-12207-3p	XM_015279264.2	161	-34.22	161	-34.22	15600	21	10946	472	CACNA1B	GeneID:374169,Genbank:XM_015279264.2,CGNC:49068	calcium voltage-gated channel subunit alpha1 B, transcript variant X5	GO:0005245,GO:0005262,GO:0005509,GO:0005524,GO:0005886,GO:0005891,GO:0006810,GO:0007268,GO:0007269,GO:0007626,GO:0008016,GO:0008022,GO:0008217,GO:0008331,GO:0030425,GO:0034765,GO:0043025,GO:0048265,GO:0051899,GO:0051924,GO:0086010,GO:0098793	voltage-gated calcium channel activity|calcium channel activity|calcium ion binding|ATP binding|plasma membrane|voltage-gated calcium channel complex|transport|chemical synaptic transmission|neurotransmitter secretion|locomotory behavior|regulation of heart contraction|protein C-terminus binding|regulation of blood pressure|high voltage-gated calcium channel activity|dendrite|regulation of ion tr…	ko04010,ko04725,ko04726,ko04723,ko04727,ko04020,ko04728,ko04721	MAPK signaling pathway|Cholinergic synapse|Serotonergic synapse|Retrograde endocannabinoid signaling|GABAergic synapse|Calcium signaling pathway|Dopaminergic synapse|Synaptic vesicle cycle
gga-miR-12207-3p	XM_015279265.2	161	-34.22	161	-34.22	15601	21	10941	473	CACNA1B	GeneID:374169,Genbank:XM_015279265.2,CGNC:49068	calcium voltage-gated channel subunit alpha1 B, transcript variant X6	GO:0005245,GO:0005262,GO:0005509,GO:0005524,GO:0005886,GO:0005891,GO:0006810,GO:0007268,GO:0007269,GO:0007626,GO:0008016,GO:0008022,GO:0008217,GO:0008331,GO:0030425,GO:0034765,GO:0043025,GO:0048265,GO:0051899,GO:0051924,GO:0086010,GO:0098793	voltage-gated calcium channel activity|calcium channel activity|calcium ion binding|ATP binding|plasma membrane|voltage-gated calcium channel complex|transport|chemical synaptic transmission|neurotransmitter secretion|locomotory behavior|regulation of heart contraction|protein C-terminus binding|regulation of blood pressure|high voltage-gated calcium channel activity|dendrite|regulation of ion tr…	ko04010,ko04725,ko04726,ko04723,ko04727,ko04020,ko04728,ko04721	MAPK signaling pathway|Cholinergic synapse|Serotonergic synapse|Retrograde endocannabinoid signaling|GABAergic synapse|Calcium signaling pathway|Dopaminergic synapse|Synaptic vesicle cycle
gga-miR-12207-3p	XM_015279266.2	161	-34.22	161	-34.22	15602	21	10941	473	CACNA1B	GeneID:374169,Genbank:XM_015279266.2,CGNC:49068	calcium voltage-gated channel subunit alpha1 B, transcript variant X7	GO:0005245,GO:0005262,GO:0005509,GO:0005524,GO:0005886,GO:0005891,GO:0006810,GO:0007268,GO:0007269,GO:0007626,GO:0008016,GO:0008022,GO:0008217,GO:0008331,GO:0030425,GO:0034765,GO:0043025,GO:0048265,GO:0051899,GO:0051924,GO:0086010,GO:0098793	voltage-gated calcium channel activity|calcium channel activity|calcium ion binding|ATP binding|plasma membrane|voltage-gated calcium channel complex|transport|chemical synaptic transmission|neurotransmitter secretion|locomotory behavior|regulation of heart contraction|protein C-terminus binding|regulation of blood pressure|high voltage-gated calcium channel activity|dendrite|regulation of ion tr…	ko04010,ko04725,ko04726,ko04723,ko04727,ko04020,ko04728,ko04721	MAPK signaling pathway|Cholinergic synapse|Serotonergic synapse|Retrograde endocannabinoid signaling|GABAergic synapse|Calcium signaling pathway|Dopaminergic synapse|Synaptic vesicle cycle
gga-miR-12207-3p	XM_015279267.2	161	-34.22	161	-34.22	15603	21	10926	473	CACNA1B	GeneID:374169,Genbank:XM_015279267.2,CGNC:49068	calcium voltage-gated channel subunit alpha1 B, transcript variant X8	GO:0005245,GO:0005262,GO:0005509,GO:0005524,GO:0005886,GO:0005891,GO:0006810,GO:0007268,GO:0007269,GO:0007626,GO:0008016,GO:0008022,GO:0008217,GO:0008331,GO:0030425,GO:0034765,GO:0043025,GO:0048265,GO:0051899,GO:0051924,GO:0086010,GO:0098793	voltage-gated calcium channel activity|calcium channel activity|calcium ion binding|ATP binding|plasma membrane|voltage-gated calcium channel complex|transport|chemical synaptic transmission|neurotransmitter secretion|locomotory behavior|regulation of heart contraction|protein C-terminus binding|regulation of blood pressure|high voltage-gated calcium channel activity|dendrite|regulation of ion tr…	ko04010,ko04725,ko04726,ko04723,ko04727,ko04020,ko04728,ko04721	MAPK signaling pathway|Cholinergic synapse|Serotonergic synapse|Retrograde endocannabinoid signaling|GABAergic synapse|Calcium signaling pathway|Dopaminergic synapse|Synaptic vesicle cycle
gga-miR-12207-3p	XM_015279268.2	161	-34.22	161	-34.22	15604	21	10887	473	CACNA1B	GeneID:374169,Genbank:XM_015279268.2,CGNC:49068	calcium voltage-gated channel subunit alpha1 B, transcript variant X10	GO:0005245,GO:0005262,GO:0005509,GO:0005524,GO:0005886,GO:0005891,GO:0006810,GO:0007268,GO:0007269,GO:0007626,GO:0008016,GO:0008022,GO:0008217,GO:0008331,GO:0030425,GO:0034765,GO:0043025,GO:0048265,GO:0051899,GO:0051924,GO:0086010,GO:0098793	voltage-gated calcium channel activity|calcium channel activity|calcium ion binding|ATP binding|plasma membrane|voltage-gated calcium channel complex|transport|chemical synaptic transmission|neurotransmitter secretion|locomotory behavior|regulation of heart contraction|protein C-terminus binding|regulation of blood pressure|high voltage-gated calcium channel activity|dendrite|regulation of ion tr…	ko04010,ko04725,ko04726,ko04723,ko04727,ko04020,ko04728,ko04721	MAPK signaling pathway|Cholinergic synapse|Serotonergic synapse|Retrograde endocannabinoid signaling|GABAergic synapse|Calcium signaling pathway|Dopaminergic synapse|Synaptic vesicle cycle
gga-miR-12207-3p	XM_015279269.2	161	-34.22	161	-34.22	15605	21	10883	472	CACNA1B	GeneID:374169,Genbank:XM_015279269.2,CGNC:49068	calcium voltage-gated channel subunit alpha1 B, transcript variant X11	GO:0005245,GO:0005262,GO:0005509,GO:0005524,GO:0005886,GO:0005891,GO:0006810,GO:0007268,GO:0007269,GO:0007626,GO:0008016,GO:0008022,GO:0008217,GO:0008331,GO:0030425,GO:0034765,GO:0043025,GO:0048265,GO:0051899,GO:0051924,GO:0086010,GO:0098793	voltage-gated calcium channel activity|calcium channel activity|calcium ion binding|ATP binding|plasma membrane|voltage-gated calcium channel complex|transport|chemical synaptic transmission|neurotransmitter secretion|locomotory behavior|regulation of heart contraction|protein C-terminus binding|regulation of blood pressure|high voltage-gated calcium channel activity|dendrite|regulation of ion tr…	ko04010,ko04725,ko04726,ko04723,ko04727,ko04020,ko04728,ko04721	MAPK signaling pathway|Cholinergic synapse|Serotonergic synapse|Retrograde endocannabinoid signaling|GABAergic synapse|Calcium signaling pathway|Dopaminergic synapse|Synaptic vesicle cycle
gga-miR-12207-3p	XM_015279270.2	161	-34.22	161	-34.22	15606	21	10877	472	CACNA1B	GeneID:374169,Genbank:XM_015279270.2,CGNC:49068	calcium voltage-gated channel subunit alpha1 B, transcript variant X12	GO:0005245,GO:0005262,GO:0005509,GO:0005524,GO:0005886,GO:0005891,GO:0006810,GO:0007268,GO:0007269,GO:0007626,GO:0008016,GO:0008022,GO:0008217,GO:0008331,GO:0030425,GO:0034765,GO:0043025,GO:0048265,GO:0051899,GO:0051924,GO:0086010,GO:0098793	voltage-gated calcium channel activity|calcium channel activity|calcium ion binding|ATP binding|plasma membrane|voltage-gated calcium channel complex|transport|chemical synaptic transmission|neurotransmitter secretion|locomotory behavior|regulation of heart contraction|protein C-terminus binding|regulation of blood pressure|high voltage-gated calcium channel activity|dendrite|regulation of ion tr…	ko04010,ko04725,ko04726,ko04723,ko04727,ko04020,ko04728,ko04721	MAPK signaling pathway|Cholinergic synapse|Serotonergic synapse|Retrograde endocannabinoid signaling|GABAergic synapse|Calcium signaling pathway|Dopaminergic synapse|Synaptic vesicle cycle
gga-miR-12207-3p	XM_015279271.2	161	-34.22	161	-34.22	15607	21	10850	472	CACNA1B	GeneID:374169,Genbank:XM_015279271.2,CGNC:49068	calcium voltage-gated channel subunit alpha1 B, transcript variant X13	GO:0005245,GO:0005262,GO:0005509,GO:0005524,GO:0005886,GO:0005891,GO:0006810,GO:0007268,GO:0007269,GO:0007626,GO:0008016,GO:0008022,GO:0008217,GO:0008331,GO:0030425,GO:0034765,GO:0043025,GO:0048265,GO:0051899,GO:0051924,GO:0086010,GO:0098793	voltage-gated calcium channel activity|calcium channel activity|calcium ion binding|ATP binding|plasma membrane|voltage-gated calcium channel complex|transport|chemical synaptic transmission|neurotransmitter secretion|locomotory behavior|regulation of heart contraction|protein C-terminus binding|regulation of blood pressure|high voltage-gated calcium channel activity|dendrite|regulation of ion tr…	ko04010,ko04725,ko04726,ko04723,ko04727,ko04020,ko04728,ko04721	MAPK signaling pathway|Cholinergic synapse|Serotonergic synapse|Retrograde endocannabinoid signaling|GABAergic synapse|Calcium signaling pathway|Dopaminergic synapse|Synaptic vesicle cycle
gga-miR-12207-3p	XM_015279272.2	161	-34.22	161	-34.22	15608	21	10845	473	CACNA1B	GeneID:374169,Genbank:XM_015279272.2,CGNC:49068	calcium voltage-gated channel subunit alpha1 B, transcript variant X14	GO:0005245,GO:0005262,GO:0005509,GO:0005524,GO:0005886,GO:0005891,GO:0006810,GO:0007268,GO:0007269,GO:0007626,GO:0008016,GO:0008022,GO:0008217,GO:0008331,GO:0030425,GO:0034765,GO:0043025,GO:0048265,GO:0051899,GO:0051924,GO:0086010,GO:0098793	voltage-gated calcium channel activity|calcium channel activity|calcium ion binding|ATP binding|plasma membrane|voltage-gated calcium channel complex|transport|chemical synaptic transmission|neurotransmitter secretion|locomotory behavior|regulation of heart contraction|protein C-terminus binding|regulation of blood pressure|high voltage-gated calcium channel activity|dendrite|regulation of ion tr…	ko04010,ko04725,ko04726,ko04723,ko04727,ko04020,ko04728,ko04721	MAPK signaling pathway|Cholinergic synapse|Serotonergic synapse|Retrograde endocannabinoid signaling|GABAergic synapse|Calcium signaling pathway|Dopaminergic synapse|Synaptic vesicle cycle
gga-miR-12207-3p	XM_015279273.2	161	-34.22	161	-34.22	15609	21	10814	472	CACNA1B	GeneID:374169,Genbank:XM_015279273.2,CGNC:49068	calcium voltage-gated channel subunit alpha1 B, transcript variant X15	GO:0005245,GO:0005262,GO:0005509,GO:0005524,GO:0005886,GO:0005891,GO:0006810,GO:0007268,GO:0007269,GO:0007626,GO:0008016,GO:0008022,GO:0008217,GO:0008331,GO:0030425,GO:0034765,GO:0043025,GO:0048265,GO:0051899,GO:0051924,GO:0086010,GO:0098793	voltage-gated calcium channel activity|calcium channel activity|calcium ion binding|ATP binding|plasma membrane|voltage-gated calcium channel complex|transport|chemical synaptic transmission|neurotransmitter secretion|locomotory behavior|regulation of heart contraction|protein C-terminus binding|regulation of blood pressure|high voltage-gated calcium channel activity|dendrite|regulation of ion tr…	ko04010,ko04725,ko04726,ko04723,ko04727,ko04020,ko04728,ko04721	MAPK signaling pathway|Cholinergic synapse|Serotonergic synapse|Retrograde endocannabinoid signaling|GABAergic synapse|Calcium signaling pathway|Dopaminergic synapse|Synaptic vesicle cycle
gga-miR-12207-3p	XM_015279274.2	161	-34.22	161	-34.22	15610	21	10812	473	CACNA1B	GeneID:374169,Genbank:XM_015279274.2,CGNC:49068	calcium voltage-gated channel subunit alpha1 B, transcript variant X16	GO:0005245,GO:0005262,GO:0005509,GO:0005524,GO:0005886,GO:0005891,GO:0006810,GO:0007268,GO:0007269,GO:0007626,GO:0008016,GO:0008022,GO:0008217,GO:0008331,GO:0030425,GO:0034765,GO:0043025,GO:0048265,GO:0051899,GO:0051924,GO:0086010,GO:0098793	voltage-gated calcium channel activity|calcium channel activity|calcium ion binding|ATP binding|plasma membrane|voltage-gated calcium channel complex|transport|chemical synaptic transmission|neurotransmitter secretion|locomotory behavior|regulation of heart contraction|protein C-terminus binding|regulation of blood pressure|high voltage-gated calcium channel activity|dendrite|regulation of ion tr…	ko04010,ko04725,ko04726,ko04723,ko04727,ko04020,ko04728,ko04721	MAPK signaling pathway|Cholinergic synapse|Serotonergic synapse|Retrograde endocannabinoid signaling|GABAergic synapse|Calcium signaling pathway|Dopaminergic synapse|Synaptic vesicle cycle
gga-miR-12207-3p	XM_015279275.2	161	-34.22	161	-34.22	15611	21	7113	473	CACNA1B	GeneID:374169,Genbank:XM_015279275.2,CGNC:49068	calcium voltage-gated channel subunit alpha1 B, transcript variant X18	GO:0005245,GO:0005262,GO:0005509,GO:0005524,GO:0005886,GO:0005891,GO:0006810,GO:0007268,GO:0007269,GO:0007626,GO:0008016,GO:0008022,GO:0008217,GO:0008331,GO:0030425,GO:0034765,GO:0043025,GO:0048265,GO:0051899,GO:0051924,GO:0086010,GO:0098793	voltage-gated calcium channel activity|calcium channel activity|calcium ion binding|ATP binding|plasma membrane|voltage-gated calcium channel complex|transport|chemical synaptic transmission|neurotransmitter secretion|locomotory behavior|regulation of heart contraction|protein C-terminus binding|regulation of blood pressure|high voltage-gated calcium channel activity|dendrite|regulation of ion tr…	ko04010,ko04725,ko04726,ko04723,ko04727,ko04020,ko04728,ko04721	MAPK signaling pathway|Cholinergic synapse|Serotonergic synapse|Retrograde endocannabinoid signaling|GABAergic synapse|Calcium signaling pathway|Dopaminergic synapse|Synaptic vesicle cycle
gga-miR-12207-3p	XM_015279276.2	161	-34.22	161	-34.22	15612	21	10916	474	CACNA1B	GeneID:374169,Genbank:XM_015279276.2,CGNC:49068	calcium voltage-gated channel subunit alpha1 B, transcript variant X19	GO:0005245,GO:0005262,GO:0005509,GO:0005524,GO:0005886,GO:0005891,GO:0006810,GO:0007268,GO:0007269,GO:0007626,GO:0008016,GO:0008022,GO:0008217,GO:0008331,GO:0030425,GO:0034765,GO:0043025,GO:0048265,GO:0051899,GO:0051924,GO:0086010,GO:0098793	voltage-gated calcium channel activity|calcium channel activity|calcium ion binding|ATP binding|plasma membrane|voltage-gated calcium channel complex|transport|chemical synaptic transmission|neurotransmitter secretion|locomotory behavior|regulation of heart contraction|protein C-terminus binding|regulation of blood pressure|high voltage-gated calcium channel activity|dendrite|regulation of ion tr…	ko04010,ko04725,ko04726,ko04723,ko04727,ko04020,ko04728,ko04721	MAPK signaling pathway|Cholinergic synapse|Serotonergic synapse|Retrograde endocannabinoid signaling|GABAergic synapse|Calcium signaling pathway|Dopaminergic synapse|Synaptic vesicle cycle
[truncated: 226,226+ more rows]
