# Supplementary material for: Genome-wide analysis of differentially expressed profiles of mRNAs, lncRNAs and circRNAs in chickens during Eimeria necatrix infection
Source: Parasit Vectors. 2020 Apr 3;13:167. doi: 10.1186/s13071-020-04047-9 (PMC7118956; doi:10.1186/s13071-020-04047-9)
Supplement: Supplementary file 7 — Additional file 7: Data S7. The GO and KEGG pathway enrichment analysis of target genes for the differentially expressed lncRNAs. [file 13071_2020_4047_MOESM7_ESM.xlsx]

## Sheet: GO
id	term	category	ListHits	ListTotal	PopHits	PopTotal	pval	padj	Enrichment_score	Gene
GO:2001150	positive regulation of dipeptide transmembrane transport	biological_process	4	1325	4	41939	0	0	31.6521	NM_001252254.1:SLC26A6;XM_015293073.1:SLC26A6;XM_015293074.2:SLC26A6;XM_015293075.2:SLC26A6
GO:1904640	response to methionine	biological_process	1	1325	1	41939	0	0	31.6521	NM_205471.1:PCK1
GO:1903442	response to lipoic acid	biological_process	2	1325	2	41939	0	0	31.6521	NM_204322.1:GLDC;XM_015280062.1:GLDC
GO:1903019	negative regulation of glycoprotein metabolic process	biological_process	1	1325	1	41939	0	0	31.6521	NM_001017413.1:PTX3
GO:1903016	negative regulation of exo-alpha-sialidase activity	biological_process	1	1325	1	41939	0	0	31.6521	NM_001017413.1:PTX3
GO:0101020	estrogen 16-alpha-hydroxylase activity	molecular_function	1	1325	1	41939	0	0	31.6521	NM_001001751.2:CYP3A5
GO:0080146	L-cysteine desulfhydrase activity	molecular_function	1	1325	1	41939	0	0	31.6521	XM_422542.6:CTH
GO:0072604	interleukin-6 secretion	biological_process	1	1325	1	41939	0	0	31.6521	NM_204961.1:NOS2
GO:0072574	hepatocyte proliferation	biological_process	1	1325	1	41939	0	0	31.6521	NM_205253.2:CEBPB
GO:0072378	blood coagulation, fibrin clot formation	biological_process	1	1325	1	41939	0	0	31.6521	NM_204989.2:FGG
GO:0072286	metanephric connecting tubule development	biological_process	1	1325	1	41939	0	0	31.6521	NM_205513.1:CALB1
GO:0072071	kidney interstitial fibroblast differentiation	biological_process	1	1325	1	41939	0	0	31.6521	NM_205471.1:PCK1
GO:0071399	cellular response to linoleic acid	biological_process	1	1325	1	41939	0	0	31.6521	NM_205422.1:EXFABP
GO:0071266	'de novo' L-methionine biosynthetic process	biological_process	1	1325	1	41939	0	0	31.6521	XM_422542.6:CTH
GO:0070741	response to interleukin-6	biological_process	1	1325	1	41939	0	0	31.6521	NM_205471.1:PCK1
GO:0070539	linoleic acid binding	molecular_function	1	1325	1	41939	0	0	31.6521	NM_205422.1:EXFABP
GO:0070280	pyridoxal binding	molecular_function	2	1325	2	41939	0	0	31.6521	NM_204322.1:GLDC;XM_015280062.1:GLDC
GO:0061181	regulation of chondrocyte development	biological_process	1	1325	1	41939	0	0	31.6521	XM_001235027.5:RFLNA
GO:0051996	squalene synthase activity	molecular_function	1	1325	1	41939	0	0	31.6521	NM_001039294.1:FDFT1
GO:0051615	histamine uptake	biological_process	1	1325	1	41939	0	0	31.6521	XM_419620.6:SLC22A3
GO:0050614	delta24-sterol reductase activity	molecular_function	1	1325	1	41939	0	0	31.6521	NM_001031288.1:DHCR24
GO:0050111	mycocerosate synthase activity	molecular_function	4	1325	4	41939	0	0	31.6521	XM_015282060.2:LOC101750112;XM_015282061.2:LOC101750112;XM_015282062.2:LOC101750112;XM_015282063.2:LOC420486
GO:0047960	glycine dehydrogenase activity	molecular_function	2	1325	2	41939	0	0	31.6521	NM_204322.1:GLDC;XM_015280062.1:GLDC
GO:0047750	cholestenol delta-isomerase activity	molecular_function	1	1325	1	41939	0	0	31.6521	XM_015274577.2:LOC100857622
GO:0046890	regulation of lipid biosynthetic process	biological_process	1	1325	1	41939	0	0	31.6521	NM_213575.1:MID1IP1
GO:0046061	dATP catabolic process	biological_process	1	1325	1	41939	0	0	31.6521	NM_001030845.1:SAMHD1
GO:0046022	positive regulation of transcription from RNA polymerase II promoter during mitotic cell cycle	biological_process	1	1325	1	41939	0	0	31.6521	XM_015290397.2:HTATIP2
GO:0045913	positive regulation of carbohydrate metabolic process	biological_process	1	1325	1	41939	0	0	31.6521	NM_205471.1:PCK1
GO:0045912	negative regulation of carbohydrate metabolic process	biological_process	1	1325	1	41939	0	0	31.6521	NM_205471.1:PCK1
GO:0045338	farnesyl diphosphate metabolic process	biological_process	1	1325	1	41939	0	0	31.6521	NM_001039294.1:FDFT1
GO:0044871	negative regulation by host of viral glycoprotein metabolic process	biological_process	1	1325	1	41939	0	0	31.6521	NM_001017413.1:PTX3
GO:0044869	negative regulation by host of viral exo-alpha-sialidase activity	biological_process	1	1325	1	41939	0	0	31.6521	NM_001017413.1:PTX3
GO:0044540	L-cystine L-cysteine-lyase (deaminating)	molecular_function	1	1325	1	41939	0	0	31.6521	XM_422542.6:CTH
GO:0044524	protein sulfhydration	biological_process	1	1325	1	41939	0	0	31.6521	XM_422542.6:CTH
GO:0043265	ectoplasm	cellular_component	3	1325	3	41939	0	0	31.6521	XM_004937991.3:GYS2;XM_015291547.2:GYS2;XM_025142064.1:GYS2
GO:0042737	drug catabolic process	biological_process	1	1325	1	41939	0	0	31.6521	NM_001001751.2:CYP3A5
GO:0036345	platelet maturation	biological_process	1	1325	1	41939	0	0	31.6521	NM_204989.2:FGG
GO:0036255	response to methylamine	biological_process	2	1325	2	41939	0	0	31.6521	NM_204322.1:GLDC;XM_015280062.1:GLDC
GO:0035805	egg coat	cellular_component	1	1325	1	41939	0	0	31.6521	NM_204534.4:RARRES1
GO:0035662	Toll-like receptor 4 binding	molecular_function	1	1325	1	41939	0	0	31.6521	NM_001305151.1:S100A9
GO:0035502	metanephric part of ureteric bud development	biological_process	1	1325	1	41939	0	0	31.6521	NM_205513.1:CALB1
GO:0033489	cholesterol biosynthetic process via desmosterol	biological_process	2	1325	2	41939	0	0	31.6521	NM_001031288.1:DHCR24;XM_015274577.2:LOC100857622
GO:0032567	dGTP binding	molecular_function	1	1325	1	41939	0	0	31.6521	NM_001030845.1:SAMHD1
GO:0032310	prostaglandin secretion	biological_process	1	1325	1	41939	0	0	31.6521	NM_204961.1:NOS2
GO:0030703	eggshell formation	biological_process	1	1325	1	41939	0	0	31.6521	NM_205471.1:PCK1
GO:0019543	propionate catabolic process	biological_process	1	1325	1	41939	0	0	31.6521	NM_205471.1:PCK1
GO:0019344	cysteine biosynthetic process	biological_process	1	1325	1	41939	0	0	31.6521	XM_422542.6:CTH
GO:0019157	malate oxidase activity	molecular_function	1	1325	1	41939	0	0	31.6521	NM_205471.1:PCK1
GO:0018991	oviposition	biological_process	1	1325	1	41939	0	0	31.6521	NM_205471.1:PCK1
GO:0018272	protein-pyridoxal-5-phosphate linkage via peptidyl-N6-pyridoxal phosphate-L-lysine	biological_process	1	1325	1	41939	0	0	31.6521	XM_422542.6:CTH
GO:0018119	peptidyl-cysteine S-nitrosylation	biological_process	1	1325	1	41939	0	0	31.6521	NM_204961.1:NOS2
GO:0017159	pantetheine hydrolase activity	molecular_function	1	1325	1	41939	0	0	31.6521	NM_001039288.2:VNN1
GO:0017090	meprin A complex	cellular_component	1	1325	1	41939	0	0	31.6521	NM_001277721.1:MEP1A
GO:0016620	oxidoreductase activity, acting on the aldehyde or oxo group of donors, NAD or NADP as acceptor	molecular_function	1	1325	1	41939	0	0	31.6521	XM_015290397.2:HTATIP2
GO:0015864	pyrimidine nucleoside transport	biological_process	1	1325	1	41939	0	0	31.6521	XM_015280378.1:SLC28A3
GO:0015838	amino-acid betaine transport	biological_process	1	1325	1	41939	0	0	31.6521	XM_418798.5:SLC6A20
GO:0015797	mannitol transport	biological_process	4	1325	4	41939	0	0	31.6521	NM_001252254.1:SLC26A6;XM_015293073.1:SLC26A6;XM_015293074.2:SLC26A6;XM_015293075.2:SLC26A6
GO:0015743	malate transport	biological_process	1	1325	1	41939	0	0	31.6521	NM_205471.1:PCK1
GO:0015724	formate transport	biological_process	4	1325	4	41939	0	0	31.6521	NM_001252254.1:SLC26A6;XM_015293073.1:SLC26A6;XM_015293074.2:SLC26A6;XM_015293075.2:SLC26A6
GO:0015660	formate efflux transmembrane transporter activity	molecular_function	4	1325	4	41939	0	0	31.6521	NM_001252254.1:SLC26A6;XM_015293073.1:SLC26A6;XM_015293074.2:SLC26A6;XM_015293075.2:SLC26A6
GO:0015499	formate transmembrane transporter activity	molecular_function	4	1325	4	41939	0	0	31.6521	NM_001252254.1:SLC26A6;XM_015293073.1:SLC26A6;XM_015293074.2:SLC26A6;XM_015293075.2:SLC26A6
GO:0015390	purine-specific nucleoside:sodium symporter activity	molecular_function	1	1325	1	41939	0	0	31.6521	XM_015280378.1:SLC28A3
GO:0015389	pyrimidine- and adenine-specific:sodium symporter activity	molecular_function	1	1325	1	41939	0	0	31.6521	XM_015280378.1:SLC28A3
GO:0014841	skeletal muscle satellite cell proliferation	biological_process	1	1325	1	41939	0	0	31.6521	XM_424719.6:MEGF10
GO:0014719	skeletal muscle satellite cell activation	biological_process	1	1325	1	41939	0	0	31.6521	XM_424719.6:MEGF10
GO:0010310	regulation of hydrogen peroxide metabolic process	biological_process	1	1325	1	41939	0	0	31.6521	XM_414847.6:NOXO1
GO:0009822	alkaloid catabolic process	biological_process	1	1325	1	41939	0	0	31.6521	NM_001001751.2:CYP3A5
GO:0008906	inosine kinase activity	molecular_function	1	1325	1	41939	0	0	31.6521	NM_205471.1:PCK1
GO:0008832	dGTPase activity	molecular_function	1	1325	1	41939	0	0	31.6521	NM_001030845.1:SAMHD1
GO:0006560	proline metabolic process	biological_process	1	1325	1	41939	0	0	31.6521	NM_205471.1:PCK1
GO:0006546	glycine catabolic process	biological_process	2	1325	2	41939	0	0	31.6521	NM_204322.1:GLDC;XM_015280062.1:GLDC
GO:0006522	alanine metabolic process	biological_process	1	1325	1	41939	0	0	31.6521	NM_205471.1:PCK1
GO:0004793	threonine aldolase activity	molecular_function	1	1325	1	41939	0	0	31.6521	XM_015295564.2:LOC101747660
GO:0004613	phosphoenolpyruvate carboxykinase (GTP) activity	molecular_function	1	1325	1	41939	0	0	31.6521	NM_205471.1:PCK1
GO:0004517	nitric-oxide synthase activity	molecular_function	1	1325	1	41939	0	0	31.6521	NM_204961.1:NOS2
GO:0004506	squalene monooxygenase activity	molecular_function	1	1325	1	41939	0	0	31.6521	NM_001194927.1:SQLE
GO:0004375	glycine dehydrogenase (decarboxylating) activity	molecular_function	2	1325	2	41939	0	0	31.6521	NM_204322.1:GLDC;XM_015280062.1:GLDC
GO:0004310	farnesyl-diphosphate farnesyltransferase activity	molecular_function	1	1325	1	41939	0	0	31.6521	NM_001039294.1:FDFT1
GO:0004123	cystathionine gamma-lyase activity	molecular_function	1	1325	1	41939	0	0	31.6521	XM_422542.6:CTH
GO:0003962	cystathionine gamma-synthase activity	molecular_function	1	1325	1	41939	0	0	31.6521	XM_422542.6:CTH
GO:0001872	(1->3)-beta-D-glucan binding	molecular_function	1	1325	1	41939	0	0	31.6521	NM_001017413.1:PTX3
GO:0000247	C-8 sterol isomerase activity	molecular_function	1	1325	1	41939	0	0	31.6521	XM_015274577.2:LOC100857622
GO:0000246	delta24(24-1) sterol reductase activity	molecular_function	1	1325	1	41939	0	0	31.6521	NM_001031288.1:DHCR24
GO:0050892	intestinal absorption	biological_process	12	1325	21	41939	4.74318e-15	2.46928e-13	18.0869	NM_001030731.1:CD36;NM_001252254.1:SLC26A6;NM_205471.1:PCK1;XM_015275626.1:SCARB1;XM_015286680.2:KCNQ1;XM_015293073.1:SLC26A6;XM_015293074.2:SLC26A6;XM_015293075.2:SLC26A6;XM_015301204.2:CD36;XM_015301418.2:CD36;XM_025147445.1:CD36;XM_025147449.1:CD36
GO:0031526	brush border membrane	cellular_component	18	1325	88	41939	3.08494e-11	1.58711e-09	6.47429	NM_001030731.1:CD36;NM_001199444.2:SLC26A3;NM_001252254.1:SLC26A6;XM_001235155.5:CUBN;XM_003640787.3:SLC6A18;XM_003641135.4:SLC6A14;XM_004935075.3:SLC9A3;XM_015278436.2:SLC6A14;XM_015293073.1:SLC26A6;XM_015293074.2:SLC26A6;XM_015293075.2:SLC26A6;XM_015301204.2:CD36;XM_015301418.2:CD36;XM_025147271.1:SLC26A3;XM_025147274.1:SLC26A3;XM_025147445.1:CD36;XM_025147449.1:CD36;XM_421999.6:CYBRD1
GO:0051454	intracellular pH elevation	biological_process	8	1325	15	41939	1.28742e-10	6.54636e-09	16.8811	NM_001199444.2:SLC26A3;NM_001252254.1:SLC26A6;XM_015278273.2:NOX1;XM_015293073.1:SLC26A6;XM_015293074.2:SLC26A6;XM_015293075.2:SLC26A6;XM_025147271.1:SLC26A3;XM_025147274.1:SLC26A3
GO:0070543	response to linoleic acid	biological_process	6	1325	9	41939	1.0534e-09	5.29483e-08	21.1014	NM_001030731.1:CD36;NM_205422.1:EXFABP;XM_015301204.2:CD36;XM_015301418.2:CD36;XM_025147445.1:CD36;XM_025147449.1:CD36
GO:0015108	chloride transmembrane transporter activity	molecular_function	7	1325	17	41939	1.8329e-08	9.10826e-07	13.0332	NM_001199444.2:SLC26A3;NM_001252254.1:SLC26A6;XM_015293073.1:SLC26A6;XM_015293074.2:SLC26A6;XM_015293075.2:SLC26A6;XM_025147271.1:SLC26A3;XM_025147274.1:SLC26A3
GO:0015705	iodide transport	biological_process	5	1325	8	41939	2.60762e-08	1.26701e-06	19.7825	XM_004941529.3:ANO1;XM_004941530.3:ANO1;XM_015286869.2:ANO1;XM_015286871.2:ANO1;XM_025151146.1:ANO1
GO:0015111	iodide transmembrane transporter activity	molecular_function	5	1325	8	41939	2.60762e-08	1.26701e-06	19.7825	XM_004941529.3:ANO1;XM_004941530.3:ANO1;XM_015286869.2:ANO1;XM_015286871.2:ANO1;XM_025151146.1:ANO1
GO:0046724	oxalic acid secretion	biological_process	4	1325	5	41939	3.12472e-08	1.43836e-06	25.3217	NM_001252254.1:SLC26A6;XM_015293073.1:SLC26A6;XM_015293074.2:SLC26A6;XM_015293075.2:SLC26A6
GO:0046108	uridine metabolic process	biological_process	4	1325	5	41939	3.12472e-08	1.43836e-06	25.3217	XM_025147725.1:UPP1;XM_025147726.1:UPP1;XM_025147727.1:UPP1;XM_419026.5:UPP1
GO:0035375	zymogen binding	molecular_function	4	1325	5	41939	3.12472e-08	1.43836e-06	25.3217	XM_025151973.1:LOC107053714;XM_025151974.1:LOC107053714;XM_025151975.1:LOC101750892;XM_025152024.1:LOC112529943
GO:0015562	efflux transmembrane transporter activity	molecular_function	4	1325	5	41939	3.12472e-08	1.43836e-06	25.3217	NM_001252254.1:SLC26A6;XM_015293073.1:SLC26A6;XM_015293074.2:SLC26A6;XM_015293075.2:SLC26A6
GO:0006218	uridine catabolic process	biological_process	4	1325	5	41939	3.12472e-08	1.43836e-06	25.3217	XM_025147725.1:UPP1;XM_025147726.1:UPP1;XM_025147727.1:UPP1;XM_419026.5:UPP1
GO:0071332	cellular response to fructose stimulus	biological_process	5	1325	9	41939	7.61217e-08	3.4675e-06	17.5845	NM_001252254.1:SLC26A6;NM_205471.1:PCK1;XM_015293073.1:SLC26A6;XM_015293074.2:SLC26A6;XM_015293075.2:SLC26A6
GO:0070508	cholesterol import	biological_process	6	1325	15	41939	1.59335e-07	7.18322e-06	12.6608	NM_001030731.1:CD36;XM_015275626.1:SCARB1;XM_015301204.2:CD36;XM_015301418.2:CD36;XM_025147445.1:CD36;XM_025147449.1:CD36
GO:0031177	phosphopantetheine binding	molecular_function	4	1325	6	41939	1.82565e-07	8.14651e-06	21.1014	XM_015282060.2:LOC101750112;XM_015282061.2:LOC101750112;XM_015282062.2:LOC101750112;XM_015282063.2:LOC420486
GO:0048387	negative regulation of retinoic acid receptor signaling pathway	biological_process	9	1325	39	41939	2.64142e-07	1.16676e-05	7.30433	NM_001277910.2:DHRS3;XM_004944214.3:ZNF536;XM_015279111.2:CNOT1;XM_015279112.2:CNOT1;XM_015279114.2:CNOT1;XM_025142531.1:DHRS3;XM_025142532.1:DHRS3;XM_025147599.1:EZH2;XM_418879.6:EZH2
GO:2000505	regulation of energy homeostasis	biological_process	8	1325	31	41939	3.28449e-07	1.43631e-05	8.16828	NM_001030731.1:CD36;NM_205205.2:NR1D2;XM_015281306.2:NR1D2;XM_015282406.2:NR4A3;XM_015301204.2:CD36;XM_015301418.2:CD36;XM_025147445.1:CD36;XM_025147449.1:CD36
GO:0034197	triglyceride transport	biological_process	5	1325	11	41939	3.96441e-07	1.71647e-05	14.3873	NM_001030731.1:CD36;XM_015301204.2:CD36;XM_015301418.2:CD36;XM_025147445.1:CD36;XM_025147449.1:CD36
GO:0004850	uridine phosphorylase activity	molecular_function	4	1325	7	41939	6.22229e-07	2.66766e-05	18.0869	XM_025147725.1:UPP1;XM_025147726.1:UPP1;XM_025147727.1:UPP1;XM_419026.5:UPP1
GO:0061547	glycogen synthase activity, transferring glucose-1-phosphate	molecular_function	3	1325	4	41939	9.91939e-07	4.17091e-05	23.7391	XM_004937991.3:GYS2;XM_015291547.2:GYS2;XM_025142064.1:GYS2
GO:0004373	glycogen (starch) synthase activity	molecular_function	3	1325	4	41939	9.91939e-07	4.17091e-05	23.7391	XM_004937991.3:GYS2;XM_015291547.2:GYS2;XM_025142064.1:GYS2
GO:0033993	response to lipid	biological_process	6	1325	19	41939	1.11647e-06	4.64984e-05	9.99539	NM_001030731.1:CD36;NM_205471.1:PCK1;XM_015301204.2:CD36;XM_015301418.2:CD36;XM_025147445.1:CD36;XM_025147449.1:CD36
GO:0006695	cholesterol biosynthetic process	biological_process	9	1325	46	41939	1.38539e-06	5.69881e-05	6.1928	NM_001031288.1:DHCR24;NM_001039294.1:FDFT1;NM_001194927.1:SQLE;XM_015274577.2:LOC100857622;XM_015277253.2:HMGCS1;XM_015277255.2:HMGCS1;XM_015281391.2:CYP51A1;XM_015298647.2:FDPS;XM_418561.6:IDI1
GO:0050965	detection of temperature stimulus involved in sensory perception of pain	biological_process	5	1325	13	41939	1.3944e-06	5.69881e-05	12.1739	XM_004941529.3:ANO1;XM_004941530.3:ANO1;XM_015286869.2:ANO1;XM_015286871.2:ANO1;XM_025151146.1:ANO1
GO:0070633	transepithelial transport	biological_process	4	1325	8	41939	1.61582e-06	6.48254e-05	15.826	NM_001252254.1:SLC26A6;XM_015293073.1:SLC26A6;XM_015293074.2:SLC26A6;XM_015293075.2:SLC26A6
GO:0009166	nucleotide catabolic process	biological_process	4	1325	8	41939	1.61582e-06	6.48254e-05	15.826	XM_025147725.1:UPP1;XM_025147726.1:UPP1;XM_025147727.1:UPP1;XM_419026.5:UPP1
GO:0030299	intestinal cholesterol absorption	biological_process	5	1325	14	41939	2.37468e-06	9.44042e-05	11.3043	NM_001030731.1:CD36;XM_015301204.2:CD36;XM_015301418.2:CD36;XM_025147445.1:CD36;XM_025147449.1:CD36
GO:0050909	sensory perception of taste	biological_process	6	1325	21	41939	2.43746e-06	9.60271e-05	9.04345	NM_001030731.1:CD36;XM_015276137.1:LEF1;XM_015301204.2:CD36;XM_015301418.2:CD36;XM_025147445.1:CD36;XM_025147449.1:CD36
GO:0048240	sperm capacitation	biological_process	7	1325	30	41939	3.05993e-06	0.000119474	7.38548	NM_001199444.2:SLC26A3;NM_001252254.1:SLC26A6;XM_015293073.1:SLC26A6;XM_015293074.2:SLC26A6;XM_015293075.2:SLC26A6;XM_025147271.1:SLC26A3;XM_025147274.1:SLC26A3
GO:0044539	long-chain fatty acid import	biological_process	5	1325	15	41939	3.85157e-06	0.000149052	10.5507	NM_001030731.1:CD36;XM_015301204.2:CD36;XM_015301418.2:CD36;XM_025147445.1:CD36;XM_025147449.1:CD36
GO:0006821	chloride transport	biological_process	12	1325	88	41939	3.92731e-06	0.00015065	4.31619	NM_001252254.1:SLC26A6;XM_004941529.3:ANO1;XM_004941530.3:ANO1;XM_015286181.2:ANO5;XM_015286183.2:ANO5;XM_015286869.2:ANO1;XM_015286871.2:ANO1;XM_015293073.1:SLC26A6;XM_015293074.2:SLC26A6;XM_015293075.2:SLC26A6;XM_025147483.1:ANO10;XM_025151146.1:ANO1
GO:0050733	RS domain binding	molecular_function	6	1325	24	41939	6.67651e-06	0.000253881	7.91302	NM_001030906.1:SRSF10;XM_004945371.3:LUC7L;XM_015297675.2:SRSF10;XM_015300318.2:U2AF1;XM_025142998.1:SRSF10;XM_025154367.1:U2AF1
GO:0030321	transepithelial chloride transport	biological_process	4	1325	10	41939	6.8957e-06	0.000259956	12.6608	NM_001252254.1:SLC26A6;XM_015293073.1:SLC26A6;XM_015293074.2:SLC26A6;XM_015293075.2:SLC26A6
GO:0051056	regulation of small GTPase mediated signal transduction	biological_process	24	1325	291	41939	7.21329e-06	0.000269605	2.61048	XM_004940141.3:RALGAPA2;XM_004942126.2:ARHGAP22;XM_015276614.2:FAM13A;XM_015276858.1:NGEF;XM_015278226.2:RHOGL;XM_015279367.2:GARNL3;XM_015279375.2:GARNL3;XM_015284075.2:TIAM2;XM_015284396.2:SIPA1L2;XM_015284397.2:SIPA1L2;XM_015284398.2:SIPA1L2;XM_015289984.2:KALRN;XM_015293409.2:FGD3;XM_015295818.1:RAP1GAP2;XM_015295820.2:RAP1GAP2;XM_015295821.2:RAP1GAP2;XM_015298448.2:ARHGEF11;XM_015298451.2:AR…
GO:2000144	positive regulation of DNA-templated transcription, initiation	biological_process	5	1325	17	41939	9.01995e-06	0.000334273	9.30943	NM_205029.1:MITF;NM_205253.2:CEBPB;XM_004945912.3:SETX;XM_015292974.2:MITF;XM_415453.6:SETX
GO:0005229	intracellular calcium activated chloride channel activity	molecular_function	8	1325	45	41939	9.69923e-06	0.000356426	5.62704	XM_004941529.3:ANO1;XM_004941530.3:ANO1;XM_015286181.2:ANO5;XM_015286183.2:ANO5;XM_015286869.2:ANO1;XM_015286871.2:ANO1;XM_025147483.1:ANO10;XM_025151146.1:ANO1
GO:0042589	zymogen granule membrane	cellular_component	4	1325	11	41939	1.23117e-05	0.00044866	11.5098	XM_025151973.1:LOC107053714;XM_025151974.1:LOC107053714;XM_025151975.1:LOC101750892;XM_025152024.1:LOC112529943
GO:0016569	covalent chromatin modification	biological_process	27	1325	359	41939	1.29989e-05	0.000469788	2.38052	NM_001008458.1:BRE;NM_001277432.1:ENY2;NM_001305057.2:RAG2;NM_204897.1:SERPINB10B;XM_004946205.3:BPTF;XM_015276336.2:RCBTB1;XM_015281041.2:SMARCD3;XM_015282163.2:SERPINB10B;XM_015284136.2:L3MBTL3;XM_015286924.2:DPF3;XM_015289410.2:SATB2;XM_015289411.2:SATB2;XM_015289412.2:SATB2;XM_015291557.2:LOC101747338;XM_015292379.2:CHD9;XM_015292381.2:CHD9;XM_015294657.2:UBN1;XM_015297747.2:L3MBTL4;XM_015299…
GO:0052848	inositol-3,5-bisdiphosphate-2,3,4,6-tetrakisphosphate 5-diphosphatase activity	molecular_function	3	1325	6	41939	1.4139e-05	0.000475614	15.826	XM_015284139.2:NUDT4;XM_015284158.2:NUDT4;XM_015284164.2:NUDT4
GO:0052847	inositol-1,5-bisdiphosphate-2,3,4,6-tetrakisphosphate 5-diphosphatase activity	molecular_function	3	1325	6	41939	1.4139e-05	0.000475614	15.826	XM_015284139.2:NUDT4;XM_015284158.2:NUDT4;XM_015284164.2:NUDT4
GO:0052846	inositol-1,5-bisdiphosphate-2,3,4,6-tetrakisphosphate 1-diphosphatase activity	molecular_function	3	1325	6	41939	1.4139e-05	0.000475614	15.826	XM_015284139.2:NUDT4;XM_015284158.2:NUDT4;XM_015284164.2:NUDT4
GO:0052845	inositol-5-diphosphate-1,2,3,4,6-pentakisphosphate diphosphatase activity	molecular_function	3	1325	6	41939	1.4139e-05	0.000475614	15.826	XM_015284139.2:NUDT4;XM_015284158.2:NUDT4;XM_015284164.2:NUDT4
GO:0052844	inositol-3-diphosphate-1,2,4,5,6-pentakisphosphate diphosphatase activity	molecular_function	3	1325	6	41939	1.4139e-05	0.000475614	15.826	XM_015284139.2:NUDT4;XM_015284158.2:NUDT4;XM_015284164.2:NUDT4
GO:0052843	inositol-1-diphosphate-2,3,4,5,6-pentakisphosphate diphosphatase activity	molecular_function	3	1325	6	41939	1.4139e-05	0.000475614	15.826	XM_015284139.2:NUDT4;XM_015284158.2:NUDT4;XM_015284164.2:NUDT4
GO:0052840	inositol diphosphate tetrakisphosphate diphosphatase activity	molecular_function	3	1325	6	41939	1.4139e-05	0.000475614	15.826	XM_015284139.2:NUDT4;XM_015284158.2:NUDT4;XM_015284164.2:NUDT4
GO:0050544	arachidonic acid binding	molecular_function	3	1325	6	41939	1.4139e-05	0.000475614	15.826	NM_001305151.1:S100A9;NM_205422.1:EXFABP;XM_025142195.1:HNF4A
GO:0008486	diphosphoinositol-polyphosphate diphosphatase activity	molecular_function	3	1325	6	41939	1.4139e-05	0.000475614	15.826	XM_015284139.2:NUDT4;XM_015284158.2:NUDT4;XM_015284164.2:NUDT4
GO:0019531	oxalate transmembrane transporter activity	molecular_function	7	1325	37	41939	1.6585e-05	0.000549442	5.98823	NM_001199444.2:SLC26A3;NM_001252254.1:SLC26A6;XM_015293073.1:SLC26A6;XM_015293074.2:SLC26A6;XM_015293075.2:SLC26A6;XM_025147271.1:SLC26A3;XM_025147274.1:SLC26A3
GO:0008271	secondary active sulfate transmembrane transporter activity	molecular_function	7	1325	37	41939	1.6585e-05	0.000549442	5.98823	NM_001199444.2:SLC26A3;NM_001252254.1:SLC26A6;XM_015293073.1:SLC26A6;XM_015293074.2:SLC26A6;XM_015293075.2:SLC26A6;XM_025147271.1:SLC26A3;XM_025147274.1:SLC26A3
GO:0070542	response to fatty acid	biological_process	5	1325	19	41939	1.87294e-05	0.000615818	8.32949	NM_001030731.1:CD36;XM_015301204.2:CD36;XM_015301418.2:CD36;XM_025147445.1:CD36;XM_025147449.1:CD36
GO:0038166	angiotensin-activated signaling pathway	biological_process	4	1325	12	41939	2.05547e-05	0.000660925	10.5507	NM_001252254.1:SLC26A6;XM_015293073.1:SLC26A6;XM_015293074.2:SLC26A6;XM_015293075.2:SLC26A6
GO:0015909	long-chain fatty acid transport	biological_process	4	1325	12	41939	2.05547e-05	0.000660925	10.5507	NM_001031420.1:PLIN2;NM_205422.1:EXFABP;XM_015280093.2:PLIN2;XM_015280094.2:PLIN2
GO:0006220	pyrimidine nucleotide metabolic process	biological_process	4	1325	12	41939	2.05547e-05	0.000660925	10.5507	XM_025147725.1:UPP1;XM_025147726.1:UPP1;XM_025147727.1:UPP1;XM_419026.5:UPP1
GO:0005254	chloride channel activity	molecular_function	13	1325	118	41939	2.25972e-05	0.000721296	3.48709	NM_001199444.2:SLC26A3;NM_001252254.1:SLC26A6;XM_004941529.3:ANO1;XM_004941530.3:ANO1;XM_015286869.2:ANO1;XM_015286871.2:ANO1;XM_015291063.2:BEST4;XM_015293073.1:SLC26A6;XM_015293074.2:SLC26A6;XM_015293075.2:SLC26A6;XM_025147271.1:SLC26A3;XM_025147274.1:SLC26A3;XM_025151146.1:ANO1
GO:0071404	cellular response to low-density lipoprotein particle stimulus	biological_process	5	1325	20	41939	2.60403e-05	0.000825176	7.91302	NM_001030731.1:CD36;XM_015301204.2:CD36;XM_015301418.2:CD36;XM_025147445.1:CD36;XM_025147449.1:CD36
GO:0005506	iron ion binding	molecular_function	18	1325	204	41939	2.89625e-05	0.000876436	2.79283	NM_001001751.2:CYP3A5;NM_001004375.2:HBM;NM_001004376.3:HBA1;NM_001198738.1:P4HA1;NM_204961.1:NOS2;NM_205489.2:HBBA;XM_015273981.2:LOC101749846;XM_015276420.1:PPEF2;XM_015281391.2:CYP51A1;XM_015285802.2:FBXL5;XM_015293773.2:FAXDC2;XM_015293776.2:FAXDC2;XM_025143018.1:P3H3;XM_025148803.1:CYP2AC1;XM_025151565.1:P4HA1;XM_025154848.1:FAXDC2;XM_025155784.1:TBXAS1;XM_419453.6:HAAO
GO:0015116	sulfate transmembrane transporter activity	molecular_function	7	1325	40	41939	3.03743e-05	0.000876436	5.53911	NM_001199444.2:SLC26A3;NM_001252254.1:SLC26A6;XM_015293073.1:SLC26A6;XM_015293074.2:SLC26A6;XM_015293075.2:SLC26A6;XM_025147271.1:SLC26A3;XM_025147274.1:SLC26A3
GO:0097185	cellular response to azide	biological_process	2	1325	3	41939	3.14659e-05	0.000876436	21.1014	XM_015281152.2:AOC1;XM_015281153.2:AOC1
GO:0071393	cellular response to progesterone stimulus	biological_process	2	1325	3	41939	3.14659e-05	0.000876436	21.1014	XM_015275372.2:ACOD1;XM_015278661.2:IRG1L
GO:0060857	establishment of glial blood-brain barrier	biological_process	2	1325	3	41939	3.14659e-05	0.000876436	21.1014	NM_204636.2:MXRA8;XM_015296820.2:MXRA8
GO:0052600	propane-1,3-diamine oxidase activity	molecular_function	2	1325	3	41939	3.14659e-05	0.000876436	21.1014	XM_015281152.2:AOC1;XM_015281153.2:AOC1
GO:0052599	methylputrescine oxidase activity	molecular_function	2	1325	3	41939	3.14659e-05	0.000876436	21.1014	XM_015281152.2:AOC1;XM_015281153.2:AOC1
GO:0052598	histamine oxidase activity	molecular_function	2	1325	3	41939	3.14659e-05	0.000876436	21.1014	XM_015281152.2:AOC1;XM_015281153.2:AOC1
GO:0052597	diamine oxidase activity	molecular_function	2	1325	3	41939	3.14659e-05	0.000876436	21.1014	XM_015281152.2:AOC1;XM_015281153.2:AOC1
GO:0047613	aconitate decarboxylase activity	molecular_function	2	1325	3	41939	3.14659e-05	0.000876436	21.1014	XM_015275372.2:ACOD1;XM_015278661.2:IRG1L
GO:0047547	2-methylcitrate dehydratase activity	molecular_function	2	1325	3	41939	3.14659e-05	0.000876436	21.1014	XM_015275372.2:ACOD1;XM_015278661.2:IRG1L
GO:0042007	interleukin-18 binding	molecular_function	2	1325	3	41939	3.14659e-05	0.000876436	21.1014	XM_015280901.2:IL18BP;XM_015280902.2:IL18BP
GO:0035874	cellular response to copper ion starvation	biological_process	2	1325	3	41939	3.14659e-05	0.000876436	21.1014	XM_015281152.2:AOC1;XM_015281153.2:AOC1
GO:0033490	cholesterol biosynthetic process via lathosterol	biological_process	2	1325	3	41939	3.14659e-05	0.000876436	21.1014	NM_001031288.1:DHCR24;XM_015274577.2:LOC100857622
GO:0019679	propionate metabolic process, methylcitrate cycle	biological_process	2	1325	3	41939	3.14659e-05	0.000876436	21.1014	XM_015275372.2:ACOD1;XM_015278661.2:IRG1L
GO:0019478	D-amino acid catabolic process	biological_process	2	1325	3	41939	3.14659e-05	0.000876436	21.1014	XM_015284572.2:DDO;XM_015284573.2:DDO
GO:0008445	D-aspartate oxidase activity	molecular_function	2	1325	3	41939	3.14659e-05	0.000876436	21.1014	XM_015284572.2:DDO;XM_015284573.2:DDO
GO:0007320	insemination	biological_process	2	1325	3	41939	3.14659e-05	0.000876436	21.1014	XM_015284572.2:DDO;XM_015284573.2:DDO
GO:0002760	positive regulation of antimicrobial humoral response	biological_process	2	1325	3	41939	3.14659e-05	0.000876436	21.1014	XM_015275372.2:ACOD1;XM_015278661.2:IRG1L
GO:0006531	aspartate metabolic process	biological_process	3	1325	7	41939	3.21613e-05	0.000884538	13.5652	NM_205471.1:PCK1;XM_015284572.2:DDO;XM_015284573.2:DDO
GO:0005833	hemoglobin complex	cellular_component	3	1325	7	41939	3.21613e-05	0.000884538	13.5652	NM_001004375.2:HBM;NM_001004376.3:HBA1;NM_205489.2:HBBA
GO:0015106	bicarbonate transmembrane transporter activity	molecular_function	8	1325	53	41939	3.86744e-05	0.00105702	4.77767	NM_001199444.2:SLC26A3;NM_001252254.1:SLC26A6;XM_015293073.1:SLC26A6;XM_015293074.2:SLC26A6;XM_015293075.2:SLC26A6;XM_025147271.1:SLC26A3;XM_025147274.1:SLC26A3;XM_025150092.1:SLC4A11
GO:0005227	calcium activated cation channel activity	molecular_function	6	1325	31	41939	4.18042e-05	0.00113546	6.12621	XM_004941529.3:ANO1;XM_004941530.3:ANO1;XM_015286869.2:ANO1;XM_015286871.2:ANO1;XM_025147483.1:ANO10;XM_025151146.1:ANO1
GO:0019216	regulation of lipid metabolic process	biological_process	15	1325	162	41939	5.98708e-05	0.00161304	2.93075	NM_001031420.1:PLIN2;NM_001039294.1:FDFT1;NM_205205.2:NR1D2;XM_004946867.3:NCOA6;XM_004949222.3:GOLM1;XM_015280093.2:PLIN2;XM_015280094.2:PLIN2;XM_015281041.2:SMARCD3;XM_015281306.2:NR1D2;XM_015284075.2:TIAM2;XM_015288194.2:PSAP;XM_015292379.2:CHD9;XM_015292381.2:CHD9;XM_025142195.1:HNF4A;XM_025153401.1:TBL1XR1
GO:0006376	mRNA splice site selection	biological_process	8	1325	56	41939	6.07412e-05	0.00161304	4.52173	NM_001030906.1:SRSF10;XM_004936574.3:PTBP2;XM_004945371.3:LUC7L;XM_004945912.3:SETX;XM_015290736.2:PTBP2;XM_015297675.2:SRSF10;XM_025142998.1:SRSF10;XM_415453.6:SETX
GO:0060213	positive regulation of nuclear-transcribed mRNA poly(A) tail shortening	biological_process	7	1325	44	41939	6.25921e-05	0.00161304	5.03556	NM_001006454.1:CNOT7;XM_004937722.3:TNRC6B;XM_015279111.2:CNOT1;XM_015279112.2:CNOT1;XM_015279114.2:CNOT1;XM_015288794.2:TNRC6B;XM_015295276.1:TNRC6C
GO:1990256	signal clustering	biological_process	3	1325	8	41939	6.27069e-05	0.00161304	11.8695	XM_015282268.2:SEMA5A;XM_015282269.2:SEMA5A;XM_025147720.1:SEMA5A
GO:0090559	regulation of membrane permeability	biological_process	3	1325	8	41939	6.27069e-05	0.00161304	11.8695	NM_001282184.1:TMIGD1;XM_015295654.2:TMIGD1;XM_015295655.2:TMIGD1
GO:0021902	commitment of neuronal cell to specific neuron type in forebrain	biological_process	3	1325	8	41939	6.27069e-05	0.00161304	11.8695	XM_015289410.2:SATB2;XM_015289411.2:SATB2;XM_015289412.2:SATB2
GO:0021536	diencephalon development	biological_process	3	1325	8	41939	6.27069e-05	0.00161304	11.8695	XM_015282268.2:SEMA5A;XM_015282269.2:SEMA5A;XM_025147720.1:SEMA5A
GO:0016482	cytosolic transport	biological_process	3	1325	8	41939	6.27069e-05	0.00161304	11.8695	NM_001030906.1:SRSF10;XM_015297675.2:SRSF10;XM_025142998.1:SRSF10
GO:0004095	carnitine O-palmitoyltransferase activity	molecular_function	3	1325	8	41939	6.27069e-05	0.00161304	11.8695	NM_001012898.1:CPT1A;XM_015286795.2:CPT1A;XM_025150696.1:CPT1A
GO:0071320	cellular response to cAMP	biological_process	10	1325	84	41939	6.75803e-05	0.00172824	3.7681	NM_001199444.2:SLC26A3;NM_001252254.1:SLC26A6;NM_205471.1:PCK1;XM_004940909.3:RAPGEF2;XM_015286680.2:KCNQ1;XM_015293073.1:SLC26A6;XM_015293074.2:SLC26A6;XM_015293075.2:SLC26A6;XM_025147271.1:SLC26A3;XM_025147274.1:SLC26A3
GO:0032593	insulin-responsive compartment	cellular_component	4	1325	15	41939	7.19985e-05	0.00183052	8.44055	XM_004935486.3:RAB4A;XM_025144800.1:DENND4C;XM_025144804.1:DENND4C;XM_025144806.1:DENND4C
GO:0000289	nuclear-transcribed mRNA poly(A) tail shortening	biological_process	10	1325	85	41939	7.54315e-05	0.00190672	3.72377	NM_001006454.1:CNOT7;XM_015279111.2:CNOT1;XM_015279112.2:CNOT1;XM_015279114.2:CNOT1;XM_015284805.2:CNOT4;XM_015284812.2:CNOT4;XM_015291541.2:EIF4G1;XM_025145604.1:EIF4B;XM_025152982.1:ZCCHC11;XM_025153664.1:EIF4G1
GO:0007263	nitric oxide mediated signal transduction	biological_process	4	1325	16	41939	0.000101999	0.00256346	7.91302	NM_001044636.1:RASD1;NM_204961.1:NOS2;XM_025149959.1:GUCY1A3;XM_025155084.1:RASD1
GO:0000285	1-phosphatidylinositol-3-phosphate 5-kinase activity	molecular_function	3	1325	9	41939	0.00011004	0.00274974	10.5507	XM_004942680.3:PIKFYVE;XM_015289536.2:PIKFYVE;XM_421967.5:PIKFYVE
GO:1900153	positive regulation of nuclear-transcribed mRNA catabolic process, deadenylation-dependent decay	biological_process	7	1325	48	41939	0.000119185	0.00293655	4.61593	NM_001006454.1:CNOT7;XM_004937722.3:TNRC6B;XM_015279111.2:CNOT1;XM_015279112.2:CNOT1;XM_015279114.2:CNOT1;XM_015288794.2:TNRC6B;XM_015295276.1:TNRC6C
GO:2000806	positive regulation of termination of RNA polymerase II transcription, poly(A)-coupled	biological_process	2	1325	4	41939	0.000122888	0.00293655	15.826	XM_004945912.3:SETX;XM_415453.6:SETX
GO:0070540	stearic acid binding	molecular_function	2	1325	4	41939	0.000122888	0.00293655	15.826	NM_205422.1:EXFABP;XM_025142195.1:HNF4A
GO:0060566	positive regulation of DNA-templated transcription, termination	biological_process	2	1325	4	41939	0.000122888	0.00293655	15.826	XM_004945912.3:SETX;XM_415453.6:SETX
GO:0043362	nucleate erythrocyte maturation	biological_process	2	1325	4	41939	0.000122888	0.00293655	15.826	NM_204897.1:SERPINB10B;XM_015282163.2:SERPINB10B
GO:0034136	negative regulation of toll-like receptor 2 signaling pathway	biological_process	2	1325	4	41939	0.000122888	0.00293655	15.826	XM_015275372.2:ACOD1;XM_015278661.2:IRG1L
GO:0030200	heparan sulfate proteoglycan catabolic process	biological_process	2	1325	4	41939	0.000122888	0.00293655	15.826	NM_204167.1:HPSE;XM_025149456.1:HPSE
GO:0001849	complement component C1q binding	molecular_function	2	1325	4	41939	0.000122888	0.00293655	15.826	NM_001017413.1:PTX3;XM_424719.6:MEGF10
GO:0006812	cation transport	biological_process	8	1325	62	41939	0.000137321	0.00326361	4.08414	XM_004936057.3:ATP10D;XM_004941529.3:ANO1;XM_004941530.3:ANO1;XM_015286869.2:ANO1;XM_015286871.2:ANO1;XM_015292666.2:PIEZO1;XM_025147483.1:ANO10;XM_025151146.1:ANO1
GO:0044206	UMP salvage	biological_process	4	1325	17	41939	0.00014074	0.0033268	7.44755	XM_025147725.1:UPP1;XM_025147726.1:UPP1;XM_025147727.1:UPP1;XM_419026.5:UPP1
GO:0015301	anion:anion antiporter activity	molecular_function	8	1325	63	41939	0.000155756	0.00366195	4.01931	NM_001199444.2:SLC26A3;NM_001252254.1:SLC26A6;XM_015293073.1:SLC26A6;XM_015293074.2:SLC26A6;XM_015293075.2:SLC26A6;XM_025147271.1:SLC26A3;XM_025147274.1:SLC26A3;XM_025150092.1:SLC4A11
GO:1902498	regulation of protein autoubiquitination	biological_process	3	1325	10	41939	0.000178803	0.00407242	9.49562	XM_025149372.1:SASH1;XM_025149374.1:SASH1;XM_025149377.1:SASH1
GO:1900044	regulation of protein K63-linked ubiquitination	biological_process	3	1325	10	41939	0.000178803	0.00407242	9.49562	XM_025149372.1:SASH1;XM_025149374.1:SASH1;XM_025149377.1:SASH1
GO:0048843	negative regulation of axon extension involved in axon guidance	biological_process	3	1325	10	41939	0.000178803	0.00407242	9.49562	XM_015282268.2:SEMA5A;XM_015282269.2:SEMA5A;XM_025147720.1:SEMA5A
GO:0017176	phosphatidylinositol N-acetylglucosaminyltransferase activity	molecular_function	3	1325	10	41939	0.000178803	0.00407242	9.49562	XM_015294731.2:PIGQ;XM_015294732.2:PIGQ;XM_015294733.2:PIGQ
GO:0016274	protein-arginine N-methyltransferase activity	molecular_function	3	1325	10	41939	0.000178803	0.00407242	9.49562	NM_001199471.1:PRMT3;XM_015286190.2:PRMT3;XM_025150645.1:PRMT3
GO:0007217	tachykinin receptor signaling pathway	biological_process	3	1325	10	41939	0.000178803	0.00407242	9.49562	XM_004939318.3:TAC1;XM_025148454.1:TAC1;XM_421789.5:GRK5
GO:0070528	protein kinase C signaling	biological_process	5	1325	28	41939	0.000203857	0.004619	5.65216	NM_001252254.1:SLC26A6;XM_015292330.2:ADGRG1;XM_015293073.1:SLC26A6;XM_015293074.2:SLC26A6;XM_015293075.2:SLC26A6
GO:1900227	positive regulation of NLRP3 inflammasome complex assembly	biological_process	5	1325	29	41939	0.000250197	0.00554147	5.45725	NM_001030731.1:CD36;XM_015301204.2:CD36;XM_015301418.2:CD36;XM_025147445.1:CD36;XM_025147449.1:CD36
GO:0050702	interleukin-1 beta secretion	biological_process	5	1325	29	41939	0.000250197	0.00554147	5.45725	NM_001030731.1:CD36;XM_015301204.2:CD36;XM_015301418.2:CD36;XM_025147445.1:CD36;XM_025147449.1:CD36
GO:0030015	CCR4-NOT core complex	cellular_component	4	1325	19	41939	0.000250906	0.00554147	6.66359	NM_001006454.1:CNOT7;XM_015279111.2:CNOT1;XM_015279112.2:CNOT1;XM_015279114.2:CNOT1
GO:0019825	oxygen binding	molecular_function	4	1325	19	41939	0.000250906	0.00554147	6.66359	NM_001004375.2:HBM;NM_001004376.3:HBA1;NM_205489.2:HBBA;XM_419453.6:HAAO
GO:0015129	lactate transmembrane transporter activity	molecular_function	4	1325	19	41939	0.000250906	0.00554147	6.66359	NM_204663.1:SLC16A3;XM_015293259.2:MCT2L;XM_015293262.2:MCT2L;XM_414421.5:MCT2L
GO:0060113	inner ear receptor cell differentiation	biological_process	3	1325	11	41939	0.000273941	0.00593041	8.63238	NM_001006361.1:DFNA5;XM_015281447.2:DFNA5;XM_015281448.1:DFNA5
GO:0052650	NADP-retinol dehydrogenase activity	molecular_function	3	1325	11	41939	0.000273941	0.00593041	8.63238	NM_001277910.2:DHRS3;XM_025142531.1:DHRS3;XM_025142532.1:DHRS3
GO:0032273	positive regulation of protein polymerization	biological_process	3	1325	11	41939	0.000273941	0.00593041	8.63238	XM_001231863.5:TPPP;XM_025147612.1:TPPP;XM_025148591.1:TTBK1
GO:0009792	embryo development ending in birth or egg hatching	biological_process	3	1325	11	41939	0.000273941	0.00593041	8.63238	NM_205422.1:EXFABP;NM_205471.1:PCK1;XM_415813.6:SEBOX
GO:0050829	defense response to Gram-negative bacterium	biological_process	8	1325	68	41939	0.000281734	0.00606908	3.72377	NM_001007942.1:RSFR;XM_015296249.2:ROMO1;XM_015296250.2:ROMO1;XM_025147270.1:DROSHA;XM_025151973.1:LOC107053714;XM_025151974.1:LOC107053714;XM_025151975.1:LOC101750892;XM_025152024.1:LOC112529943
GO:1902309	negative regulation of peptidyl-serine dephosphorylation	biological_process	2	1325	5	41939	0.000299968	0.00624647	12.6608	NM_001030851.1:PPP1R16B;XM_015296355.2:PPP1R16B
GO:0072573	tolerance induction to lipopolysaccharide	biological_process	2	1325	5	41939	0.000299968	0.00624647	12.6608	XM_015275372.2:ACOD1;XM_015278661.2:IRG1L
GO:0051715	cytolysis in other organism	biological_process	2	1325	5	41939	0.000299968	0.00624647	12.6608	XM_015296249.2:ROMO1;XM_015296250.2:ROMO1
GO:0031639	plasminogen activation	biological_process	2	1325	5	41939	0.000299968	0.00624647	12.6608	NM_001031288.1:DHCR24;NM_204989.2:FGG
GO:0006533	aspartate catabolic process	biological_process	2	1325	5	41939	0.000299968	0.00624647	12.6608	XM_015284572.2:DDO;XM_015284573.2:DDO
GO:0005745	m-AAA complex	cellular_component	2	1325	5	41939	0.000299968	0.00624647	12.6608	XM_025147813.1:AFG3L2;XM_025147814.1:AFG3L2
GO:0001147	transcription termination site sequence-specific DNA binding	molecular_function	2	1325	5	41939	0.000299968	0.00624647	12.6608	XM_004945912.3:SETX;XM_415453.6:SETX
GO:1990000	amyloid fibril formation	biological_process	5	1325	30	41939	0.000304429	0.00630932	5.27535	NM_001030731.1:CD36;XM_015301204.2:CD36;XM_015301418.2:CD36;XM_025147445.1:CD36;XM_025147449.1:CD36
GO:0002102	podosome	cellular_component	11	1325	117	41939	0.000341787	0.00705017	2.97584	XM_004942263.3:SH3PXD2A;XM_004942264.3:SH3PXD2A;XM_015286766.2:CTTN;XM_015286769.2:CTTN;XM_015288723.2:SH3PXD2A;XM_025142549.1:ARHGEF5;XM_025148178.1:ASAP1;XM_025148341.1:SVIL;XM_025148354.1:SVIL;XM_025149829.1:PALLD;XM_025149832.1:PALLD
GO:0034707	chloride channel complex	cellular_component	10	1325	101	41939	0.000355525	0.00729912	3.13387	NM_001252254.1:SLC26A6;XM_004941529.3:ANO1;XM_004941530.3:ANO1;XM_015286869.2:ANO1;XM_015286871.2:ANO1;XM_015291063.2:BEST4;XM_015293073.1:SLC26A6;XM_015293074.2:SLC26A6;XM_015293075.2:SLC26A6;XM_025151146.1:ANO1
GO:0071726	cellular response to diacyl bacterial lipopeptide	biological_process	5	1325	31	41939	0.000367459	0.00750887	5.10517	NM_001030731.1:CD36;XM_015301204.2:CD36;XM_015301418.2:CD36;XM_025147445.1:CD36;XM_025147449.1:CD36
GO:1905404	positive regulation of activated CD8-positive, alpha-beta T cell apoptotic process	biological_process	3	1325	12	41939	0.000400634	0.00803656	7.91302	XM_004949068.3:PDCD1LG2;XM_015280143.2:PDCD1LG2;XM_025145073.1:CD274
GO:1903556	negative regulation of tumor necrosis factor superfamily cytokine production	biological_process	3	1325	12	41939	0.000400634	0.00803656	7.91302	XM_004949068.3:PDCD1LG2;XM_015280143.2:PDCD1LG2;XM_025145073.1:CD274
GO:0048842	positive regulation of axon extension involved in axon guidance	biological_process	3	1325	12	41939	0.000400634	0.00803656	7.91302	XM_015282268.2:SEMA5A;XM_015282269.2:SEMA5A;XM_025147720.1:SEMA5A
GO:0000506	glycosylphosphatidylinositol-N-acetylglucosaminyltransferase (GPI-GnT) complex	cellular_component	3	1325	12	41939	0.000400634	0.00803656	7.91302	XM_015294731.2:PIGQ;XM_015294732.2:PIGQ;XM_015294733.2:PIGQ
GO:0012506	vesicle membrane	cellular_component	9	1325	87	41939	0.000422526	0.00843702	3.27435	NM_001252254.1:SLC26A6;NM_205513.1:CALB1;XM_004942680.3:PIKFYVE;XM_015289536.2:PIKFYVE;XM_015293073.1:SLC26A6;XM_015293074.2:SLC26A6;XM_015293075.2:SLC26A6;XM_015296911.1:ATP13A2;XM_421967.5:PIKFYVE
GO:0005247	voltage-gated chloride channel activity	molecular_function	6	1325	44	41939	0.000426116	0.00847002	4.31619	XM_004940721.3:CLCN5;XM_004941529.3:ANO1;XM_004941530.3:ANO1;XM_015286869.2:ANO1;XM_015286871.2:ANO1;XM_025151146.1:ANO1
GO:0020037	heme binding	molecular_function	13	1325	158	41939	0.0005184	0.0102577	2.60428	NM_001001751.2:CYP3A5;NM_001004375.2:HBM;NM_001004376.3:HBA1;NM_001167718.1:PTGS2;NM_204961.1:NOS2;NM_205489.2:HBBA;XM_003641747.4:THAP4;XM_015273981.2:LOC101749846;XM_015281391.2:CYP51A1;XM_015294642.2:HMOX2;XM_025148803.1:CYP2AC1;XM_025149959.1:GUCY1A3;XM_025155784.1:TBXAS1
GO:2000036	regulation of stem cell population maintenance	biological_process	4	1325	22	41939	0.00052517	0.0103449	5.75492	XM_015279111.2:CNOT1;XM_015279112.2:CNOT1;XM_015279114.2:CNOT1;XM_015298943.2:NFYA
GO:1901475	pyruvate transmembrane transport	biological_process	3	1325	13	41939	0.000564235	0.0107184	7.30433	XM_015293259.2:MCT2L;XM_015293262.2:MCT2L;XM_414421.5:MCT2L
GO:0072675	osteoclast fusion	biological_process	3	1325	13	41939	0.000564235	0.0107184	7.30433	XM_004942263.3:SH3PXD2A;XM_004942264.3:SH3PXD2A;XM_015288723.2:SH3PXD2A
GO:0070878	primary miRNA binding	molecular_function	3	1325	13	41939	0.000564235	0.0107184	7.30433	XM_025147270.1:DROSHA;XM_025147599.1:EZH2;XM_418879.6:EZH2
GO:0070269	pyroptosis	biological_process	3	1325	13	41939	0.000564235	0.0107184	7.30433	NM_001006361.1:DFNA5;XM_015281447.2:DFNA5;XM_015281448.1:DFNA5
GO:0045545	syndecan binding	molecular_function	3	1325	13	41939	0.000564235	0.0107184	7.30433	XM_015282268.2:SEMA5A;XM_015282269.2:SEMA5A;XM_025147720.1:SEMA5A
GO:0005477	pyruvate secondary active transmembrane transporter activity	molecular_function	3	1325	13	41939	0.000564235	0.0107184	7.30433	XM_015293259.2:MCT2L;XM_015293262.2:MCT2L;XM_414421.5:MCT2L
GO:0004692	cGMP-dependent protein kinase activity	molecular_function	3	1325	13	41939	0.000564235	0.0107184	7.30433	XM_004941096.3:PRKG2;XM_015285019.2:PRKACA;XM_025149790.1:PRKG2
GO:2001226	negative regulation of chloride transport	biological_process	2	1325	6	41939	0.000585796	0.0107184	10.5507	XM_004941096.3:PRKG2;XM_025149790.1:PRKG2
GO:2001014	regulation of skeletal muscle cell differentiation	biological_process	2	1325	6	41939	0.000585796	0.0107184	10.5507	NM_205205.2:NR1D2;XM_015281306.2:NR1D2
GO:1902569	negative regulation of activation of Janus kinase activity	biological_process	2	1325	6	41939	0.000585796	0.0107184	10.5507	XM_015295393.2:CD300LG;XM_025142195.1:HNF4A
GO:0051186	cofactor metabolic process	biological_process	2	1325	6	41939	0.000585796	0.0107184	10.5507	XM_004941096.3:PRKG2;XM_025149790.1:PRKG2
GO:0043291	RAVE complex	cellular_component	2	1325	6	41939	0.000585796	0.0107184	10.5507	XM_015280678.2:DMXL1;XM_015280679.2:DMXL1
GO:0032021	NELF complex	cellular_component	2	1325	6	41939	0.000585796	0.0107184	10.5507	XM_025149714.1:NELFA;XM_025149715.1:NELFA
GO:0019785	ISG15-specific protease activity	molecular_function	2	1325	6	41939	0.000585796	0.0107184	10.5507	XM_025141830.1:USP43;XM_025141831.1:USP43
GO:0016407	acetyltransferase activity	molecular_function	2	1325	6	41939	0.000585796	0.0107184	10.5507	XM_015281805.2:KAT2B;XM_015288303.2:KAT6B
GO:0004421	hydroxymethylglutaryl-CoA synthase activity	molecular_function	2	1325	6	41939	0.000585796	0.0107184	10.5507	XM_015277253.2:HMGCS1;XM_015277255.2:HMGCS1
GO:0000778	condensed nuclear chromosome kinetochore	cellular_component	2	1325	6	41939	0.000585796	0.0107184	10.5507	NM_205051.1:CENPC;XM_015277933.2:NDC80
GO:0006801	superoxide metabolic process	biological_process	5	1325	34	41939	0.000619164	0.0112817	4.65472	XM_004942263.3:SH3PXD2A;XM_004942264.3:SH3PXD2A;XM_015278273.2:NOX1;XM_015288723.2:SH3PXD2A;XM_414847.6:NOXO1
GO:0071310	cellular response to organic substance	biological_process	6	1325	48	41939	0.000733822	0.0132604	3.95651	NM_205513.1:CALB1;XM_015276123.2:CASP3;XM_015289410.2:SATB2;XM_015289411.2:SATB2;XM_015289412.2:SATB2;XM_015291909.2:MAPK6
GO:0031295	T cell costimulation	biological_process	6	1325	48	41939	0.000733822	0.0132604	3.95651	NM_001319011.1:IGHVL;XM_004949068.3:PDCD1LG2;XM_015280143.2:PDCD1LG2;XM_015294162.2:CARD11;XM_025144239.1:HHLA2;XM_025145073.1:CD274
GO:2001028	positive regulation of endothelial cell chemotaxis	biological_process	3	1325	14	41939	0.000770216	0.013346	6.78259	XM_015282268.2:SEMA5A;XM_015282269.2:SEMA5A;XM_025147720.1:SEMA5A
GO:0060411	cardiac septum morphogenesis	biological_process	3	1325	14	41939	0.000770216	0.013346	6.78259	NM_001277910.2:DHRS3;XM_025142531.1:DHRS3;XM_025142532.1:DHRS3
GO:0021675	nerve development	biological_process	3	1325	14	41939	0.000770216	0.013346	6.78259	XM_015289367.2:NRP2;XM_025147813.1:AFG3L2;XM_025147814.1:AFG3L2
GO:0001672	regulation of chromatin assembly or disassembly	biological_process	3	1325	14	41939	0.000770216	0.013346	6.78259	XM_015299391.2:TLK2;XM_025144233.1:TLK2;XM_418070.6:TLK2
GO:0004386	helicase activity	molecular_function	12	1325	146	41939	0.000772952	0.013346	2.60154	XM_004935583.3:SHPRH;XM_015282911.2:RAD54B;XM_015286246.2:NAV2;XM_015287763.2:DDX24;XM_015292379.2:CHD9;XM_015292381.2:CHD9;XM_025142375.1:CHD6;XM_025142376.1:CHD6;XM_025145604.1:EIF4B;XM_025151415.1:NAV2;XM_025152483.1:SMARCAL1;XM_415453.6:SETX
GO:0099572	postsynaptic specialization	cellular_component	4	1325	24	41939	0.000804351	0.013346	5.27535	XM_015287537.2:GPHN;XM_015287540.2:GPHN;XM_015287544.2:GPHN;XM_025150836.1:GPHN
GO:0072579	glycine receptor clustering	biological_process	4	1325	24	41939	0.000804351	0.013346	5.27535	XM_015287537.2:GPHN;XM_015287540.2:GPHN;XM_015287544.2:GPHN;XM_025150836.1:GPHN
GO:0061599	molybdopterin molybdotransferase activity	molecular_function	4	1325	24	41939	0.000804351	0.013346	5.27535	XM_015287537.2:GPHN;XM_015287540.2:GPHN;XM_015287544.2:GPHN;XM_025150836.1:GPHN
GO:0061598	molybdopterin adenylyltransferase activity	molecular_function	4	1325	24	41939	0.000804351	0.013346	5.27535	XM_015287537.2:GPHN;XM_015287540.2:GPHN;XM_015287544.2:GPHN;XM_025150836.1:GPHN
GO:0042045	epithelial fluid transport	biological_process	4	1325	24	41939	0.000804351	0.013346	5.27535	NM_001252254.1:SLC26A6;XM_015293073.1:SLC26A6;XM_015293074.2:SLC26A6;XM_015293075.2:SLC26A6
GO:0018315	molybdenum incorporation into molybdenum-molybdopterin complex	biological_process	4	1325	24	41939	0.000804351	0.013346	5.27535	XM_015287537.2:GPHN;XM_015287540.2:GPHN;XM_015287544.2:GPHN;XM_025150836.1:GPHN
GO:0007529	establishment of synaptic specificity at neuromuscular junction	biological_process	4	1325	24	41939	0.000804351	0.013346	5.27535	XM_015287537.2:GPHN;XM_015287540.2:GPHN;XM_015287544.2:GPHN;XM_025150836.1:GPHN
GO:0060349	bone morphogenesis	biological_process	5	1325	36	41939	0.000849823	0.013346	4.39612	NM_001277910.2:DHRS3;NM_001293090.1:MMP13;XM_015282956.2:OSR2;XM_025142531.1:DHRS3;XM_025142532.1:DHRS3
GO:0035195	gene silencing by miRNA	biological_process	5	1325	36	41939	0.000849823	0.013346	4.39612	NM_001006454.1:CNOT7;XM_015279111.2:CNOT1;XM_015279112.2:CNOT1;XM_015279114.2:CNOT1;XM_015295276.1:TNRC6C
GO:0008940	nitrate reductase activity	molecular_function	4	1325	25	41939	0.000979459	0.013346	5.06433	XM_015287537.2:GPHN;XM_015287540.2:GPHN;XM_015287544.2:GPHN;XM_025150836.1:GPHN
GO:0005978	glycogen biosynthetic process	biological_process	5	1325	37	41939	0.000987451	0.013346	4.27731	XM_004937991.3:GYS2;XM_015291547.2:GYS2;XM_015291687.2:GYG1;XM_015291689.2:GYG1;XM_025142064.1:GYS2
GO:2001069	glycogen binding	molecular_function	1	1325	2	41939	0.00099742	0.013346	15.826	XM_429975.6:STBD1
GO:1990984	tRNA demethylase activity	molecular_function	1	1325	2	41939	0.00099742	0.013346	15.826	XM_015287550.2:ALKBH1
GO:1990983	tRNA demethylation	biological_process	1	1325	2	41939	0.00099742	0.013346	15.826	XM_015287550.2:ALKBH1
GO:1905802	regulation of cellular response to manganese ion	biological_process	1	1325	2	41939	0.00099742	0.013346	15.826	XM_015283897.2:SLC30A10
GO:1902876	negative regulation of embryonic pattern specification	biological_process	1	1325	2	41939	0.00099742	0.013346	15.826	XM_015277250.2:FST
GO:1902873	negative regulation of horizontal cell localization	biological_process	1	1325	2	41939	0.00099742	0.013346	15.826	XM_015277250.2:FST
GO:1902867	negative regulation of retina development in camera-type eye	biological_process	1	1325	2	41939	0.00099742	0.013346	15.826	XM_015277250.2:FST
GO:1902864	negative regulation of embryonic camera-type eye development	biological_process	1	1325	2	41939	0.00099742	0.013346	15.826	XM_015277250.2:FST
GO:1901896	positive regulation of calcium-transporting ATPase activity	biological_process	1	1325	2	41939	0.00099742	0.013346	15.826	XM_015289365.2:SUMO1
GO:1901390	positive regulation of transforming growth factor beta activation	biological_process	1	1325	2	41939	0.00099742	0.013346	15.826	XM_015277250.2:FST
GO:1900015	regulation of cytokine production involved in inflammatory response	biological_process	1	1325	2	41939	0.00099742	0.013346	15.826	NM_204961.1:NOS2
GO:0098838	reduced folate transmembrane transport	biological_process	1	1325	2	41939	0.00099742	0.013346	15.826	XM_015289175.2:SLC19A1
GO:0086008	voltage-gated potassium channel activity involved in cardiac muscle cell action potential repolarization	molecular_function	1	1325	2	41939	0.00099742	0.013346	15.826	XM_015286680.2:KCNQ1
GO:0072606	interleukin-8 secretion	biological_process	1	1325	2	41939	0.00099742	0.013346	15.826	NM_204961.1:NOS2
GO:0071579	regulation of zinc ion transport	biological_process	1	1325	2	41939	0.00099742	0.013346	15.826	XM_015283897.2:SLC30A10
GO:0071471	cellular response to non-ionic osmotic stress	biological_process	1	1325	2	41939	0.00099742	0.013346	15.826	NM_001167718.1:PTGS2
GO:0071421	manganese ion transmembrane transport	biological_process	1	1325	2	41939	0.00099742	0.013346	15.826	XM_015283897.2:SLC30A10
GO:0070644	vitamin D response element binding	molecular_function	1	1325	2	41939	0.00099742	0.013346	15.826	XM_015279790.2:RXRA
GO:0070538	oleic acid binding	molecular_function	1	1325	2	41939	0.00099742	0.013346	15.826	NM_205422.1:EXFABP
GO:0061197	fungiform papilla morphogenesis	biological_process	1	1325	2	41939	0.00099742	0.013346	15.826	XM_015287909.2:SIX4
GO:0060978	angiogenesis involved in coronary vascular morphogenesis	biological_process	1	1325	2	41939	0.00099742	0.013346	15.826	XM_015279790.2:RXRA
GO:0052565	response to defense-related host nitric oxide production	biological_process	1	1325	2	41939	0.00099742	0.013346	15.826	XM_025149959.1:GUCY1A3
GO:0051958	methotrexate transport	biological_process	1	1325	2	41939	0.00099742	0.013346	15.826	XM_015289175.2:SLC19A1
GO:0051455	attachment of spindle microtubules to kinetochore involved in homologous chromosome segregation	biological_process	1	1325	2	41939	0.00099742	0.013346	15.826	NM_205051.1:CENPC
GO:0050992	dimethylallyl diphosphate biosynthetic process	biological_process	1	1325	2	41939	0.00099742	0.013346	15.826	XM_418561.6:IDI1
GO:0050354	triokinase activity	molecular_function	1	1325	2	41939	0.00099742	0.013346	15.826	XM_015286123.2:TKFC
GO:0046874	quinolinate metabolic process	biological_process	1	1325	2	41939	0.00099742	0.013346	15.826	XM_419453.6:HAAO
GO:0046670	positive regulation of retinal cell programmed cell death	biological_process	1	1325	2	41939	0.00099742	0.013346	15.826	XM_015277250.2:FST
GO:0046015	regulation of transcription by glucose	biological_process	1	1325	2	41939	0.00099742	0.013346	15.826	NM_205471.1:PCK1
GO:0045994	positive regulation of translational initiation by iron	biological_process	1	1325	2	41939	0.00099742	0.013346	15.826	XM_015279790.2:RXRA
GO:0043614	multi-eIF complex	cellular_component	1	1325	2	41939	0.00099742	0.013346	15.826	XM_025150723.1:EIF2S1
GO:0036313	phosphatidylinositol 3-kinase catalytic subunit binding	molecular_function	1	1325	2	41939	0.00099742	0.013346	15.826	XM_426203.6:FAM83B
GO:0034337	RNA folding	biological_process	1	1325	2	41939	0.00099742	0.013346	15.826	XM_015279684.2:FAM129B
GO:0034012	FAD-AMP lyase (cyclizing) activity	molecular_function	1	1325	2	41939	0.00099742	0.013346	15.826	XM_015286123.2:TKFC
GO:0033290	eukaryotic 48S preinitiation complex	cellular_component	1	1325	2	41939	0.00099742	0.013346	15.826	XM_025150723.1:EIF2S1
GO:0032274	gonadotropin secretion	biological_process	1	1325	2	41939	0.00099742	0.013346	15.826	XM_015279684.2:FAM129B
GO:0030578	PML body organization	biological_process	1	1325	2	41939	0.00099742	0.013346	15.826	XM_015289365.2:SUMO1
GO:0030492	hemoglobin binding	molecular_function	1	1325	2	41939	0.00099742	0.013346	15.826	NM_205489.2:HBBA
GO:0021618	hypoglossal nerve morphogenesis	biological_process	1	1325	2	41939	0.00099742	0.013346	15.826	NM_204240.2:ADARB1
GO:0019343	cysteine biosynthetic process via cystathionine	biological_process	1	1325	2	41939	0.00099742	0.013346	15.826	XM_422542.6:CTH
GO:0016742	hydroxymethyl-, formyl- and related transferase activity	molecular_function	1	1325	2	41939	0.00099742	0.013346	15.826	XM_015287780.2:ALDH1L2
GO:0016155	formyltetrahydrofolate dehydrogenase activity	molecular_function	1	1325	2	41939	0.00099742	0.013346	15.826	XM_015287780.2:ALDH1L2
GO:0015697	quaternary ammonium group transport	biological_process	1	1325	2	41939	0.00099742	0.013346	15.826	XM_419620.6:SLC22A3
GO:0015350	methotrexate transmembrane transporter activity	molecular_function	1	1325	2	41939	0.00099742	0.013346	15.826	XM_015289175.2:SLC19A1
GO:0010565	regulation of cellular ketone metabolic process	biological_process	1	1325	2	41939	0.00099742	0.013346	15.826	XM_025144081.1:PDKI2
GO:0009258	10-formyltetrahydrofolate catabolic process	biological_process	1	1325	2	41939	0.00099742	0.013346	15.826	XM_015287780.2:ALDH1L2
GO:0008518	reduced folate carrier activity	molecular_function	1	1325	2	41939	0.00099742	0.013346	15.826	XM_015289175.2:SLC19A1
GO:0006735	NADH regeneration	biological_process	1	1325	2	41939	0.00099742	0.013346	15.826	NM_205471.1:PCK1
GO:0006725	cellular aromatic compound metabolic process	biological_process	1	1325	2	41939	0.00099742	0.013346	15.826	NM_001194927.1:SQLE
GO:0006696	ergosterol biosynthetic process	biological_process	1	1325	2	41939	0.00099742	0.013346	15.826	NM_001039294.1:FDFT1
GO:0004886	9-cis retinoic acid receptor activity	molecular_function	1	1325	2	41939	0.00099742	0.013346	15.826	XM_015279790.2:RXRA
GO:0004666	prostaglandin-endoperoxide synthase activity	molecular_function	1	1325	2	41939	0.00099742	0.013346	15.826	NM_001167718.1:PTGS2
GO:0004452	isopentenyl-diphosphate delta-isomerase activity	molecular_function	1	1325	2	41939	0.00099742	0.013346	15.826	XM_418561.6:IDI1
GO:0004371	glycerone kinase activity	molecular_function	1	1325	2	41939	0.00099742	0.013346	15.826	XM_015286123.2:TKFC
GO:0004332	fructose-bisphosphate aldolase activity	molecular_function	1	1325	2	41939	0.00099742	0.013346	15.826	NM_001206496.2:ALDOC
GO:0004063	aryldialkylphosphatase activity	molecular_function	1	1325	2	41939	0.00099742	0.013346	15.826	NM_001201468.1:PON2
GO:0004047	aminomethyltransferase activity	molecular_function	1	1325	2	41939	0.00099742	0.013346	15.826	XM_015292818.1:AMT
GO:0003415	chondrocyte hypertrophy	biological_process	1	1325	2	41939	0.00099742	0.013346	15.826	NM_205422.1:EXFABP
GO:0001594	trace-amine receptor activity	molecular_function	1	1325	2	41939	0.00099742	0.013346	15.826	XM_015284165.2:TAAR1
GO:0000334	3-hydroxyanthranilate 3,4-dioxygenase activity	molecular_function	1	1325	2	41939	0.00099742	0.013346	15.826	XM_419453.6:HAAO
GO:0000171	ribonuclease MRP activity	molecular_function	1	1325	2	41939	0.00099742	0.013346	15.826	XM_015275410.2:POP5
GO:0071219	cellular response to molecule of bacterial origin	biological_process	2	1325	7	41939	0.00100102	0.013346	9.04345	XM_015275372.2:ACOD1;XM_015278661.2:IRG1L
GO:0070989	oxidative demethylation	biological_process	2	1325	7	41939	0.00100102	0.013346	9.04345	NM_001001751.2:CYP3A5;XM_015287550.2:ALKBH1
GO:0060087	relaxation of vascular smooth muscle	biological_process	2	1325	7	41939	0.00100102	0.013346	9.04345	XM_015285019.2:PRKACA;XM_025149959.1:GUCY1A3
GO:0051128	regulation of cellular component organization	biological_process	2	1325	7	41939	0.00100102	0.013346	9.04345	NM_001030770.2:STK38L;XM_015290295.2:STK38L
GO:0048476	Holliday junction resolvase complex	cellular_component	2	1325	7	41939	0.00100102	0.013346	9.04345	XM_003642358.3:EME1;XM_015295521.1:EME1
GO:0047992	hydroxylysine kinase activity	molecular_function	2	1325	7	41939	0.00100102	0.013346	9.04345	XM_015278879.2:HYKK;XM_015278883.2:HYKK
GO:0034982	mitochondrial protein processing	biological_process	2	1325	7	41939	0.00100102	0.013346	9.04345	XM_025147813.1:AFG3L2;XM_025147814.1:AFG3L2
GO:0021610	facial nerve morphogenesis	biological_process	2	1325	7	41939	0.00100102	0.013346	9.04345	NM_204240.2:ADARB1;XM_015291976.2:PLXNA4
GO:0009308	amine metabolic process	biological_process	2	1325	7	41939	0.00100102	0.013346	9.04345	XM_015281152.2:AOC1;XM_015281153.2:AOC1
GO:0016324	apical plasma membrane	cellular_component	35	1325	653	41939	0.00101978	0.0134893	1.69651	NM_001030731.1:CD36;NM_001199444.2:SLC26A3;NM_001252254.1:SLC26A6;NM_204894.1:ABCB1;XM_001231780.5:AQP5;XM_001235155.5:CUBN;XM_004935075.3:SLC9A3;XM_004935987.2:SORBS2;XM_004940909.3:RAPGEF2;XM_004941096.3:PRKG2;XM_004941529.3:ANO1;XM_004941530.3:ANO1;XM_004944768.3:SLC23A1;XM_015281790.1:SLC4A7;XM_015286869.2:ANO1;XM_015286871.2:ANO1;XM_015288171.2:KCNMA1;XM_015289175.2:SLC19A1;XM_015293073.1:SL…
GO:0050833	pyruvate transmembrane transporter activity	molecular_function	3	1325	15	41939	0.00102411	0.0134893	6.33042	XM_015293259.2:MCT2L;XM_015293262.2:MCT2L;XM_414421.5:MCT2L
GO:0030836	positive regulation of actin filament depolymerization	biological_process	3	1325	15	41939	0.00102411	0.0134893	6.33042	XM_015282268.2:SEMA5A;XM_015282269.2:SEMA5A;XM_025147720.1:SEMA5A
GO:0001959	regulation of cytokine-mediated signaling pathway	biological_process	3	1325	15	41939	0.00102411	0.0134893	6.33042	XM_015275463.2:ELF1;XM_025150319.1:ELF1;XM_025150324.1:ELF1
GO:0019532	oxalate transport	biological_process	4	1325	26	41939	0.00118136	0.0154673	4.86955	NM_001252254.1:SLC26A6;XM_015293073.1:SLC26A6;XM_015293074.2:SLC26A6;XM_015293075.2:SLC26A6
GO:0008299	isoprenoid biosynthetic process	biological_process	4	1325	26	41939	0.00118136	0.0154673	4.86955	NM_001039294.1:FDFT1;XM_015277253.2:HMGCS1;XM_015277255.2:HMGCS1;XM_418561.6:IDI1
GO:0003705	transcription factor activity, RNA polymerase II distal enhancer sequence-specific binding	molecular_function	9	1325	100	41939	0.00126599	0.0165259	2.84869	NM_205029.1:MITF;NM_205253.2:CEBPB;XM_015275937.2:NFATC1;XM_015276137.1:LEF1;XM_015292078.2:MEF2A;XM_015292974.2:MITF;XM_025142195.1:HNF4A;XM_025145637.1:PKNOX1;XM_025145644.1:PKNOX1
GO:1901612	cardiolipin binding	molecular_function	3	1325	16	41939	0.00133148	0.0171758	5.93476	NM_001006361.1:DFNA5;XM_015281447.2:DFNA5;XM_015281448.1:DFNA5
GO:0060055	angiogenesis involved in wound healing	biological_process	3	1325	16	41939	0.00133148	0.0171758	5.93476	NM_204167.1:HPSE;XM_015276917.1:PIK3CB;XM_025149456.1:HPSE
GO:0035873	lactate transmembrane transport	biological_process	3	1325	16	41939	0.00133148	0.0171758	5.93476	XM_015293259.2:MCT2L;XM_015293262.2:MCT2L;XM_414421.5:MCT2L
GO:0033147	negative regulation of intracellular estrogen receptor signaling pathway	biological_process	3	1325	16	41939	0.00133148	0.0171758	5.93476	XM_015279111.2:CNOT1;XM_015279112.2:CNOT1;XM_015279114.2:CNOT1
GO:0097112	gamma-aminobutyric acid receptor clustering	biological_process	4	1325	27	41939	0.00141245	0.0181666	4.6892	XM_015287537.2:GPHN;XM_015287540.2:GPHN;XM_015287544.2:GPHN;XM_025150836.1:GPHN
GO:0006977	DNA damage response, signal transduction by p53 class mediator resulting in cell cycle arrest	biological_process	6	1325	54	41939	0.00149839	0.0190307	3.5169	NM_001006454.1:CNOT7;XM_015279111.2:CNOT1;XM_015279112.2:CNOT1;XM_015279114.2:CNOT1;XM_015284805.2:CNOT4;XM_015284812.2:CNOT4
GO:1900745	positive regulation of p38MAPK cascade	biological_process	5	1325	40	41939	0.00150443	0.0190307	3.95651	XM_015284326.1:MAP3K4;XM_025144218.1:MAP3K3;XM_025149372.1:SASH1;XM_025149374.1:SASH1;XM_025149377.1:SASH1
GO:0008272	sulfate transport	biological_process	5	1325	40	41939	0.00150443	0.0190307	3.95651	NM_001252254.1:SLC26A6;XM_001233530.4:SLC13A1;XM_015293073.1:SLC26A6;XM_015293074.2:SLC26A6;XM_015293075.2:SLC26A6
GO:0006955	immune response	biological_process	19	1325	300	41939	0.00152138	0.0190307	2.00463	NM_001030731.1:CD36;NM_001319011.1:IGHVL;NM_204591.2:TRAIL-LIKE;NM_205498.1:IL8L2;XM_004949068.3:PDCD1LG2;XM_015278049.2:PELI1;XM_015280143.2:PDCD1LG2;XM_015291182.2:C8A;XM_015294825.2:ITGAD;XM_015297946.2:IL18;XM_015301204.2:CD36;XM_015301418.2:CD36;XM_025143170.1:IL18;XM_025145073.1:CD274;XM_025147445.1:CD36;XM_025147449.1:CD36;XM_025148769.1:TINAG;XM_025155181.1:ITGAD;XM_025155623.1:SUSD2
GO:1904879	positive regulation of calcium ion transmembrane transport via high voltage-gated calcium channel	biological_process	2	1325	8	41939	0.00156401	0.0190307	7.91302	XM_015282014.2:CACNB2;XM_425981.6:CACNB2
GO:1900060	negative regulation of ceramide biosynthetic process	biological_process	2	1325	8	41939	0.00156401	0.0190307	7.91302	XM_003642808.4:ORMDL3;XM_025152270.1:ORMDL1
GO:0098880	maintenance of postsynaptic specialization structure	biological_process	2	1325	8	41939	0.00156401	0.0190307	7.91302	XM_015287540.2:GPHN;XM_015287544.2:GPHN
GO:0098879	structural constituent of postsynaptic specialization	molecular_function	2	1325	8	41939	0.00156401	0.0190307	7.91302	XM_015287540.2:GPHN;XM_015287544.2:GPHN
GO:0097111	endoplasmic reticulum-Golgi intermediate compartment organization	biological_process	2	1325	8	41939	0.00156401	0.0190307	7.91302	XM_015282381.2:STX17;XM_015288458.2:GBF1
GO:0090156	cellular sphingolipid homeostasis	biological_process	2	1325	8	41939	0.00156401	0.0190307	7.91302	XM_003642808.4:ORMDL3;XM_025152270.1:ORMDL1
GO:0035710	CD4-positive, alpha-beta T cell activation	biological_process	2	1325	8	41939	0.00156401	0.0190307	7.91302	XM_015297946.2:IL18;XM_025143170.1:IL18
GO:0030305	heparanase activity	molecular_function	2	1325	8	41939	0.00156401	0.0190307	7.91302	NM_204167.1:HPSE;XM_025149456.1:HPSE
GO:0030157	pancreatic juice secretion	biological_process	2	1325	8	41939	0.00156401	0.0190307	7.91302	XM_001231780.5:AQP5;XM_004937171.3:NPR3
GO:0019237	centromeric DNA binding	molecular_function	2	1325	8	41939	0.00156401	0.0190307	7.91302	NM_205051.1:CENPC;XM_015291299.2:KIF2C
GO:0016458	gene silencing	biological_process	2	1325	8	41939	0.00156401	0.0190307	7.91302	XM_015286680.2:KCNQ1;XM_025143036.1:SCMH1
GO:0016423	tRNA (guanine) methyltransferase activity	molecular_function	2	1325	8	41939	0.00156401	0.0190307	7.91302	XM_015283922.2:THUMPD2;XM_419375.6:THUMPD2
GO:0010886	positive regulation of cholesterol storage	biological_process	2	1325	8	41939	0.00156401	0.0190307	7.91302	NM_205282.1:LPL;XM_015275626.1:SCARB1
GO:0008483	transaminase activity	molecular_function	2	1325	8	41939	0.00156401	0.0190307	7.91302	XM_015276580.2:ETNPPL;XM_015292818.1:AMT
GO:0004565	beta-galactosidase activity	molecular_function	2	1325	8	41939	0.00156401	0.0190307	7.91302	XM_003642599.4:GLB1L2;XM_025143257.1:GLB1L2
GO:0032496	response to lipopolysaccharide	biological_process	13	1325	177	41939	0.00156667	0.0190307	2.32473	NM_205253.2:CEBPB;NM_205422.1:EXFABP;NM_205471.1:PCK1;NM_205498.1:IL8L2;XM_015275372.2:ACOD1;XM_015276123.2:CASP3;XM_015276162.2:NOCT;XM_015278049.2:PELI1;XM_015280901.2:IL18BP;XM_015280902.2:IL18BP;XM_015299276.2:IFNAR1;XM_025142195.1:HNF4A;XM_025154457.1:MAPKAPK3
GO:2001181	positive regulation of interleukin-10 secretion	biological_process	3	1325	17	41939	0.00169787	0.0202863	5.58566	XM_004949068.3:PDCD1LG2;XM_015280143.2:PDCD1LG2;XM_025145073.1:CD274
GO:0070365	hepatocyte differentiation	biological_process	3	1325	17	41939	0.00169787	0.0202863	5.58566	NM_001005616.1:PROX1;NM_205471.1:PCK1;XM_025142195.1:HNF4A
GO:0035242	protein-arginine omega-N asymmetric methyltransferase activity	molecular_function	3	1325	17	41939	0.00169787	0.0202863	5.58566	NM_001199471.1:PRMT3;XM_015286190.2:PRMT3;XM_025150645.1:PRMT3
GO:0032693	negative regulation of interleukin-10 production	biological_process	3	1325	17	41939	0.00169787	0.0202863	5.58566	XM_004949068.3:PDCD1LG2;XM_015280143.2:PDCD1LG2;XM_025145073.1:CD274
GO:0008469	histone-arginine N-methyltransferase activity	molecular_function	3	1325	17	41939	0.00169787	0.0202863	5.58566	NM_001199471.1:PRMT3;XM_015286190.2:PRMT3;XM_025150645.1:PRMT3
GO:0005344	oxygen carrier activity	molecular_function	3	1325	17	41939	0.00169787	0.0202863	5.58566	NM_001004375.2:HBM;NM_001004376.3:HBA1;NM_205489.2:HBBA
GO:0050830	defense response to Gram-positive bacterium	biological_process	8	1325	87	41939	0.00172191	0.0205174	2.91054	NM_001007942.1:RSFR;XM_015296249.2:ROMO1;XM_015296250.2:ROMO1;XM_025147270.1:DROSHA;XM_025151973.1:LOC107053714;XM_025151974.1:LOC107053714;XM_025151975.1:LOC101750892;XM_025152024.1:LOC112529943
GO:0032947	protein complex scaffold activity	molecular_function	13	1325	179	41939	0.00174131	0.0206922	2.29875	XM_015279111.2:CNOT1;XM_015279112.2:CNOT1;XM_015279114.2:CNOT1;XM_015287537.2:GPHN;XM_015291541.2:EIF4G1;XM_025149372.1:SASH1;XM_025149374.1:SASH1;XM_025149377.1:SASH1;XM_025150836.1:GPHN;XM_025152464.1:PCNT;XM_025153664.1:EIF4G1;XM_025154746.1:MAGI1;XM_025154832.1:WWC1
GO:0042974	retinoic acid receptor binding	molecular_function	3	1325	18	41939	0.00212874	0.0250916	5.27535	XM_015279111.2:CNOT1;XM_015279112.2:CNOT1;XM_015279114.2:CNOT1
GO:0032288	myelin assembly	biological_process	3	1325	18	41939	0.00212874	0.0250916	5.27535	XM_004942680.3:PIKFYVE;XM_015289536.2:PIKFYVE;XM_421967.5:PIKFYVE
GO:0000244	spliceosomal tri-snRNP complex assembly	biological_process	3	1325	18	41939	0.00212874	0.0250916	5.27535	NM_001030906.1:SRSF10;XM_015297675.2:SRSF10;XM_025142998.1:SRSF10
GO:1904772	response to tetrachloromethane	biological_process	2	1325	9	41939	0.002291	0.0258787	7.03379	XM_025147599.1:EZH2;XM_418879.6:EZH2
GO:0071280	cellular response to copper ion	biological_process	2	1325	9	41939	0.002291	0.0258787	7.03379	XM_015281152.2:AOC1;XM_015281153.2:AOC1
GO:0051258	protein polymerization	biological_process	2	1325	9	41939	0.002291	0.0258787	7.03379	NM_204989.2:FGG;NM_213575.1:MID1IP1
GO:0051154	negative regulation of striated muscle cell differentiation	biological_process	2	1325	9	41939	0.002291	0.0258787	7.03379	XM_025147599.1:EZH2;XM_418879.6:EZH2
GO:0046666	retinal cell programmed cell death	biological_process	2	1325	9	41939	0.002291	0.0258787	7.03379	XM_015281790.1:SLC4A7;XM_025147477.1:SLC4A7
GO:0042622	photoreceptor outer segment membrane	cellular_component	2	1325	9	41939	0.002291	0.0258787	7.03379	XM_025142531.1:DHRS3;XM_025142532.1:DHRS3
GO:0036333	hepatocyte homeostasis	biological_process	2	1325	9	41939	0.002291	0.0258787	7.03379	XM_025147599.1:EZH2;XM_418879.6:EZH2
GO:0035339	SPOTS complex	cellular_component	2	1325	9	41939	0.002291	0.0258787	7.03379	XM_003642808.4:ORMDL3;XM_025152270.1:ORMDL1
GO:0030223	neutrophil differentiation	biological_process	2	1325	9	41939	0.002291	0.0258787	7.03379	XM_015276137.1:LEF1;XM_015293350.2:ARPC4-TTLL3
GO:0019048	modulation by virus of host morphology or physiology	biological_process	2	1325	9	41939	0.002291	0.0258787	7.03379	NM_001097540.1:DAG1;XM_015279790.2:RXRA
GO:0008131	primary amine oxidase activity	molecular_function	2	1325	9	41939	0.002291	0.0258787	7.03379	XM_015281152.2:AOC1;XM_015281153.2:AOC1
GO:0006111	regulation of gluconeogenesis	biological_process	2	1325	9	41939	0.002291	0.0258787	7.03379	NM_205471.1:PCK1;XM_025144081.1:PDKI2
GO:0004962	endothelin receptor activity	molecular_function	2	1325	9	41939	0.002291	0.0258787	7.03379	XM_015278146.2:EDNRB2;XM_015278150.2:EDNRB2
GO:0004741	[pyruvate dehydrogenase (lipoamide)] phosphatase activity	molecular_function	2	1325	9	41939	0.002291	0.0258787	7.03379	XM_025154254.1:PDPR;XM_025154255.1:PDPR
GO:0001129	RNA polymerase II transcription factor activity, TBP-class protein binding, involved in preinitiation complex assembly	molecular_function	2	1325	9	41939	0.002291	0.0258787	7.03379	NM_001305162.1:TAF2;XM_025147319.1:TAF2
GO:0098970	postsynaptic neurotransmitter receptor diffusion trapping	biological_process	4	1325	30	41939	0.00230558	0.0258787	4.22028	XM_015287537.2:GPHN;XM_015287540.2:GPHN;XM_015287544.2:GPHN;XM_025150836.1:GPHN
GO:0048747	muscle fiber development	biological_process	4	1325	30	41939	0.00230558	0.0258787	4.22028	NM_205422.1:EXFABP;XM_015276137.1:LEF1;XM_025147813.1:AFG3L2;XM_025147814.1:AFG3L2
GO:0030215	semaphorin receptor binding	molecular_function	4	1325	30	41939	0.00230558	0.0258787	4.22028	XM_015282268.2:SEMA5A;XM_015282269.2:SEMA5A;XM_015291941.2:SEMA6D;XM_025147720.1:SEMA5A
GO:0008168	methyltransferase activity	molecular_function	9	1325	109	41939	0.00242004	0.0258787	2.61347	NM_001199471.1:PRMT3;XM_001235220.4:METTL6;XM_015281765.2:METTL6;XM_015286190.2:PRMT3;XM_015287193.2:PRDM11;XM_015287194.2:PRDM11;XM_015295749.1:SMYD4;XM_015301073.2:PRDM15;XM_025150645.1:PRMT3
GO:2001244	positive regulation of intrinsic apoptotic signaling pathway	biological_process	5	1325	44	41939	0.00248619	0.0258787	3.59683	NM_001006361.1:DFNA5;XM_004944209.3:PLEKHF1;XM_015281447.2:DFNA5;XM_015281448.1:DFNA5;XM_015285690.2:DNM1L
GO:0034504	protein localization to nucleus	biological_process	5	1325	44	41939	0.00248619	0.0258787	3.59683	XM_004942680.3:PIKFYVE;XM_015287884.2:SYNE2;XM_015287909.2:SIX4;XM_015289536.2:PIKFYVE;XM_421967.5:PIKFYVE
GO:0006633	fatty acid biosynthetic process	biological_process	9	1325	110	41939	0.00258826	0.0258787	2.58972	NM_205282.1:LPL;XM_004944243.3:LOC415787;XM_015273812.2:PRKAG1;XM_015282060.2:LOC101750112;XM_015282061.2:LOC101750112;XM_015282062.2:LOC101750112;XM_015282063.2:LOC420486;XM_015292459.2:LOC415787;XM_025154376.1:LOC415787
GO:1904562	phosphatidylinositol 5-phosphate metabolic process	biological_process	3	1325	19	41939	0.0026295	0.0258787	4.9977	XM_004942680.3:PIKFYVE;XM_015289536.2:PIKFYVE;XM_421967.5:PIKFYVE
GO:0060244	negative regulation of cell proliferation involved in contact inhibition	biological_process	3	1325	19	41939	0.0026295	0.0258787	4.9977	XM_015275212.2:DACH1;XM_015275228.2:DACH1;XM_015280856.2:PAK1
GO:0060081	membrane hyperpolarization	biological_process	3	1325	19	41939	0.0026295	0.0258787	4.9977	NM_001199444.2:SLC26A3;XM_025147271.1:SLC26A3;XM_025147274.1:SLC26A3
GO:0050855	regulation of B cell receptor signaling pathway	biological_process	3	1325	19	41939	0.0026295	0.0258787	4.9977	XM_015275463.2:ELF1;XM_025150319.1:ELF1;XM_025150324.1:ELF1
GO:0010510	regulation of acetyl-CoA biosynthetic process from pyruvate	biological_process	3	1325	19	41939	0.0026295	0.0258787	4.9977	XM_025144081.1:PDKI2;XM_025154254.1:PDPR;XM_025154255.1:PDPR
GO:0051775	response to redox state	biological_process	4	1325	31	41939	0.0026783	0.0258787	4.08414	NM_001030542.2:NPAS2;XM_015277680.2:NPAS2;XM_015285394.2:CLOCK;XM_015286330.2:ARNTL
GO:0030278	regulation of ossification	biological_process	4	1325	31	41939	0.0026783	0.0258787	4.08414	NM_001277910.2:DHRS3;XM_025142531.1:DHRS3;XM_025142532.1:DHRS3;XM_025152083.1:ACVR1
GO:0016176	superoxide-generating NADPH oxidase activator activity	molecular_function	4	1325	31	41939	0.0026783	0.0258787	4.08414	XM_004942263.3:SH3PXD2A;XM_004942264.3:SH3PXD2A;XM_015288723.2:SH3PXD2A;XM_414847.6:NOXO1
GO:0016491	oxidoreductase activity	molecular_function	14	1325	208	41939	0.00268534	0.0258787	2.13043	NM_001001751.2:CYP3A5;NM_001039294.1:FDFT1;XM_004944715.3:SUMF1;XM_015282060.2:LOC101750112;XM_015282061.2:LOC101750112;XM_015282062.2:LOC101750112;XM_015282063.2:LOC420486;XM_015293773.2:FAXDC2;XM_015293776.2:FAXDC2;XM_015294394.2:DHRS7B;XM_025154254.1:PDPR;XM_025154255.1:PDPR;XM_025154848.1:FAXDC2;XM_025155547.1:AIFM3
GO:2000417	negative regulation of eosinophil migration	biological_process	1	1325	3	41939	0.00292933	0.0258787	10.5507	XM_015295393.2:CD300LG
GO:2000104	negative regulation of DNA-dependent DNA replication	biological_process	1	1325	3	41939	0.00292933	0.0258787	10.5507	XM_015282385.2:GMNN
GO:1904395	positive regulation of skeletal muscle acetylcholine-gated channel clustering	biological_process	1	1325	3	41939	0.00292933	0.0258787	10.5507	XM_004941584.3:LRP4
GO:1902567	negative regulation of eosinophil activation	biological_process	1	1325	3	41939	0.00292933	0.0258787	10.5507	XM_015295393.2:CD300LG
GO:1902564	negative regulation of neutrophil activation	biological_process	1	1325	3	41939	0.00292933	0.0258787	10.5507	XM_015295393.2:CD300LG
GO:1902499	positive regulation of protein autoubiquitination	biological_process	1	1325	3	41939	0.00292933	0.0258787	10.5507	XM_015290320.2:MTA1
GO:1901631	positive regulation of presynaptic membrane organization	biological_process	1	1325	3	41939	0.00292933	0.0258787	10.5507	XM_004941584.3:LRP4
GO:1901389	negative regulation of transforming growth factor beta activation	biological_process	1	1325	3	41939	0.00292933	0.0258787	10.5507	XM_015283624.2:HSP90AB1
GO:0098528	skeletal muscle fiber differentiation	biological_process	1	1325	3	41939	0.00292933	0.0258787	10.5507	XM_015287909.2:SIX4
GO:0097049	motor neuron apoptotic process	biological_process	1	1325	3	41939	0.00292933	0.0258787	10.5507	NM_204240.2:ADARB1
GO:0085032	modulation by symbiont of host I-kappaB kinase/NF-kappaB cascade	biological_process	1	1325	3	41939	0.00292933	0.0258787	10.5507	XM_003642060.4:TNIP1
GO:0072075	metanephric mesenchyme development	biological_process	1	1325	3	41939	0.00292933	0.0258787	10.5507	XM_015287909.2:SIX4
GO:0071163	DNA replication preinitiation complex assembly	biological_process	1	1325	3	41939	0.00292933	0.0258787	10.5507	XM_015282385.2:GMNN
GO:0070970	interleukin-2 secretion	biological_process	1	1325	3	41939	0.00292933	0.0258787	10.5507	XM_015294162.2:CARD11
GO:0061744	motor behavior	biological_process	1	1325	3	41939	0.00292933	0.0258787	10.5507	NM_204240.2:ADARB1
GO:0061710	L-threonylcarbamoyladenylate synthase	molecular_function	1	1325	3	41939	0.00292933	0.0258787	10.5507	XM_025149962.1:LOC112532301
GO:0061572	actin filament bundle organization	biological_process	1	1325	3	41939	0.00292933	0.0258787	10.5507	XM_001235027.5:RFLNA
GO:0061343	cell adhesion involved in heart morphogenesis	biological_process	1	1325	3	41939	0.00292933	0.0258787	10.5507	XM_004941848.3:FLRT2
GO:0061055	myotome development	biological_process	1	1325	3	41939	0.00292933	0.0258787	10.5507	XM_015287909.2:SIX4
GO:0061032	visceral serous pericardium development	biological_process	1	1325	3	41939	0.00292933	0.0258787	10.5507	XM_015279790.2:RXRA
GO:0060687	regulation of branching involved in prostate gland morphogenesis	biological_process	1	1325	3	41939	0.00292933	0.0258787	10.5507	XM_015279790.2:RXRA
GO:0060453	regulation of gastric acid secretion	biological_process	1	1325	3	41939	0.00292933	0.0258787	10.5507	XM_015286680.2:KCNQ1
GO:0060263	regulation of respiratory burst	biological_process	1	1325	3	41939	0.00292933	0.0258787	10.5507	XM_414847.6:NOXO1
GO:0060101	negative regulation of phagocytosis, engulfment	biological_process	1	1325	3	41939	0.00292933	0.0258787	10.5507	XM_015295393.2:CD300LG
GO:0051798	positive regulation of hair follicle development	biological_process	1	1325	3	41939	0.00292933	0.0258787	10.5507	XM_015277250.2:FST
GO:0051383	kinetochore organization	biological_process	1	1325	3	41939	0.00292933	0.0258787	10.5507	XM_015277933.2:NDC80
GO:0051134	negative regulation of NK T cell activation	biological_process	1	1325	3	41939	0.00292933	0.0258787	10.5507	XM_015295393.2:CD300LG
GO:0050459	ethanolamine-phosphate phospho-lyase activity	molecular_function	1	1325	3	41939	0.00292933	0.0258787	10.5507	XM_015276580.2:ETNPPL
GO:0048562	embryonic organ morphogenesis	biological_process	1	1325	3	41939	0.00292933	0.0258787	10.5507	NM_205471.1:PCK1
GO:0047560	3-dehydrosphinganine reductase activity	molecular_function	1	1325	3	41939	0.00292933	0.0258787	10.5507	XM_015282177.2:KDSR
GO:0046031	ADP metabolic process	biological_process	1	1325	3	41939	0.00292933	0.0258787	10.5507	XM_015286378.2:AMPD3
GO:0045759	negative regulation of action potential	biological_process	1	1325	3	41939	0.00292933	0.0258787	10.5507	XM_015289365.2:SUMO1
GO:0045629	negative regulation of T-helper 2 cell differentiation	biological_process	1	1325	3	41939	0.00292933	0.0258787	10.5507	XM_015283902.2:HLX
GO:0043970	histone H3-K9 acetylation	biological_process	1	1325	3	41939	0.00292933	0.0258787	10.5507	XM_015281805.2:KAT2B
GO:0042766	nucleosome mobilization	biological_process	1	1325	3	41939	0.00292933	0.0258787	10.5507	XM_025143087.1:ARID1A
GO:0042509	regulation of tyrosine phosphorylation of STAT protein	biological_process	1	1325	3	41939	0.00292933	0.0258787	10.5507	NM_001006454.1:CNOT7
GO:0042371	vitamin K biosynthetic process	biological_process	1	1325	3	41939	0.00292933	0.0258787	10.5507	NM_001030879.1:UBIAD1
GO:0042245	RNA repair	biological_process	1	1325	3	41939	0.00292933	0.0258787	10.5507	XM_015287550.2:ALKBH1
GO:0038023	signaling receptor activity	molecular_function	1	1325	3	41939	0.00292933	0.0258787	10.5507	XM_015295393.2:CD300LG
GO:0036446	myofibroblast differentiation	biological_process	1	1325	3	41939	0.00292933	0.0258787	10.5507	NM_205498.1:IL8L2
GO:0035853	chromosome passenger complex localization to spindle midzone	biological_process	1	1325	3	41939	0.00292933	0.0258787	10.5507	XM_025142724.1:KLHL21
GO:0034125	negative regulation of MyD88-dependent toll-like receptor signaling pathway	biological_process	1	1325	3	41939	0.00292933	0.0258787	10.5507	XM_015295393.2:CD300LG
GO:0033002	muscle cell proliferation	biological_process	1	1325	3	41939	0.00292933	0.0258787	10.5507	XM_424719.6:MEGF10
GO:0032449	CBM complex	cellular_component	1	1325	3	41939	0.00292933	0.0258787	10.5507	XM_015294162.2:CARD11
GO:0032194	ubiquinone biosynthetic process via 3,4-dihydroxy-5-polyprenylbenzoate	biological_process	1	1325	3	41939	0.00292933	0.0258787	10.5507	NM_001030879.1:UBIAD1
GO:0031883	taste receptor binding	molecular_function	1	1325	3	41939	0.00292933	0.0258787	10.5507	XM_004945061.3:REEP2
GO:0031622	positive regulation of fever generation	biological_process	1	1325	3	41939	0.00292933	0.0258787	10.5507	NM_001167718.1:PTGS2
GO:0030858	positive regulation of epithelial cell differentiation	biological_process	1	1325	3	41939	0.00292933	0.0258787	10.5507	XM_025152024.1:LOC112529943
GO:0030681	multimeric ribonuclease P complex	cellular_component	1	1325	3	41939	0.00292933	0.0258787	10.5507	XM_015275410.2:POP5
GO:0021801	cerebral cortex radial glia guided migration	biological_process	1	1325	3	41939	0.00292933	0.0258787	10.5507	XM_015292330.2:ADGRG1
GO:0019780	FAT10 activating enzyme activity	molecular_function	1	1325	3	41939	0.00292933	0.0258787	10.5507	XM_025149853.1:UBA6
GO:0019464	glycine decarboxylation via glycine cleavage system	biological_process	1	1325	3	41939	0.00292933	0.0258787	10.5507	XM_015292818.1:AMT
GO:0019371	cyclooxygenase pathway	biological_process	1	1325	3	41939	0.00292933	0.0258787	10.5507	NM_001167718.1:PTGS2
GO:0018076	N-terminal peptidyl-lysine acetylation	biological_process	1	1325	3	41939	0.00292933	0.0258787	10.5507	XM_015281805.2:KAT2B
GO:0017113	dihydropyrimidine dehydrogenase (NADP+) activity	molecular_function	1	1325	3	41939	0.00292933	0.0258787	10.5507	XM_025152951.1:DPYD
GO:0015942	formate metabolic process	biological_process	1	1325	3	41939	0.00292933	0.0258787	10.5507	XM_025148930.1:MTHFD1L
GO:0015939	pantothenate metabolic process	biological_process	1	1325	3	41939	0.00292933	0.0258787	10.5507	NM_001039288.2:VNN1
GO:0015101	organic cation transmembrane transporter activity	molecular_function	1	1325	3	41939	0.00292933	0.0258787	10.5507	XM_419620.6:SLC22A3
GO:0009991	response to extracellular stimulus	biological_process	1	1325	3	41939	0.00292933	0.0258787	10.5507	XM_015276162.2:NOCT
GO:0009234	menaquinone biosynthetic process	biological_process	1	1325	3	41939	0.00292933	0.0258787	10.5507	NM_001030879.1:UBIAD1
GO:0009007	site-specific DNA-methyltransferase (adenine-specific) activity	molecular_function	1	1325	3	41939	0.00292933	0.0258787	10.5507	XM_015277953.2:METTL4
GO:0008732	L-allo-threonine aldolase activity	molecular_function	1	1325	3	41939	0.00292933	0.0258787	10.5507	XM_015295564.2:LOC101747660
GO:0008460	dTDP-glucose 4,6-dehydratase activity	molecular_function	1	1325	3	41939	0.00292933	0.0258787	10.5507	XM_015274715.2:TGDS
GO:0008398	sterol 14-demethylase activity	molecular_function	1	1325	3	41939	0.00292933	0.0258787	10.5507	XM_015281391.2:CYP51A1
GO:0007164	establishment of tissue polarity	biological_process	1	1325	3	41939	0.00292933	0.0258787	10.5507	XM_025142195.1:HNF4A
GO:0006666	3-keto-sphinganine metabolic process	biological_process	1	1325	3	41939	0.00292933	0.0258787	10.5507	XM_015282177.2:KDSR
GO:0006545	glycine biosynthetic process	biological_process	1	1325	3	41939	0.00292933	0.0258787	10.5507	XM_015295564.2:LOC101747660
GO:0006214	thymidine catabolic process	biological_process	1	1325	3	41939	0.00292933	0.0258787	10.5507	XM_025152951.1:DPYD
GO:0006203	dGTP catabolic process	biological_process	1	1325	3	41939	0.00292933	0.0258787	10.5507	NM_001030845.1:SAMHD1
GO:0006196	AMP catabolic process	biological_process	1	1325	3	41939	0.00292933	0.0258787	10.5507	XM_015286378.2:AMPD3
GO:0006145	purine nucleobase catabolic process	biological_process	1	1325	3	41939	0.00292933	0.0258787	10.5507	XM_025152951.1:DPYD
GO:0005967	mitochondrial pyruvate dehydrogenase complex	cellular_component	1	1325	3	41939	0.00292933	0.0258787	10.5507	XM_025144081.1:PDKI2
GO:0005415	nucleoside:sodium symporter activity	molecular_function	1	1325	3	41939	0.00292933	0.0258787	10.5507	XM_015280378.1:SLC28A3
GO:0005153	interleukin-8 receptor binding	molecular_function	1	1325	3	41939	0.00292933	0.0258787	10.5507	NM_205498.1:IL8L2
GO:0004796	thromboxane-A synthase activity	molecular_function	1	1325	3	41939	0.00292933	0.0258787	10.5507	XM_025155784.1:TBXAS1
GO:0004776	succinate-CoA ligase (GDP-forming) activity	molecular_function	1	1325	3	41939	0.00292933	0.0258787	10.5507	XM_025149734.1:SUCLG1
GO:0004775	succinate-CoA ligase (ADP-forming) activity	molecular_function	1	1325	3	41939	0.00292933	0.0258787	10.5507	XM_025149734.1:SUCLG1
GO:0004473	malate dehydrogenase (decarboxylating) (NADP+) activity	molecular_function	1	1325	3	41939	0.00292933	0.0258787	10.5507	NM_204303.1:ME1
GO:0004471	malate dehydrogenase (decarboxylating) (NAD+) activity	molecular_function	1	1325	3	41939	0.00292933	0.0258787	10.5507	NM_204303.1:ME1
GO:0004459	L-lactate dehydrogenase activity	molecular_function	1	1325	3	41939	0.00292933	0.0258787	10.5507	XM_015286580.2:LDHA
GO:0004108	citrate (Si)-synthase activity	molecular_function	1	1325	3	41939	0.00292933	0.0258787	10.5507	XM_015300287.2:CS
GO:0003205	cardiac chamber development	biological_process	1	1325	3	41939	0.00292933	0.0258787	10.5507	XM_025143087.1:ARID1A
GO:0003011	involuntary skeletal muscle contraction	biological_process	1	1325	3	41939	0.00292933	0.0258787	10.5507	XM_025146849.1:ATP8A2
GO:0002933	lipid hydroxylation	biological_process	1	1325	3	41939	0.00292933	0.0258787	10.5507	NM_001001751.2:CYP3A5
GO:0002759	regulation of antimicrobial humoral response	biological_process	1	1325	3	41939	0.00292933	0.0258787	10.5507	XM_025151082.1:PPP2R3C
GO:0002552	serotonin secretion by mast cell	biological_process	1	1325	3	41939	0.00292933	0.0258787	10.5507	XM_015295393.2:CD300LG
GO:0002269	leukocyte activation involved in inflammatory response	biological_process	1	1325	3	41939	0.00292933	0.0258787	10.5507	NM_205498.1:IL8L2
GO:0001878	response to yeast	biological_process	1	1325	3	41939	0.00292933	0.0258787	10.5507	NM_001017413.1:PTX3
GO:0001848	complement binding	molecular_function	1	1325	3	41939	0.00292933	0.0258787	10.5507	XM_015291182.2:C8A
GO:0001009	transcription from RNA polymerase III type 2 promoter	biological_process	1	1325	3	41939	0.00292933	0.0258787	10.5507	XM_025156064.1:GTF3C5
GO:0000999	RNA polymerase III type 1 promoter transcriptional preinitiation complex assembly	biological_process	1	1325	3	41939	0.00292933	0.0258787	10.5507	XM_025156064.1:GTF3C5
GO:0000942	condensed nuclear chromosome outer kinetochore	cellular_component	1	1325	3	41939	0.00292933	0.0258787	10.5507	XM_015277933.2:NDC80
GO:0000152	nuclear ubiquitin ligase complex	cellular_component	1	1325	3	41939	0.00292933	0.0258787	10.5507	NM_001008458.1:BRE
GO:0030331	estrogen receptor binding	molecular_function	6	1325	61	41939	0.0030512	0.026901	3.11332	XM_004946867.3:NCOA6;XM_015276137.1:LEF1;XM_015279111.2:CNOT1;XM_015279112.2:CNOT1;XM_015279114.2:CNOT1;XM_015292905.1:DCAF1
GO:0032324	molybdopterin cofactor biosynthetic process	biological_process	4	1325	32	41939	0.00309275	0.0269563	3.95651	XM_015287537.2:GPHN;XM_015287540.2:GPHN;XM_015287544.2:GPHN;XM_025150836.1:GPHN
GO:0051560	mitochondrial calcium ion homeostasis	biological_process	5	1325	46	41939	0.0031276	0.0269563	3.44044	NM_001277666.2:LOC100858381;NM_001277671.1:C11H19orf12;XM_015292387.2:LOC100858381;XM_025147813.1:AFG3L2;XM_025147814.1:AFG3L2
GO:0071346	cellular response to interferon-gamma	biological_process	9	1325	113	41939	0.00314973	0.0269563	2.52096	NM_001252254.1:SLC26A6;NM_205416.1:IRF8;XM_015275372.2:ACOD1;XM_015278661.2:IRG1L;XM_015279934.2:CDC42EP4;XM_015279935.2:CDC42EP4;XM_015293073.1:SLC26A6;XM_015293074.2:SLC26A6;XM_015293075.2:SLC26A6
GO:0102751	UDP-alpha-D-glucose:glucosyl-glycogenin alpha-D-glucosyltransferase activity	molecular_function	2	1325	10	41939	0.00319622	0.0269563	6.33042	XM_015291687.2:GYG1;XM_015291689.2:GYG1
GO:0089701	U2AF	cellular_component	2	1325	10	41939	0.00319622	0.0269563	6.33042	XM_015300318.2:U2AF1;XM_025154367.1:U2AF1
GO:0071548	response to dexamethasone	biological_process	2	1325	10	41939	0.00319622	0.0269563	6.33042	NM_001001751.2:CYP3A5;XM_025142195.1:HNF4A
GO:0070935	3'-UTR-mediated mRNA stabilization	biological_process	2	1325	10	41939	0.00319622	0.0269563	6.33042	XM_015283660.1:ANGEL2;XM_015283662.1:ANGEL2
GO:0070314	G1 to G0 transition	biological_process	2	1325	10	41939	0.00319622	0.0269563	6.33042	XM_025147599.1:EZH2;XM_418879.6:EZH2
GO:0044351	macropinocytosis	biological_process	2	1325	10	41939	0.00319622	0.0269563	6.33042	XM_015301282.2:DOCK2L;XM_025154457.1:MAPKAPK3
GO:0042605	peptide antigen binding	molecular_function	2	1325	10	41939	0.00319622	0.0269563	6.33042	NM_001031288.1:DHCR24;NM_001319011.1:IGHVL
GO:0033262	regulation of nuclear cell cycle DNA replication	biological_process	2	1325	10	41939	0.00319622	0.0269563	6.33042	XM_015275212.2:DACH1;XM_015275228.2:DACH1
GO:0032386	regulation of intracellular transport	biological_process	2	1325	10	41939	0.00319622	0.0269563	6.33042	XM_004945061.3:REEP2;XM_025154832.1:WWC1
GO:0030628	pre-mRNA 3'-splice site binding	molecular_function	2	1325	10	41939	0.00319622	0.0269563	6.33042	XM_015300318.2:U2AF1;XM_025154367.1:U2AF1
GO:0021747	cochlear nucleus development	biological_process	2	1325	10	41939	0.00319622	0.0269563	6.33042	XM_015281790.1:SLC4A7;XM_025147477.1:SLC4A7
GO:0014834	skeletal muscle satellite cell maintenance involved in skeletal muscle regeneration	biological_process	2	1325	10	41939	0.00319622	0.0269563	6.33042	XM_025147599.1:EZH2;XM_418879.6:EZH2
GO:0008466	glycogenin glucosyltransferase activity	molecular_function	2	1325	10	41939	0.00319622	0.0269563	6.33042	XM_015291687.2:GYG1;XM_015291689.2:GYG1
GO:0007084	mitotic nuclear envelope reassembly	biological_process	2	1325	10	41939	0.00319622	0.0269563	6.33042	XM_004945490.3:ANKLE2;XM_025155539.1:ANKLE2
GO:0006353	DNA-templated transcription, termination	biological_process	2	1325	10	41939	0.00319622	0.0269563	6.33042	XM_004945912.3:SETX;XM_415453.6:SETX
GO:0004719	protein-L-isoaspartate (D-aspartate) O-methyltransferase activity	molecular_function	2	1325	10	41939	0.00319622	0.0269563	6.33042	NM_001031019.1:PCMTD1;XM_004947106.3:PCMTD2
GO:0001302	replicative cell aging	biological_process	2	1325	10	41939	0.00319622	0.0269563	6.33042	XM_015296249.2:ROMO1;XM_015296250.2:ROMO1
GO:0070265	necrotic cell death	biological_process	3	1325	20	41939	0.00320541	0.0269563	4.74781	NM_001006361.1:DFNA5;XM_015281447.2:DFNA5;XM_015281448.1:DFNA5
GO:0048037	cofactor binding	molecular_function	3	1325	20	41939	0.00320541	0.0269563	4.74781	XM_015284572.2:DDO;XM_015284573.2:DDO;XM_025149734.1:SUCLG1
GO:0046655	folic acid metabolic process	biological_process	3	1325	20	41939	0.00320541	0.0269563	4.74781	XM_015287780.2:ALDH1L2;XM_015289175.2:SLC19A1;XM_025148930.1:MTHFD1L
GO:0010606	positive regulation of cytoplasmic mRNA processing body assembly	biological_process	3	1325	20	41939	0.00320541	0.0269563	4.74781	XM_015279111.2:CNOT1;XM_015279112.2:CNOT1;XM_015279114.2:CNOT1
GO:0090136	epithelial cell-cell adhesion	biological_process	4	1325	33	41939	0.00355149	0.0296954	3.83662	XM_015288201.2:VCL;XM_015292320.1:KIFC3;XM_015292321.2:KIFC3;XM_015292324.2:KIFC3
GO:0035413	positive regulation of catenin import into nucleus	biological_process	4	1325	33	41939	0.00355149	0.0296954	3.83662	XM_015282268.2:SEMA5A;XM_015282269.2:SEMA5A;XM_025144647.1:KANK1;XM_025147720.1:SEMA5A
GO:0030515	snoRNA binding	molecular_function	4	1325	33	41939	0.00355149	0.0296954	3.83662	NM_001278106.1:NUDT5;XM_015284139.2:NUDT4;XM_015284158.2:NUDT4;XM_015284164.2:NUDT4
GO:0048484	enteric nervous system development	biological_process	3	1325	21	41939	0.0038616	0.0319825	4.52173	XM_015278146.2:EDNRB2;XM_015278150.2:EDNRB2;XM_015283902.2:HLX
GO:0043813	phosphatidylinositol-3,5-bisphosphate 5-phosphatase activity	molecular_function	3	1325	21	41939	0.0038616	0.0319825	4.52173	XM_004942680.3:PIKFYVE;XM_015289536.2:PIKFYVE;XM_421967.5:PIKFYVE
GO:0033169	histone H3-K9 demethylation	biological_process	3	1325	21	41939	0.0038616	0.0319825	4.52173	XM_015288100.2:JMJD1C;XM_015300183.2:KDM4B;XM_015300184.2:KDM4B
GO:0030261	chromosome condensation	biological_process	3	1325	21	41939	0.0038616	0.0319825	4.52173	NM_001044673.1:H1F0;NM_204897.1:SERPINB10B;XM_015282163.2:SERPINB10B
GO:0015020	glucuronosyltransferase activity	molecular_function	3	1325	21	41939	0.0038616	0.0319825	4.52173	XM_015287059.2:LARGE2;XM_015287061.2:LARGE2;XM_025152659.1:LOC101750052
GO:0046007	negative regulation of activated T cell proliferation	biological_process	4	1325	34	41939	0.00405707	0.0334746	3.72377	XM_004949068.3:PDCD1LG2;XM_015276123.2:CASP3;XM_015280143.2:PDCD1LG2;XM_025145073.1:CD274
GO:0032435	negative regulation of proteasomal ubiquitin-dependent protein catabolic process	biological_process	4	1325	34	41939	0.00405707	0.0334746	3.72377	XM_015283624.2:HSP90AB1;XM_015299391.2:TLK2;XM_025144233.1:TLK2;XM_418070.6:TLK2
GO:0007266	Rho protein signal transduction	biological_process	12	1325	176	41939	0.00408538	0.0336448	2.1581	XM_015277849.2:MCF2L;XM_015278226.2:RHOGL;XM_015279934.2:CDC42EP4;XM_015279935.2:CDC42EP4;XM_015280856.2:PAK1;XM_015289984.2:KALRN;XM_015292330.2:ADGRG1;XM_015298448.2:ARHGEF11;XM_015298451.2:ARHGEF11;XM_025150456.1:RTKN;XM_025150458.1:RTKN;XM_025153438.1:MCF2L2
GO:1903589	positive regulation of blood vessel endothelial cell proliferation involved in sprouting angiogenesis	biological_process	2	1325	11	41939	0.00429208	0.0342505	5.75492	NM_001030851.1:PPP1R16B;XM_015296355.2:PPP1R16B
GO:1902177	positive regulation of oxidative stress-induced intrinsic apoptotic signaling pathway	biological_process	2	1325	11	41939	0.00429208	0.0342505	5.75492	XM_015278273.2:NOX1;XM_015297811.2:SFPQ
GO:0102148	N-acetyl-beta-D-galactosaminidase activity	molecular_function	2	1325	11	41939	0.00429208	0.0342505	5.75492	XM_015294465.2:HEXDCL;XM_025155235.1:HEXDCL
GO:0072429	response to intra-S DNA damage checkpoint signaling	biological_process	2	1325	11	41939	0.00429208	0.0342505	5.75492	XM_003642358.3:EME1;XM_015295521.1:EME1
GO:0071455	cellular response to hyperoxia	biological_process	2	1325	11	41939	0.00429208	0.0342505	5.75492	XM_015278273.2:NOX1;XM_015293053.2:ATG7
GO:0048019	receptor antagonist activity	molecular_function	2	1325	11	41939	0.00429208	0.0342505	5.75492	XM_015280901.2:IL18BP;XM_015280902.2:IL18BP
GO:0045844	positive regulation of striated muscle tissue development	biological_process	2	1325	11	41939	0.00429208	0.0342505	5.75492	XM_004945071.3:MKL2;XM_025155316.1:MKL2
GO:0042285	xylosyltransferase activity	molecular_function	2	1325	11	41939	0.00429208	0.0342505	5.75492	XM_015287059.2:LARGE2;XM_015287061.2:LARGE2
GO:0032959	inositol trisphosphate biosynthetic process	biological_process	2	1325	11	41939	0.00429208	0.0342505	5.75492	XM_004947701.3:PTAFR;XM_025148191.1:LOC776273
GO:0019563	glycerol catabolic process	biological_process	2	1325	11	41939	0.00429208	0.0342505	5.75492	NM_205471.1:PCK1;XM_015302211.2:GK
GO:0015929	hexosaminidase activity	molecular_function	2	1325	11	41939	0.00429208	0.0342505	5.75492	XM_015294465.2:HEXDCL;XM_025155235.1:HEXDCL
GO:0015917	aminophospholipid transport	biological_process	2	1325	11	41939	0.00429208	0.0342505	5.75492	XM_025153473.1:ATP11B;XM_025153480.1:ATP11B
GO:0006567	threonine catabolic process	biological_process	2	1325	11	41939	0.00429208	0.0342505	5.75492	XM_015295564.2:LOC101747660;XM_025151653.1:SRRL
GO:0004563	beta-N-acetylhexosaminidase activity	molecular_function	2	1325	11	41939	0.00429208	0.0342505	5.75492	XM_015294465.2:HEXDCL;XM_025155235.1:HEXDCL
GO:0004142	diacylglycerol cholinephosphotransferase activity	molecular_function	2	1325	11	41939	0.00429208	0.0342505	5.75492	NM_001006392.2:CEPT1;XM_015285482.2:CHPT1
GO:0003956	NAD(P)+-protein-arginine ADP-ribosyltransferase activity	molecular_function	2	1325	11	41939	0.00429208	0.0342505	5.75492	NM_001034826.1:ART1;NM_001114504.1:ART7B
GO:0001875	lipopolysaccharide receptor activity	molecular_function	2	1325	11	41939	0.00429208	0.0342505	5.75492	XM_004947701.3:PTAFR;XM_015275626.1:SCARB1
GO:0034220	ion transmembrane transport	biological_process	14	1325	219	41939	0.00434911	0.0346424	2.02342	XM_001231780.5:AQP5;XM_004936057.3:ATP10D;XM_004940693.3:ATP11C;XM_004941529.3:ANO1;XM_004941530.3:ANO1;XM_015286181.2:ANO5;XM_015286183.2:ANO5;XM_015286869.2:ANO1;XM_015286871.2:ANO1;XM_015287759.2:UNC79;XM_015296911.1:ATP13A2;XM_025151146.1:ANO1;XM_025153473.1:ATP11B;XM_025153480.1:ATP11B
GO:2000279	negative regulation of DNA biosynthetic process	biological_process	3	1325	22	41939	0.00460303	0.0362033	4.31619	XM_015275212.2:DACH1;XM_015275228.2:DACH1;XM_015279684.2:FAM129B
GO:1901385	regulation of voltage-gated calcium channel activity	biological_process	3	1325	22	41939	0.00460303	0.0362033	4.31619	XM_015282014.2:CACNB2;XM_015299527.2:CACNB1;XM_425981.6:CACNB2
GO:0090503	RNA phosphodiester bond hydrolysis, exonucleolytic	biological_process	3	1325	22	41939	0.00460303	0.0362033	4.31619	XM_015279111.2:CNOT1;XM_015279112.2:CNOT1;XM_015279114.2:CNOT1
GO:0046930	pore complex	cellular_component	3	1325	22	41939	0.00460303	0.0362033	4.31619	NM_204741.1:VDAC2;XM_025142892.1:VDAC3;XM_025143625.1:TOMM40L
GO:0045218	zonula adherens maintenance	biological_process	3	1325	22	41939	0.00460303	0.0362033	4.31619	XM_015292320.1:KIFC3;XM_015292321.2:KIFC3;XM_015292324.2:KIFC3
GO:0031666	positive regulation of lipopolysaccharide-mediated signaling pathway	biological_process	3	1325	22	41939	0.00460303	0.0362033	4.31619	XM_025149372.1:SASH1;XM_025149374.1:SASH1;XM_025149377.1:SASH1
GO:0004745	retinol dehydrogenase activity	molecular_function	3	1325	22	41939	0.00460303	0.0362033	4.31619	NM_001277910.2:DHRS3;XM_025142531.1:DHRS3;XM_025142532.1:DHRS3
GO:0006865	amino acid transport	biological_process	5	1325	50	41939	0.00477005	0.0366168	3.16521	XM_003641135.4:SLC6A14;XM_015278425.2:SLC7A3;XM_015278436.2:SLC6A14;XM_025147781.1:SLC38A4;XM_418798.5:SLC6A20
GO:0097225	sperm midpiece	cellular_component	9	1325	120	41939	0.00483892	0.0366168	2.37391	NM_001199444.2:SLC26A3;NM_001252254.1:SLC26A6;XM_004949834.3:PTCHD3L;XM_015293073.1:SLC26A6;XM_015293074.2:SLC26A6;XM_015293075.2:SLC26A6;XM_025147271.1:SLC26A3;XM_025147274.1:SLC26A3;XM_425978.6:PTCHD3
GO:0070301	cellular response to hydrogen peroxide	biological_process	7	1325	84	41939	0.00508533	0.0366168	2.63767	XM_004945912.3:SETX;XM_015278143.2:PDGFD;XM_015280901.2:IL18BP;XM_015280902.2:IL18BP;XM_025147599.1:EZH2;XM_415453.6:SETX;XM_418879.6:EZH2
GO:0034198	cellular response to amino acid starvation	biological_process	7	1325	84	41939	0.00508533	0.0366168	2.63767	XM_004934358.3:DEPDC5;XM_004938088.3:ITFG2;XM_004940327.3:SESN1;XM_015282178.2:RNF152;XM_015294665.1:WDR24;XM_025150723.1:EIF2S1;XM_025154156.1:WDR59
GO:0048025	negative regulation of mRNA splicing, via spliceosome	biological_process	4	1325	36	41939	0.00521881	0.0366168	3.5169	NM_001030906.1:SRSF10;XM_015297675.2:SRSF10;XM_015299922.2:PTBP1;XM_025142998.1:SRSF10
GO:0030488	tRNA methylation	biological_process	4	1325	36	41939	0.00521881	0.0366168	3.5169	XM_015283631.2:TRMT6;XM_015283922.2:THUMPD2;XM_025152613.1:METTL8;XM_419375.6:THUMPD2
GO:0060072	large conductance calcium-activated potassium channel activity	molecular_function	5	1325	51	41939	0.00526431	0.0366168	3.10314	XM_015288171.2:KCNMA1;XM_015288184.2:KCNMA1;XM_015288189.2:KCNMA1;XM_025151436.1:KCNMA1;XM_025151443.1:KCNMA1
GO:0022011	myelination in peripheral nervous system	biological_process	5	1325	51	41939	0.00526431	0.0366168	3.10314	NM_001097540.1:DAG1;XM_015281978.2:ADAM22;XM_015284078.2:ADGRG6;XM_025147165.1:PARD3;XM_025148731.1:ADGRG6
GO:0003823	antigen binding	molecular_function	8	1325	103	41939	0.00539845	0.0366168	2.45841	XM_025145879.1:LOC101749511;XM_025146063.1:LOC101747711;XM_025151368.1:TSPAN4;XM_025155478.1:IGLL1;XM_025155484.1:IGLL1;XM_025155485.1:IGLL1;XM_025155493.1:IGLL1;XM_025155498.1:IGLL1
GO:0038065	collagen-activated signaling pathway	biological_process	3	1325	23	41939	0.00543447	0.0366168	4.12853	XM_025146009.1:PLTGP6L1;XM_025146025.1:LOC107050748;XM_025146115.1:IGSF1L6
GO:0038064	collagen receptor activity	molecular_function	3	1325	23	41939	0.00543447	0.0366168	4.12853	XM_025146009.1:PLTGP6L1;XM_025146025.1:LOC107050748;XM_025146115.1:IGSF1L6
GO:0032480	negative regulation of type I interferon production	biological_process	3	1325	23	41939	0.00543447	0.0366168	4.12853	XM_015275372.2:ACOD1;XM_015278661.2:IRG1L;XM_015294369.2:RNF216
GO:0014037	Schwann cell differentiation	biological_process	3	1325	23	41939	0.00543447	0.0366168	4.12853	XM_015281978.2:ADAM22;XM_015284078.2:ADGRG6;XM_025148731.1:ADGRG6
GO:0005504	fatty acid binding	molecular_function	3	1325	23	41939	0.00543447	0.0366168	4.12853	NM_001007923.1:FABP2;NM_205422.1:EXFABP;XM_025142195.1:HNF4A
GO:0043547	positive regulation of GTPase activity	biological_process	23	1325	429	41939	0.00543945	0.0366168	1.69696	NM_001001766.1:LIMS1;NM_001277544.2:RGS16;XM_004938570.3:DOCK9;XM_004940909.3:RAPGEF2;XM_004949608.3:TBC1D2;XM_015272943.2:CDKL5;XM_015274832.2:DOCK9;XM_015277011.2:DOCK10;XM_015277021.2:DOCK10;XM_015280140.2:RIC1;XM_015280669.2:TBC1D2;XM_015286811.2:LOC423110;XM_015293456.2:IQSEC1;XM_025142549.1:ARHGEF5;XM_025145754.1:EVI5L;XM_025146685.1:LOC776067;XM_025147599.1:EZH2;XM_025149791.1:RASGEF1B;XM_…
GO:1903670	regulation of sprouting angiogenesis	biological_process	2	1325	12	41939	0.00558923	0.0366168	5.27535	NM_001030851.1:PPP1R16B;XM_015296355.2:PPP1R16B
GO:0071420	cellular response to histamine	biological_process	2	1325	12	41939	0.00558923	0.0366168	5.27535	XM_015281152.2:AOC1;XM_015281153.2:AOC1
GO:0032439	endosome localization	biological_process	2	1325	12	41939	0.00558923	0.0366168	5.27535	XM_004948721.2:MYO5B;XM_015287239.2:ARHGAP1
GO:0030910	olfactory placode formation	biological_process	2	1325	12	41939	0.00558923	0.0366168	5.27535	NM_001005616.1:PROX1;XM_015287909.2:SIX4
GO:0006554	lysine catabolic process	biological_process	2	1325	12	41939	0.00558923	0.0366168	5.27535	XM_015278879.2:HYKK;XM_015278883.2:HYKK
GO:0004861	cyclin-dependent protein serine/threonine kinase inhibitor activity	molecular_function	2	1325	12	41939	0.00558923	0.0366168	5.27535	XM_015276123.2:CASP3;XM_015281805.2:KAT2B
GO:0007200	phospholipase C-activating G-protein coupled receptor signaling pathway	biological_process	6	1325	68	41939	0.00560901	0.0366168	2.79283	XM_004937171.3:NPR3;XM_004941529.3:ANO1;XM_004941530.3:ANO1;XM_015286869.2:ANO1;XM_015286871.2:ANO1;XM_025151146.1:ANO1
GO:2000628	regulation of miRNA metabolic process	biological_process	1	1325	4	41939	0.00573577	0.0366168	7.91302	XM_025147270.1:DROSHA
GO:2000108	positive regulation of leukocyte apoptotic process	biological_process	1	1325	4	41939	0.00573577	0.0366168	7.91302	XM_015282406.2:NR4A3
GO:1990245	histone H2A-T120 phosphorylation	biological_process	1	1325	4	41939	0.00573577	0.0366168	7.91302	XM_015292905.1:DCAF1
GO:1990244	histone kinase activity (H2A-T120 specific)	molecular_function	1	1325	4	41939	0.00573577	0.0366168	7.91302	XM_015292905.1:DCAF1
GO:1990175	EH domain binding	molecular_function	1	1325	4	41939	0.00573577	0.0366168	7.91302	XM_015295517.2:EPN3
GO:1990168	protein K33-linked deubiquitination	biological_process	1	1325	4	41939	0.00573577	0.0366168	7.91302	XM_015289059.2:ZRANB1
GO:1904719	positive regulation of AMPA glutamate receptor clustering	biological_process	1	1325	4	41939	0.00573577	0.0366168	7.91302	XM_015275531.2:SSH1
GO:1904685	positive regulation of metalloendopeptidase activity	biological_process	1	1325	4	41939	0.00573577	0.0366168	7.91302	NM_001030931.2:STAT3
GO:1904577	cellular response to tunicamycin	biological_process	1	1325	4	41939	0.00573577	0.0366168	7.91302	XM_015293350.2:ARPC4-TTLL3
GO:1904556	L-tryptophan transmembrane transport	biological_process	1	1325	4	41939	0.00573577	0.0366168	7.91302	XM_015280409.2:SLC36A4
GO:1904271	L-proline import across plasma membrane	biological_process	1	1325	4	41939	0.00573577	0.0366168	7.91302	XM_015280409.2:SLC36A4
GO:1904154	positive regulation of retrograde protein transport, ER to cytosol	biological_process	1	1325	4	41939	0.00573577	0.0366168	7.91302	XM_025154496.1:EDEM1
GO:1902262	apoptotic process involved in blood vessel morphogenesis	biological_process	1	1325	4	41939	0.00573577	0.0366168	7.91302	XM_015276137.1:LEF1
GO:1902219	negative regulation of intrinsic apoptotic signaling pathway in response to osmotic stress	biological_process	1	1325	4	41939	0.00573577	0.0366168	7.91302	NM_001167718.1:PTGS2
GO:1901620	regulation of smoothened signaling pathway involved in dorsal/ventral neural tube patterning	biological_process	1	1325	4	41939	0.00573577	0.0366168	7.91302	XM_025142153.1:MKS1
GO:1900425	negative regulation of defense response to bacterium	biological_process	1	1325	4	41939	0.00573577	0.0366168	7.91302	XM_015287120.2:MAPKBP1
GO:0098900	regulation of action potential	biological_process	1	1325	4	41939	0.00573577	0.0366168	7.91302	XM_015296684.2:KCNB1
GO:0098837	postsynaptic recycling endosome	cellular_component	1	1325	4	41939	0.00573577	0.0366168	7.91302	XM_004935486.3:RAB4A
GO:0097466	ubiquitin-dependent glycoprotein ERAD pathway	biological_process	1	1325	4	41939	0.00573577	0.0366168	7.91302	XM_025154496.1:EDEM1
GO:0097310	cap2 mRNA methylation	biological_process	1	1325	4	41939	0.00573577	0.0366168	7.91302	XM_015279206.2:CMTR2
GO:0090646	mitochondrial tRNA processing	biological_process	1	1325	4	41939	0.00573577	0.0366168	7.91302	XM_015297202.2:TRMT10C
GO:0090138	regulation of actin cytoskeleton organization by cell-cell adhesion	biological_process	1	1325	4	41939	0.00573577	0.0366168	7.91302	XM_025143367.1:JAM3
GO:0075341	host cell PML body	cellular_component	1	1325	4	41939	0.00573577	0.0366168	7.91302	NM_001006454.1:CNOT7
GO:0072095	regulation of branch elongation involved in ureteric bud branching	biological_process	1	1325	4	41939	0.00573577	0.0366168	7.91302	XM_015287909.2:SIX4
GO:0070981	L-asparagine biosynthetic process	biological_process	1	1325	4	41939	0.00573577	0.0366168	7.91302	NM_001030977.1:ASNS
GO:0070877	microprocessor complex	cellular_component	1	1325	4	41939	0.00573577	0.0366168	7.91302	XM_025147270.1:DROSHA
GO:0070837	dehydroascorbic acid transport	biological_process	1	1325	4	41939	0.00573577	0.0366168	7.91302	XM_004944768.3:SLC23A1
GO:0070814	hydrogen sulfide biosynthetic process	biological_process	1	1325	4	41939	0.00573577	0.0366168	7.91302	XM_422542.6:CTH
GO:0070336	flap-structured DNA binding	molecular_function	1	1325	4	41939	0.00573577	0.0366168	7.91302	XM_004943761.3:FAN1
GO:0070293	renal absorption	biological_process	1	1325	4	41939	0.00573577	0.0366168	7.91302	XM_015286680.2:KCNQ1
GO:0061551	trigeminal ganglion development	biological_process	1	1325	4	41939	0.00573577	0.0366168	7.91302	XM_015287909.2:SIX4
GO:0061133	endopeptidase activator activity	molecular_function	1	1325	4	41939	0.00573577	0.0366168	7.91302	XM_025152195.1:PSMD14
GO:0061052	negative regulation of cell growth involved in cardiac muscle cell development	biological_process	1	1325	4	41939	0.00573577	0.0366168	7.91302	XM_025143865.1:PI16
GO:0060973	cell migration involved in heart development	biological_process	1	1325	4	41939	0.00573577	0.0366168	7.91302	XM_004944014.3:NDRG4
GO:0060528	secretory columnal luminar epithelial cell differentiation involved in prostate glandular acinus development	biological_process	1	1325	4	41939	0.00573577	0.0366168	7.91302	XM_015279790.2:RXRA
GO:0060033	anatomical structure regression	biological_process	1	1325	4	41939	0.00573577	0.0366168	7.91302	XM_015276137.1:LEF1
GO:0055056	D-glucose transmembrane transporter activity	molecular_function	1	1325	4	41939	0.00573577	0.0366168	7.91302	XM_025141409.1:SLC2A6
GO:0051351	positive regulation of ligase activity	biological_process	1	1325	4	41939	0.00573577	0.0366168	7.91302	NM_213575.1:MID1IP1
GO:0051124	synaptic growth at neuromuscular junction	biological_process	1	1325	4	41939	0.00573577	0.0366168	7.91302	XM_004941584.3:LRP4
GO:0050786	RAGE receptor binding	molecular_function	1	1325	4	41939	0.00573577	0.0366168	7.91302	NM_001305151.1:S100A9
GO:0047536	2-aminoadipate transaminase activity	molecular_function	1	1325	4	41939	0.00573577	0.0366168	7.91302	XM_426286.6:AADAT
GO:0046661	male sex differentiation	biological_process	1	1325	4	41939	0.00573577	0.0366168	7.91302	XM_015287909.2:SIX4
GO:0046633	alpha-beta T cell proliferation	biological_process	1	1325	4	41939	0.00573577	0.0366168	7.91302	XM_015301282.2:DOCK2L
GO:0046541	saliva secretion	biological_process	1	1325	4	41939	0.00573577	0.0366168	7.91302	XM_001231780.5:AQP5
GO:0045576	mast cell activation	biological_process	1	1325	4	41939	0.00573577	0.0366168	7.91302	XM_418430.6:NDRG1
GO:0045337	farnesyl diphosphate biosynthetic process	biological_process	1	1325	4	41939	0.00573577	0.0366168	7.91302	XM_015298647.2:FDPS
GO:0044823	retroviral integrase activity	molecular_function	1	1325	4	41939	0.00573577	0.0366168	7.91302	XM_025148417.1:LOC112531968
GO:0044528	regulation of mitochondrial mRNA stability	biological_process	1	1325	4	41939	0.00573577	0.0366168	7.91302	XM_004935128.3:FASTKD3
GO:0044262	cellular carbohydrate metabolic process	biological_process	1	1325	4	41939	0.00573577	0.0366168	7.91302	XM_015286123.2:TKFC
GO:0042403	thyroid hormone metabolic process	biological_process	1	1325	4	41939	0.00573577	0.0366168	7.91302	NM_204545.1:SULT1B1
GO:0042167	heme catabolic process	biological_process	1	1325	4	41939	0.00573577	0.0366168	7.91302	XM_015294642.2:HMOX2
GO:0039521	suppression by virus of host autophagy	biological_process	1	1325	4	41939	0.00573577	0.0366168	7.91302	XM_015293053.2:ATG7
GO:0038158	granulocyte colony-stimulating factor signaling pathway	biological_process	1	1325	4	41939	0.00573577	0.0366168	7.91302	XM_015293350.2:ARPC4-TTLL3
GO:0038097	positive regulation of mast cell activation by Fc-epsilon receptor signaling pathway	biological_process	1	1325	4	41939	0.00573577	0.0366168	7.91302	XM_015282406.2:NR4A3
GO:0035552	oxidative single-stranded DNA demethylation	biological_process	1	1325	4	41939	0.00573577	0.0366168	7.91302	XM_015287550.2:ALKBH1
GO:0035212	cell competition in a multicellular organism	biological_process	1	1325	4	41939	0.00573577	0.0366168	7.91302	XM_015292905.1:DCAF1
GO:0034727	piecemeal microautophagy of the nucleus	biological_process	1	1325	4	41939	0.00573577	0.0366168	7.91302	XM_015293053.2:ATG7
GO:0034349	glial cell apoptotic process	biological_process	1	1325	4	41939	0.00573577	0.0366168	7.91302	XM_015276123.2:CASP3
GO:0033625	positive regulation of integrin activation	biological_process	1	1325	4	41939	0.00573577	0.0366168	7.91302	XM_015292666.2:PIEZO1
GO:0033384	geranyl diphosphate biosynthetic process	biological_process	1	1325	4	41939	0.00573577	0.0366168	7.91302	XM_015298647.2:FDPS
GO:0033300	dehydroascorbic acid transmembrane transporter activity	molecular_function	1	1325	4	41939	0.00573577	0.0366168	7.91302	XM_004944768.3:SLC23A1
GO:0032765	positive regulation of mast cell cytokine production	biological_process	1	1325	4	41939	0.00573577	0.0366168	7.91302	XM_015282406.2:NR4A3
GO:0032714	negative regulation of interleukin-5 production	biological_process	1	1325	4	41939	0.00573577	0.0366168	7.91302	XM_015276137.1:LEF1
GO:0032696	negative regulation of interleukin-13 production	biological_process	1	1325	4	41939	0.00573577	0.0366168	7.91302	XM_015276137.1:LEF1
GO:0032057	negative regulation of translational initiation in response to stress	biological_process	1	1325	4	41939	0.00573577	0.0366168	7.91302	XM_025150723.1:EIF2S1
GO:0031670	cellular response to nutrient	biological_process	1	1325	4	41939	0.00573577	0.0366168	7.91302	XM_025144081.1:PDKI2
GO:0030868	smooth endoplasmic reticulum membrane	cellular_component	1	1325	4	41939	0.00573577	0.0366168	7.91302	XM_015282381.2:STX17
GO:0021997	neural plate axis specification	biological_process	1	1325	4	41939	0.00573577	0.0366168	7.91302	XM_025152419.1:C2CD3
GO:0021873	forebrain neuroblast division	biological_process	1	1325	4	41939	0.00573577	0.0366168	7.91302	XM_015276137.1:LEF1
GO:0021682	nerve maturation	biological_process	1	1325	4	41939	0.00573577	0.0366168	7.91302	NM_001097540.1:DAG1
GO:0019962	type I interferon binding	molecular_function	1	1325	4	41939	0.00573577	0.0366168	7.91302	XM_015299276.2:IFNAR1
GO:0019779	Atg8 activating enzyme activity	molecular_function	1	1325	4	41939	0.00573577	0.0366168	7.91302	XM_015293053.2:ATG7
GO:0019778	Atg12 activating enzyme activity	molecular_function	1	1325	4	41939	0.00573577	0.0366168	7.91302	XM_015293053.2:ATG7
GO:0019534	toxin transmembrane transporter activity	molecular_function	1	1325	4	41939	0.00573577	0.0366168	7.91302	XM_419620.6:SLC22A3
GO:0019483	beta-alanine biosynthetic process	biological_process	1	1325	4	41939	0.00573577	0.0366168	7.91302	XM_025152951.1:DPYD
GO:0016971	flavin-linked sulfhydryl oxidase activity	molecular_function	1	1325	4	41939	0.00573577	0.0366168	7.91302	XM_004945983.3:QSOX2
GO:0016598	protein arginylation	biological_process	1	1325	4	41939	0.00573577	0.0366168	7.91302	NM_001079733.2:ATE1
GO:0016553	base conversion or substitution editing	biological_process	1	1325	4	41939	0.00573577	0.0366168	7.91302	NM_204240.2:ADARB1
GO:0015827	tryptophan transport	biological_process	1	1325	4	41939	0.00573577	0.0366168	7.91302	XM_015280409.2:SLC36A4
GO:0015382	sodium:sulfate symporter activity	molecular_function	1	1325	4	41939	0.00573577	0.0366168	7.91302	XM_001233530.4:SLC13A1
GO:0015196	L-tryptophan transmembrane transporter activity	molecular_function	1	1325	4	41939	0.00573577	0.0366168	7.91302	XM_015280409.2:SLC36A4
GO:0014839	myoblast migration involved in skeletal muscle regeneration	biological_process	1	1325	4	41939	0.00573577	0.0366168	7.91302	XM_025142936.1:BIN3
GO:0014816	skeletal muscle satellite cell differentiation	biological_process	1	1325	4	41939	0.00573577	0.0366168	7.91302	XM_424719.6:MEGF10
GO:0010387	COP9 signalosome assembly	biological_process	1	1325	4	41939	0.00573577	0.0366168	7.91302	NM_001048007.1:COPS8
GO:0009444	pyruvate oxidation	biological_process	1	1325	4	41939	0.00573577	0.0366168	7.91302	XM_015282406.2:NR4A3
GO:0009398	FMN biosynthetic process	biological_process	1	1325	4	41939	0.00573577	0.0366168	7.91302	XM_424842.6:RFK
GO:0009231	riboflavin biosynthetic process	biological_process	1	1325	4	41939	0.00573577	0.0366168	7.91302	XM_424842.6:RFK
GO:0008948	oxaloacetate decarboxylase activity	molecular_function	1	1325	4	41939	0.00573577	0.0366168	7.91302	NM_204303.1:ME1
GO:0008531	riboflavin kinase activity	molecular_function	1	1325	4	41939	0.00573577	0.0366168	7.91302	XM_424842.6:RFK
GO:0006788	heme oxidation	biological_process	1	1325	4	41939	0.00573577	0.0366168	7.91302	XM_015294642.2:HMOX2
GO:0006684	sphingomyelin metabolic process	biological_process	1	1325	4	41939	0.00573577	0.0366168	7.91302	XM_015295596.2:ENPP7
GO:0006591	ornithine metabolic process	biological_process	1	1325	4	41939	0.00573577	0.0366168	7.91302	XM_025142195.1:HNF4A
GO:0006544	glycine metabolic process	biological_process	1	1325	4	41939	0.00573577	0.0366168	7.91302	NM_205471.1:PCK1
GO:0005329	dopamine transmembrane transporter activity	molecular_function	1	1325	4	41939	0.00573577	0.0366168	7.91302	XM_419620.6:SLC22A3
GO:0004977	melanocortin receptor activity	molecular_function	1	1325	4	41939	0.00573577	0.0366168	7.91302	XM_015282466.1:MC5R
GO:0004905	type I interferon receptor activity	molecular_function	1	1325	4	41939	0.00573577	0.0366168	7.91302	XM_015299276.2:IFNAR1
GO:0004743	pyruvate kinase activity	molecular_function	1	1325	4	41939	0.00573577	0.0366168	7.91302	XM_025153808.1:PKM
GO:0004740	pyruvate dehydrogenase (acetyl-transferring) kinase activity	molecular_function	1	1325	4	41939	0.00573577	0.0366168	7.91302	XM_025144081.1:PDKI2
GO:0004659	prenyltransferase activity	molecular_function	1	1325	4	41939	0.00573577	0.0366168	7.91302	NM_001030879.1:UBIAD1
GO:0004392	heme oxygenase (decyclizing) activity	molecular_function	1	1325	4	41939	0.00573577	0.0366168	7.91302	XM_015294642.2:HMOX2
GO:0004337	geranyltranstransferase activity	molecular_function	1	1325	4	41939	0.00573577	0.0366168	7.91302	XM_015298647.2:FDPS
GO:0004161	dimethylallyltranstransferase activity	molecular_function	1	1325	4	41939	0.00573577	0.0366168	7.91302	XM_015298647.2:FDPS
GO:0004064	arylesterase activity	molecular_function	1	1325	4	41939	0.00573577	0.0366168	7.91302	NM_001201468.1:PON2
GO:0003726	double-stranded RNA adenosine deaminase activity	molecular_function	1	1325	4	41939	0.00573577	0.0366168	7.91302	NM_204240.2:ADARB1
GO:0002277	myeloid dendritic cell activation involved in immune response	biological_process	1	1325	4	41939	0.00573577	0.0366168	7.91302	XM_015301282.2:DOCK2L
GO:0002101	tRNA wobble cytosine modification	biological_process	1	1325	4	41939	0.00573577	0.0366168	7.91302	XM_015287550.2:ALKBH1
GO:0000917	division septum assembly	biological_process	1	1325	4	41939	0.00573577	0.0366168	7.91302	XM_025142936.1:BIN3
GO:0008630	intrinsic apoptotic signaling pathway in response to DNA damage	biological_process	5	1325	52	41939	0.00579505	0.0368875	3.04347	NM_001257283.2:MCL1;XM_004937313.3:PIK3R1;XM_015295680.2:HIC1;XM_025142629.1:TP73;XM_420386.6:FNIP2
GO:0005915	zonula adherens	cellular_component	5	1325	52	41939	0.00579505	0.0368875	3.04347	XM_015288201.2:VCL;XM_015288520.2:SORBS1;XM_015292320.1:KIFC3;XM_015292321.2:KIFC3;XM_015292324.2:KIFC3
GO:0035278	miRNA mediated inhibition of translation	biological_process	4	1325	37	41939	0.00587996	0.0373194	3.42185	NM_001030931.2:STAT3;XM_004937722.3:TNRC6B;XM_015288794.2:TNRC6B;XM_015295276.1:TNRC6C
GO:0009060	aerobic respiration	biological_process	4	1325	37	41939	0.00587996	0.0373194	3.42185	XM_015282720.2:MTFR1;XM_015282721.2:MTFR1;XM_015282723.2:MTFR1;XM_015282724.2:MTFR1
GO:0042752	regulation of circadian rhythm	biological_process	6	1325	69	41939	0.00607585	0.0385068	2.75235	NM_205205.2:NR1D2;XM_015276162.2:NOCT;XM_015281306.2:NR1D2;XM_015297811.2:SFPQ;XM_025147599.1:EZH2;XM_418879.6:EZH2
GO:0001046	core promoter sequence-specific DNA binding	molecular_function	8	1325	105	41939	0.00611542	0.0387015	2.41159	NM_205205.2:NR1D2;NM_205253.2:CEBPB;XM_015281306.2:NR1D2;XM_015282406.2:NR4A3;XM_015286330.2:ARNTL;XM_015290320.2:MTA1;XM_015298641.2:CIART;XM_015298943.2:NFYA
GO:0071800	podosome assembly	biological_process	3	1325	24	41939	0.00636049	0.0399633	3.95651	XM_004942263.3:SH3PXD2A;XM_004942264.3:SH3PXD2A;XM_015288723.2:SH3PXD2A
GO:0050918	positive chemotaxis	biological_process	3	1325	24	41939	0.00636049	0.0399633	3.95651	XM_015282268.2:SEMA5A;XM_015282269.2:SEMA5A;XM_025147720.1:SEMA5A
GO:0045843	negative regulation of striated muscle tissue development	biological_process	3	1325	24	41939	0.00636049	0.0399633	3.95651	XM_004945371.3:LUC7L;XM_015276137.1:LEF1;XM_015289096.2:HDAC4
GO:0035373	chondroitin sulfate proteoglycan binding	molecular_function	3	1325	24	41939	0.00636049	0.0399633	3.95651	XM_015282268.2:SEMA5A;XM_015282269.2:SEMA5A;XM_025147720.1:SEMA5A
GO:0032454	histone demethylase activity (H3-K9 specific)	molecular_function	3	1325	24	41939	0.00636049	0.0399633	3.95651	XM_015288100.2:JMJD1C;XM_015300183.2:KDM4B;XM_015300184.2:KDM4B
GO:0060326	cell chemotaxis	biological_process	6	1325	70	41939	0.00657106	0.041168	2.71304	XM_015276137.1:LEF1;XM_015276917.1:PIK3CB;XM_015278226.2:RHOGL;XM_015282268.2:SEMA5A;XM_015282269.2:SEMA5A;XM_025147720.1:SEMA5A
GO:0004012	phospholipid-translocating ATPase activity	molecular_function	6	1325	70	41939	0.00657106	0.041168	2.71304	XM_004936057.3:ATP10D;XM_004937129.3:ATP8B4;XM_004940693.3:ATP11C;XM_025146849.1:ATP8A2;XM_025153473.1:ATP11B;XM_025153480.1:ATP11B
GO:0030904	retromer complex	cellular_component	4	1325	38	41939	0.00659789	0.041218	3.3318	XM_015281810.2:TBC1D5;XM_025144800.1:DENND4C;XM_025144804.1:DENND4C;XM_025144806.1:DENND4C
GO:0006777	Mo-molybdopterin cofactor biosynthetic process	biological_process	4	1325	38	41939	0.00659789	0.041218	3.3318	XM_015287537.2:GPHN;XM_015287540.2:GPHN;XM_015287544.2:GPHN;XM_025150836.1:GPHN
GO:0070016	armadillo repeat domain binding	molecular_function	5	1325	54	41939	0.00697192	0.0434305	2.93075	XM_015276137.1:LEF1;XM_015279111.2:CNOT1;XM_015279112.2:CNOT1;XM_015279114.2:CNOT1;XM_015287630.1:STRN3
GO:0035329	hippo signaling	biological_process	5	1325	54	41939	0.00697192	0.0434305	2.93075	NM_001001340.2:TEAD4;XM_015298759.2:TEAD3;XM_025150622.1:TEAD1;XM_025154832.1:WWC1;XM_425649.6:AMOTL1
GO:0034097	response to cytokine	biological_process	6	1325	71	41939	0.00709565	0.0437715	2.67482	NM_205422.1:EXFABP;XM_004949068.3:PDCD1LG2;XM_015280143.2:PDCD1LG2;XM_015285416.2:NFKB1;XM_025145073.1:CD274;XM_025154457.1:MAPKAPK3
GO:0022604	regulation of cell morphogenesis	biological_process	6	1325	71	41939	0.00709565	0.0437715	2.67482	XM_015276662.2:SH3D19;XM_015276667.2:SH3D19;XM_015289059.2:ZRANB1;XM_015290211.2:FMNL2;XM_015297806.2:ZMYM4;XM_417783.6:ZMYM4
GO:0045605	negative regulation of epidermal cell differentiation	biological_process	2	1325	13	41939	0.00709673	0.0437715	4.86955	XM_025147599.1:EZH2;XM_418879.6:EZH2
GO:0031640	killing of cells of other organism	biological_process	2	1325	13	41939	0.00709673	0.0437715	4.86955	XM_015296249.2:ROMO1;XM_015296250.2:ROMO1
GO:0015193	L-proline transmembrane transporter activity	molecular_function	2	1325	13	41939	0.00709673	0.0437715	4.86955	XM_015280409.2:SLC36A4;XM_418798.5:SLC6A20
GO:0014013	regulation of gliogenesis	biological_process	2	1325	13	41939	0.00709673	0.0437715	4.86955	XM_025147599.1:EZH2;XM_418879.6:EZH2
GO:0005275	amine transmembrane transporter activity	molecular_function	2	1325	13	41939	0.00709673	0.0437715	4.86955	XM_003641135.4:SLC6A14;XM_015278436.2:SLC6A14
GO:0031490	chromatin DNA binding	molecular_function	7	1325	89	41939	0.00718377	0.044246	2.48949	NM_001030931.2:STAT3;NM_204897.1:SERPINB10B;XM_015279790.2:RXRA;XM_015282163.2:SERPINB10B;XM_015288100.2:JMJD1C;XM_025147599.1:EZH2;XM_418879.6:EZH2
GO:0043546	molybdopterin cofactor binding	molecular_function	4	1325	39	41939	0.00737501	0.0451069	3.24637	XM_015287537.2:GPHN;XM_015287540.2:GPHN;XM_015287544.2:GPHN;XM_025150836.1:GPHN
GO:0035307	positive regulation of protein dephosphorylation	biological_process	4	1325	39	41939	0.00737501	0.0451069	3.24637	NM_001030851.1:PPP1R16B;XM_004945490.3:ANKLE2;XM_015296355.2:PPP1R16B;XM_025155539.1:ANKLE2
GO:0016829	lyase activity	molecular_function	4	1325	39	41939	0.00737501	0.0451069	3.24637	NM_204322.1:GLDC;XM_004936268.2:THNSL2;XM_015280062.1:GLDC;XM_025146742.1:GGACT
GO:0045670	regulation of osteoclast differentiation	biological_process	3	1325	25	41939	0.00738545	0.0451069	3.79825	NM_205029.1:MITF;NM_205253.2:CEBPB;XM_015292974.2:MITF
GO:0045577	regulation of B cell differentiation	biological_process	3	1325	25	41939	0.00738545	0.0451069	3.79825	XM_015294162.2:CARD11;XM_015299500.2:IKZF3;XM_015299502.2:IKZF3
GO:0035194	posttranscriptional gene silencing by RNA	biological_process	3	1325	25	41939	0.00738545	0.0451069	3.79825	XM_004937722.3:TNRC6B;XM_015288794.2:TNRC6B;XM_015295276.1:TNRC6C
GO:0010507	negative regulation of autophagy	biological_process	7	1325	90	41939	0.00767189	0.046791	2.46183	XM_015285765.2:TBC1D14;XM_015291541.2:EIF4G1;XM_015299391.2:TLK2;XM_015302248.1:TAB3;XM_025144233.1:TLK2;XM_025153664.1:EIF4G1;XM_418070.6:TLK2
GO:0004222	metalloendopeptidase activity	molecular_function	11	1325	170	41939	0.00804264	0.048959	2.04808	NM_001277721.1:MEP1A;NM_001293090.1:MMP13;XM_004942958.3:LMLN;XM_015280054.2:ADAMTS4;XM_015281978.2:ADAM22;XM_015292260.2:ADAMTS17;XM_015292516.2:ADAMTS18;XM_025147813.1:AFG3L2;XM_025147814.1:AFG3L2;XM_417176.5:MMP1;XM_419181.5:MEP1B
GO:0097197	tetraspanin-enriched microdomain	cellular_component	4	1325	40	41939	0.00821367	0.048959	3.16521	XM_025146009.1:PLTGP6L1;XM_025146025.1:LOC107050748;XM_025146115.1:IGSF1L6;XM_025146124.1:LOC112531168
GO:0043395	heparan sulfate proteoglycan binding	molecular_function	4	1325	40	41939	0.00821367	0.048959	3.16521	NM_205407.1:PTPRS;XM_015282268.2:SEMA5A;XM_015282269.2:SEMA5A;XM_025147720.1:SEMA5A
GO:0005044	scavenger receptor activity	molecular_function	10	1325	150	41939	0.00830674	0.048959	2.11014	XM_015275626.1:SCARB1;XM_015298242.1:TMPRSS13;XM_025145896.1:LOC101747860;XM_025148769.1:TINAG;XM_025151973.1:LOC107053714;XM_025151974.1:LOC107053714;XM_025151975.1:LOC101750892;XM_025152024.1:LOC112529943;XM_025155623.1:SUSD2;XM_424719.6:MEGF10
GO:0046677	response to antibiotic	biological_process	3	1325	26	41939	0.00851347	0.048959	3.65216	XM_015276123.2:CASP3;XM_015281152.2:AOC1;XM_015281153.2:AOC1
GO:0001523	retinoid metabolic process	biological_process	3	1325	26	41939	0.00851347	0.048959	3.65216	NM_001277910.2:DHRS3;XM_025142531.1:DHRS3;XM_025142532.1:DHRS3
GO:0098792	xenophagy	biological_process	2	1325	14	41939	0.00882214	0.048959	4.52173	NM_001006162.1:WIPI2;XM_025144067.1:CALCOCO2
GO:0061299	retina vasculature morphogenesis in camera-type eye	biological_process	2	1325	14	41939	0.00882214	0.048959	4.52173	XM_015281790.1:SLC4A7;XM_025147477.1:SLC4A7
GO:0050859	negative regulation of B cell receptor signaling pathway	biological_process	2	1325	14	41939	0.00882214	0.048959	4.52173	XM_015295393.2:CD300LG;XM_025147460.1:PLCL2
GO:0042921	glucocorticoid receptor signaling pathway	biological_process	2	1325	14	41939	0.00882214	0.048959	4.52173	XM_004946867.3:NCOA6;XM_025143087.1:ARID1A
GO:0033151	V(D)J recombination	biological_process	2	1325	14	41939	0.00882214	0.048959	4.52173	NM_001305057.2:RAG2;XM_015292905.1:DCAF1
GO:0032185	septin cytoskeleton organization	biological_process	2	1325	14	41939	0.00882214	0.048959	4.52173	XM_025150456.1:RTKN;XM_025150458.1:RTKN
GO:0021695	cerebellar cortex development	biological_process	2	1325	14	41939	0.00882214	0.048959	4.52173	XM_025147599.1:EZH2;XM_418879.6:EZH2
GO:0021564	vagus nerve development	biological_process	2	1325	14	41939	0.00882214	0.048959	4.52173	XM_015286246.2:NAV2;XM_025151415.1:NAV2
GO:0021563	glossopharyngeal nerve development	biological_process	2	1325	14	41939	0.00882214	0.048959	4.52173	XM_015286246.2:NAV2;XM_025151415.1:NAV2
GO:0006090	pyruvate metabolic process	biological_process	2	1325	14	41939	0.00882214	0.048959	4.52173	NM_205471.1:PCK1;XM_015286580.2:LDHA
GO:0003025	regulation of systemic arterial blood pressure by baroreceptor feedback	biological_process	2	1325	14	41939	0.00882214	0.048959	4.52173	XM_015286246.2:NAV2;XM_025151415.1:NAV2
GO:0001885	endothelial cell development	biological_process	2	1325	14	41939	0.00882214	0.048959	4.52173	NM_001030879.1:UBIAD1;XM_025141975.1:VEZF1
GO:0001075	transcription factor activity, RNA polymerase II core promoter sequence-specific binding involved in preinitiation complex assembly	molecular_function	2	1325	14	41939	0.00882214	0.048959	4.52173	XM_015275212.2:DACH1;XM_015275228.2:DACH1
GO:2000785	regulation of autophagosome assembly	biological_process	4	1325	41	41939	0.00911615	0.048959	3.08801	XM_004942680.3:PIKFYVE;XM_015285765.2:TBC1D14;XM_015289536.2:PIKFYVE;XM_421967.5:PIKFYVE
GO:0050684	regulation of mRNA processing	biological_process	4	1325	41	41939	0.00911615	0.048959	3.08801	NM_001030871.3:CDK11A;XM_015277201.2:IWS1;XM_015278904.2:SLTM;XM_015296863.2:CDK11A
GO:0015293	symporter activity	molecular_function	10	1325	152	41939	0.00913068	0.048959	2.08237	NM_204663.1:SLC16A3;XM_015280409.2:SLC36A4;XM_015293259.2:MCT2L;XM_015293262.2:MCT2L;XM_015294474.2:SLC5A11;XM_015294476.2:SLC5A11;XM_025142720.1:SLC45A1;XM_025147781.1:SLC38A4;XM_025150092.1:SLC4A11;XM_414421.5:MCT2L
GO:1990745	EARP complex	cellular_component	1	1325	5	41939	0.00935964	0.048959	6.33042	NM_001012854.2:VPS50
GO:1990086	lens fiber cell apoptotic process	biological_process	1	1325	5	41939	0.00935964	0.048959	6.33042	XM_015297719.2:E2F2
GO:1904591	positive regulation of protein import	biological_process	1	1325	5	41939	0.00935964	0.048959	6.33042	XM_025142549.1:ARHGEF5
GO:1903420	protein localization to endoplasmic reticulum tubular network	biological_process	1	1325	5	41939	0.00935964	0.048959	6.33042	XM_015288458.2:GBF1
GO:1902807	negative regulation of cell cycle G1/S phase transition	biological_process	1	1325	5	41939	0.00935964	0.048959	6.33042	XM_025155623.1:SUSD2
GO:1901339	regulation of store-operated calcium channel activity	biological_process	1	1325	5	41939	0.00935964	0.048959	6.33042	XM_025148191.1:LOC776273
GO:0099073	mitochondrion-derived vesicle	cellular_component	1	1325	5	41939	0.00935964	0.048959	6.33042	XM_015285690.2:DNM1L
GO:0097745	mitochondrial tRNA 5'-end processing	biological_process	1	1325	5	41939	0.00935964	0.048959	6.33042	XM_015297202.2:TRMT10C
GO:0097451	glial limiting end-foot	cellular_component	1	1325	5	41939	0.00935964	0.048959	6.33042	XM_015292330.2:ADGRG1
GO:0090277	positive regulation of peptide hormone secretion	biological_process	1	1325	5	41939	0.00935964	0.048959	6.33042	NM_204989.2:FGG
GO:0072221	metanephric distal convoluted tubule development	biological_process	1	1325	5	41939	0.00935964	0.048959	6.33042	NM_205513.1:CALB1
GO:0071899	negative regulation of estrogen receptor binding	biological_process	1	1325	5	41939	0.00935964	0.048959	6.33042	XM_015276137.1:LEF1
GO:0071866	negative regulation of apoptotic process in bone marrow	biological_process	1	1325	5	41939	0.00935964	0.048959	6.33042	XM_015276137.1:LEF1
GO:0070678	preprotein binding	molecular_function	1	1325	5	41939	0.00935964	0.048959	6.33042	XM_025143625.1:TOMM40L
GO:0070506	high-density lipoprotein particle receptor activity	molecular_function	1	1325	5	41939	0.00935964	0.048959	6.33042	XM_015275626.1:SCARB1
GO:0061009	common bile duct development	biological_process	1	1325	5	41939	0.00935964	0.048959	6.33042	XM_025142153.1:MKS1
GO:0060710	chorio-allantoic fusion	biological_process	1	1325	5	41939	0.00935964	0.048959	6.33042	XM_015276137.1:LEF1
GO:0060158	phospholipase C-activating dopamine receptor signaling pathway	biological_process	1	1325	5	41939	0.00935964	0.048959	6.33042	XM_025144797.1:GNA14
GO:0051148	negative regulation of muscle cell differentiation	biological_process	1	1325	5	41939	0.00935964	0.048959	6.33042	XM_015299922.2:PTBP1
GO:0050923	regulation of negative chemotaxis	biological_process	1	1325	5	41939	0.00935964	0.048959	6.33042	XM_015291976.2:PLXNA4
GO:0048269	methionine adenosyltransferase complex	cellular_component	1	1325	5	41939	0.00935964	0.048959	6.33042	XM_004949334.3:MAT2A
GO:0047658	alpha-amino-acid esterase activity	molecular_function	1	1325	5	41939	0.00935964	0.048959	6.33042	XM_025147673.1:BPHL
GO:0047369	succinate-hydroxymethylglutarate CoA-transferase activity	molecular_function	1	1325	5	41939	0.00935964	0.048959	6.33042	XM_004939568.3:SUGCT
GO:0046167	glycerol-3-phosphate biosynthetic process	biological_process	1	1325	5	41939	0.00935964	0.048959	6.33042	XM_015302211.2:GK
GO:0045986	negative regulation of smooth muscle contraction	biological_process	1	1325	5	41939	0.00935964	0.048959	6.33042	XM_015285019.2:PRKACA
GO:0045586	regulation of gamma-delta T cell differentiation	biological_process	1	1325	5	41939	0.00935964	0.048959	6.33042	XM_015299128.2:SOX13
GO:0044824	retroviral 3' processing activity	molecular_function	1	1325	5	41939	0.00935964	0.048959	6.33042	XM_015273094.2:CLC2DL4
GO:0044406	adhesion of symbiont to host	biological_process	1	1325	5	41939	0.00935964	0.048959	6.33042	XM_015275626.1:SCARB1
GO:0043783	oxidoreductase activity, oxidizing metal ions with flavin as acceptor	molecular_function	1	1325	5	41939	0.00935964	0.048959	6.33042	XM_015285303.2:ETFDH
GO:0043049	otic placode formation	biological_process	1	1325	5	41939	0.00935964	0.048959	6.33042	NM_001005616.1:PROX1
GO:0039705	viral translational readthrough	biological_process	1	1325	5	41939	0.00935964	0.048959	6.33042	XM_015273094.2:CLC2DL4
GO:0039657	suppression by virus of host gene expression	biological_process	1	1325	5	41939	0.00935964	0.048959	6.33042	XM_015273094.2:CLC2DL4
GO:0036195	muscle cell projection membrane	cellular_component	1	1325	5	41939	0.00935964	0.048959	6.33042	NM_001079495.2:ARPC1A
GO:0036042	long-chain fatty acyl-CoA binding	molecular_function	1	1325	5	41939	0.00935964	0.048959	6.33042	XM_025142195.1:HNF4A
GO:0035524	proline transmembrane transport	biological_process	1	1325	5	41939	0.00935964	0.048959	6.33042	XM_418798.5:SLC6A20
GO:0035461	vitamin transmembrane transport	biological_process	1	1325	5	41939	0.00935964	0.048959	6.33042	XM_015275626.1:SCARB1
GO:0033608	formyl-CoA transferase activity	molecular_function	1	1325	5	41939	0.00935964	0.048959	6.33042	XM_004939568.3:SUGCT
GO:0033605	positive regulation of catecholamine secretion	biological_process	1	1325	5	41939	0.00935964	0.048959	6.33042	XM_015296684.2:KCNB1
GO:0033314	mitotic DNA replication checkpoint	biological_process	1	1325	5	41939	0.00935964	0.048959	6.33042	XM_025153845.1:TICRR
GO:0033007	negative regulation of mast cell activation involved in immune response	biological_process	1	1325	5	41939	0.00935964	0.048959	6.33042	XM_015295393.2:CD300LG
GO:0032813	tumor necrosis factor receptor superfamily binding	molecular_function	1	1325	5	41939	0.00935964	0.048959	6.33042	NM_204591.2:TRAIL-LIKE
GO:0032713	negative regulation of interleukin-4 production	biological_process	1	1325	5	41939	0.00935964	0.048959	6.33042	XM_015276137.1:LEF1
GO:0032287	peripheral nervous system myelin maintenance	biological_process	1	1325	5	41939	0.00935964	0.048959	6.33042	XM_418430.6:NDRG1
GO:0032025	response to cobalt ion	biological_process	1	1325	5	41939	0.00935964	0.048959	6.33042	XM_015276123.2:CASP3
GO:0031386	protein tag	molecular_function	1	1325	5	41939	0.00935964	0.048959	6.33042	XM_015289365.2:SUMO1
GO:0031284	positive regulation of guanylate cyclase activity	biological_process	1	1325	5	41939	0.00935964	0.048959	6.33042	NM_204961.1:NOS2
GO:0030974	thiamine pyrophosphate transmembrane transport	biological_process	1	1325	5	41939	0.00935964	0.048959	6.33042	XM_004946370.3:SLC25A19
GO:0030678	mitochondrial ribonuclease P complex	cellular_component	1	1325	5	41939	0.00935964	0.048959	6.33042	XM_015297202.2:TRMT10C
GO:0030626	U12 snRNA binding	molecular_function	1	1325	5	41939	0.00935964	0.048959	6.33042	XM_025153040.1:RNPC3
GO:0030292	protein tyrosine kinase inhibitor activity	molecular_function	1	1325	5	41939	0.00935964	0.048959	6.33042	XM_004940419.3:IBTK
GO:0021793	chemorepulsion of branchiomotor axon	biological_process	1	1325	5	41939	0.00935964	0.048959	6.33042	XM_015291976.2:PLXNA4
GO:0021764	amygdala development	biological_process	1	1325	5	41939	0.00935964	0.048959	6.33042	XM_025149853.1:UBA6
GO:0021707	cerebellar granule cell differentiation	biological_process	1	1325	5	41939	0.00935964	0.048959	6.33042	XM_015276600.2:GRID2
GO:0021644	vagus nerve morphogenesis	biological_process	1	1325	5	41939	0.00935964	0.048959	6.33042	XM_015291976.2:PLXNA4
GO:0021636	trigeminal nerve morphogenesis	biological_process	1	1325	5	41939	0.00935964	0.048959	6.33042	XM_015291976.2:PLXNA4
GO:0021602	cranial nerve morphogenesis	biological_process	1	1325	5	41939	0.00935964	0.048959	6.33042	XM_015291976.2:PLXNA4
GO:0019807	aspartoacylase activity	molecular_function	1	1325	5	41939	0.00935964	0.048959	6.33042	XM_004946672.3:ASPA
GO:0019677	NAD catabolic process	biological_process	1	1325	5	41939	0.00935964	0.048959	6.33042	XM_025145018.1:NUDT12
GO:0019346	transsulfuration	biological_process	1	1325	5	41939	0.00935964	0.048959	6.33042	XM_422542.6:CTH
GO:0018394	peptidyl-lysine acetylation	biological_process	1	1325	5	41939	0.00935964	0.048959	6.33042	XM_015281805.2:KAT2B
GO:0016998	cell wall macromolecule catabolic process	biological_process	1	1325	5	41939	0.00935964	0.048959	6.33042	NM_001001470.1:LYG2
GO:0016812	hydrolase activity, acting on carbon-nitrogen (but not peptide) bonds, in cyclic amides	molecular_function	1	1325	5	41939	0.00935964	0.048959	6.33042	XM_025144631.1:CD101
GO:0016005	phospholipase A2 activator activity	molecular_function	1	1325	5	41939	0.00935964	0.048959	6.33042	XM_015276123.2:CASP3
GO:0015920	lipopolysaccharide transport	biological_process	1	1325	5	41939	0.00935964	0.048959	6.33042	XM_015275626.1:SCARB1
GO:0015884	folic acid transport	biological_process	1	1325	5	41939	0.00935964	0.048959	6.33042	XM_015289175.2:SLC19A1
GO:0015872	dopamine transport	biological_process	1	1325	5	41939	0.00935964	0.048959	6.33042	XM_419620.6:SLC22A3
GO:0015670	carbon dioxide transport	biological_process	1	1325	5	41939	0.00935964	0.048959	6.33042	XM_001231780.5:AQP5
GO:0015651	quaternary ammonium group transmembrane transporter activity	molecular_function	1	1325	5	41939	0.00935964	0.048959	6.33042	XM_419620.6:SLC22A3
GO:0015081	sodium ion transmembrane transporter activity	molecular_function	1	1325	5	41939	0.00935964	0.048959	6.33042	XM_004944768.3:SLC23A1
GO:0012510	trans-Golgi network transport vesicle membrane	cellular_component	1	1325	5	41939	0.00935964	0.048959	6.33042	XM_004937598.3:RASSF9
GO:0010899	regulation of phosphatidylcholine catabolic process	biological_process	1	1325	5	41939	0.00935964	0.048959	6.33042	XM_015275626.1:SCARB1
GO:0010701	positive regulation of norepinephrine secretion	biological_process	1	1325	5	41939	0.00935964	0.048959	6.33042	XM_015296684.2:KCNB1
GO:0010573	vascular endothelial growth factor production	biological_process	1	1325	5	41939	0.00935964	0.048959	6.33042	XM_015292330.2:ADGRG1
GO:0009257	10-formyltetrahydrofolate biosynthetic process	biological_process	1	1325	5	41939	0.00935964	0.048959	6.33042	XM_025148930.1:MTHFD1L
GO:0008582	regulation of synaptic growth at neuromuscular junction	biological_process	1	1325	5	41939	0.00935964	0.048959	6.33042	XM_015287909.2:SIX4
GO:0006529	asparagine biosynthetic process	biological_process	1	1325	5	41939	0.00935964	0.048959	6.33042	NM_001030977.1:ASNS
GO:0006382	adenosine to inosine editing	biological_process	1	1325	5	41939	0.00935964	0.048959	6.33042	NM_204240.2:ADARB1
GO:0005850	eukaryotic translation initiation factor 2 complex	cellular_component	1	1325	5	41939	0.00935964	0.048959	6.33042	XM_025150723.1:EIF2S1
GO:0004992	platelet activating factor receptor activity	molecular_function	1	1325	5	41939	0.00935964	0.048959	6.33042	XM_004947701.3:PTAFR
GO:0004768	stearoyl-CoA 9-desaturase activity	molecular_function	1	1325	5	41939	0.00935964	0.048959	6.33042	NM_001160428.2:FADS2
GO:0004478	methionine adenosyltransferase activity	molecular_function	1	1325	5	41939	0.00935964	0.048959	6.33042	XM_004949334.3:MAT2A
GO:0004370	glycerol kinase activity	molecular_function	1	1325	5	41939	0.00935964	0.048959	6.33042	XM_015302211.2:GK
GO:0004329	formate-tetrahydrofolate ligase activity	molecular_function	1	1325	5	41939	0.00935964	0.048959	6.33042	XM_025148930.1:MTHFD1L
GO:0004174	electron-transferring-flavoprotein dehydrogenase activity	molecular_function	1	1325	5	41939	0.00935964	0.048959	6.33042	XM_015285303.2:ETFDH
GO:0004066	asparagine synthase (glutamine-hydrolyzing) activity	molecular_function	1	1325	5	41939	0.00935964	0.048959	6.33042	NM_001030977.1:ASNS
GO:0004056	argininosuccinate lyase activity	molecular_function	1	1325	5	41939	0.00935964	0.048959	6.33042	XM_015295736.1:ASL2
GO:0003417	growth plate cartilage development	biological_process	1	1325	5	41939	0.00935964	0.048959	6.33042	NM_205326.1:RARB
GO:0003408	optic cup formation involved in camera-type eye development	biological_process	1	1325	5	41939	0.00935964	0.048959	6.33042	XM_025143087.1:ARID1A
GO:0003365	establishment of cell polarity involved in ameboidal cell migration	biological_process	1	1325	5	41939	0.00935964	0.048959	6.33042	XM_425649.6:AMOTL1
GO:0002408	myeloid dendritic cell chemotaxis	biological_process	1	1325	5	41939	0.00935964	0.048959	6.33042	XM_025142549.1:ARHGEF5
GO:0002263	cell activation involved in immune response	biological_process	1	1325	5	41939	0.00935964	0.048959	6.33042	XM_015288458.2:GBF1
GO:0002068	glandular epithelial cell development	biological_process	1	1325	5	41939	0.00935964	0.048959	6.33042	NM_205326.1:RARB
GO:0001928	regulation of exocyst assembly	biological_process	1	1325	5	41939	0.00935964	0.048959	6.33042	XM_025152429.1:RALB
GO:0001830	trophectodermal cell fate commitment	biological_process	1	1325	5	41939	0.00935964	0.048959	6.33042	XM_004944662.3:PRICKLE2
GO:0001768	establishment of T cell polarity	biological_process	1	1325	5	41939	0.00935964	0.048959	6.33042	XM_015301282.2:DOCK2L
GO:0000964	mitochondrial RNA 5'-end processing	biological_process	1	1325	5	41939	0.00935964	0.048959	6.33042	XM_015297202.2:TRMT10C
GO:0000210	NAD+ diphosphatase activity	molecular_function	1	1325	5	41939	0.00935964	0.048959	6.33042	XM_025145018.1:NUDT12
GO:0045893	positive regulation of transcription, DNA-templated	biological_process	52	1325	1198	41939	0.00938989	0.0490585	1.37388	NM_001030542.2:NPAS2;NM_001030923.1:TAF8;NM_001030931.2:STAT3;NM_001277432.1:ENY2;NM_205029.1:MITF;NM_205205.2:NR1D2;XM_004943504.3:MECOM;XM_004946205.3:BPTF;XM_004946867.3:NCOA6;XM_015275463.2:ELF1;XM_015275600.1:CAMKK2;XM_015275937.2:NFATC1;XM_015276137.1:LEF1;XM_015277280.2:PIAS2;XM_015277680.2:NPAS2;XM_015278226.2:RHOGL;XM_015278754.2:RNF111;XM_015279515.2:NPAT;XM_015279684.2:FAM129B;XM_01527…
GO:0031623	receptor internalization	biological_process	6	1325	75	41939	0.00950791	0.0495567	2.53217	NM_001030731.1:CD36;XM_015301204.2:CD36;XM_015301418.2:CD36;XM_025147445.1:CD36;XM_025147449.1:CD36;XM_025155585.1:CLTCL1
GO:0004879	nuclear receptor activity	molecular_function	6	1325	75	41939	0.00950791	0.0495567	2.53217	NM_001030931.2:STAT3;NM_205205.2:NR1D2;XM_015279790.2:RXRA;XM_015281306.2:NR1D2;XM_015282406.2:NR4A3;XM_025142195.1:HNF4A
GO:0070330	aromatase activity	molecular_function	3	1325	27	41939	0.00974843	0.0506895	3.5169	NM_001001751.2:CYP3A5;XM_015273981.2:LOC101749846;XM_025148803.1:CYP2AC1
GO:0051315	attachment of mitotic spindle microtubules to kinetochore	biological_process	3	1325	27	41939	0.00974843	0.0506895	3.5169	NM_205051.1:CENPC;XM_015277933.2:NDC80;XM_015291299.2:KIF2C
GO:1901998	toxin transport	biological_process	5	1325	58	41939	0.00982879	0.0509257	2.72863	XM_004949068.3:PDCD1LG2;XM_015280143.2:PDCD1LG2;XM_025143087.1:ARID1A;XM_025145073.1:CD274;XM_419181.5:MEP1B
GO:0005840	ribosome	cellular_component	5	1325	58	41939	0.00982879	0.0509257	2.72863	NM_001199471.1:PRMT3;XM_015286190.2:PRMT3;XM_025148587.1:RRBP1;XM_025150645.1:PRMT3;XM_025150723.1:EIF2S1
GO:0004190	aspartic-type endopeptidase activity	molecular_function	5	1325	58	41939	0.00982879	0.0509257	2.72863	XM_015273094.2:CLC2DL4;XM_015276123.2:CASP3;XM_015281890.2:LOC107052568;XM_015297290.2:DDI2;XM_025148417.1:LOC112531968
GO:0098586	cellular response to virus	biological_process	4	1325	42	41939	0.0100847	0.0521898	3.01448	NM_001006361.1:DFNA5;XM_015281447.2:DFNA5;XM_015281448.1:DFNA5;XM_015288458.2:GBF1
GO:0007005	mitochondrion organization	biological_process	9	1325	134	41939	0.0102836	0.0531563	2.12589	NM_001305107.1:AGTPBP1;XM_015282720.2:MTFR1;XM_015282721.2:MTFR1;XM_015282723.2:MTFR1;XM_015282724.2:MTFR1;XM_015284078.2:ADGRG6;XM_015291541.2:EIF4G1;XM_025148731.1:ADGRG6;XM_025153664.1:EIF4G1
GO:0030659	cytoplasmic vesicle membrane	cellular_component	22	1325	429	41939	0.0103591	0.0534832	1.62318	NM_001252254.1:SLC26A6;XM_004935486.3:RAB4A;XM_004935591.3:STXBP5;XM_004945464.3:GPRC5B;XM_004947113.3:LOC100858256;XM_015273167.2:AP1S2;XM_015280788.2:SNX24;XM_015286680.2:KCNQ1;XM_015292320.1:KIFC3;XM_015292321.2:KIFC3;XM_015292324.2:KIFC3;XM_015292437.2:ANKRD27;XM_015293073.1:SLC26A6;XM_015293074.2:SLC26A6;XM_015293075.2:SLC26A6;XM_025142650.1:KIF1B;XM_025144158.1:ZPLD1;XM_025144160.1:ZPLD1;XM…
GO:1902260	negative regulation of delayed rectifier potassium channel activity	biological_process	2	1325	15	41939	0.0107716	0.0549003	4.22028	XM_015286680.2:KCNQ1;XM_015289365.2:SUMO1
GO:0060038	cardiac muscle cell proliferation	biological_process	2	1325	15	41939	0.0107716	0.0549003	4.22028	XM_004944014.3:NDRG4;XM_015279790.2:RXRA
GO:0045475	locomotor rhythm	biological_process	2	1325	15	41939	0.0107716	0.0549003	4.22028	XM_015290320.2:MTA1;XM_015298641.2:CIART
GO:0045060	negative thymic T cell selection	biological_process	2	1325	15	41939	0.0107716	0.0549003	4.22028	XM_015284518.2:ATG5;XM_015301282.2:DOCK2L
GO:0043654	recognition of apoptotic cell	biological_process	2	1325	15	41939	0.0107716	0.0549003	4.22028	XM_015275626.1:SCARB1;XM_424719.6:MEGF10
GO:0030888	regulation of B cell proliferation	biological_process	2	1325	15	41939	0.0107716	0.0549003	4.22028	XM_015299500.2:IKZF3;XM_015299502.2:IKZF3
GO:0016504	peptidase activator activity	molecular_function	2	1325	15	41939	0.0107716	0.0549003	4.22028	NM_204165.1:FBLN1;XM_025143788.1:F5
GO:0015810	aspartate transport	biological_process	2	1325	15	41939	0.0107716	0.0549003	4.22028	XM_004948655.3:SLC1A6;XM_025152607.1:SLC25A12
GO:0008395	steroid hydroxylase activity	molecular_function	2	1325	15	41939	0.0107716	0.0549003	4.22028	NM_001001751.2:CYP3A5;XM_015273981.2:LOC101749846
GO:0007625	grooming behavior	biological_process	2	1325	15	41939	0.0107716	0.0549003	4.22028	XM_015284572.2:DDO;XM_015284573.2:DDO
GO:0006473	protein acetylation	biological_process	2	1325	15	41939	0.0107716	0.0549003	4.22028	XM_015281805.2:KAT2B;XM_015285394.2:CLOCK
GO:0005518	collagen binding	molecular_function	10	1325	156	41939	0.0109665	0.0558283	2.02898	NM_001293090.1:MMP13;XM_015280856.2:PAK1;XM_015284078.2:ADGRG6;XM_015291208.2:PODN;XM_015292330.2:ADGRG1;XM_025146009.1:PLTGP6L1;XM_025146025.1:LOC107050748;XM_025146115.1:IGSF1L6;XM_025146124.1:LOC112531168;XM_025148731.1:ADGRG6
GO:0002043	blood vessel endothelial cell proliferation involved in sprouting angiogenesis	biological_process	3	1325	28	41939	0.011094	0.0564115	3.39129	XM_015282268.2:SEMA5A;XM_015282269.2:SEMA5A;XM_025147720.1:SEMA5A
GO:0030014	CCR4-NOT complex	cellular_component	4	1325	43	41939	0.0111215	0.0564201	2.94438	NM_001006454.1:CNOT7;XM_015279111.2:CNOT1;XM_015279112.2:CNOT1;XM_015279114.2:CNOT1
GO:0008610	lipid biosynthetic process	biological_process	4	1325	43	41939	0.0111215	0.0564201	2.94438	XM_004940809.3:ACSL4;XM_015293773.2:FAXDC2;XM_015293776.2:FAXDC2;XM_025154848.1:FAXDC2
GO:1904262	negative regulation of TORC1 signaling	biological_process	5	1325	60	41939	0.0115319	0.0584348	2.63767	NM_001281807.1:GATSL2;XM_004934358.3:DEPDC5;XM_004938088.3:ITFG2;XM_004940327.3:SESN1;XM_015282178.2:RNF152
GO:0003725	double-stranded RNA binding	molecular_function	8	1325	117	41939	0.0120652	0.0607209	2.16424	NM_001163325.2:MBNL1;NM_204240.2:ADARB1;XM_015282782.2:STAU2;XM_015292364.2:DUS2;XM_025147088.1:STAU2;XM_025147270.1:DROSHA;XM_025149962.1:LOC112532301;XM_025155585.1:CLTCL1
GO:0050860	negative regulation of T cell receptor signaling pathway	biological_process	4	1325	44	41939	0.0122285	0.0607209	2.87746	XM_015275463.2:ELF1;XM_025146063.1:LOC101747711;XM_025150319.1:ELF1;XM_025150324.1:ELF1
GO:0010038	response to metal ion	biological_process	4	1325	44	41939	0.0122285	0.0607209	2.87746	XM_015287537.2:GPHN;XM_015287540.2:GPHN;XM_015287544.2:GPHN;XM_025150836.1:GPHN
GO:0007566	embryo implantation	biological_process	4	1325	44	41939	0.0122285	0.0607209	2.87746	XM_015275372.2:ACOD1;XM_015278661.2:IRG1L;XM_015279790.2:RXRA;XM_025143087.1:ARID1A
GO:0042149	cellular response to glucose starvation	biological_process	6	1325	79	41939	0.0124703	0.0607209	2.40396	NM_205471.1:PCK1;XM_004938088.3:ITFG2;XM_025147725.1:UPP1;XM_025147726.1:UPP1;XM_025147727.1:UPP1;XM_419026.5:UPP1
GO:0048515	spermatid differentiation	biological_process	3	1325	29	41939	0.0125535	0.0607209	3.27435	XM_015277001.2:RHBDD1;XM_015291259.2:MAST2;XM_025148629.1:NPHP1
GO:0034144	negative regulation of toll-like receptor 4 signaling pathway	biological_process	3	1325	29	41939	0.0125535	0.0607209	3.27435	XM_015275372.2:ACOD1;XM_015278661.2:IRG1L;XM_025145879.1:LOC101749511
GO:0001221	transcription cofactor binding	molecular_function	3	1325	29	41939	0.0125535	0.0607209	3.27435	XM_015298943.2:NFYA;XM_025142375.1:CHD6;XM_025142376.1:CHD6
GO:0005096	GTPase activator activity	molecular_function	42	1325	951	41939	0.0128378	0.0607209	1.39788	NM_001277544.2:RGS16;NM_001291781.1:RASA4;XM_001231438.5:TBC1D16;XM_004934358.3:DEPDC5;XM_004935591.3:STXBP5;XM_004940141.3:RALGAPA2;XM_004940909.3:RAPGEF2;XM_004942126.2:ARHGAP22;XM_004949608.3:TBC1D2;XM_015276614.2:FAM13A;XM_015276981.2:AGFG1;XM_015279072.2:MYO9A;XM_015279367.2:GARNL3;XM_015279375.2:GARNL3;XM_015279934.2:CDC42EP4;XM_015279935.2:CDC42EP4;XM_015280669.2:TBC1D2;XM_015281810.2:TBC1…
GO:0098532	histone H3-K27 trimethylation	biological_process	2	1325	16	41939	0.0129501	0.0607209	3.95651	XM_025147599.1:EZH2;XM_418879.6:EZH2
GO:0071438	invadopodium membrane	cellular_component	2	1325	16	41939	0.0129501	0.0607209	3.95651	XM_015278273.2:NOX1;XM_015299423.2:ITGA3
GO:0070734	histone H3-K27 methylation	biological_process	2	1325	16	41939	0.0129501	0.0607209	3.95651	XM_025147599.1:EZH2;XM_418879.6:EZH2
GO:0061844	antimicrobial humoral immune response mediated by antimicrobial peptide	biological_process	2	1325	16	41939	0.0129501	0.0607209	3.95651	XM_015296249.2:ROMO1;XM_015296250.2:ROMO1
GO:0060216	definitive hemopoiesis	biological_process	2	1325	16	41939	0.0129501	0.0607209	3.95651	XM_004938101.3:MFAP5;XM_015294114.2:UBE2I
GO:0060137	maternal process involved in parturition	biological_process	2	1325	16	41939	0.0129501	0.0607209	3.95651	XM_015286330.2:ARNTL;XM_015289984.2:KALRN
GO:0050790	regulation of catalytic activity	biological_process	2	1325	16	41939	0.0129501	0.0607209	3.95651	XM_004945490.3:ANKLE2;XM_025155539.1:ANKLE2
GO:0048038	quinone binding	molecular_function	2	1325	16	41939	0.0129501	0.0607209	3.95651	XM_015281152.2:AOC1;XM_015281153.2:AOC1
GO:0036444	mitochondrial calcium uptake	biological_process	2	1325	16	41939	0.0129501	0.0607209	3.95651	XM_025147813.1:AFG3L2;XM_025147814.1:AFG3L2
GO:0035458	cellular response to interferon-beta	biological_process	2	1325	16	41939	0.0129501	0.0607209	3.95651	XM_015275372.2:ACOD1;XM_015278661.2:IRG1L
GO:0030003	cellular cation homeostasis	biological_process	2	1325	16	41939	0.0129501	0.0607209	3.95651	XM_015296911.1:ATP13A2;XM_025150092.1:SLC4A11
GO:0019953	sexual reproduction	biological_process	2	1325	16	41939	0.0129501	0.0607209	3.95651	NM_001030931.2:STAT3;NM_205471.1:PCK1
GO:0004022	alcohol dehydrogenase (NAD) activity	molecular_function	2	1325	16	41939	0.0129501	0.0607209	3.95651	NM_001305183.1:ADH1C;XM_025149776.1:ADH1C
GO:0071437	invadopodium	cellular_component	4	1325	45	41939	0.013408	0.0607209	2.81352	XM_015276416.1:RUFY3;XM_015280856.2:PAK1;XM_025148341.1:SVIL;XM_025148354.1:SVIL
GO:0061014	positive regulation of mRNA catabolic process	biological_process	4	1325	45	41939	0.013408	0.0607209	2.81352	NM_001006454.1:CNOT7;XM_015279111.2:CNOT1;XM_015279112.2:CNOT1;XM_015279114.2:CNOT1
GO:0009880	embryonic pattern specification	biological_process	4	1325	45	41939	0.013408	0.0607209	2.81352	XM_015283903.2:DISP1;XM_015289410.2:SATB2;XM_015289411.2:SATB2;XM_015289412.2:SATB2
GO:0015701	bicarbonate transport	biological_process	5	1325	62	41939	0.0134332	0.0607209	2.55259	NM_001252254.1:SLC26A6;XM_015293073.1:SLC26A6;XM_015293074.2:SLC26A6;XM_015293075.2:SLC26A6;XM_025150092.1:SLC4A11
GO:2001253	regulation of histone H3-K36 trimethylation	biological_process	1	1325	6	41939	0.0137466	0.0607209	5.27535	XM_015277201.2:IWS1
GO:2001135	regulation of endocytic recycling	biological_process	1	1325	6	41939	0.0137466	0.0607209	5.27535	XM_004944014.3:NDRG4
GO:2000671	regulation of motor neuron apoptotic process	biological_process	1	1325	6	41939	0.0137466	0.0607209	5.27535	XM_015296684.2:KCNB1
GO:2000439	positive regulation of monocyte extravasation	biological_process	1	1325	6	41939	0.0137466	0.0607209	5.27535	XM_015278143.2:PDGFD
GO:1990578	perinuclear endoplasmic reticulum membrane	cellular_component	1	1325	6	41939	0.0137466	0.0607209	5.27535	XM_004937313.3:PIK3R1
GO:1990451	cellular stress response to acidic pH	biological_process	1	1325	6	41939	0.0137466	0.0607209	5.27535	XM_015278273.2:NOX1
GO:1990180	mitochondrial tRNA 3'-end processing	biological_process	1	1325	6	41939	0.0137466	0.0607209	5.27535	XM_015297202.2:TRMT10C
GO:1904527	negative regulation of microtubule binding	biological_process	1	1325	6	41939	0.0137466	0.0607209	5.27535	XM_421164.6:TTBK2
GO:1904211	membrane protein proteolysis involved in retrograde protein transport, ER to cytosol	biological_process	1	1325	6	41939	0.0137466	0.0607209	5.27535	XM_015277001.2:RHBDD1
GO:1903830	magnesium ion transmembrane transport	biological_process	1	1325	6	41939	0.0137466	0.0607209	5.27535	XM_015293364.2:SLC41A3
GO:1903225	negative regulation of endodermal cell differentiation	biological_process	1	1325	6	41939	0.0137466	0.0607209	5.27535	XM_015289202.2:COL5A2
GO:1902725	negative regulation of satellite cell differentiation	biological_process	1	1325	6	41939	0.0137466	0.0607209	5.27535	XM_015287909.2:SIX4
GO:1902287	semaphorin-plexin signaling pathway involved in axon guidance	biological_process	1	1325	6	41939	0.0137466	0.0607209	5.27535	XM_015291976.2:PLXNA4
GO:1902285	semaphorin-plexin signaling pathway involved in neuron projection guidance	biological_process	1	1325	6	41939	0.0137466	0.0607209	5.27535	XM_015289367.2:NRP2
GO:1902216	positive regulation of interleukin-4-mediated signaling pathway	biological_process	1	1325	6	41939	0.0137466	0.0607209	5.27535	XM_025152692.1:PARP14
GO:1900483	regulation of protein targeting to vacuolar membrane	biological_process	1	1325	6	41939	0.0137466	0.0607209	5.27535	XM_015278289.2:VAMP7
GO:0140036	ubiquitin-dependent protein binding	molecular_function	1	1325	6	41939	0.0137466	0.0607209	5.27535	XM_004943761.3:FAN1
GO:0098976	excitatory chemical synaptic transmission	biological_process	1	1325	6	41939	0.0137466	0.0607209	5.27535	XM_015275531.2:SSH1
GO:0097491	sympathetic neuron projection guidance	biological_process	1	1325	6	41939	0.0137466	0.0607209	5.27535	XM_015289367.2:NRP2
GO:0097490	sympathetic neuron projection extension	biological_process	1	1325	6	41939	0.0137466	0.0607209	5.27535	XM_015289367.2:NRP2
GO:0090403	oxidative stress-induced premature senescence	biological_process	1	1325	6	41939	0.0137466	0.0607209	5.27535	XM_015286330.2:ARNTL
GO:0090239	regulation of histone H4 acetylation	biological_process	1	1325	6	41939	0.0137466	0.0607209	5.27535	XM_015277201.2:IWS1
GO:0090222	centrosome-templated microtubule nucleation	biological_process	1	1325	6	41939	0.0137466	0.0607209	5.27535	XM_015282474.2:CEP192
GO:0072592	oxygen metabolic process	biological_process	1	1325	6	41939	0.0137466	0.0607209	5.27535	XM_015278273.2:NOX1
GO:0072509	divalent inorganic cation transmembrane transporter activity	molecular_function	1	1325	6	41939	0.0137466	0.0607209	5.27535	XM_015293364.2:SLC41A3
GO:0072494	host multivesicular body	cellular_component	1	1325	6	41939	0.0137466	0.0607209	5.27535	XM_015273094.2:CLC2DL4
GO:0072205	metanephric collecting duct development	biological_process	1	1325	6	41939	0.0137466	0.0607209	5.27535	NM_205513.1:CALB1
GO:0071955	recycling endosome to Golgi transport	biological_process	1	1325	6	41939	0.0137466	0.0607209	5.27535	XM_015285765.2:TBC1D14
GO:0071870	cellular response to catecholamine stimulus	biological_process	1	1325	6	41939	0.0137466	0.0607209	5.27535	XM_015282406.2:NR4A3
GO:0071729	beak morphogenesis	biological_process	1	1325	6	41939	0.0137466	0.0607209	5.27535	NM_205326.1:RARB
GO:0070838	divalent metal ion transport	biological_process	1	1325	6	41939	0.0137466	0.0607209	5.27535	XM_015293364.2:SLC41A3
GO:0070660	inner ear receptor cell differentiation involved in inner ear sensory epithelium regeneration	biological_process	1	1325	6	41939	0.0137466	0.0607209	5.27535	NM_205326.1:RARB
GO:0061768	magnesium:sodium antiporter activity	molecular_function	1	1325	6	41939	0.0137466	0.0607209	5.27535	XM_015293364.2:SLC41A3
GO:0061162	establishment of monopolar cell polarity	biological_process	1	1325	6	41939	0.0137466	0.0607209	5.27535	XM_015288458.2:GBF1
GO:0060940	epithelial to mesenchymal transition involved in cardiac fibroblast development	biological_process	1	1325	6	41939	0.0137466	0.0607209	5.27535	XM_025149508.1:SPRY1
GO:0060351	cartilage development involved in endochondral bone morphogenesis	biological_process	1	1325	6	41939	0.0137466	0.0607209	5.27535	XM_015298228.2:SIK3
GO:0055005	ventricular cardiac myofibril assembly	biological_process	1	1325	6	41939	0.0137466	0.0607209	5.27535	XM_015292078.2:MEF2A
GO:0052695	cellular glucuronidation	biological_process	1	1325	6	41939	0.0137466	0.0607209	5.27535	XM_025152659.1:LOC101750052
GO:0051900	regulation of mitochondrial depolarization	biological_process	1	1325	6	41939	0.0137466	0.0607209	5.27535	XM_025151082.1:PPP2R3C
GO:0051787	misfolded protein binding	molecular_function	1	1325	6	41939	0.0137466	0.0607209	5.27535	XM_025154496.1:EDEM1
GO:0046898	response to cycloheximide	biological_process	1	1325	6	41939	0.0137466	0.0607209	5.27535	NM_205471.1:PCK1
GO:0046715	active borate transmembrane transporter activity	molecular_function	1	1325	6	41939	0.0137466	0.0607209	5.27535	XM_025150092.1:SLC4A11
GO:0046713	borate transport	biological_process	1	1325	6	41939	0.0137466	0.0607209	5.27535	XM_025150092.1:SLC4A11
GO:0046360	2-oxobutyrate biosynthetic process	biological_process	1	1325	6	41939	0.0137466	0.0607209	5.27535	XM_004936268.2:THNSL2
GO:0046135	pyrimidine nucleoside catabolic process	biological_process	1	1325	6	41939	0.0137466	0.0607209	5.27535	XM_025152951.1:DPYD
GO:0045627	positive regulation of T-helper 1 cell differentiation	biological_process	1	1325	6	41939	0.0137466	0.0607209	5.27535	XM_015283902.2:HLX
GO:0045589	regulation of regulatory T cell differentiation	biological_process	1	1325	6	41939	0.0137466	0.0607209	5.27535	XM_025147270.1:DROSHA
GO:0044185	host cell late endosome membrane	cellular_component	1	1325	6	41939	0.0137466	0.0607209	5.27535	XM_015273094.2:CLC2DL4
GO:0043175	RNA polymerase core enzyme binding	molecular_function	1	1325	6	41939	0.0137466	0.0607209	5.27535	XM_015284245.2:SCAF8
GO:0042450	arginine biosynthetic process via ornithine	biological_process	1	1325	6	41939	0.0137466	0.0607209	5.27535	XM_015295736.1:ASL2
GO:0042412	taurine biosynthetic process	biological_process	1	1325	6	41939	0.0137466	0.0607209	5.27535	XM_025145490.1:CSAD
GO:0042281	dolichyl pyrophosphate Man9GlcNAc2 alpha-1,3-glucosyltransferase activity	molecular_function	1	1325	6	41939	0.0137466	0.0607209	5.27535	XM_025152744.1:ALG6
GO:0042044	fluid transport	biological_process	1	1325	6	41939	0.0137466	0.0607209	5.27535	XM_025150092.1:SLC4A11
GO:0036510	trimming of terminal mannose on C branch	biological_process	1	1325	6	41939	0.0137466	0.0607209	5.27535	XM_025154496.1:EDEM1
GO:0035726	common myeloid progenitor cell proliferation	biological_process	1	1325	6	41939	0.0137466	0.0607209	5.27535	XM_015282406.2:NR4A3
GO:0035428	hexose transmembrane transport	biological_process	1	1325	6	41939	0.0137466	0.0607209	5.27535	XM_025141409.1:SLC2A6
GO:0034384	high-density lipoprotein particle clearance	biological_process	1	1325	6	41939	0.0137466	0.0607209	5.27535	XM_015275626.1:SCARB1
GO:0034186	apolipoprotein A-I binding	molecular_function	1	1325	6	41939	0.0137466	0.0607209	5.27535	XM_015275626.1:SCARB1
GO:0034066	RIC1-RGP1 guanyl-nucleotide exchange factor complex	cellular_component	1	1325	6	41939	0.0137466	0.0607209	5.27535	XM_015280140.2:RIC1
GO:0033864	positive regulation of NAD(P)H oxidase activity	biological_process	1	1325	6	41939	0.0137466	0.0607209	5.27535	XM_424842.6:RFK
GO:0033210	leptin-mediated signaling pathway	biological_process	1	1325	6	41939	0.0137466	0.0607209	5.27535	NM_001030931.2:STAT3
GO:0033159	negative regulation of protein import into nucleus, translocation	biological_process	1	1325	6	41939	0.0137466	0.0607209	5.27535	XM_025142195.1:HNF4A
GO:0031870	thromboxane A2 receptor binding	molecular_function	1	1325	6	41939	0.0137466	0.0607209	5.27535	XM_001234247.5:RPGRIP1L
GO:0031053	primary miRNA processing	biological_process	1	1325	6	41939	0.0137466	0.0607209	5.27535	XM_025147270.1:DROSHA
GO:0030174	regulation of DNA-dependent DNA replication initiation	biological_process	1	1325	6	41939	0.0137466	0.0607209	5.27535	XM_025153845.1:TICRR
GO:0021681	cerebellar granular layer development	biological_process	1	1325	6	41939	0.0137466	0.0607209	5.27535	XM_421164.6:TTBK2
GO:0021637	trigeminal nerve structural organization	biological_process	1	1325	6	41939	0.0137466	0.0607209	5.27535	XM_015291976.2:PLXNA4
GO:0017133	mitochondrial electron transfer flavoprotein complex	cellular_component	1	1325	6	41939	0.0137466	0.0607209	5.27535	XM_015285303.2:ETFDH
GO:0016427	tRNA (cytosine) methyltransferase activity	molecular_function	1	1325	6	41939	0.0137466	0.0607209	5.27535	XM_025152613.1:METTL8
GO:0016240	autophagosome membrane docking	biological_process	1	1325	6	41939	0.0137466	0.0607209	5.27535	XM_015282381.2:STX17
GO:0015172	acidic amino acid transmembrane transporter activity	molecular_function	1	1325	6	41939	0.0137466	0.0607209	5.27535	XM_025152607.1:SLC25A12
GO:0010792	DNA double-strand break processing involved in repair via single-strand annealing	biological_process	1	1325	6	41939	0.0137466	0.0607209	5.27535	XM_015282603.2:RNF138
GO:0010642	negative regulation of platelet-derived growth factor receptor signaling pathway	biological_process	1	1325	6	41939	0.0137466	0.0607209	5.27535	XM_004944014.3:NDRG4
GO:0009597	detection of virus	biological_process	1	1325	6	41939	0.0137466	0.0607209	5.27535	XM_004937316.3:SERINC5
GO:0009253	peptidoglycan catabolic process	biological_process	1	1325	6	41939	0.0137466	0.0607209	5.27535	NM_001001470.1:LYG2
GO:0009071	serine family amino acid catabolic process	biological_process	1	1325	6	41939	0.0137466	0.0607209	5.27535	XM_004936268.2:THNSL2
GO:0008747	N-acetylneuraminate lyase activity	molecular_function	1	1325	6	41939	0.0137466	0.0607209	5.27535	XM_025152895.1:NPL
GO:0008517	folic acid transmembrane transporter activity	molecular_function	1	1325	6	41939	0.0137466	0.0607209	5.27535	XM_015289175.2:SLC19A1
GO:0008441	3'(2'),5'-bisphosphate nucleotidase activity	molecular_function	1	1325	6	41939	0.0137466	0.0607209	5.27535	XM_015283646.2:BPNT1
GO:0008376	acetylgalactosaminyltransferase activity	molecular_function	1	1325	6	41939	0.0137466	0.0607209	5.27535	XM_025148846.1:B3GALNT2
GO:0008035	high-density lipoprotein particle binding	molecular_function	1	1325	6	41939	0.0137466	0.0607209	5.27535	XM_015275626.1:SCARB1
GO:0006685	sphingomyelin catabolic process	biological_process	1	1325	6	41939	0.0137466	0.0607209	5.27535	XM_015295596.2:ENPP7
GO:0006658	phosphatidylserine metabolic process	biological_process	1	1325	6	41939	0.0137466	0.0607209	5.27535	XM_004937316.3:SERINC5
GO:0006556	S-adenosylmethionine biosynthetic process	biological_process	1	1325	6	41939	0.0137466	0.0607209	5.27535	XM_004949334.3:MAT2A
GO:0006480	N-terminal protein amino acid methylation	biological_process	1	1325	6	41939	0.0137466	0.0607209	5.27535	XM_015290440.2:METTL11B
GO:0006431	methionyl-tRNA aminoacylation	biological_process	1	1325	6	41939	0.0137466	0.0607209	5.27535	XM_025145290.1:MARS
GO:0006344	maintenance of chromatin silencing	biological_process	1	1325	6	41939	0.0137466	0.0607209	5.27535	XM_025143087.1:ARID1A
GO:0006212	uracil catabolic process	biological_process	1	1325	6	41939	0.0137466	0.0607209	5.27535	XM_025152951.1:DPYD
GO:0006210	thymine catabolic process	biological_process	1	1325	6	41939	0.0137466	0.0607209	5.27535	XM_025152951.1:DPYD
GO:0006208	pyrimidine nucleobase catabolic process	biological_process	1	1325	6	41939	0.0137466	0.0607209	5.27535	XM_025152951.1:DPYD
GO:0006089	lactate metabolic process	biological_process	1	1325	6	41939	0.0137466	0.0607209	5.27535	NM_205471.1:PCK1
GO:0005579	membrane attack complex	cellular_component	1	1325	6	41939	0.0137466	0.0607209	5.27535	XM_015291182.2:C8A
GO:0004825	methionine-tRNA ligase activity	molecular_function	1	1325	6	41939	0.0137466	0.0607209	5.27535	XM_025145290.1:MARS
GO:0004528	phosphodiesterase I activity	molecular_function	1	1325	6	41939	0.0137466	0.0607209	5.27535	XM_004943761.3:FAN1
GO:0004525	ribonuclease III activity	molecular_function	1	1325	6	41939	0.0137466	0.0607209	5.27535	XM_025147270.1:DROSHA
GO:0004483	mRNA (nucleoside-2'-O-)-methyltransferase activity	molecular_function	1	1325	6	41939	0.0137466	0.0607209	5.27535	XM_015279206.2:CMTR2
GO:0004057	arginyltransferase activity	molecular_function	1	1325	6	41939	0.0137466	0.0607209	5.27535	NM_001079733.2:ATE1
GO:0003906	DNA-(apurinic or apyrimidinic site) lyase activity	molecular_function	1	1325	6	41939	0.0137466	0.0607209	5.27535	XM_015287550.2:ALKBH1
GO:0002763	positive regulation of myeloid leukocyte differentiation	biological_process	1	1325	6	41939	0.0137466	0.0607209	5.27535	XM_025144631.1:CD101
GO:0002314	germinal center B cell differentiation	biological_process	1	1325	6	41939	0.0137466	0.0607209	5.27535	XM_004938088.3:ITFG2
GO:0001704	formation of primary germ layer	biological_process	1	1325	6	41939	0.0137466	0.0607209	5.27535	XM_025143087.1:ARID1A
GO:0032922	circadian regulation of gene expression	biological_process	8	1325	120	41939	0.014065	0.0620647	2.11014	NM_001030542.2:NPAS2;NM_001289779.2:PER3;XM_015276162.2:NOCT;XM_015277680.2:NPAS2;XM_015285394.2:CLOCK;XM_015286330.2:ARNTL;XM_015290320.2:MTA1;XM_015298641.2:CIART
GO:0097009	energy homeostasis	biological_process	3	1325	30	41939	0.0141301	0.0621013	3.16521	NM_001030931.2:STAT3;XM_015282406.2:NR4A3;XM_015286378.2:AMPD3
GO:0090331	negative regulation of platelet aggregation	biological_process	3	1325	30	41939	0.0141301	0.0621013	3.16521	NM_204989.2:FGG;XM_015285019.2:PRKACA;XM_015292516.2:ADAMTS18
GO:0086045	membrane depolarization during AV node cell action potential	biological_process	3	1325	30	41939	0.0141301	0.0621013	3.16521	XM_015282014.2:CACNB2;XM_015295482.2:CACNA1G;XM_425981.6:CACNB2
GO:0034185	apolipoprotein binding	molecular_function	3	1325	30	41939	0.0141301	0.0621013	3.16521	NM_205282.1:LPL;XM_004941584.3:LRP4;XM_015275626.1:SCARB1
GO:0010595	positive regulation of endothelial cell migration	biological_process	6	1325	81	41939	0.0141773	0.0622464	2.3446	XM_015275626.1:SCARB1;XM_015289367.2:NRP2;XM_025149372.1:SASH1;XM_025149374.1:SASH1;XM_025149377.1:SASH1;XM_025154815.1:FGF1
GO:0006338	chromatin remodeling	biological_process	10	1325	162	41939	0.0142334	0.06243	1.95383	NM_001278106.1:NUDT5;XM_004946205.3:BPTF;XM_015281041.2:SMARCD3;XM_015281805.2:KAT2B;XM_015289410.2:SATB2;XM_015289411.2:SATB2;XM_015289412.2:SATB2;XM_025143036.1:SCMH1;XM_025143087.1:ARID1A;XM_025154436.1:PBRM1
GO:0071356	cellular response to tumor necrosis factor	biological_process	9	1325	141	41939	0.014334	0.0626826	2.02035	NM_001006361.1:DFNA5;NM_205471.1:PCK1;XM_015275372.2:ACOD1;XM_015277625.2:POSTN;XM_015278661.2:IRG1L;XM_015280901.2:IL18BP;XM_015280902.2:IL18BP;XM_015281447.2:DFNA5;XM_015281448.1:DFNA5
GO:0060021	palate development	biological_process	9	1325	141	41939	0.014334	0.0626826	2.02035	NM_001277910.2:DHRS3;XM_015276137.1:LEF1;XM_015282956.2:OSR2;XM_015289365.2:SUMO1;XM_015289410.2:SATB2;XM_015289411.2:SATB2;XM_015289412.2:SATB2;XM_025142531.1:DHRS3;XM_025142532.1:DHRS3
GO:0019898	extrinsic component of membrane	cellular_component	9	1325	141	41939	0.014334	0.0626826	2.02035	NM_001006162.1:WIPI2;XM_015277849.2:MCF2L;XM_025150563.1:RGS6;XM_025150565.1:RGS6;XM_025151973.1:LOC107053714;XM_025151974.1:LOC107053714;XM_025151975.1:LOC101750892;XM_025152024.1:LOC112529943;XM_025153438.1:MCF2L2
GO:0009058	biosynthetic process	biological_process	4	1325	46	41939	0.0146617	0.0639237	2.75235	XM_004936632.3:KYAT3;XM_015282937.1:NDUFAF6;XM_015287780.2:ALDH1L2;XM_426286.6:AADAT
GO:0006471	protein ADP-ribosylation	biological_process	4	1325	46	41939	0.0146617	0.0639237	2.75235	NM_001034826.1:ART1;NM_001114504.1:ART7B;XM_025152692.1:PARP14;XM_025155743.1:SIRT4
GO:0005328	neurotransmitter:sodium symporter activity	molecular_function	4	1325	46	41939	0.0146617	0.0639237	2.75235	XM_003640787.3:SLC6A18;XM_003641135.4:SLC6A14;XM_015278436.2:SLC6A14;XM_418798.5:SLC6A20
GO:0098912	membrane depolarization during atrial cardiac muscle cell action potential	biological_process	2	1325	17	41939	0.0153614	0.0663131	3.72377	XM_015282014.2:CACNB2;XM_425981.6:CACNB2
GO:0075044	autophagy of host cells involved in interaction with symbiont	biological_process	2	1325	17	41939	0.0153614	0.0663131	3.72377	XM_015284518.2:ATG5;XM_015293053.2:ATG7
GO:0060259	regulation of feeding behavior	biological_process	2	1325	17	41939	0.0153614	0.0663131	3.72377	NM_001030931.2:STAT3;NM_205471.1:PCK1
GO:0060219	camera-type eye photoreceptor cell differentiation	biological_process	2	1325	17	41939	0.0153614	0.0663131	3.72377	XM_015281790.1:SLC4A7;XM_025147477.1:SLC4A7
GO:0050434	positive regulation of viral transcription	biological_process	2	1325	17	41939	0.0153614	0.0663131	3.72377	XM_025149714.1:NELFA;XM_025149715.1:NELFA
GO:0047493	ceramide cholinephosphotransferase activity	molecular_function	2	1325	17	41939	0.0153614	0.0663131	3.72377	XM_015278673.2:SGMS1;XM_015278674.2:SGMS1
GO:0039660	structural constituent of virion	molecular_function	2	1325	17	41939	0.0153614	0.0663131	3.72377	XM_015273094.2:CLC2DL4;XM_015281890.2:LOC107052568
GO:0033188	sphingomyelin synthase activity	molecular_function	2	1325	17	41939	0.0153614	0.0663131	3.72377	XM_015278673.2:SGMS1;XM_015278674.2:SGMS1
GO:0016540	protein autoprocessing	biological_process	2	1325	17	41939	0.0153614	0.0663131	3.72377	XM_025147813.1:AFG3L2;XM_025147814.1:AFG3L2
GO:0008080	N-acetyltransferase activity	molecular_function	2	1325	17	41939	0.0153614	0.0663131	3.72377	XM_001232380.5:NAT9;XM_015295472.2:NAT9
GO:0001047	core promoter binding	molecular_function	8	1325	122	41939	0.0155277	0.0669652	2.07555	NM_001030542.2:NPAS2;XM_015277680.2:NPAS2;XM_015285394.2:CLOCK;XM_015290320.2:MTA1;XM_015297719.2:E2F2;XM_015297811.2:SFPQ;XM_025147599.1:EZH2;XM_418879.6:EZH2
GO:0005741	mitochondrial outer membrane	cellular_component	17	1325	324	41939	0.0155987	0.0672049	1.66076	NM_001012898.1:CPT1A;NM_001135550.1:MGST1;NM_001257283.2:MCL1;NM_204741.1:VDAC2;XM_004940809.3:ACSL4;XM_015275327.2:RNF185;XM_015276995.2:MFF;XM_015285690.2:DNM1L;XM_015286795.2:CPT1A;XM_015288969.2:GPAM;XM_015289585.2:MTX2;XM_015293527.2:TMEM173;XM_015296996.2:DNAJC11;XM_015302211.2:GK;XM_025142892.1:VDAC3;XM_025147673.1:BPHL;XM_025150696.1:CPT1A
GO:0034605	cellular response to heat	biological_process	7	1325	102	41939	0.0156492	0.0673563	2.1722	XM_004941529.3:ANO1;XM_004941530.3:ANO1;XM_015286869.2:ANO1;XM_015286871.2:ANO1;XM_015289365.2:SUMO1;XM_025151146.1:ANO1;XM_025154815.1:FGF1
GO:0006954	inflammatory response	biological_process	23	1325	471	41939	0.0158144	0.0679194	1.54564	NM_001030931.2:STAT3;NM_001167718.1:PTGS2;NM_001199538.1:PIK3CG;NM_204961.1:NOS2;NM_205422.1:EXFABP;XM_003642060.4:TNIP1;XM_004947701.3:PTAFR;XM_015275372.2:ACOD1;XM_015276576.1:AIMP1;XM_015276917.1:PIK3CB;XM_015278273.2:NOX1;XM_015278661.2:IRG1L;XM_015278673.2:SGMS1;XM_015278674.2:SGMS1;XM_015285416.2:NFKB1;XM_015289096.2:HDAC4;XM_015296152.1:NFKBIZ;XM_015296165.1:NFKBIZ;XM_015296184.2:NFKBIZ;XM…
GO:0060047	heart contraction	biological_process	3	1325	31	41939	0.0158266	0.0679194	3.0631	XM_004938804.3:SGCG;XM_015284518.2:ATG5;XM_015285690.2:DNM1L
GO:0019915	lipid storage	biological_process	3	1325	31	41939	0.0158266	0.0679194	3.0631	NM_001031420.1:PLIN2;XM_015280093.2:PLIN2;XM_015280094.2:PLIN2
GO:0034614	cellular response to reactive oxygen species	biological_process	4	1325	47	41939	0.0159915	0.0685597	2.69379	XM_015275600.1:CAMKK2;XM_015296249.2:ROMO1;XM_015296250.2:ROMO1;XM_025144081.1:PDKI2
GO:0009636	response to toxic substance	biological_process	6	1325	83	41939	0.016045	0.0687215	2.2881	NM_001201468.1:PON2;NM_205422.1:EXFABP;XM_003641135.4:SLC6A14;XM_004944768.3:SLC23A1;XM_015278436.2:SLC6A14;XM_025147673.1:BPHL
GO:0048511	rhythmic process	biological_process	9	1325	144	41939	0.0163938	0.0700785	1.97825	NM_001005616.1:PROX1;NM_205205.2:NR1D2;XM_015281306.2:NR1D2;XM_015281805.2:KAT2B;XM_015289853.2:ARNTL2;XM_015297811.2:SFPQ;XM_015298943.2:NFYA;XM_025147599.1:EZH2;XM_418879.6:EZH2
GO:0000166	nucleotide binding	molecular_function	9	1325	144	41939	0.0163938	0.0700785	1.97825	NM_001293293.1:CRCP;NM_204741.1:VDAC2;XM_004940220.3:AKAP7;XM_004943093.3:GPSM2;XM_025142531.1:DHRS3;XM_025142532.1:DHRS3;XM_025142892.1:VDAC3;XM_025148769.1:TINAG;XM_025149734.1:SUCLG1
GO:0051453	regulation of intracellular pH	biological_process	7	1325	103	41939	0.0165124	0.0705165	2.15111	NM_001252254.1:SLC26A6;XM_015281790.1:SLC4A7;XM_015293073.1:SLC26A6;XM_015293074.2:SLC26A6;XM_015293075.2:SLC26A6;XM_025147477.1:SLC4A7;XM_025150092.1:SLC4A11
GO:0000266	mitochondrial fission	biological_process	6	1325	84	41939	0.0170413	0.0720351	2.26086	XM_015276995.2:MFF;XM_015282720.2:MTFR1;XM_015282721.2:MTFR1;XM_015282723.2:MTFR1;XM_015282724.2:MTFR1;XM_015285690.2:DNM1L
GO:0006979	response to oxidative stress	biological_process	9	1325	145	41939	0.0171269	0.0720351	1.96461	NM_001031288.1:DHCR24;NM_001167718.1:PTGS2;NM_001277666.2:LOC100858381;NM_001277671.1:C11H19orf12;XM_015285181.2:MSRA;XM_015285303.2:ETFDH;XM_015288320.2:CAMK2G;XM_015292387.2:LOC100858381;XM_015294642.2:HMOX2
GO:0033962	cytoplasmic mRNA processing body assembly	biological_process	4	1325	48	41939	0.0173993	0.0720351	2.63767	NM_001006454.1:CNOT7;XM_015275568.2:ATXN2;XM_015276162.2:NOCT;XM_015292441.2:LSM14A
GO:0019888	protein phosphatase regulator activity	molecular_function	7	1325	104	41939	0.0174094	0.0720351	2.13043	NM_001030851.1:PPP1R16B;XM_003641254.4:PPP2R2C;XM_004939733.3:PPP4R1;XM_004945490.3:ANKLE2;XM_015296355.2:PPP1R16B;XM_025155539.1:ANKLE2;XM_416866.6:PPP2R3B
GO:0051044	positive regulation of membrane protein ectodomain proteolysis	biological_process	3	1325	32	41939	0.0176458	0.0720351	2.96738	XM_015276662.2:SH3D19;XM_015276667.2:SH3D19;XM_015287027.2:PACSIN3
GO:0031093	platelet alpha granule lumen	cellular_component	3	1325	32	41939	0.0176458	0.0720351	2.96738	XM_004940041.3:FAM49B;XM_015279035.2:ISLR;XM_015283140.2:FAM49B
GO:0019882	antigen processing and presentation	biological_process	3	1325	32	41939	0.0176458	0.0720351	2.96738	XM_004935486.3:RAB4A;XM_004936788.3:RAB3B;XM_015291222.2:RAB3B
GO:0015288	porin activity	molecular_function	3	1325	32	41939	0.0176458	0.0720351	2.96738	NM_204741.1:VDAC2;XM_025142892.1:VDAC3;XM_025143625.1:TOMM40L
GO:0010043	response to zinc ion	biological_process	3	1325	32	41939	0.0176458	0.0720351	2.96738	NM_001001751.2:CYP3A5;XM_015283897.2:SLC30A10;XM_419453.6:HAAO
GO:0001206	transcriptional repressor activity, RNA polymerase II distal enhancer sequence-specific binding	molecular_function	3	1325	32	41939	0.0176458	0.0720351	2.96738	NM_205205.2:NR1D2;XM_015281306.2:NR1D2;XM_417481.6:ZNF831
GO:2001141	regulation of RNA biosynthetic process	biological_process	2	1325	18	41939	0.0180079	0.0720351	3.5169	NM_205029.1:MITF;XM_015292974.2:MITF
GO:2000568	positive regulation of memory T cell activation	biological_process	2	1325	18	41939	0.0180079	0.0720351	3.5169	XM_004940041.3:FAM49B;XM_015283140.2:FAM49B
GO:1901098	positive regulation of autophagosome maturation	biological_process	2	1325	18	41939	0.0180079	0.0720351	3.5169	XM_025144067.1:CALCOCO2;XM_025147332.1:FYCO1
GO:0071711	basement membrane organization	biological_process	2	1325	18	41939	0.0180079	0.0720351	3.5169	NM_001097540.1:DAG1;XM_004941848.3:FLRT2
GO:0070544	histone H3-K36 demethylation	biological_process	2	1325	18	41939	0.0180079	0.0720351	3.5169	XM_015300183.2:KDM4B;XM_015300184.2:KDM4B
GO:0060347	heart trabecula formation	biological_process	2	1325	18	41939	0.0180079	0.0720351	3.5169	XM_015284078.2:ADGRG6;XM_025148731.1:ADGRG6
GO:0051612	negative regulation of serotonin uptake	biological_process	2	1325	18	41939	0.0180079	0.0720351	3.5169	XM_025149794.1:GPM6B;XM_025149802.1:GPM6B
GO:0050671	positive regulation of lymphocyte proliferation	biological_process	2	1325	18	41939	0.0180079	0.0720351	3.5169	XM_015297946.2:IL18;XM_025143170.1:IL18
GO:0046849	bone remodeling	biological_process	2	1325	18	41939	0.0180079	0.0720351	3.5169	NM_205029.1:MITF;XM_015292974.2:MITF
GO:0045120	pronucleus	cellular_component	2	1325	18	41939	0.0180079	0.0720351	3.5169	XM_025147599.1:EZH2;XM_418879.6:EZH2
GO:0042326	negative regulation of phosphorylation	biological_process	2	1325	18	41939	0.0180079	0.0720351	3.5169	XM_004945490.3:ANKLE2;XM_025155539.1:ANKLE2
GO:0031274	positive regulation of pseudopodium assembly	biological_process	2	1325	18	41939	0.0180079	0.0720351	3.5169	XM_015279934.2:CDC42EP4;XM_015279935.2:CDC42EP4
GO:0023051	regulation of signaling	biological_process	2	1325	18	41939	0.0180079	0.0720351	3.5169	XM_004938639.3:LMO7;XM_025146772.1:LMO7
GO:0003712	transcription cofactor activity	molecular_function	7	1325	105	41939	0.0183409	0.0720351	2.11014	XM_015277745.2:SUPT20H;XM_015281805.2:KAT2B;XM_015287280.2:MEIS2;XM_015296152.1:NFKBIZ;XM_015296165.1:NFKBIZ;XM_015296184.2:NFKBIZ;XM_425809.5:LOC428250
GO:2000773	negative regulation of cellular senescence	biological_process	1	1325	7	41939	0.0188448	0.0720351	4.52173	XM_015283897.2:SLC30A10
GO:2000617	positive regulation of histone H3-K9 acetylation	biological_process	1	1325	7	41939	0.0188448	0.0720351	4.52173	NM_205253.2:CEBPB
GO:2000584	negative regulation of platelet-derived growth factor receptor-alpha signaling pathway	biological_process	1	1325	7	41939	0.0188448	0.0720351	4.52173	XM_015281401.1:PHF14
GO:2000095	regulation of Wnt signaling pathway, planar cell polarity pathway	biological_process	1	1325	7	41939	0.0188448	0.0720351	4.52173	XM_025142153.1:MKS1
GO:1990939	ATP-dependent microtubule motor activity	molecular_function	1	1325	7	41939	0.0188448	0.0720351	4.52173	XM_025142650.1:KIF1B
GO:1904647	response to rotenone	biological_process	1	1325	7	41939	0.0188448	0.0720351	4.52173	XM_025142650.1:KIF1B
GO:1903817	negative regulation of voltage-gated potassium channel activity	biological_process	1	1325	7	41939	0.0188448	0.0720351	4.52173	XM_015286680.2:KCNQ1
GO:1903595	positive regulation of histamine secretion by mast cell	biological_process	1	1325	7	41939	0.0188448	0.0720351	4.52173	XM_015278289.2:VAMP7
GO:1903578	regulation of ATP metabolic process	biological_process	1	1325	7	41939	0.0188448	0.0720351	4.52173	XM_015285690.2:DNM1L
GO:1903427	negative regulation of reactive oxygen species biosynthetic process	biological_process	1	1325	7	41939	0.0188448	0.0720351	4.52173	XM_015283897.2:SLC30A10
GO:1903208	negative regulation of hydrogen peroxide-induced neuron death	biological_process	1	1325	7	41939	0.0188448	0.0720351	4.52173	XM_015282406.2:NR4A3
GO:1900122	positive regulation of receptor binding	biological_process	1	1325	7	41939	0.0188448	0.0720351	4.52173	XM_025147460.1:PLCL2
GO:0103053	1-ethyladenine demethylase activity	molecular_function	1	1325	7	41939	0.0188448	0.0720351	4.52173	XM_015287550.2:ALKBH1
GO:0098746	fast, calcium ion-dependent exocytosis of neurotransmitter	biological_process	1	1325	7	41939	0.0188448	0.0720351	4.52173	XM_015278728.2:SYT1
GO:0098723	skeletal muscle myofibril	cellular_component	1	1325	7	41939	0.0188448	0.0720351	4.52173	XM_015288201.2:VCL
GO:0097623	potassium ion export across plasma membrane	biological_process	1	1325	7	41939	0.0188448	0.0720351	4.52173	XM_015286680.2:KCNQ1
GO:0090241	negative regulation of histone H4 acetylation	biological_process	1	1325	7	41939	0.0188448	0.0720351	4.52173	XM_025149723.1:CTBP1
GO:0086089	voltage-gated potassium channel activity involved in atrial cardiac muscle cell action potential repolarization	molecular_function	1	1325	7	41939	0.0188448	0.0720351	4.52173	XM_015286680.2:KCNQ1
GO:0086013	membrane repolarization during cardiac muscle cell action potential	biological_process	1	1325	7	41939	0.0188448	0.0720351	4.52173	XM_015286680.2:KCNQ1
GO:0071673	positive regulation of smooth muscle cell chemotaxis	biological_process	1	1325	7	41939	0.0188448	0.0720351	4.52173	XM_015278143.2:PDGFD
GO:0071474	cellular hyperosmotic response	biological_process	1	1325	7	41939	0.0188448	0.0720351	4.52173	XM_025149389.1:RCSD1
GO:0070973	protein localization to endoplasmic reticulum exit site	biological_process	1	1325	7	41939	0.0188448	0.0720351	4.52173	XM_015288458.2:GBF1
GO:0070646	protein modification by small protein removal	biological_process	1	1325	7	41939	0.0188448	0.0720351	4.52173	XM_025148960.1:SENP6
GO:0070309	lens fiber cell morphogenesis	biological_process	1	1325	7	41939	0.0188448	0.0720351	4.52173	NM_001005616.1:PROX1
GO:0070129	regulation of mitochondrial translation	biological_process	1	1325	7	41939	0.0188448	0.0720351	4.52173	XM_015287550.2:ALKBH1
GO:0061890	positive regulation of astrocyte activation	biological_process	1	1325	7	41939	0.0188448	0.0720351	4.52173	XM_025148591.1:TTBK1
GO:0061578	Lys63-specific deubiquitinase activity	molecular_function	1	1325	7	41939	0.0188448	0.0720351	4.52173	XM_025152195.1:PSMD14
GO:0061153	trachea gland development	biological_process	1	1325	7	41939	0.0188448	0.0720351	4.52173	XM_015276137.1:LEF1
GO:0060662	salivary gland cavitation	biological_process	1	1325	7	41939	0.0188448	0.0720351	4.52173	XM_015277863.2:EDAR
GO:0060561	apoptotic process involved in morphogenesis	biological_process	1	1325	7	41939	0.0188448	0.0720351	4.52173	XM_015276137.1:LEF1
GO:0060449	bud elongation involved in lung branching	biological_process	1	1325	7	41939	0.0188448	0.0720351	4.52173	XM_025149508.1:SPRY1
GO:0060396	growth hormone receptor signaling pathway	biological_process	1	1325	7	41939	0.0188448	0.0720351	4.52173	XM_004937313.3:PIK3R1
GO:0060019	radial glial cell differentiation	biological_process	1	1325	7	41939	0.0188448	0.0720351	4.52173	NM_001030931.2:STAT3
GO:0055096	low-density lipoprotein particle mediated signaling	biological_process	1	1325	7	41939	0.0188448	0.0720351	4.52173	NM_205282.1:LPL
GO:0052697	xenobiotic glucuronidation	biological_process	1	1325	7	41939	0.0188448	0.0720351	4.52173	XM_025152659.1:LOC101750052
GO:0052696	flavonoid glucuronidation	biological_process	1	1325	7	41939	0.0188448	0.0720351	4.52173	XM_025152659.1:LOC101750052
GO:0051923	sulfation	biological_process	1	1325	7	41939	0.0188448	0.0720351	4.52173	NM_204545.1:SULT1B1
GO:0051531	NFAT protein import into nucleus	biological_process	1	1325	7	41939	0.0188448	0.0720351	4.52173	XM_004937313.3:PIK3R1
GO:0051387	negative regulation of neurotrophin TRK receptor signaling pathway	biological_process	1	1325	7	41939	0.0188448	0.0720351	4.52173	XM_025149508.1:SPRY1
GO:0051047	positive regulation of secretion	biological_process	1	1325	7	41939	0.0188448	0.0720351	4.52173	XM_015277001.2:RHBDD1
GO:0048822	enucleate erythrocyte development	biological_process	1	1325	7	41939	0.0188448	0.0720351	4.52173	XM_015285924.2:MAEA
GO:0048205	COPI coating of Golgi vesicle	biological_process	1	1325	7	41939	0.0188448	0.0720351	4.52173	XM_015288458.2:GBF1
GO:0047696	beta-adrenergic receptor kinase activity	molecular_function	1	1325	7	41939	0.0188448	0.0720351	4.52173	XM_421789.5:GRK5
GO:0046321	positive regulation of fatty acid oxidation	biological_process	1	1325	7	41939	0.0188448	0.0720351	4.52173	XM_015282406.2:NR4A3
GO:0045604	regulation of epidermal cell differentiation	biological_process	1	1325	7	41939	0.0188448	0.0720351	4.52173	XM_015295428.2:MAFG
GO:0045182	translation regulator activity	molecular_function	1	1325	7	41939	0.0188448	0.0720351	4.52173	XM_015293785.2:RPS14
GO:0044332	Wnt signaling pathway involved in dorsal/ventral axis specification	biological_process	1	1325	7	41939	0.0188448	0.0720351	4.52173	XM_004941584.3:LRP4
GO:0043506	regulation of JUN kinase activity	biological_process	1	1325	7	41939	0.0188448	0.0720351	4.52173	XM_015276420.1:PPEF2
GO:0043305	negative regulation of mast cell degranulation	biological_process	1	1325	7	41939	0.0188448	0.0720351	4.52173	XM_015295393.2:CD300LG
GO:0043068	positive regulation of programmed cell death	biological_process	1	1325	7	41939	0.0188448	0.0720351	4.52173	XM_015290397.2:HTATIP2
GO:0036310	annealing helicase activity	molecular_function	1	1325	7	41939	0.0188448	0.0720351	4.52173	XM_025152483.1:SMARCAL1
GO:0036023	embryonic skeletal limb joint morphogenesis	biological_process	1	1325	7	41939	0.0188448	0.0720351	4.52173	XM_015282956.2:OSR2
GO:0035523	protein K29-linked deubiquitination	biological_process	1	1325	7	41939	0.0188448	0.0720351	4.52173	XM_015289059.2:ZRANB1
GO:0034736	cholesterol O-acyltransferase activity	molecular_function	1	1325	7	41939	0.0188448	0.0720351	4.52173	XM_004943237.3:SOAT1
GO:0033687	osteoblast proliferation	biological_process	1	1325	7	41939	0.0188448	0.0720351	4.52173	XM_015282956.2:OSR2
GO:0032459	regulation of protein oligomerization	biological_process	1	1325	7	41939	0.0188448	0.0720351	4.52173	XM_015285690.2:DNM1L
GO:0032052	bile acid binding	molecular_function	1	1325	7	41939	0.0188448	0.0720351	4.52173	XM_015293653.2:FABP6
GO:0031730	CCR5 chemokine receptor binding	molecular_function	1	1325	7	41939	0.0188448	0.0720351	4.52173	XM_015283910.2:CNIH4
GO:0031515	tRNA (m1A) methyltransferase complex	cellular_component	1	1325	7	41939	0.0188448	0.0720351	4.52173	XM_015283631.2:TRMT6
GO:0031510	SUMO activating enzyme complex	cellular_component	1	1325	7	41939	0.0188448	0.0720351	4.52173	XM_015289365.2:SUMO1
GO:0031394	positive regulation of prostaglandin biosynthetic process	biological_process	1	1325	7	41939	0.0188448	0.0720351	4.52173	NM_001167718.1:PTGS2
GO:0031264	death-inducing signaling complex	cellular_component	1	1325	7	41939	0.0188448	0.0720351	4.52173	XM_015276123.2:CASP3
GO:0031262	Ndc80 complex	cellular_component	1	1325	7	41939	0.0188448	0.0720351	4.52173	XM_015277933.2:NDC80
GO:0030943	mitochondrion targeting sequence binding	molecular_function	1	1325	7	41939	0.0188448	0.0720351	4.52173	XM_025143625.1:TOMM40L
GO:0030388	fructose 1,6-bisphosphate metabolic process	biological_process	1	1325	7	41939	0.0188448	0.0720351	4.52173	NM_001206496.2:ALDOC
GO:0021965	spinal cord ventral commissure morphogenesis	biological_process	1	1325	7	41939	0.0188448	0.0720351	4.52173	NM_204240.2:ADARB1
GO:0019075	virus maturation	biological_process	1	1325	7	41939	0.0188448	0.0720351	4.52173	XM_015279392.2:MVB12B
GO:0017102	methionyl glutamyl tRNA synthetase complex	cellular_component	1	1325	7	41939	0.0188448	0.0720351	4.52173	XM_015276576.1:AIMP1
GO:0016011	dystroglycan complex	cellular_component	1	1325	7	41939	0.0188448	0.0720351	4.52173	NM_001097540.1:DAG1
GO:0015833	peptide transport	biological_process	1	1325	7	41939	0.0188448	0.0720351	4.52173	XM_015283903.2:DISP1
GO:0015808	L-alanine transport	biological_process	1	1325	7	41939	0.0188448	0.0720351	4.52173	XM_015280409.2:SLC36A4
GO:0015266	protein channel activity	molecular_function	1	1325	7	41939	0.0188448	0.0720351	4.52173	XM_025143625.1:TOMM40L
GO:0015197	peptide transporter activity	molecular_function	1	1325	7	41939	0.0188448	0.0720351	4.52173	XM_015283903.2:DISP1
GO:0014051	gamma-aminobutyric acid secretion	biological_process	1	1325	7	41939	0.0188448	0.0720351	4.52173	XM_417089.6:TRPC4
GO:0010878	cholesterol storage	biological_process	1	1325	7	41939	0.0188448	0.0720351	4.52173	XM_004943237.3:SOAT1
GO:0009629	response to gravity	biological_process	1	1325	7	41939	0.0188448	0.0720351	4.52173	XM_025148191.1:LOC776273
GO:0008228	opsonization	biological_process	1	1325	7	41939	0.0188448	0.0720351	4.52173	NM_001017413.1:PTX3
GO:0007225	patched ligand maturation	biological_process	1	1325	7	41939	0.0188448	0.0720351	4.52173	XM_015283903.2:DISP1
GO:0006957	complement activation, alternative pathway	biological_process	1	1325	7	41939	0.0188448	0.0720351	4.52173	XM_015291182.2:C8A
GO:0006809	nitric oxide biosynthetic process	biological_process	1	1325	7	41939	0.0188448	0.0720351	4.52173	NM_204961.1:NOS2
GO:0006760	folic acid-containing compound metabolic process	biological_process	1	1325	7	41939	0.0188448	0.0720351	4.52173	XM_025148930.1:MTHFD1L
GO:0006702	androgen biosynthetic process	biological_process	1	1325	7	41939	0.0188448	0.0720351	4.52173	XM_015275626.1:SCARB1
GO:0006525	arginine metabolic process	biological_process	1	1325	7	41939	0.0188448	0.0720351	4.52173	XM_015295736.1:ASL2
GO:0006490	oligosaccharide-lipid intermediate biosynthetic process	biological_process	1	1325	7	41939	0.0188448	0.0720351	4.52173	XM_025152744.1:ALG6
GO:0006448	regulation of translational elongation	biological_process	1	1325	7	41939	0.0188448	0.0720351	4.52173	XM_015287550.2:ALKBH1
GO:0005943	phosphatidylinositol 3-kinase complex, class IA	cellular_component	1	1325	7	41939	0.0188448	0.0720351	4.52173	XM_004937313.3:PIK3R1
GO:0005583	fibrillar collagen trimer	cellular_component	1	1325	7	41939	0.0188448	0.0720351	4.52173	XM_015279699.2:COL27A1
GO:0004920	interleukin-10 receptor activity	molecular_function	1	1325	7	41939	0.0188448	0.0720351	4.52173	XM_015299276.2:IFNAR1
GO:0004782	sulfinoalanine decarboxylase activity	molecular_function	1	1325	7	41939	0.0188448	0.0720351	4.52173	XM_025145490.1:CSAD
GO:0004772	sterol O-acyltransferase activity	molecular_function	1	1325	7	41939	0.0188448	0.0720351	4.52173	XM_004943237.3:SOAT1
GO:0004769	steroid delta-isomerase activity	molecular_function	1	1325	7	41939	0.0188448	0.0720351	4.52173	XM_015274577.2:LOC100857622
GO:0004464	leukotriene-C4 synthase activity	molecular_function	1	1325	7	41939	0.0188448	0.0720351	4.52173	XM_001234005.5:LTC4SL
GO:0002322	B cell proliferation involved in immune response	biological_process	1	1325	7	41939	0.0188448	0.0720351	4.52173	XM_025147460.1:PLCL2
GO:0001601	peptide YY receptor activity	molecular_function	1	1325	7	41939	0.0188448	0.0720351	4.52173	XM_015293952.2:NPY6R
GO:0001225	RNA polymerase II transcription coactivator binding	molecular_function	1	1325	7	41939	0.0188448	0.0720351	4.52173	XM_015275937.2:NFATC1
GO:0000172	ribonuclease MRP complex	cellular_component	1	1325	7	41939	0.0188448	0.0720351	4.52173	XM_015275410.2:POP5
GO:0016874	ligase activity	molecular_function	7	1325	106	41939	0.0193075	0.0737394	2.09023	XM_015277280.2:PIAS2;XM_015282060.2:LOC101750112;XM_015282061.2:LOC101750112;XM_015282062.2:LOC101750112;XM_015282063.2:LOC420486;XM_015296456.2:TTLL9;XM_025146685.1:LOC776067
GO:0035116	embryonic hindlimb morphogenesis	biological_process	3	1325	33	41939	0.0195898	0.0745571	2.87746	NM_205326.1:RARB;XM_001234247.5:RPGRIP1L;XM_015282956.2:OSR2
GO:0008094	DNA-dependent ATPase activity	molecular_function	3	1325	33	41939	0.0195898	0.0745571	2.87746	XM_025142375.1:CHD6;XM_025142376.1:CHD6;XM_025152483.1:SMARCAL1
GO:0003873	6-phosphofructo-2-kinase activity	molecular_function	3	1325	33	41939	0.0195898	0.0745571	2.87746	XM_004944393.3:PFKFB4L;XM_015290911.2:PFKFB3;XM_015291096.2:PFKFB3
GO:0002076	osteoblast development	biological_process	3	1325	33	41939	0.0195898	0.0745571	2.87746	XM_015289410.2:SATB2;XM_015289411.2:SATB2;XM_015289412.2:SATB2
GO:0031982	vesicle	cellular_component	14	1325	261	41939	0.0196464	0.0747076	1.69781	NM_001252254.1:SLC26A6;XM_004935486.3:RAB4A;XM_004936788.3:RAB3B;XM_015278036.2:NRXN1;XM_015279392.2:MVB12B;XM_015286181.2:ANO5;XM_015286183.2:ANO5;XM_015291222.2:RAB3B;XM_015293073.1:SLC26A6;XM_015293074.2:SLC26A6;XM_015293075.2:SLC26A6;XM_015296911.1:ATP13A2;XM_025145956.1:CASK;XM_025151368.1:TSPAN4
GO:0031090	organelle membrane	cellular_component	7	1325	107	41939	0.0203098	0.0771632	2.0707	NM_001001751.2:CYP3A5;NM_001167718.1:PTGS2;NM_001194927.1:SQLE;XM_004941848.3:FLRT2;XM_015273981.2:LOC101749846;XM_015281391.2:CYP51A1;XM_025148803.1:CYP2AC1
GO:0016485	protein processing	biological_process	5	1325	68	41939	0.0204288	0.0775477	2.32736	XM_015276123.2:CASP3;XM_015297290.2:DDI2;XM_025147813.1:AFG3L2;XM_025147814.1:AFG3L2;XM_025152419.1:C2CD3
GO:0031334	positive regulation of protein complex assembly	biological_process	4	1325	50	41939	0.0204551	0.0775588	2.53217	XM_001231863.5:TPPP;XM_015289365.2:SUMO1;XM_025147612.1:TPPP;XM_420386.6:FNIP2
GO:0005622	intracellular	cellular_component	45	1325	1062	41939	0.0204672	0.0775588	1.34119	NM_001007923.1:FABP2;NM_001252254.1:SLC26A6;NM_001278106.1:NUDT5;NM_204167.1:HPSE;NM_204961.1:NOS2;XM_003641456.4:RASGEF1A;XM_004937171.3:NPR3;XM_004938570.3:DOCK9;XM_004943102.3:DDX59;XM_004947701.3:PTAFR;XM_004949608.3:TBC1D2;XM_015275600.1:CAMKK2;XM_015276339.2:TIFA;XM_015277618.2:MAST4;XM_015277623.2:MAST4;XM_015280669.2:TBC1D2;XM_015282988.2:RIMS2;XM_015284078.2:ADGRG6;XM_015286181.2:ANO5;XM…
GO:0097581	lamellipodium organization	biological_process	2	1325	19	41939	0.0208913	0.0778838	3.3318	XM_015286766.2:CTTN;XM_015286769.2:CTTN
GO:0055012	ventricular cardiac muscle cell differentiation	biological_process	2	1325	19	41939	0.0208913	0.0778838	3.3318	NM_205326.1:RARB;XM_015279790.2:RXRA
GO:0050692	DBD domain binding	molecular_function	2	1325	19	41939	0.0208913	0.0778838	3.3318	NM_205471.1:PCK1;XM_015279790.2:RXRA
GO:0045736	negative regulation of cyclin-dependent protein serine/threonine kinase activity	biological_process	2	1325	19	41939	0.0208913	0.0778838	3.3318	XM_015276123.2:CASP3;XM_015281805.2:KAT2B
GO:0045619	regulation of lymphocyte differentiation	biological_process	2	1325	19	41939	0.0208913	0.0778838	3.3318	XM_015299500.2:IKZF3;XM_015299502.2:IKZF3
GO:0044323	retinoic acid-responsive element binding	molecular_function	2	1325	19	41939	0.0208913	0.0778838	3.3318	XM_004944214.3:ZNF536;XM_015279790.2:RXRA
GO:0036289	peptidyl-serine autophosphorylation	biological_process	2	1325	19	41939	0.0208913	0.0778838	3.3318	XM_004941096.3:PRKG2;XM_025149790.1:PRKG2
GO:0034657	GID complex	cellular_component	2	1325	19	41939	0.0208913	0.0778838	3.3318	XM_015285916.2:RMND5A;XM_015285924.2:MAEA
GO:0033119	negative regulation of RNA splicing	biological_process	2	1325	19	41939	0.0208913	0.0778838	3.3318	XM_004936574.3:PTBP2;XM_015290736.2:PTBP2
GO:0030903	notochord development	biological_process	2	1325	19	41939	0.0208913	0.0778838	3.3318	XM_025147765.1:COBL;XM_025150622.1:TEAD1
GO:0023030	MHC class Ib protein binding, via antigen binding groove	molecular_function	2	1325	19	41939	0.0208913	0.0778838	3.3318	XM_004940041.3:FAM49B;XM_015283140.2:FAM49B
GO:0015824	proline transport	biological_process	2	1325	19	41939	0.0208913	0.0778838	3.3318	XM_015280409.2:SLC36A4;XM_418798.5:SLC6A20
GO:0014912	negative regulation of smooth muscle cell migration	biological_process	2	1325	19	41939	0.0208913	0.0778838	3.3318	XM_004944014.3:NDRG4;XM_015291941.2:SEMA6D
GO:0008627	intrinsic apoptotic signaling pathway in response to osmotic stress	biological_process	2	1325	19	41939	0.0208913	0.0778838	3.3318	XM_015276123.2:CASP3;XM_025152141.1:SCN9A
GO:0008378	galactosyltransferase activity	molecular_function	2	1325	19	41939	0.0208913	0.0778838	3.3318	XM_015301230.2:B3GALT5;XM_025148846.1:B3GALNT2
GO:0008308	voltage-gated anion channel activity	molecular_function	2	1325	19	41939	0.0208913	0.0778838	3.3318	NM_204741.1:VDAC2;XM_025142892.1:VDAC3
GO:0004656	procollagen-proline 4-dioxygenase activity	molecular_function	2	1325	19	41939	0.0208913	0.0778838	3.3318	NM_001198738.1:P4HA1;XM_025151565.1:P4HA1
GO:0003143	embryonic heart tube morphogenesis	biological_process	2	1325	19	41939	0.0208913	0.0778838	3.3318	XM_025150622.1:TEAD1;XM_025152083.1:ACVR1
GO:0001731	formation of translation preinitiation complex	biological_process	2	1325	19	41939	0.0208913	0.0778838	3.3318	XM_025145604.1:EIF4B;XM_025153845.1:TICRR
GO:0071480	cellular response to gamma radiation	biological_process	3	1325	34	41939	0.0216608	0.0805466	2.79283	XM_015299391.2:TLK2;XM_025144233.1:TLK2;XM_418070.6:TLK2
GO:0008569	ATP-dependent microtubule motor activity, minus-end-directed	molecular_function	3	1325	34	41939	0.0216608	0.0805466	2.79283	XM_015292320.1:KIFC3;XM_015292321.2:KIFC3;XM_015292324.2:KIFC3
GO:0005892	acetylcholine-gated channel complex	cellular_component	3	1325	34	41939	0.0216608	0.0805466	2.79283	XM_004935591.3:STXBP5;XM_025153788.1:CHRNA5;XM_025153790.1:CHRNA5
GO:0035774	positive regulation of insulin secretion involved in cellular response to glucose stimulus	biological_process	5	1325	69	41939	0.0217957	0.0809792	2.29363	XM_004941529.3:ANO1;XM_004941530.3:ANO1;XM_015286869.2:ANO1;XM_015286871.2:ANO1;XM_025151146.1:ANO1
GO:0051082	unfolded protein binding	molecular_function	9	1325	151	41939	0.022042	0.0818249	1.88655	NM_001030906.1:SRSF10;XM_015283624.2:HSP90AB1;XM_015284691.2:MDN1;XM_015297675.2:SRSF10;XM_025142568.1:UBE4B;XM_025142998.1:SRSF10;XM_025147332.1:FYCO1;XM_025147813.1:AFG3L2;XM_025147814.1:AFG3L2
GO:0007223	Wnt signaling pathway, calcium modulating pathway	biological_process	4	1325	51	41939	0.0221063	0.0819938	2.48252	XM_004937722.3:TNRC6B;XM_015275937.2:NFATC1;XM_015288794.2:TNRC6B;XM_015295276.1:TNRC6C
GO:0046983	protein dimerization activity	molecular_function	21	1325	437	41939	0.0227581	0.0837337	1.52104	NM_001030542.2:NPAS2;NM_001030931.2:STAT3;NM_204864.3:MEF2A;NM_205029.1:MITF;XM_004935759.3:ATP6V1C2;XM_004941529.3:ANO1;XM_004941530.3:ANO1;XM_015276045.2:MYCN;XM_015277680.2:NPAS2;XM_015283624.2:HSP90AB1;XM_015285394.2:CLOCK;XM_015286181.2:ANO5;XM_015286183.2:ANO5;XM_015286869.2:ANO1;XM_015286871.2:ANO1;XM_015289853.2:ARNTL2;XM_015292974.2:MITF;XM_015297719.2:E2F2;XM_025150092.1:SLC4A11;XM_0251…
GO:0051726	regulation of cell cycle	biological_process	12	1325	220	41939	0.0233759	0.0837337	1.72648	NM_001030931.2:STAT3;NM_204240.2:ADARB1;XM_004943504.3:MECOM;XM_004943708.1:KIAA0101;XM_015286330.2:ARNTL;XM_015286386.2:WEE1;XM_015296655.2:CABLES2;XM_015297719.2:E2F2;XM_015297811.2:SFPQ;XM_025149723.1:CTBP1;XM_025153591.1:MECOM;XM_421789.5:GRK5
GO:0005578	proteinaceous extracellular matrix	cellular_component	27	1325	592	41939	0.0236189	0.0837337	1.44359	NM_001293090.1:MMP13;NM_204165.1:FBLN1;NM_204167.1:HPSE;NM_204209.1:OGN;NM_204534.4:RARRES1;NM_205482.1:HAPLN1;XM_004938101.3:MFAP5;XM_004941848.3:FLRT2;XM_015277625.2:POSTN;XM_015278912.2:THSD4;XM_015280054.2:ADAMTS4;XM_015288242.2:SPOCK2;XM_015290844.2:COL24A1;XM_015291208.2:PODN;XM_015292260.2:ADAMTS17;XM_015292516.2:ADAMTS18;XM_025144158.1:ZPLD1;XM_025144160.1:ZPLD1;XM_025144694.1:HAPLN1;XM_0…
GO:1901224	positive regulation of NIK/NF-kappaB signaling	biological_process	4	1325	52	41939	0.0238415	0.0837337	2.43478	NM_001001766.1:LIMS1;XM_025149372.1:SASH1;XM_025149374.1:SASH1;XM_025149377.1:SASH1
GO:0061028	establishment of endothelial barrier	biological_process	3	1325	35	41939	0.0238607	0.0837337	2.71304	NM_001030851.1:PPP1R16B;XM_004940909.3:RAPGEF2;XM_015296355.2:PPP1R16B
GO:0032689	negative regulation of interferon-gamma production	biological_process	3	1325	35	41939	0.0238607	0.0837337	2.71304	XM_004949068.3:PDCD1LG2;XM_015280143.2:PDCD1LG2;XM_025145073.1:CD274
GO:0016538	cyclin-dependent protein serine/threonine kinase regulator activity	molecular_function	3	1325	35	41939	0.0238607	0.0837337	2.71304	XM_025142480.1:CCNL2;XM_025142481.1:CCNL2;XM_025148324.1:CCNY
GO:0006091	generation of precursor metabolites and energy	biological_process	3	1325	35	41939	0.0238607	0.0837337	2.71304	XM_004937991.3:GYS2;XM_015291547.2:GYS2;XM_025142064.1:GYS2
GO:0005669	transcription factor TFIID complex	cellular_component	3	1325	35	41939	0.0238607	0.0837337	2.71304	NM_001030923.1:TAF8;NM_001305162.1:TAF2;XM_025147319.1:TAF2
GO:0099634	postsynaptic specialization membrane	cellular_component	2	1325	20	41939	0.0240124	0.0837337	3.16521	XM_015287537.2:GPHN;XM_025150836.1:GPHN
GO:0085029	extracellular matrix assembly	biological_process	2	1325	20	41939	0.0240124	0.0837337	3.16521	XM_025149794.1:GPM6B;XM_025149802.1:GPM6B
GO:0070131	positive regulation of mitochondrial translation	biological_process	2	1325	20	41939	0.0240124	0.0837337	3.16521	XM_004935128.3:FASTKD3;XM_015297202.2:TRMT10C
GO:0061739	protein lipidation involved in autophagosome assembly	biological_process	2	1325	20	41939	0.0240124	0.0837337	3.16521	NM_001006162.1:WIPI2;XM_015284518.2:ATG5
GO:0061700	GATOR2 complex	cellular_component	2	1325	20	41939	0.0240124	0.0837337	3.16521	XM_015294665.1:WDR24;XM_025154156.1:WDR59
GO:0055001	muscle cell development	biological_process	2	1325	20	41939	0.0240124	0.0837337	3.16521	XM_004938804.3:SGCG;XM_424719.6:MEGF10
GO:0045824	negative regulation of innate immune response	biological_process	2	1325	20	41939	0.0240124	0.0837337	3.16521	XM_015275372.2:ACOD1;XM_015278661.2:IRG1L
GO:0034641	cellular nitrogen compound metabolic process	biological_process	2	1325	20	41939	0.0240124	0.0837337	3.16521	XM_015284572.2:DDO;XM_015284573.2:DDO
GO:0032060	bleb assembly	biological_process	2	1325	20	41939	0.0240124	0.0837337	3.16521	NM_001277072.1:PMP22;XM_015290836.2:LPAR3
GO:0031573	intra-S DNA damage checkpoint	biological_process	2	1325	20	41939	0.0240124	0.0837337	3.16521	XM_003642358.3:EME1;XM_015295521.1:EME1
GO:0031091	platelet alpha granule	cellular_component	2	1325	20	41939	0.0240124	0.0837337	3.16521	NM_204989.2:FGG;XM_015278289.2:VAMP7
GO:0030099	myeloid cell differentiation	biological_process	2	1325	20	41939	0.0240124	0.0837337	3.16521	NM_205416.1:IRF8;XM_004946867.3:NCOA6
GO:0015813	L-glutamate transport	biological_process	2	1325	20	41939	0.0240124	0.0837337	3.16521	XM_004948655.3:SLC1A6;XM_025152607.1:SLC25A12
GO:0015183	L-aspartate transmembrane transporter activity	molecular_function	2	1325	20	41939	0.0240124	0.0837337	3.16521	XM_004948655.3:SLC1A6;XM_025152607.1:SLC25A12
GO:0008202	steroid metabolic process	biological_process	2	1325	20	41939	0.0240124	0.0837337	3.16521	NM_001001751.2:CYP3A5;NM_204545.1:SULT1B1
GO:0006995	cellular response to nitrogen starvation	biological_process	2	1325	20	41939	0.0240124	0.0837337	3.16521	XM_015284518.2:ATG5;XM_015293053.2:ATG7
GO:0006885	regulation of pH	biological_process	2	1325	20	41939	0.0240124	0.0837337	3.16521	XM_004935075.3:SLC9A3;XM_025144081.1:PDKI2
GO:0005168	neurotrophin TRKA receptor binding	molecular_function	2	1325	20	41939	0.0240124	0.0837337	3.16521	XM_004937313.3:PIK3R1;XM_025148191.1:LOC776273
GO:0000712	resolution of meiotic recombination intermediates	biological_process	2	1325	20	41939	0.0240124	0.0837337	3.16521	XM_003642358.3:EME1;XM_015295521.1:EME1
GO:0000290	deadenylation-dependent decapping of nuclear-transcribed mRNA	biological_process	2	1325	20	41939	0.0240124	0.0837337	3.16521	NM_001006454.1:CNOT7;XM_015276162.2:NOCT
GO:2001136	negative regulation of endocytic recycling	biological_process	1	1325	8	41939	0.024605	0.0837337	3.95651	XM_015287239.2:ARHGAP1
GO:2000619	negative regulation of histone H4-K16 acetylation	biological_process	1	1325	8	41939	0.024605	0.0837337	3.95651	XM_015284518.2:ATG5
GO:2000544	regulation of endothelial cell chemotaxis to fibroblast growth factor	biological_process	1	1325	8	41939	0.024605	0.0837337	3.95651	XM_025154815.1:FGF1
GO:2000346	negative regulation of hepatocyte proliferation	biological_process	1	1325	8	41939	0.024605	0.0837337	3.95651	XM_004936953.3:LIMS2
GO:2000074	regulation of type B pancreatic cell development	biological_process	1	1325	8	41939	0.024605	0.0837337	3.95651	XM_015286330.2:ARNTL
GO:1990590	ATF1-ATF4 transcription factor complex	cellular_component	1	1325	8	41939	0.024605	0.0837337	3.95651	XM_015300261.2:ATF1
GO:1905564	positive regulation of vascular endothelial cell proliferation	biological_process	1	1325	8	41939	0.024605	0.0837337	3.95651	NM_001030931.2:STAT3
GO:1904382	mannose trimming involved in glycoprotein ERAD pathway	biological_process	1	1325	8	41939	0.024605	0.0837337	3.95651	XM_025154496.1:EDEM1
GO:1903409	reactive oxygen species biosynthetic process	biological_process	1	1325	8	41939	0.024605	0.0837337	3.95651	XM_015288458.2:GBF1
GO:1903003	positive regulation of protein deubiquitination	biological_process	1	1325	8	41939	0.024605	0.0837337	3.95651	XM_003642060.4:TNIP1
GO:1902870	negative regulation of amacrine cell differentiation	biological_process	1	1325	8	41939	0.024605	0.0837337	3.95651	XM_015277250.2:FST
GO:1902742	apoptotic process involved in development	biological_process	1	1325	8	41939	0.024605	0.0837337	3.95651	XM_424719.6:MEGF10
GO:1901222	regulation of NIK/NF-kappaB signaling	biological_process	1	1325	8	41939	0.024605	0.0837337	3.95651	XM_015286493.2:AKIP1
GO:1900408	negative regulation of cellular response to oxidative stress	biological_process	1	1325	8	41939	0.024605	0.0837337	3.95651	XM_015291344.2:SCLY
GO:0097010	eukaryotic translation initiation factor 4F complex assembly	biological_process	1	1325	8	41939	0.024605	0.0837337	3.95651	XM_025145604.1:EIF4B
GO:0090149	mitochondrial membrane fission	biological_process	1	1325	8	41939	0.024605	0.0837337	3.95651	XM_015285690.2:DNM1L
GO:0090022	regulation of neutrophil chemotaxis	biological_process	1	1325	8	41939	0.024605	0.0837337	3.95651	XM_025143367.1:JAM3
GO:0086011	membrane repolarization during action potential	biological_process	1	1325	8	41939	0.024605	0.0837337	3.95651	XM_015286680.2:KCNQ1
GO:0072540	T-helper 17 cell lineage commitment	biological_process	1	1325	8	41939	0.024605	0.0837337	3.95651	NM_001030931.2:STAT3
GO:0072498	embryonic skeletal joint development	biological_process	1	1325	8	41939	0.024605	0.0837337	3.95651	XM_015282956.2:OSR2
GO:0072163	mesonephric epithelium development	biological_process	1	1325	8	41939	0.024605	0.0837337	3.95651	XM_025154815.1:FGF1
GO:0071449	cellular response to lipid hydroperoxide	biological_process	1	1325	8	41939	0.024605	0.0837337	3.95651	NM_001135550.1:MGST1
GO:0071376	cellular response to corticotropin-releasing hormone stimulus	biological_process	1	1325	8	41939	0.024605	0.0837337	3.95651	XM_015282406.2:NR4A3
GO:0070905	serine binding	molecular_function	1	1325	8	41939	0.024605	0.0837337	3.95651	XM_004936268.2:THNSL2
GO:0070579	methylcytosine dioxygenase activity	molecular_function	1	1325	8	41939	0.024605	0.0837337	3.95651	XM_015287550.2:ALKBH1
GO:0061953	mRNA (adenine-N1-)-methyltransferase activity	molecular_function	1	1325	8	41939	0.024605	0.0837337	3.95651	XM_015297202.2:TRMT10C
GO:0061723	glycophagy	biological_process	1	1325	8	41939	0.024605	0.0837337	3.95651	XM_429975.6:STBD1
GO:0061635	regulation of protein complex stability	biological_process	1	1325	8	41939	0.024605	0.0837337	3.95651	NM_001114852.1:SCOC
GO:0061511	centriole elongation	biological_process	1	1325	8	41939	0.024605	0.0837337	3.95651	XM_025152419.1:C2CD3
GO:0061400	positive regulation of transcription from RNA polymerase II promoter in response to calcium ion	biological_process	1	1325	8	41939	0.024605	0.0837337	3.95651	XM_015289502.2:CARF
GO:0061092	positive regulation of phospholipid translocation	biological_process	1	1325	8	41939	0.024605	0.0837337	3.95651	XM_025146849.1:ATP8A2
GO:0060766	negative regulation of androgen receptor signaling pathway	biological_process	1	1325	8	41939	0.024605	0.0837337	3.95651	XM_015277280.2:PIAS2
GO:0060681	branch elongation involved in ureteric bud branching	biological_process	1	1325	8	41939	0.024605	0.0837337	3.95651	XM_025154815.1:FGF1
GO:0060280	negative regulation of ovulation	biological_process	1	1325	8	41939	0.024605	0.0837337	3.95651	XM_025153308.1:GPR149
GO:0050693	LBD domain binding	molecular_function	1	1325	8	41939	0.024605	0.0837337	3.95651	XM_015279790.2:RXRA
GO:0045820	negative regulation of glycolytic process	biological_process	1	1325	8	41939	0.024605	0.0837337	3.95651	NM_001030931.2:STAT3
GO:0045726	positive regulation of integrin biosynthetic process	biological_process	1	1325	8	41939	0.024605	0.0837337	3.95651	XM_015278273.2:NOX1
GO:0045236	CXCR chemokine receptor binding	molecular_function	1	1325	8	41939	0.024605	0.0837337	3.95651	NM_205498.1:IL8L2
GO:0044805	late nucleophagy	biological_process	1	1325	8	41939	0.024605	0.0837337	3.95651	XM_015293053.2:ATG7
GO:0042986	positive regulation of amyloid precursor protein biosynthetic process	biological_process	1	1325	8	41939	0.024605	0.0837337	3.95651	XM_004943237.3:SOAT1
GO:0034435	cholesterol esterification	biological_process	1	1325	8	41939	0.024605	0.0837337	3.95651	XM_004943237.3:SOAT1
GO:0034372	very-low-density lipoprotein particle remodeling	biological_process	1	1325	8	41939	0.024605	0.0837337	3.95651	NM_205282.1:LPL
GO:0034057	RNA strand-exchange activity	molecular_function	1	1325	8	41939	0.024605	0.0837337	3.95651	XM_025145604.1:EIF4B
GO:0033688	regulation of osteoblast proliferation	biological_process	1	1325	8	41939	0.024605	0.0837337	3.95651	XM_004937171.3:NPR3
GO:0033634	positive regulation of cell-cell adhesion mediated by integrin	biological_process	1	1325	8	41939	0.024605	0.0837337	3.95651	XM_015292666.2:PIEZO1
GO:0033273	response to vitamin	biological_process	1	1325	8	41939	0.024605	0.0837337	3.95651	XM_015280047.2:SETDB1
GO:0033186	CAF-1 complex	cellular_component	1	1325	8	41939	0.024605	0.0837337	3.95651	XM_025149509.1:CHAF1B
GO:0033033	negative regulation of myeloid cell apoptotic process	biological_process	1	1325	8	41939	0.024605	0.0837337	3.95651	XM_015285924.2:MAEA
GO:0032596	protein transport into membrane raft	biological_process	1	1325	8	41939	0.024605	0.0837337	3.95651	XM_004945061.3:REEP2
GO:0031401	positive regulation of protein modification process	biological_process	1	1325	8	41939	0.024605	0.0837337	3.95651	XM_015293053.2:ATG7
GO:0030284	estrogen receptor activity	molecular_function	1	1325	8	41939	0.024605	0.0837337	3.95651	XM_015276137.1:LEF1
GO:0030238	male sex determination	biological_process	1	1325	8	41939	0.024605	0.0837337	3.95651	XM_015287909.2:SIX4
GO:0019934	cGMP-mediated signaling	biological_process	1	1325	8	41939	0.024605	0.0837337	3.95651	XM_015285019.2:PRKACA
GO:0019797	procollagen-proline 3-dioxygenase activity	molecular_function	1	1325	8	41939	0.024605	0.0837337	3.95651	XM_025143018.1:P3H3
GO:0019373	epoxygenase P450 pathway	biological_process	1	1325	8	41939	0.024605	0.0837337	3.95651	XM_015273981.2:LOC101749846
GO:0019262	N-acetylneuraminate catabolic process	biological_process	1	1325	8	41939	0.024605	0.0837337	3.95651	XM_025152895.1:NPL
GO:0017150	tRNA dihydrouridine synthase activity	molecular_function	1	1325	8	41939	0.024605	0.0837337	3.95651	XM_015292364.2:DUS2
GO:0016941	natriuretic peptide receptor activity	molecular_function	1	1325	8	41939	0.024605	0.0837337	3.95651	XM_004937171.3:NPR3
GO:0016929	SUMO-specific protease activity	molecular_function	1	1325	8	41939	0.024605	0.0837337	3.95651	XM_025148960.1:SENP6
GO:0016429	tRNA (adenine-N1-)-methyltransferase activity	molecular_function	1	1325	8	41939	0.024605	0.0837337	3.95651	XM_015297202.2:TRMT10C
GO:0009000	selenocysteine lyase activity	molecular_function	1	1325	8	41939	0.024605	0.0837337	3.95651	XM_015291344.2:SCLY
GO:0008626	granzyme-mediated apoptotic signaling pathway	biological_process	1	1325	8	41939	0.024605	0.0837337	3.95651	XM_025142568.1:UBE4B
GO:0008541	proteasome regulatory particle, lid subcomplex	cellular_component	1	1325	8	41939	0.024605	0.0837337	3.95651	XM_025152195.1:PSMD14
GO:0008392	arachidonic acid epoxygenase activity	molecular_function	1	1325	8	41939	0.024605	0.0837337	3.95651	XM_015273981.2:LOC101749846
GO:0007548	sex differentiation	biological_process	1	1325	8	41939	0.024605	0.0837337	3.95651	XM_025142195.1:HNF4A
GO:0006742	NADP catabolic process	biological_process	1	1325	8	41939	0.024605	0.0837337	3.95651	XM_025145018.1:NUDT12
GO:0006739	NADP metabolic process	biological_process	1	1325	8	41939	0.024605	0.0837337	3.95651	XM_015278273.2:NOX1
GO:0006616	SRP-dependent cotranslational protein targeting to membrane, translocation	biological_process	1	1325	8	41939	0.024605	0.0837337	3.95651	XM_422896.5:ZFAND2A
GO:0004856	xylulokinase activity	molecular_function	1	1325	8	41939	0.024605	0.0837337	3.95651	XM_015281246.2:XYLB
GO:0004839	ubiquitin activating enzyme activity	molecular_function	1	1325	8	41939	0.024605	0.0837337	3.95651	XM_025149853.1:UBA6
GO:0004532	exoribonuclease activity	molecular_function	1	1325	8	41939	0.024605	0.0837337	3.95651	NM_001006454.1:CNOT7
GO:0003876	AMP deaminase activity	molecular_function	1	1325	8	41939	0.024605	0.0837337	3.95651	XM_015286378.2:AMPD3
GO:0003810	protein-glutamine gamma-glutamyltransferase activity	molecular_function	1	1325	8	41939	0.024605	0.0837337	3.95651	XM_417392.6:TGM3
GO:0002739	regulation of cytokine secretion involved in immune response	biological_process	1	1325	8	41939	0.024605	0.0837337	3.95651	XM_015284518.2:ATG5
GO:0002232	leukocyte chemotaxis involved in inflammatory response	biological_process	1	1325	8	41939	0.024605	0.0837337	3.95651	NM_205498.1:IL8L2
GO:0001547	antral ovarian follicle growth	biological_process	1	1325	8	41939	0.024605	0.0837337	3.95651	XM_025153308.1:GPR149
GO:0000308	cytoplasmic cyclin-dependent protein kinase holoenzyme complex	cellular_component	1	1325	8	41939	0.024605	0.0837337	3.95651	XM_025148324.1:CCNY
GO:0008217	regulation of blood pressure	biological_process	7	1325	111	41939	0.0246894	0.0839553	1.99608	NM_001167718.1:PTGS2;XM_004937171.3:NPR3;XM_015278146.2:EDNRB2;XM_015278150.2:EDNRB2;XM_015278273.2:NOX1;XM_015283004.2:TRHDE;XM_025149959.1:GUCY1A3
GO:0061337	cardiac conduction	biological_process	5	1325	71	41939	0.0247117	0.083966	2.22902	XM_015282014.2:CACNB2;XM_015286578.2:CACNA1C;XM_015286643.2:CACNA1C;XM_015292078.2:MEF2A;XM_425981.6:CACNB2
GO:0045332	phospholipid translocation	biological_process	4	1325	53	41939	0.0256621	0.08706	2.38884	XM_004936057.3:ATP10D;XM_004940693.3:ATP11C;XM_025153473.1:ATP11B;XM_025153480.1:ATP11B
GO:0008219	cell death	biological_process	4	1325	53	41939	0.0256621	0.08706	2.38884	NM_001006361.1:DFNA5;NM_001277072.1:PMP22;XM_015281447.2:DFNA5;XM_015281448.1:DFNA5
GO:0048024	regulation of mRNA splicing, via spliceosome	biological_process	3	1325	36	41939	0.0261909	0.0885107	2.63767	NM_001030906.1:SRSF10;XM_015297675.2:SRSF10;XM_025142998.1:SRSF10
GO:0045930	negative regulation of mitotic cell cycle	biological_process	3	1325	36	41939	0.0261909	0.0885107	2.63767	XM_015283660.1:ANGEL2;XM_015283662.1:ANGEL2;XM_025142195.1:HNF4A
GO:0038191	neuropilin binding	molecular_function	3	1325	36	41939	0.0261909	0.0885107	2.63767	XM_015282268.2:SEMA5A;XM_015282269.2:SEMA5A;XM_025147720.1:SEMA5A
GO:0006003	fructose 2,6-bisphosphate metabolic process	biological_process	3	1325	36	41939	0.0261909	0.0885107	2.63767	XM_004944393.3:PFKFB4L;XM_015290911.2:PFKFB3;XM_015291096.2:PFKFB3
GO:0006000	fructose metabolic process	biological_process	3	1325	36	41939	0.0261909	0.0885107	2.63767	XM_004944393.3:PFKFB4L;XM_015290911.2:PFKFB3;XM_015291096.2:PFKFB3
GO:0042147	retrograde transport, endosome to Golgi	biological_process	10	1325	178	41939	0.0265026	0.0894948	1.77821	XM_003642356.4:SPAG9;XM_004942680.3:PIKFYVE;XM_015280140.2:RIC1;XM_015281810.2:TBC1D5;XM_015288458.2:GBF1;XM_015289536.2:PIKFYVE;XM_025148819.1:WASHC1;XM_025155585.1:CLTCL1;XM_415619.6:UBE2O;XM_421967.5:PIKFYVE
GO:2001223	negative regulation of neuron migration	biological_process	2	1325	21	41939	0.0273708	0.0912987	3.01448	NM_001030931.2:STAT3;XM_015292330.2:ADGRG1
GO:1905696	regulation of polysome binding	biological_process	2	1325	21	41939	0.0273708	0.0912987	3.01448	XM_015291541.2:EIF4G1;XM_025153664.1:EIF4G1
GO:1905618	positive regulation of miRNA mediated inhibition of translation	biological_process	2	1325	21	41939	0.0273708	0.0912987	3.01448	XM_015291541.2:EIF4G1;XM_025153664.1:EIF4G1
GO:1905612	positive regulation of mRNA cap binding	biological_process	2	1325	21	41939	0.0273708	0.0912987	3.01448	XM_015291541.2:EIF4G1;XM_025153664.1:EIF4G1
GO:1905537	positive regulation of eukaryotic translation initiation factor 4F complex assembly	biological_process	2	1325	21	41939	0.0273708	0.0912987	3.01448	XM_015291541.2:EIF4G1;XM_025153664.1:EIF4G1
GO:1900063	regulation of peroxisome organization	biological_process	2	1325	21	41939	0.0273708	0.0912987	3.01448	XM_015276995.2:MFF;XM_015285690.2:DNM1L
GO:0120103	centriolar subdistal appendage	cellular_component	2	1325	21	41939	0.0273708	0.0912987	3.01448	XM_015279435.2:CNTRL;XM_025156053.1:CNTRL
GO:0098655	cation transmembrane transport	biological_process	2	1325	21	41939	0.0273708	0.0912987	3.01448	XM_025153788.1:CHRNA5;XM_025153790.1:CHRNA5
GO:0080009	mRNA methylation	biological_process	2	1325	21	41939	0.0273708	0.0912987	3.01448	XM_015283631.2:TRMT6;XM_015297202.2:TRMT10C
GO:0045540	regulation of cholesterol biosynthetic process	biological_process	2	1325	21	41939	0.0273708	0.0912987	3.01448	NM_001039294.1:FDFT1;NM_001194927.1:SQLE
GO:0045088	regulation of innate immune response	biological_process	2	1325	21	41939	0.0273708	0.0912987	3.01448	NM_001030845.1:SAMHD1;XM_015286123.2:TKFC
GO:0043586	tongue development	biological_process	2	1325	21	41939	0.0273708	0.0912987	3.01448	XM_015276137.1:LEF1;XM_015287909.2:SIX4
GO:0015908	fatty acid transport	biological_process	2	1325	21	41939	0.0273708	0.0912987	3.01448	NM_205422.1:EXFABP;XM_004940809.3:ACSL4
GO:0006686	sphingomyelin biosynthetic process	biological_process	2	1325	21	41939	0.0273708	0.0912987	3.01448	XM_015278673.2:SGMS1;XM_015278674.2:SGMS1
GO:0001893	maternal placenta development	biological_process	2	1325	21	41939	0.0273708	0.0912987	3.01448	XM_015279790.2:RXRA;XM_025144280.1:DAZAP1
GO:0001759	organ induction	biological_process	2	1325	21	41939	0.0273708	0.0912987	3.01448	XM_025149508.1:SPRY1;XM_025154815.1:FGF1
GO:0048147	negative regulation of fibroblast proliferation	biological_process	4	1325	54	41939	0.0275693	0.0918206	2.3446	NM_205498.1:IL8L2;XM_015275212.2:DACH1;XM_015275228.2:DACH1;XM_015295393.2:CD300LG
GO:0004364	glutathione transferase activity	molecular_function	4	1325	54	41939	0.0275693	0.0918206	2.3446	NM_001135550.1:MGST1;NM_205365.1:GSTT1;XM_001234005.5:LTC4SL;XM_015284824.2:GSTA2
GO:1903078	positive regulation of protein localization to plasma membrane	biological_process	8	1325	135	41939	0.0278706	0.0927535	1.87568	XM_004937313.3:PIK3R1;XM_004942973.3:DPP10;XM_004948721.2:MYO5B;XM_015278226.2:RHOGL;XM_015288520.2:SORBS1;XM_015299423.2:ITGA3;XM_025153320.1:PLS1;XM_422126.6:DPP10
GO:0044322	endoplasmic reticulum quality control compartment	cellular_component	3	1325	37	41939	0.0286528	0.0950674	2.56638	XM_015275327.2:RNF185;XM_015277001.2:RHBDD1;XM_025154496.1:EDEM1
GO:0016308	1-phosphatidylinositol-4-phosphate 5-kinase activity	molecular_function	3	1325	37	41939	0.0286528	0.0950674	2.56638	XM_004942680.3:PIKFYVE;XM_015289536.2:PIKFYVE;XM_421967.5:PIKFYVE
GO:0007413	axonal fasciculation	biological_process	3	1325	37	41939	0.0286528	0.0950674	2.56638	XM_015282268.2:SEMA5A;XM_015282269.2:SEMA5A;XM_025147720.1:SEMA5A
GO:0004331	fructose-2,6-bisphosphate 2-phosphatase activity	molecular_function	3	1325	37	41939	0.0286528	0.0950674	2.56638	XM_004944393.3:PFKFB4L;XM_015290911.2:PFKFB3;XM_015291096.2:PFKFB3
GO:0042130	negative regulation of T cell proliferation	biological_process	4	1325	55	41939	0.0295641	0.0965627	2.30197	NM_205253.2:CEBPB;XM_004949068.3:PDCD1LG2;XM_015278049.2:PELI1;XM_015280143.2:PDCD1LG2
GO:0006520	cellular amino acid metabolic process	biological_process	4	1325	55	41939	0.0295641	0.0965627	2.30197	XM_003641135.4:SLC6A14;XM_004936632.3:KYAT3;XM_015278436.2:SLC6A14;XM_025147673.1:BPHL
GO:0000278	mitotic cell cycle	biological_process	9	1325	159	41939	0.0300883	0.0965627	1.79163	NM_001030871.3:CDK11A;NM_205051.1:CENPC;XM_003641254.4:PPP2R2C;XM_015282736.1:MYBL1;XM_015291299.2:KIF2C;XM_015291557.2:LOC101747338;XM_015296863.2:CDK11A;XM_025155585.1:CLTCL1;XM_426048.6:FBXL7
GO:1905606	regulation of presynapse assembly	biological_process	2	1325	22	41939	0.0309657	0.0965627	2.87746	XM_015291541.2:EIF4G1;XM_025153664.1:EIF4G1
GO:1901409	positive regulation of phosphorylation of RNA polymerase II C-terminal domain	biological_process	2	1325	22	41939	0.0309657	0.0965627	2.87746	XM_025142480.1:CCNL2;XM_025142481.1:CCNL2
GO:0090166	Golgi disassembly	biological_process	2	1325	22	41939	0.0309657	0.0965627	2.87746	XM_015288458.2:GBF1;XM_025150785.1:VRK1
GO:0071564	npBAF complex	cellular_component	2	1325	22	41939	0.0309657	0.0965627	2.87746	XM_015281041.2:SMARCD3;XM_025143087.1:ARID1A
GO:0070072	vacuolar proton-transporting V-type ATPase complex assembly	biological_process	2	1325	22	41939	0.0309657	0.0965627	2.87746	XM_015280678.2:DMXL1;XM_015280679.2:DMXL1
GO:0051451	myoblast migration	biological_process	2	1325	22	41939	0.0309657	0.0965627	2.87746	XM_015287909.2:SIX4;XM_424719.6:MEGF10
GO:0043409	negative regulation of MAPK cascade	biological_process	2	1325	22	41939	0.0309657	0.0965627	2.87746	NM_001097540.1:DAG1;XM_015276420.1:PPEF2
GO:0021554	optic nerve development	biological_process	2	1325	22	41939	0.0309657	0.0965627	2.87746	XM_015286246.2:NAV2;XM_025151415.1:NAV2
GO:0010944	negative regulation of transcription by competitive promoter binding	biological_process	2	1325	22	41939	0.0309657	0.0965627	2.87746	XM_015275212.2:DACH1;XM_015275228.2:DACH1
GO:2000543	positive regulation of gastrulation	biological_process	1	1325	9	41939	0.0309805	0.0965627	3.5169	XM_015282956.2:OSR2
GO:2000323	negative regulation of glucocorticoid receptor signaling pathway	biological_process	1	1325	9	41939	0.0309805	0.0965627	3.5169	XM_015286330.2:ARNTL
GO:1990778	protein localization to cell periphery	biological_process	1	1325	9	41939	0.0309805	0.0965627	3.5169	XM_025142650.1:KIF1B
GO:1904428	negative regulation of tubulin deacetylation	biological_process	1	1325	9	41939	0.0309805	0.0965627	3.5169	XM_015278591.2:FRY
GO:1903204	negative regulation of oxidative stress-induced neuron death	biological_process	1	1325	9	41939	0.0309805	0.0965627	3.5169	XM_015282406.2:NR4A3
GO:1902817	negative regulation of protein localization to microtubule	biological_process	1	1325	9	41939	0.0309805	0.0965627	3.5169	XM_421164.6:TTBK2
GO:1902494	catalytic complex	cellular_component	1	1325	9	41939	0.0309805	0.0965627	3.5169	XM_025143018.1:P3H3
GO:0110024	positive regulation of cardiac muscle myoblast proliferation	biological_process	1	1325	9	41939	0.0309805	0.0965627	3.5169	XM_015287280.2:MEIS2
GO:0098869	cellular oxidant detoxification	biological_process	1	1325	9	41939	0.0309805	0.0965627	3.5169	XM_004940327.3:SESN1
GO:0072734	cellular response to staurosporine	biological_process	1	1325	9	41939	0.0309805	0.0965627	3.5169	XM_015276123.2:CASP3
GO:0072355	histone H3-T3 phosphorylation	biological_process	1	1325	9	41939	0.0309805	0.0965627	3.5169	XM_025150785.1:VRK1
GO:0072126	positive regulation of glomerular mesangial cell proliferation	biological_process	1	1325	9	41939	0.0309805	0.0965627	3.5169	XM_015278143.2:PDGFD
GO:0071895	odontoblast differentiation	biological_process	1	1325	9	41939	0.0309805	0.0965627	3.5169	XM_015276137.1:LEF1
GO:0070212	protein poly-ADP-ribosylation	biological_process	1	1325	9	41939	0.0309805	0.0965627	3.5169	XM_025152692.1:PARP14
GO:0060178	regulation of exocyst localization	biological_process	1	1325	9	41939	0.0309805	0.0965627	3.5169	XM_025152429.1:RALB
GO:0055091	phospholipid homeostasis	biological_process	1	1325	9	41939	0.0309805	0.0965627	3.5169	XM_025142195.1:HNF4A
GO:0051379	epinephrine binding	molecular_function	1	1325	9	41939	0.0309805	0.0965627	3.5169	NM_205471.1:PCK1
GO:0050916	sensory perception of sweet taste	biological_process	1	1325	9	41939	0.0309805	0.0965627	3.5169	XM_004945061.3:REEP2
GO:0050691	regulation of defense response to virus by host	biological_process	1	1325	9	41939	0.0309805	0.0965627	3.5169	XM_015294369.2:RNF216
GO:0048069	eye pigmentation	biological_process	1	1325	9	41939	0.0309805	0.0965627	3.5169	XM_015276137.1:LEF1
GO:0047844	deoxycytidine deaminase activity	molecular_function	1	1325	9	41939	0.0309805	0.0965627	3.5169	XM_025142139.1:LOC112530086
GO:0046797	viral procapsid maturation	biological_process	1	1325	9	41939	0.0309805	0.0965627	3.5169	XM_015281890.2:LOC107052568
GO:0045063	T-helper 1 cell differentiation	biological_process	1	1325	9	41939	0.0309805	0.0965627	3.5169	XM_015276137.1:LEF1
GO:0044196	host cell nucleolus	cellular_component	1	1325	9	41939	0.0309805	0.0965627	3.5169	XM_015281890.2:LOC107052568
GO:0044095	host cell nucleoplasm	cellular_component	1	1325	9	41939	0.0309805	0.0965627	3.5169	XM_015281890.2:LOC107052568
GO:0043734	DNA-N1-methyladenine dioxygenase activity	molecular_function	1	1325	9	41939	0.0309805	0.0965627	3.5169	XM_015287550.2:ALKBH1
GO:0043331	response to dsRNA	biological_process	1	1325	9	41939	0.0309805	0.0965627	3.5169	XM_015278049.2:PELI1
GO:0043320	natural killer cell degranulation	biological_process	1	1325	9	41939	0.0309805	0.0965627	3.5169	XM_015278289.2:VAMP7
GO:0042030	ATPase inhibitor activity	molecular_function	1	1325	9	41939	0.0309805	0.0965627	3.5169	XM_420386.6:FNIP2
GO:0039534	negative regulation of MDA-5 signaling pathway	biological_process	1	1325	9	41939	0.0309805	0.0965627	3.5169	XM_015286123.2:TKFC
GO:0036066	protein O-linked fucosylation	biological_process	1	1325	9	41939	0.0309805	0.0965627	3.5169	XM_429157.6:ADAMTSL1
GO:0035948	positive regulation of gluconeogenesis by positive regulation of transcription from RNA polymerase II promoter	biological_process	1	1325	9	41939	0.0309805	0.0965627	3.5169	XM_015281805.2:KAT2B
GO:0035175	histone kinase activity (H3-S10 specific)	molecular_function	1	1325	9	41939	0.0309805	0.0965627	3.5169	XM_025150785.1:VRK1
GO:0034101	erythrocyte homeostasis	biological_process	1	1325	9	41939	0.0309805	0.0965627	3.5169	XM_015286378.2:AMPD3
GO:0033512	L-lysine catabolic process to acetyl-CoA via saccharopine	biological_process	1	1325	9	41939	0.0309805	0.0965627	3.5169	XM_426286.6:AADAT
GO:0033363	secretory granule organization	biological_process	1	1325	9	41939	0.0309805	0.0965627	3.5169	XM_015290320.2:MTA1
GO:0032534	regulation of microvillus assembly	biological_process	1	1325	9	41939	0.0309805	0.0965627	3.5169	XM_025142195.1:HNF4A
GO:0032497	detection of lipopolysaccharide	biological_process	1	1325	9	41939	0.0309805	0.0965627	3.5169	XM_015275626.1:SCARB1
GO:0032482	Rab protein signal transduction	biological_process	1	1325	9	41939	0.0309805	0.0965627	3.5169	XM_004935486.3:RAB4A
GO:0032450	maltose alpha-glucosidase activity	molecular_function	1	1325	9	41939	0.0309805	0.0965627	3.5169	XM_025150713.1:GANC
GO:0032098	regulation of appetite	biological_process	1	1325	9	41939	0.0309805	0.0965627	3.5169	XM_419620.6:SLC22A3
GO:0031466	Cul5-RING ubiquitin ligase complex	cellular_component	1	1325	9	41939	0.0309805	0.0965627	3.5169	XM_015279534.2:CUL5
GO:0030975	thiamine binding	molecular_function	1	1325	9	41939	0.0309805	0.0965627	3.5169	XM_015275899.2:TPK1
GO:0030576	Cajal body organization	biological_process	1	1325	9	41939	0.0309805	0.0965627	3.5169	XM_015297974.1:FAM118B
GO:0030427	site of polarized growth	cellular_component	1	1325	9	41939	0.0309805	0.0965627	3.5169	XM_015278591.2:FRY
GO:0021784	postganglionic parasympathetic fiber development	biological_process	1	1325	9	41939	0.0309805	0.0965627	3.5169	XM_015291976.2:PLXNA4
GO:0019013	viral nucleocapsid	cellular_component	1	1325	9	41939	0.0309805	0.0965627	3.5169	XM_015273094.2:CLC2DL4
GO:0017185	peptidyl-lysine hydroxylation	biological_process	1	1325	9	41939	0.0309805	0.0965627	3.5169	XM_025143018.1:P3H3
GO:0017108	5'-flap endonuclease activity	molecular_function	1	1325	9	41939	0.0309805	0.0965627	3.5169	XM_004943761.3:FAN1
GO:0014063	negative regulation of serotonin secretion	biological_process	1	1325	9	41939	0.0309805	0.0965627	3.5169	XM_015295393.2:CD300LG
GO:0010951	negative regulation of endopeptidase activity	biological_process	1	1325	9	41939	0.0309805	0.0965627	3.5169	NM_001277408.1:FETUB
GO:0010818	T cell chemotaxis	biological_process	1	1325	9	41939	0.0309805	0.0965627	3.5169	NM_001199538.1:PIK3CG
GO:0009360	DNA polymerase III complex	cellular_component	1	1325	9	41939	0.0309805	0.0965627	3.5169	NM_001293293.1:CRCP
GO:0009229	thiamine diphosphate biosynthetic process	biological_process	1	1325	9	41939	0.0309805	0.0965627	3.5169	XM_015275899.2:TPK1
GO:0009097	isoleucine biosynthetic process	biological_process	1	1325	9	41939	0.0309805	0.0965627	3.5169	XM_025151653.1:SRRL
GO:0009069	serine family amino acid metabolic process	biological_process	1	1325	9	41939	0.0309805	0.0965627	3.5169	NM_205471.1:PCK1
GO:0005577	fibrinogen complex	cellular_component	1	1325	9	41939	0.0309805	0.0965627	3.5169	NM_204989.2:FGG
GO:0005021	vascular endothelial growth factor-activated receptor activity	molecular_function	1	1325	9	41939	0.0309805	0.0965627	3.5169	XM_015289367.2:NRP2
GO:0004788	thiamine diphosphokinase activity	molecular_function	1	1325	9	41939	0.0309805	0.0965627	3.5169	XM_015275899.2:TPK1
GO:0004767	sphingomyelin phosphodiesterase activity	molecular_function	1	1325	9	41939	0.0309805	0.0965627	3.5169	XM_015295596.2:ENPP7
GO:0004703	G-protein coupled receptor kinase activity	molecular_function	1	1325	9	41939	0.0309805	0.0965627	3.5169	XM_421789.5:GRK5
GO:0004558	alpha-1,4-glucosidase activity	molecular_function	1	1325	9	41939	0.0309805	0.0965627	3.5169	XM_025150713.1:GANC
GO:0004488	methylenetetrahydrofolate dehydrogenase (NADP+) activity	molecular_function	1	1325	9	41939	0.0309805	0.0965627	3.5169	XM_025148930.1:MTHFD1L
GO:0004477	methenyltetrahydrofolate cyclohydrolase activity	molecular_function	1	1325	9	41939	0.0309805	0.0965627	3.5169	XM_025148930.1:MTHFD1L
GO:0004468	lysine N-acetyltransferase activity, acting on acetyl phosphate as donor	molecular_function	1	1325	9	41939	0.0309805	0.0965627	3.5169	XM_015281805.2:KAT2B
GO:0004445	inositol-polyphosphate 5-phosphatase activity	molecular_function	1	1325	9	41939	0.0309805	0.0965627	3.5169	XM_015289009.2:INPP5A
GO:0004060	arylamine N-acetyltransferase activity	molecular_function	1	1325	9	41939	0.0309805	0.0965627	3.5169	XM_025154182.1:PNAT3
GO:0003872	6-phosphofructokinase activity	molecular_function	1	1325	9	41939	0.0309805	0.0965627	3.5169	XM_025147324.1:PFKP
GO:0003796	lysozyme activity	molecular_function	1	1325	9	41939	0.0309805	0.0965627	3.5169	NM_001001470.1:LYG2
GO:0001887	selenium compound metabolic process	biological_process	1	1325	9	41939	0.0309805	0.0965627	3.5169	XM_015291344.2:SCLY
GO:0001069	regulatory region RNA binding	molecular_function	1	1325	9	41939	0.0309805	0.0965627	3.5169	NM_001163325.2:MBNL1
GO:0000125	PCAF complex	cellular_component	1	1325	9	41939	0.0309805	0.0965627	3.5169	XM_015281805.2:KAT2B
GO:0000075	cell cycle checkpoint	biological_process	1	1325	9	41939	0.0309805	0.0965627	3.5169	XM_025153845.1:TICRR
GO:0044233	ER-mitochondrion membrane contact site	cellular_component	3	1325	38	41939	0.0312475	0.0971183	2.49885	XM_004940809.3:ACSL4;XM_015282381.2:STX17;XM_015284518.2:ATG5
GO:0042407	cristae formation	biological_process	3	1325	38	41939	0.0312475	0.0971183	2.49885	XM_015296996.2:DNAJC11;XM_025147813.1:AFG3L2;XM_025147814.1:AFG3L2
GO:0035035	histone acetyltransferase binding	molecular_function	3	1325	38	41939	0.0312475	0.0971183	2.49885	NM_205253.2:CEBPB;XM_015282406.2:NR4A3;XM_015292078.2:MEF2A
GO:0000375	RNA splicing, via transesterification reactions	biological_process	3	1325	38	41939	0.0312475	0.0971183	2.49885	NM_001030906.1:SRSF10;XM_015297675.2:SRSF10;XM_025142998.1:SRSF10
GO:0017049	GTP-Rho binding	molecular_function	4	1325	56	41939	0.0316476	0.0982918	2.26086	XM_015279934.2:CDC42EP4;XM_015279935.2:CDC42EP4;XM_025150456.1:RTKN;XM_025150458.1:RTKN
GO:0016787	hydrolase activity	molecular_function	10	1325	184	41939	0.0326487	0.101329	1.72022	XM_004944243.3:LOC415787;XM_015282060.2:LOC101750112;XM_015282061.2:LOC101750112;XM_015282062.2:LOC101750112;XM_015282063.2:LOC420486;XM_015292459.2:LOC415787;XM_025147673.1:BPHL;XM_025151270.1:TMEM62;XM_025154376.1:LOC415787;XM_418561.6:IDI1
GO:0032012	regulation of ARF protein signal transduction	biological_process	4	1325	57	41939	0.0338206	0.104817	2.2212	NM_001031105.2:CYTH1;XM_015288458.2:GBF1;XM_015293456.2:IQSEC1;XM_025154697.1:IQSEC1
GO:0007586	digestion	biological_process	4	1325	57	41939	0.0338206	0.104817	2.2212	NM_001277721.1:MEP1A;NM_205471.1:PCK1;XM_416743.4:TFF2;XM_419181.5:MEP1B
GO:0097421	liver regeneration	biological_process	3	1325	39	41939	0.0339758	0.105075	2.43478	NM_205253.2:CEBPB;XM_025147599.1:EZH2;XM_418879.6:EZH2
GO:0080008	Cul4-RING E3 ubiquitin ligase complex	cellular_component	3	1325	39	41939	0.0339758	0.105075	2.43478	XM_015277329.2:DCAF12;XM_015279534.2:CUL5;XM_015292905.1:DCAF1
GO:0001817	regulation of cytokine production	biological_process	3	1325	39	41939	0.0339758	0.105075	2.43478	XM_015275463.2:ELF1;XM_025150319.1:ELF1;XM_025150324.1:ELF1
GO:0031338	regulation of vesicle fusion	biological_process	8	1325	140	41939	0.0340728	0.105301	1.80869	XM_001231438.5:TBC1D16;XM_004949608.3:TBC1D2;XM_015280669.2:TBC1D2;XM_015281810.2:TBC1D5;XM_015285765.2:TBC1D14;XM_015286811.2:LOC423110;XM_015297035.2:RSG1;XM_025145754.1:EVI5L
GO:0070509	calcium ion import	biological_process	6	1325	97	41939	0.0341852	0.105573	1.95786	XM_015282014.2:CACNB2;XM_015292996.2:CACNA1D;XM_015295482.2:CACNA1G;XM_025145956.1:CASK;XM_417089.6:TRPC4;XM_425981.6:CACNB2
GO:1990357	terminal web	cellular_component	2	1325	23	41939	0.0347954	0.106242	2.75235	XM_015288201.2:VCL;XM_025153320.1:PLS1
GO:1900625	positive regulation of monocyte aggregation	biological_process	2	1325	23	41939	0.0347954	0.106242	2.75235	XM_015282406.2:NR4A3;XM_025150577.1:CD44
GO:0060117	auditory receptor cell development	biological_process	2	1325	23	41939	0.0347954	0.106242	2.75235	XM_015281790.1:SLC4A7;XM_025147477.1:SLC4A7
GO:0046976	histone methyltransferase activity (H3-K27 specific)	molecular_function	2	1325	23	41939	0.0347954	0.106242	2.75235	XM_025147599.1:EZH2;XM_418879.6:EZH2
GO:0034383	low-density lipoprotein particle clearance	biological_process	2	1325	23	41939	0.0347954	0.106242	2.75235	XM_004943237.3:SOAT1;XM_015275626.1:SCARB1
GO:0033592	RNA strand annealing activity	molecular_function	2	1325	23	41939	0.0347954	0.106242	2.75235	XM_015291422.2:FXR1;XM_025145604.1:EIF4B
GO:0019028	viral capsid	cellular_component	2	1325	23	41939	0.0347954	0.106242	2.75235	XM_015281890.2:LOC107052568;XM_025148417.1:LOC112531968
GO:0015279	store-operated calcium channel activity	molecular_function	2	1325	23	41939	0.0347954	0.106242	2.75235	XM_025141936.1:ORAI2;XM_417089.6:TRPC4
GO:0010835	regulation of protein ADP-ribosylation	biological_process	2	1325	23	41939	0.0347954	0.106242	2.75235	XM_015281805.2:KAT2B;XM_015296484.2:ADNP
GO:0010591	regulation of lamellipodium assembly	biological_process	2	1325	23	41939	0.0347954	0.106242	2.75235	XM_015275531.2:SSH1;XM_025142936.1:BIN3
GO:0010243	response to organonitrogen compound	biological_process	2	1325	23	41939	0.0347954	0.106242	2.75235	XM_025142629.1:TP73;XM_025148191.1:LOC776273
GO:0008198	ferrous iron binding	molecular_function	2	1325	23	41939	0.0347954	0.106242	2.75235	XM_015287550.2:ALKBH1;XM_419453.6:HAAO
GO:0008156	negative regulation of DNA replication	biological_process	2	1325	23	41939	0.0347954	0.106242	2.75235	XM_015282385.2:GMNN;XM_015295596.2:ENPP7
GO:0006071	glycerol metabolic process	biological_process	2	1325	23	41939	0.0347954	0.106242	2.75235	XM_015286123.2:TKFC;XM_015302211.2:GK
GO:0002191	cap-dependent translational initiation	biological_process	2	1325	23	41939	0.0347954	0.106242	2.75235	XM_015291541.2:EIF4G1;XM_025153664.1:EIF4G1
GO:0001522	pseudouridine synthesis	biological_process	2	1325	23	41939	0.0347954	0.106242	2.75235	XM_015296879.2:PUSL1;XM_025142510.1:PUSL1
GO:0043066	negative regulation of apoptotic process	biological_process	30	1325	693	41939	0.0348146	0.106242	1.37022	NM_001008458.1:BRE;NM_001030931.2:STAT3;NM_001031288.1:DHCR24;NM_001282184.1:TMIGD1;NM_204600.1:SOCS3;NM_205326.1:RARB;NM_205422.1:EXFABP;XM_004936953.3:LIMS2;XM_004937313.3:PIK3R1;XM_004939623.3:RNF144B;XM_004945490.3:ANKLE2;XM_004945912.3:SETX;XM_015276123.2:CASP3;XM_015276137.1:LEF1;XM_015277001.2:RHBDD1;XM_015278673.2:SGMS1;XM_015278674.2:SGMS1;XM_015279684.2:FAM129B;XM_015282406.2:NR4A3;XM_0…
GO:0048286	lung alveolus development	biological_process	5	1325	77	41939	0.0349827	0.10668	2.05533	XM_015275853.1:TNS3;XM_015281401.1:PHF14;XM_025147237.1:TNS3;XM_025147238.1:TNS3;XM_025147242.1:TNS3
GO:0006310	DNA recombination	biological_process	7	1325	119	41939	0.0353453	0.107711	1.86189	XM_004945912.3:SETX;XM_004946468.3:RPAIN;XM_004946867.3:NCOA6;XM_015273094.2:CLC2DL4;XM_025148417.1:LOC112531968;XM_025149584.1:MND1;XM_415453.6:SETX
GO:0045766	positive regulation of angiogenesis	biological_process	9	1325	164	41939	0.0360616	0.109185	1.737	NM_001030931.2:STAT3;XM_015282268.2:SEMA5A;XM_015282269.2:SEMA5A;XM_025147720.1:SEMA5A;XM_025148191.1:LOC776273;XM_025149372.1:SASH1;XM_025149374.1:SASH1;XM_025149377.1:SASH1;XM_025154815.1:FGF1
GO:2000352	negative regulation of endothelial cell apoptotic process	biological_process	4	1325	58	41939	0.036084	0.109185	2.1829	NM_204989.2:FGG;XM_015282268.2:SEMA5A;XM_015282269.2:SEMA5A;XM_025147720.1:SEMA5A
GO:0001938	positive regulation of endothelial cell proliferation	biological_process	4	1325	58	41939	0.036084	0.109185	2.1829	XM_015282268.2:SEMA5A;XM_015282269.2:SEMA5A;XM_015289367.2:NRP2;XM_025147720.1:SEMA5A
GO:1900006	positive regulation of dendrite development	biological_process	3	1325	40	41939	0.0368383	0.109185	2.37391	XM_025147599.1:EZH2;XM_025147765.1:COBL;XM_418879.6:EZH2
GO:0070328	triglyceride homeostasis	biological_process	3	1325	40	41939	0.0368383	0.109185	2.37391	NM_205282.1:LPL;XM_015275626.1:SCARB1;XM_025142195.1:HNF4A
GO:0031418	L-ascorbic acid binding	molecular_function	3	1325	40	41939	0.0368383	0.109185	2.37391	NM_001198738.1:P4HA1;XM_025143018.1:P3H3;XM_025151565.1:P4HA1
GO:0019985	translesion synthesis	biological_process	3	1325	40	41939	0.0368383	0.109185	2.37391	XM_004943708.1:KIAA0101;XM_025141830.1:USP43;XM_025141831.1:USP43
GO:0006541	glutamine metabolic process	biological_process	3	1325	40	41939	0.0368383	0.109185	2.37391	NM_001030977.1:ASNS;NM_205471.1:PCK1;XM_025155743.1:SIRT4
GO:0006479	protein methylation	biological_process	3	1325	40	41939	0.0368383	0.109185	2.37391	NM_001199471.1:PRMT3;XM_015286190.2:PRMT3;XM_025150645.1:PRMT3
GO:0001819	positive regulation of cytokine production	biological_process	3	1325	40	41939	0.0368383	0.109185	2.37391	XM_015278049.2:PELI1;XM_015294162.2:CARD11;XM_025144239.1:HHLA2
GO:0007274	neuromuscular synaptic transmission	biological_process	5	1325	78	41939	0.0369251	0.109185	2.02898	NM_204240.2:ADARB1;XM_025142650.1:KIF1B;XM_025147952.1:DTNA;XM_025153788.1:CHRNA5;XM_025153790.1:CHRNA5
GO:2001070	starch binding	molecular_function	1	1325	10	41939	0.0379265	0.109185	3.16521	XM_429975.6:STBD1
GO:1990907	beta-catenin-TCF complex	cellular_component	1	1325	10	41939	0.0379265	0.109185	3.16521	XM_015276137.1:LEF1
GO:1904182	regulation of pyruvate dehydrogenase activity	biological_process	1	1325	10	41939	0.0379265	0.109185	3.16521	XM_025155743.1:SIRT4
GO:1903980	positive regulation of microglial cell activation	biological_process	1	1325	10	41939	0.0379265	0.109185	3.16521	XM_025148591.1:TTBK1
GO:1903599	positive regulation of autophagy of mitochondrion	biological_process	1	1325	10	41939	0.0379265	0.109185	3.16521	XM_015275600.1:CAMKK2
GO:1901611	phosphatidylglycerol binding	molecular_function	1	1325	10	41939	0.0379265	0.109185	3.16521	XM_015279981.2:PITPNC1
GO:1901509	regulation of endothelial tube morphogenesis	biological_process	1	1325	10	41939	0.0379265	0.109185	3.16521	XM_025154815.1:FGF1
GO:0097157	pre-mRNA intronic binding	molecular_function	1	1325	10	41939	0.0379265	0.109185	3.16521	XM_025153040.1:RNPC3
GO:0097153	cysteine-type endopeptidase activity involved in apoptotic process	molecular_function	1	1325	10	41939	0.0379265	0.109185	3.16521	XM_015276123.2:CASP3
GO:0090197	positive regulation of chemokine secretion	biological_process	1	1325	10	41939	0.0379265	0.109185	3.16521	NM_205282.1:LPL
GO:0090169	regulation of spindle assembly	biological_process	1	1325	10	41939	0.0379265	0.109185	3.16521	XM_025148960.1:SENP6
GO:0072354	histone kinase activity (H3-T3 specific)	molecular_function	1	1325	10	41939	0.0379265	0.109185	3.16521	XM_025150785.1:VRK1
GO:0072350	tricarboxylic acid metabolic process	biological_process	1	1325	10	41939	0.0379265	0.109185	3.16521	XM_025155743.1:SIRT4
GO:0061690	lipoamidase activity	molecular_function	1	1325	10	41939	0.0379265	0.109185	3.16521	XM_025155743.1:SIRT4
GO:0061469	regulation of type B pancreatic cell proliferation	biological_process	1	1325	10	41939	0.0379265	0.109185	3.16521	XM_015282406.2:NR4A3
GO:0060836	lymphatic endothelial cell differentiation	biological_process	1	1325	10	41939	0.0379265	0.109185	3.16521	NM_001005616.1:PROX1
GO:0051415	interphase microtubule nucleation by interphase microtubule organizing center	biological_process	1	1325	10	41939	0.0379265	0.109185	3.16521	XM_004944000.3:TUBGCP4
GO:0048702	embryonic neurocranium morphogenesis	biological_process	1	1325	10	41939	0.0379265	0.109185	3.16521	XM_025148930.1:MTHFD1L
GO:0048384	retinoic acid receptor signaling pathway	biological_process	1	1325	10	41939	0.0379265	0.109185	3.16521	XM_015279790.2:RXRA
GO:0048368	lateral mesoderm development	biological_process	1	1325	10	41939	0.0379265	0.109185	3.16521	XM_025150622.1:TEAD1
GO:0048341	paraxial mesoderm formation	biological_process	1	1325	10	41939	0.0379265	0.109185	3.16521	XM_015276137.1:LEF1
GO:0048039	ubiquinone binding	molecular_function	1	1325	10	41939	0.0379265	0.109185	3.16521	XM_015285303.2:ETFDH
GO:0048016	inositol phosphate-mediated signaling	biological_process	1	1325	10	41939	0.0379265	0.109185	3.16521	XM_015289009.2:INPP5A
GO:0046790	virion binding	molecular_function	1	1325	10	41939	0.0379265	0.109185	3.16521	NM_001017413.1:PTX3
GO:0045408	regulation of interleukin-6 biosynthetic process	biological_process	1	1325	10	41939	0.0379265	0.109185	3.16521	NM_205253.2:CEBPB
GO:0045061	thymic T cell selection	biological_process	1	1325	10	41939	0.0379265	0.109185	3.16521	XM_015294162.2:CARD11
GO:0044715	8-oxo-dGDP phosphatase activity	molecular_function	1	1325	10	41939	0.0379265	0.109185	3.16521	NM_001278106.1:NUDT5
GO:0044390	ubiquitin-like protein conjugating enzyme binding	molecular_function	1	1325	10	41939	0.0379265	0.109185	3.16521	XM_015275327.2:RNF185
GO:0044130	negative regulation of growth of symbiont in host	biological_process	1	1325	10	41939	0.0379265	0.109185	3.16521	NM_205416.1:IRF8
GO:0043308	eosinophil degranulation	biological_process	1	1325	10	41939	0.0379265	0.109185	3.16521	XM_015278289.2:VAMP7
GO:0043229	intracellular organelle	cellular_component	1	1325	10	41939	0.0379265	0.109185	3.16521	XM_004944768.3:SLC23A1
GO:0042732	D-xylose metabolic process	biological_process	1	1325	10	41939	0.0379265	0.109185	3.16521	XM_015281246.2:XYLB
GO:0042219	cellular modified amino acid catabolic process	biological_process	1	1325	10	41939	0.0379265	0.109185	3.16521	XM_025146742.1:GGACT
GO:0042063	gliogenesis	biological_process	1	1325	10	41939	0.0379265	0.109185	3.16521	XM_015281978.2:ADAM22
GO:0035529	NADH pyrophosphatase activity	molecular_function	1	1325	10	41939	0.0379265	0.109185	3.16521	XM_025145018.1:NUDT12
GO:0035330	regulation of hippo signaling	biological_process	1	1325	10	41939	0.0379265	0.109185	3.16521	XM_025154832.1:WWC1
GO:0034274	Atg12-Atg5-Atg16 complex	cellular_component	1	1325	10	41939	0.0379265	0.109185	3.16521	XM_015284518.2:ATG5
GO:0033256	I-kappaB/NF-kappaB complex	cellular_component	1	1325	10	41939	0.0379265	0.109185	3.16521	XM_015285416.2:NFKB1
GO:0033135	regulation of peptidyl-serine phosphorylation	biological_process	1	1325	10	41939	0.0379265	0.109185	3.16521	XM_025147460.1:PLCL2
GO:0032268	regulation of cellular protein metabolic process	biological_process	1	1325	10	41939	0.0379265	0.109185	3.16521	XM_015275531.2:SSH1
GO:0031493	nucleosomal histone binding	molecular_function	1	1325	10	41939	0.0379265	0.109185	3.16521	XM_025150785.1:VRK1
GO:0030435	sporulation resulting in formation of a cellular spore	biological_process	1	1325	10	41939	0.0379265	0.109185	3.16521	XM_004947408.3:LOC771069
GO:0030422	production of siRNA involved in RNA interference	biological_process	1	1325	10	41939	0.0379265	0.109185	3.16521	XM_025147270.1:DROSHA
GO:0023019	signal transduction involved in regulation of gene expression	biological_process	1	1325	10	41939	0.0379265	0.109185	3.16521	XM_025142195.1:HNF4A
GO:0021796	cerebral cortex regionalization	biological_process	1	1325	10	41939	0.0379265	0.109185	3.16521	XM_015292330.2:ADGRG1
GO:0019883	antigen processing and presentation of endogenous antigen	biological_process	1	1325	10	41939	0.0379265	0.109185	3.16521	XM_015284518.2:ATG5
GO:0019781	NEDD8 activating enzyme activity	molecular_function	1	1325	10	41939	0.0379265	0.109185	3.16521	XM_025154179.1:NAE1
GO:0019370	leukotriene biosynthetic process	biological_process	1	1325	10	41939	0.0379265	0.109185	3.16521	XM_001234005.5:LTC4SL
GO:0019100	male germ-line sex determination	biological_process	1	1325	10	41939	0.0379265	0.109185	3.16521	XM_015284326.1:MAP3K4
GO:0016628	oxidoreductase activity, acting on the CH-CH group of donors, NAD or NADP as acceptor	molecular_function	1	1325	10	41939	0.0379265	0.109185	3.16521	NM_001031288.1:DHCR24
GO:0015271	outward rectifier potassium channel activity	molecular_function	1	1325	10	41939	0.0379265	0.109185	3.16521	XM_015286680.2:KCNQ1
GO:0010744	positive regulation of macrophage derived foam cell differentiation	biological_process	1	1325	10	41939	0.0379265	0.109185	3.16521	NM_205282.1:LPL
GO:0009191	ribonucleoside diphosphate catabolic process	biological_process	1	1325	10	41939	0.0379265	0.109185	3.16521	NM_001278106.1:NUDT5
GO:0009187	cyclic nucleotide metabolic process	biological_process	1	1325	10	41939	0.0379265	0.109185	3.16521	XM_025153942.1:PDE8A
GO:0008409	5'-3' exonuclease activity	molecular_function	1	1325	10	41939	0.0379265	0.109185	3.16521	XM_004943761.3:FAN1
GO:0008274	gamma-tubulin ring complex	cellular_component	1	1325	10	41939	0.0379265	0.109185	3.16521	XM_004944000.3:TUBGCP4
GO:0005997	xylulose metabolic process	biological_process	1	1325	10	41939	0.0379265	0.109185	3.16521	XM_015281246.2:XYLB
GO:0005827	polar microtubule	cellular_component	1	1325	10	41939	0.0379265	0.109185	3.16521	XM_025142724.1:KLHL21
GO:0005742	mitochondrial outer membrane translocase complex	cellular_component	1	1325	10	41939	0.0379265	0.109185	3.16521	XM_025143625.1:TOMM40L
GO:0005499	vitamin D binding	molecular_function	1	1325	10	41939	0.0379265	0.109185	3.16521	NM_205513.1:CALB1
GO:0005159	insulin-like growth factor receptor binding	molecular_function	1	1325	10	41939	0.0379265	0.109185	3.16521	XM_004937313.3:PIK3R1
GO:0004794	L-threonine ammonia-lyase activity	molecular_function	1	1325	10	41939	0.0379265	0.109185	3.16521	XM_025151653.1:SRRL
GO:0004430	1-phosphatidylinositol 4-kinase activity	molecular_function	1	1325	10	41939	0.0379265	0.109185	3.16521	XM_025149695.1:PI4K2B
GO:0003708	retinoic acid receptor activity	molecular_function	1	1325	10	41939	0.0379265	0.109185	3.16521	NM_205326.1:RARB
GO:0003219	cardiac right ventricle formation	biological_process	1	1325	10	41939	0.0379265	0.109185	3.16521	XM_015281041.2:SMARCD3
GO:0002446	neutrophil mediated immunity	biological_process	1	1325	10	41939	0.0379265	0.109185	3.16521	XM_015293350.2:ARPC4-TTLL3
GO:0002337	B-1a B cell differentiation	biological_process	1	1325	10	41939	0.0379265	0.109185	3.16521	XM_025147460.1:PLCL2
GO:0002329	pre-B cell differentiation	biological_process	1	1325	10	41939	0.0379265	0.109185	3.16521	XM_004940693.3:ATP11C
GO:0002158	osteoclast proliferation	biological_process	1	1325	10	41939	0.0379265	0.109185	3.16521	XM_004937171.3:NPR3
GO:0001682	tRNA 5'-leader removal	biological_process	1	1325	10	41939	0.0379265	0.109185	3.16521	XM_015275410.2:POP5
GO:0001635	calcitonin gene-related peptide receptor activity	molecular_function	1	1325	10	41939	0.0379265	0.109185	3.16521	NM_001293293.1:CRCP
GO:0000923	equatorial microtubule organizing center	cellular_component	1	1325	10	41939	0.0379265	0.109185	3.16521	XM_004944000.3:TUBGCP4
GO:0000820	regulation of glutamine family amino acid metabolic process	biological_process	1	1325	10	41939	0.0379265	0.109185	3.16521	XM_025155743.1:SIRT4
GO:0043034	costamere	cellular_component	4	1325	59	41939	0.0384384	0.110484	2.1459	XM_015288201.2:VCL;XM_015291422.2:FXR1;XM_025148354.1:SVIL;XM_025150876.1:AHNAK2
GO:0042102	positive regulation of T cell proliferation	biological_process	4	1325	59	41939	0.0384384	0.110484	2.1459	XM_004949068.3:PDCD1LG2;XM_015280143.2:PDCD1LG2;XM_015294162.2:CARD11;XM_025145073.1:CD274
GO:0071168	protein localization to chromatin	biological_process	2	1325	24	41939	0.0388576	0.110484	2.63767	XM_025147599.1:EZH2;XM_418879.6:EZH2
GO:0048273	mitogen-activated protein kinase p38 binding	molecular_function	2	1325	24	41939	0.0388576	0.110484	2.63767	XM_003642356.4:SPAG9;XM_015275937.2:NFATC1
GO:0048251	elastic fiber assembly	biological_process	2	1325	24	41939	0.0388576	0.110484	2.63767	XM_015278912.2:THSD4;XM_025155802.1:TNX
GO:0044826	viral genome integration into host DNA	biological_process	2	1325	24	41939	0.0388576	0.110484	2.63767	XM_015273094.2:CLC2DL4;XM_025148417.1:LOC112531968
GO:0035259	glucocorticoid receptor binding	molecular_function	2	1325	24	41939	0.0388576	0.110484	2.63767	XM_015282406.2:NR4A3;XM_015289365.2:SUMO1
GO:0034645	cellular macromolecule biosynthetic process	biological_process	2	1325	24	41939	0.0388576	0.110484	2.63767	XM_015291541.2:EIF4G1;XM_025153664.1:EIF4G1
GO:0034116	positive regulation of heterotypic cell-cell adhesion	biological_process	2	1325	24	41939	0.0388576	0.110484	2.63767	NM_204989.2:FGG;XM_025150577.1:CD44
GO:0034113	heterotypic cell-cell adhesion	biological_process	2	1325	24	41939	0.0388576	0.110484	2.63767	XM_015294825.2:ITGAD;XM_025155181.1:ITGAD
GO:0030511	positive regulation of transforming growth factor beta receptor signaling pathway	biological_process	2	1325	24	41939	0.0388576	0.110484	2.63767	XM_015278754.2:RNF111;XM_015283624.2:HSP90AB1
GO:0017154	semaphorin receptor activity	molecular_function	2	1325	24	41939	0.0388576	0.110484	2.63767	XM_015289367.2:NRP2;XM_015291976.2:PLXNA4
GO:0010586	miRNA metabolic process	biological_process	2	1325	24	41939	0.0388576	0.110484	2.63767	XM_025147270.1:DROSHA;XM_025152982.1:ZCCHC11
GO:0010165	response to X-ray	biological_process	2	1325	24	41939	0.0388576	0.110484	2.63767	XM_015276123.2:CASP3;XM_025142629.1:TP73
GO:0008643	carbohydrate transport	biological_process	2	1325	24	41939	0.0388576	0.110484	2.63767	XM_015294474.2:SLC5A11;XM_015294476.2:SLC5A11
GO:0007221	positive regulation of transcription of Notch receptor target	biological_process	2	1325	24	41939	0.0388576	0.110484	2.63767	XM_015281805.2:KAT2B;XM_025154832.1:WWC1
GO:0006337	nucleosome disassembly	biological_process	2	1325	24	41939	0.0388576	0.110484	2.63767	XM_015281041.2:SMARCD3;XM_025143087.1:ARID1A
GO:0001833	inner cell mass cell proliferation	biological_process	2	1325	24	41939	0.0388576	0.110484	2.63767	NM_001030923.1:TAF8;XM_025152024.1:LOC112529943
GO:0000307	cyclin-dependent protein kinase holoenzyme complex	cellular_component	2	1325	24	41939	0.0388576	0.110484	2.63767	XM_025142480.1:CCNL2;XM_025142481.1:CCNL2
GO:1902476	chloride transmembrane transport	biological_process	5	1325	79	41939	0.0389351	0.11056	2.0033	XM_004941529.3:ANO1;XM_004941530.3:ANO1;XM_015286869.2:ANO1;XM_015286871.2:ANO1;XM_025151146.1:ANO1
GO:0006413	translational initiation	biological_process	5	1325	79	41939	0.0389351	0.11056	2.0033	XM_015291541.2:EIF4G1;XM_015293785.2:RPS14;XM_025145604.1:EIF4B;XM_025150723.1:EIF2S1;XM_025153664.1:EIF4G1
GO:0043249	erythrocyte maturation	biological_process	3	1325	41	41939	0.0398353	0.113043	2.31601	XM_015284136.2:L3MBTL3;XM_015285924.2:MAEA;XM_015297747.2:L3MBTL4
GO:2000379	positive regulation of reactive oxygen species metabolic process	biological_process	4	1325	60	41939	0.0408844	0.115795	2.11014	XM_015275372.2:ACOD1;XM_015278661.2:IRG1L;XM_015296249.2:ROMO1;XM_015296250.2:ROMO1
GO:0030173	integral component of Golgi membrane	cellular_component	4	1325	60	41939	0.0408844	0.115795	2.11014	NM_001030879.1:UBIAD1;XM_004945983.3:QSOX2;XM_015278673.2:SGMS1;XM_015278674.2:SGMS1
GO:0004385	guanylate kinase activity	molecular_function	4	1325	60	41939	0.0408844	0.115795	2.11014	XM_015294162.2:CARD11;XM_025145956.1:CASK;XM_025146912.1:DLG2;XM_025146918.1:DLG2
GO:0005215	transporter activity	molecular_function	5	1325	80	41939	0.0410132	0.116085	1.97825	XM_003640787.3:SLC6A18;XM_003641135.4:SLC6A14;XM_004937598.3:RASSF9;XM_015275626.1:SCARB1;XM_015278436.2:SLC6A14
GO:0001501	skeletal system development	biological_process	8	1325	145	41939	0.0411659	0.116377	1.74632	NM_205482.1:HAPLN1;XM_004937171.3:NPR3;XM_004940005.3:TRPS1;XM_015274577.2:LOC100857622;XM_015277625.2:POSTN;XM_015280054.2:ADAMTS4;XM_015289202.2:COL5A2;XM_025144694.1:HAPLN1
GO:0060548	negative regulation of cell death	biological_process	6	1325	101	41939	0.0411698	0.116377	1.88032	NM_001030542.2:NPAS2;XM_015277680.2:NPAS2;XM_015284518.2:ATG5;XM_015292364.2:DUS2;XM_025153942.1:PDE8A;XM_025155525.1:CABIN1
GO:0008076	voltage-gated potassium channel complex	cellular_component	12	1325	239	41939	0.0414238	0.117019	1.58923	XM_004942973.3:DPP10;XM_015286680.2:KCNQ1;XM_015288171.2:KCNMA1;XM_015288184.2:KCNMA1;XM_015288189.2:KCNMA1;XM_015289365.2:SUMO1;XM_015296684.2:KCNB1;XM_025141670.1:KCNJ16;XM_025151436.1:KCNMA1;XM_025151443.1:KCNMA1;XM_025153024.1:KCNT2;XM_422126.6:DPP10
GO:0007596	blood coagulation	biological_process	10	1325	192	41939	0.0423273	0.119495	1.64855	XM_015274832.2:DOCK9;XM_015278143.2:PDGFD;XM_015287767.2:SERPINA10;XM_015288100.2:JMJD1C;XM_025142195.1:HNF4A;XM_025143788.1:F5;XM_025146009.1:PLTGP6L1;XM_025146025.1:LOC107050748;XM_025146115.1:IGSF1L6;XM_025146124.1:LOC112531168
GO:0043565	sequence-specific DNA binding	molecular_function	40	1325	979	41939	0.0428027	0.120109	1.29324	NM_001001340.2:TEAD4;NM_001305162.1:TAF2;NM_205192.2:FOXD1;NM_205471.1:PCK1;XM_004946205.3:BPTF;XM_015276137.1:LEF1;XM_015278904.2:SLTM;XM_015279790.2:RXRA;XM_015281323.2:THRB;XM_015282406.2:NR4A3;XM_015282736.1:MYBL1;XM_015282956.2:OSR2;XM_015283902.2:HLX;XM_015285113.2:HMBOX1;XM_015287280.2:MEIS2;XM_015289410.2:SATB2;XM_015289411.2:SATB2;XM_015289412.2:SATB2;XM_015292078.2:MEF2A;XM_015293120.2:…
GO:1902715	positive regulation of interferon-gamma secretion	biological_process	3	1325	42	41939	0.0429669	0.120109	2.26086	XM_015297946.2:IL18;XM_025143170.1:IL18;XM_025143550.1:CD244
GO:0055088	lipid homeostasis	biological_process	3	1325	42	41939	0.0429669	0.120109	2.26086	NM_205205.2:NR1D2;XM_015281306.2:NR1D2;XM_025142195.1:HNF4A
GO:0031005	filamin binding	molecular_function	3	1325	42	41939	0.0429669	0.120109	2.26086	XM_001235027.5:RFLNA;XM_015294332.2:MICALL2;XM_015297176.2:FBLIM1
GO:0001890	placenta development	biological_process	3	1325	42	41939	0.0429669	0.120109	2.26086	XM_015279790.2:RXRA;XM_015284326.1:MAP3K4;XM_015287550.2:ALKBH1
GO:0032355	response to estradiol	biological_process	6	1325	102	41939	0.0430503	0.120109	1.86189	NM_001001751.2:CYP3A5;NM_001030931.2:STAT3;XM_015276123.2:CASP3;XM_015277625.2:POSTN;XM_025147599.1:EZH2;XM_418879.6:EZH2
GO:2000177	regulation of neural precursor cell proliferation	biological_process	2	1325	25	41939	0.0431492	0.120109	2.53217	XM_004936574.3:PTBP2;XM_015290736.2:PTBP2
GO:0101003	ficolin-1-rich granule membrane	cellular_component	2	1325	25	41939	0.0431492	0.120109	2.53217	XM_025155367.1:C14H16orf62;XM_429975.6:STBD1
GO:0075713	establishment of integrated proviral latency	biological_process	2	1325	25	41939	0.0431492	0.120109	2.53217	XM_015273094.2:CLC2DL4;XM_025148417.1:LOC112531968
GO:0050884	neuromuscular process controlling posture	biological_process	2	1325	25	41939	0.0431492	0.120109	2.53217	NM_204240.2:ADARB1;XM_025146849.1:ATP8A2
GO:0048754	branching morphogenesis of an epithelial tube	biological_process	2	1325	25	41939	0.0431492	0.120109	2.53217	XM_015280856.2:PAK1;XM_025142153.1:MKS1
GO:0042532	negative regulation of tyrosine phosphorylation of STAT protein	biological_process	2	1325	25	41939	0.0431492	0.120109	2.53217	XM_025142195.1:HNF4A;XM_025152692.1:PARP14
GO:0042476	odontogenesis	biological_process	2	1325	25	41939	0.0431492	0.120109	2.53217	XM_001231780.5:AQP5;XM_015282956.2:OSR2
GO:0035269	protein O-linked mannosylation	biological_process	2	1325	25	41939	0.0431492	0.120109	2.53217	XM_015287059.2:LARGE2;XM_015287061.2:LARGE2
GO:0031054	pre-miRNA processing	biological_process	2	1325	25	41939	0.0431492	0.120109	2.53217	XM_025147270.1:DROSHA;XM_025152982.1:ZCCHC11
GO:0030851	granulocyte differentiation	biological_process	2	1325	25	41939	0.0431492	0.120109	2.53217	XM_015284136.2:L3MBTL3;XM_015297747.2:L3MBTL4
GO:0010460	positive regulation of heart rate	biological_process	2	1325	25	41939	0.0431492	0.120109	2.53217	XM_015286680.2:KCNQ1;XM_015298166.2:SCN3B
GO:0006855	drug transmembrane transport	biological_process	2	1325	25	41939	0.0431492	0.120109	2.53217	NM_001305659.1:SLC31A1;XM_419620.6:SLC22A3
GO:0006828	manganese ion transport	biological_process	2	1325	25	41939	0.0431492	0.120109	2.53217	XM_015283897.2:SLC30A10;XM_417089.6:TRPC4
GO:0006278	RNA-dependent DNA biosynthetic process	biological_process	2	1325	25	41939	0.0431492	0.120109	2.53217	XM_015285113.2:HMBOX1;XM_025148796.1:HMBOX1
GO:0001916	positive regulation of T cell mediated cytotoxicity	biological_process	2	1325	25	41939	0.0431492	0.120109	2.53217	XM_004940041.3:FAM49B;XM_015283140.2:FAM49B
GO:0001516	prostaglandin biosynthetic process	biological_process	2	1325	25	41939	0.0431492	0.120109	2.53217	NM_001167718.1:PTGS2;XM_025155784.1:TBXAS1
GO:0010801	negative regulation of peptidyl-threonine phosphorylation	biological_process	4	1325	61	41939	0.0434226	0.12018	2.07555	XM_015276420.1:PPEF2;XM_015291541.2:EIF4G1;XM_025147165.1:PARD3;XM_025153664.1:EIF4G1
GO:0009411	response to UV	biological_process	4	1325	61	41939	0.0434226	0.12018	2.07555	XM_004943708.1:KIAA0101;XM_004946468.3:RPAIN;XM_015276123.2:CASP3;XM_025142568.1:UBE4B
GO:0005667	transcription factor complex	cellular_component	24	1325	547	41939	0.0436172	0.12018	1.38876	NM_001001340.2:TEAD4;NM_001030542.2:NPAS2;NM_204387.2:CREM;XM_004940005.3:TRPS1;XM_004946867.3:NCOA6;XM_015275212.2:DACH1;XM_015275228.2:DACH1;XM_015276137.1:LEF1;XM_015277680.2:NPAS2;XM_015282406.2:NR4A3;XM_015285394.2:CLOCK;XM_015286330.2:ARNTL;XM_015289410.2:SATB2;XM_015289411.2:SATB2;XM_015289412.2:SATB2;XM_015289853.2:ARNTL2;XM_015292078.2:MEF2A;XM_015297521.2:EYA3;XM_015298759.2:TEAD3;XM_02…
GO:0050660	flavin adenine dinucleotide binding	molecular_function	6	1325	103	41939	0.0449853	0.12018	1.84381	NM_001031288.1:DHCR24;NM_001194927.1:SQLE;NM_204961.1:NOS2;XM_015292364.2:DUS2;XM_025152951.1:DPYD;XM_025155547.1:AIFM3
GO:0030183	B cell differentiation	biological_process	6	1325	103	41939	0.0449853	0.12018	1.84381	NM_001305057.2:RAG2;XM_004937313.3:PIK3R1;XM_015282830.2:TPD52;XM_015289096.2:HDAC4;XM_015292905.1:DCAF1;XM_015294162.2:CARD11
GO:0071347	cellular response to interleukin-1	biological_process	5	1325	82	41939	0.0453761	0.12018	1.93	NM_001006130.1:USP10;NM_204989.2:FGG;NM_205471.1:PCK1;XM_015275372.2:ACOD1;XM_015278661.2:IRG1L
GO:1990938	peptidyl-aspartic acid autophosphorylation	biological_process	1	1325	11	41939	0.0454008	0.12018	2.87746	XM_015296911.1:ATP13A2
GO:1905832	positive regulation of spindle assembly	biological_process	1	1325	11	41939	0.0454008	0.12018	2.87746	XM_004943093.3:GPSM2
GO:1905342	positive regulation of protein localization to kinetochore	biological_process	1	1325	11	41939	0.0454008	0.12018	2.87746	XM_015277933.2:NDC80
GO:1905165	regulation of lysosomal protein catabolic process	biological_process	1	1325	11	41939	0.0454008	0.12018	2.87746	XM_015296911.1:ATP13A2
GO:1905122	polyamine import	biological_process	1	1325	11	41939	0.0454008	0.12018	2.87746	XM_015296911.1:ATP13A2
GO:1905103	integral component of lysosomal membrane	cellular_component	1	1325	11	41939	0.0454008	0.12018	2.87746	XM_015296911.1:ATP13A2
GO:1904209	positive regulation of chemokine (C-C motif) ligand 2 secretion	biological_process	1	1325	11	41939	0.0454008	0.12018	2.87746	XM_015277625.2:POSTN
GO:1904031	positive regulation of cyclin-dependent protein kinase activity	biological_process	1	1325	11	41939	0.0454008	0.12018	2.87746	XM_025148591.1:TTBK1
GO:0098915	membrane repolarization during ventricular cardiac muscle cell action potential	biological_process	1	1325	11	41939	0.0454008	0.12018	2.87746	XM_015286680.2:KCNQ1
GO:0098705	copper ion import across plasma membrane	biological_process	1	1325	11	41939	0.0454008	0.12018	2.87746	NM_001305659.1:SLC31A1
GO:0097755	positive regulation of blood vessel diameter	biological_process	1	1325	11	41939	0.0454008	0.12018	2.87746	NM_204961.1:NOS2
GO:0097575	lateral cell cortex	cellular_component	1	1325	11	41939	0.0454008	0.12018	2.87746	XM_004943093.3:GPSM2
GO:0097186	amelogenesis	biological_process	1	1325	11	41939	0.0454008	0.12018	2.87746	XM_015295323.2:ITGB4
GO:0090637	inner dense plaque of desmosome	cellular_component	1	1325	11	41939	0.0454008	0.12018	2.87746	XM_015288201.2:VCL
GO:0090636	outer dense plaque of desmosome	cellular_component	1	1325	11	41939	0.0454008	0.12018	2.87746	XM_015288201.2:VCL
GO:0072107	positive regulation of ureteric bud formation	biological_process	1	1325	11	41939	0.0454008	0.12018	2.87746	XM_015287909.2:SIX4
GO:0071500	cellular response to nitrosative stress	biological_process	1	1325	11	41939	0.0454008	0.12018	2.87746	XM_015284518.2:ATG5
GO:0070984	SET domain binding	molecular_function	1	1325	11	41939	0.0454008	0.12018	2.87746	XM_025145730.1:RASAL3
GO:0070552	BRISC complex	cellular_component	1	1325	11	41939	0.0454008	0.12018	2.87746	NM_001008458.1:BRE
GO:0061769	ribosylnicotinate kinase activity	molecular_function	1	1325	11	41939	0.0454008	0.12018	2.87746	XM_004949169.3:NMRK1
GO:0061762	CAMKK-AMPK signaling cascade	biological_process	1	1325	11	41939	0.0454008	0.12018	2.87746	XM_015275600.1:CAMKK2
GO:0061624	fructose catabolic process to hydroxyacetone phosphate and glyceraldehyde-3-phosphate	biological_process	1	1325	11	41939	0.0454008	0.12018	2.87746	XM_015286123.2:TKFC
GO:0061507	cyclic-GMP-AMP binding	molecular_function	1	1325	11	41939	0.0454008	0.12018	2.87746	XM_015293527.2:TMEM173
GO:0061445	endocardial cushion cell fate commitment	biological_process	1	1325	11	41939	0.0454008	0.12018	2.87746	XM_025152083.1:ACVR1
GO:0060485	mesenchyme development	biological_process	1	1325	11	41939	0.0454008	0.12018	2.87746	XM_015279790.2:RXRA
GO:0060005	vestibular reflex	biological_process	1	1325	11	41939	0.0454008	0.12018	2.87746	XM_015282406.2:NR4A3
GO:0055015	ventricular cardiac muscle cell development	biological_process	1	1325	11	41939	0.0454008	0.12018	2.87746	XM_015284518.2:ATG5
GO:0052905	tRNA (guanine(9)-N(1))-methyltransferase activity	molecular_function	1	1325	11	41939	0.0454008	0.12018	2.87746	XM_015297202.2:TRMT10C
GO:0051782	negative regulation of cell division	biological_process	1	1325	11	41939	0.0454008	0.12018	2.87746	XM_025155623.1:SUSD2
GO:0050906	detection of stimulus involved in sensory perception	biological_process	1	1325	11	41939	0.0454008	0.12018	2.87746	XM_015276420.1:PPEF2
GO:0050678	regulation of epithelial cell proliferation	biological_process	1	1325	11	41939	0.0454008	0.12018	2.87746	XM_015287909.2:SIX4
GO:0050262	ribosylnicotinamide kinase activity	molecular_function	1	1325	11	41939	0.0454008	0.12018	2.87746	XM_004949169.3:NMRK1
GO:0048524	positive regulation of viral process	biological_process	1	1325	11	41939	0.0454008	0.12018	2.87746	XM_015279392.2:MVB12B
GO:0048022	negative regulation of melanin biosynthetic process	biological_process	1	1325	11	41939	0.0454008	0.12018	2.87746	XM_004940909.3:RAPGEF2
GO:0047708	biotinidase activity	molecular_function	1	1325	11	41939	0.0454008	0.12018	2.87746	XM_025155743.1:SIRT4
GO:0047134	protein-disulfide reductase activity	molecular_function	1	1325	11	41939	0.0454008	0.12018	2.87746	NM_205471.1:PCK1
GO:0046322	negative regulation of fatty acid oxidation	biological_process	1	1325	11	41939	0.0454008	0.12018	2.87746	XM_025155743.1:SIRT4
GO:0045179	apical cortex	cellular_component	1	1325	11	41939	0.0454008	0.12018	2.87746	XM_004948721.2:MYO5B
GO:0045059	positive thymic T cell selection	biological_process	1	1325	11	41939	0.0454008	0.12018	2.87746	XM_015301282.2:DOCK2L
GO:0044388	small protein activating enzyme binding	molecular_function	1	1325	11	41939	0.0454008	0.12018	2.87746	XM_015289365.2:SUMO1
GO:0043584	nose development	biological_process	1	1325	11	41939	0.0454008	0.12018	2.87746	XM_001234247.5:RPGRIP1L
GO:0043567	regulation of insulin-like growth factor receptor signaling pathway	biological_process	1	1325	11	41939	0.0454008	0.12018	2.87746	NM_001001294.1:IGFBP1
GO:0036094	small molecule binding	molecular_function	1	1325	11	41939	0.0454008	0.12018	2.87746	NM_204259.1:PTGDS
GO:0035438	cyclic-di-GMP binding	molecular_function	1	1325	11	41939	0.0454008	0.12018	2.87746	XM_015293527.2:TMEM173
GO:0034751	aryl hydrocarbon receptor complex	cellular_component	1	1325	11	41939	0.0454008	0.12018	2.87746	XM_015283624.2:HSP90AB1
GO:0032608	interferon-beta production	biological_process	1	1325	11	41939	0.0454008	0.12018	2.87746	XM_015293527.2:TMEM173
GO:0032264	IMP salvage	biological_process	1	1325	11	41939	0.0454008	0.12018	2.87746	XM_015286378.2:AMPD3
GO:0031995	insulin-like growth factor II binding	molecular_function	1	1325	11	41939	0.0454008	0.12018	2.87746	NM_001001294.1:IGFBP1
GO:0031291	Ran protein signal transduction	biological_process	1	1325	11	41939	0.0454008	0.12018	2.87746	XM_004943093.3:GPSM2
GO:0030854	positive regulation of granulocyte differentiation	biological_process	1	1325	11	41939	0.0454008	0.12018	2.87746	XM_015276137.1:LEF1
GO:0030595	leukocyte chemotaxis	biological_process	1	1325	11	41939	0.0454008	0.12018	2.87746	NM_205498.1:IL8L2
GO:0021935	cerebellar granule cell precursor tangential migration	biological_process	1	1325	11	41939	0.0454008	0.12018	2.87746	XM_421164.6:TTBK2
GO:0021612	facial nerve structural organization	biological_process	1	1325	11	41939	0.0454008	0.12018	2.87746	XM_015291976.2:PLXNA4
GO:0017151	DEAD/H-box RNA helicase binding	molecular_function	1	1325	11	41939	0.0454008	0.12018	2.87746	XM_025147270.1:DROSHA
GO:0016243	regulation of autophagosome size	biological_process	1	1325	11	41939	0.0454008	0.12018	2.87746	XM_015296911.1:ATP13A2
GO:0015234	thiamine transmembrane transporter activity	molecular_function	1	1325	11	41939	0.0454008	0.12018	2.87746	XM_004946370.3:SLC25A19
GO:0015181	arginine transmembrane transporter activity	molecular_function	1	1325	11	41939	0.0454008	0.12018	2.87746	XM_015278425.2:SLC7A3
GO:0010831	positive regulation of myotube differentiation	biological_process	1	1325	11	41939	0.0454008	0.12018	2.87746	NM_205422.1:EXFABP
GO:0009249	protein lipoylation	biological_process	1	1325	11	41939	0.0454008	0.12018	2.87746	XM_015275410.2:POP5
GO:0009019	tRNA (guanine-N1-)-methyltransferase activity	molecular_function	1	1325	11	41939	0.0454008	0.12018	2.87746	XM_015297202.2:TRMT10C
GO:0008519	ammonium transmembrane transporter activity	molecular_function	1	1325	11	41939	0.0454008	0.12018	2.87746	XM_004947113.3:LOC100858256
GO:0008429	phosphatidylethanolamine binding	molecular_function	1	1325	11	41939	0.0454008	0.12018	2.87746	XM_015295393.2:CD300LG
GO:0007296	vitellogenesis	biological_process	1	1325	11	41939	0.0454008	0.12018	2.87746	NM_205471.1:PCK1
GO:0006772	thiamine metabolic process	biological_process	1	1325	11	41939	0.0454008	0.12018	2.87746	XM_015275899.2:TPK1
GO:0005655	nucleolar ribonuclease P complex	cellular_component	1	1325	11	41939	0.0454008	0.12018	2.87746	XM_015275410.2:POP5
GO:0004634	phosphopyruvate hydratase activity	molecular_function	1	1325	11	41939	0.0454008	0.12018	2.87746	XM_025142487.1:ENO1
GO:0003680	AT DNA binding	molecular_function	1	1325	11	41939	0.0454008	0.12018	2.87746	NM_001044673.1:H1F0
GO:0003081	regulation of systemic arterial blood pressure by renin-angiotensin	biological_process	1	1325	11	41939	0.0454008	0.12018	2.87746	XM_015278273.2:NOX1
GO:0001972	retinoic acid binding	molecular_function	1	1325	11	41939	0.0454008	0.12018	2.87746	XM_015279790.2:RXRA
GO:0001945	lymph vessel development	biological_process	1	1325	11	41939	0.0454008	0.12018	2.87746	NM_001005616.1:PROX1
GO:0001825	blastocyst formation	biological_process	1	1325	11	41939	0.0454008	0.12018	2.87746	XM_004944662.3:PRICKLE2
GO:0001780	neutrophil homeostasis	biological_process	1	1325	11	41939	0.0454008	0.12018	2.87746	XM_025143367.1:JAM3
GO:0001766	membrane raft polarization	biological_process	1	1325	11	41939	0.0454008	0.12018	2.87746	XM_015301282.2:DOCK2L
GO:0000083	regulation of transcription involved in G1/S transition of mitotic cell cycle	biological_process	1	1325	11	41939	0.0454008	0.12018	2.87746	XM_015279515.2:NPAT
GO:0000015	phosphopyruvate hydratase complex	cellular_component	1	1325	11	41939	0.0454008	0.12018	2.87746	XM_025142487.1:ENO1
GO:0030513	positive regulation of BMP signaling pathway	biological_process	4	1325	62	41939	0.0460532	0.121834	2.04207	XM_015279049.2:NEO1;XM_015292400.2:ZNF423;XM_025152083.1:ACVR1;XM_415619.6:UBE2O
GO:0038063	collagen-activated tyrosine kinase receptor signaling pathway	biological_process	3	1325	43	41939	0.0462331	0.122014	2.20828	XM_025146009.1:PLTGP6L1;XM_025146025.1:LOC107050748;XM_025146115.1:IGSF1L6
GO:0035563	positive regulation of chromatin binding	biological_process	3	1325	43	41939	0.0462331	0.122014	2.20828	XM_015282385.2:GMNN;XM_015285113.2:HMBOX1;XM_025148796.1:HMBOX1
GO:0034045	phagophore assembly site membrane	cellular_component	3	1325	43	41939	0.0462331	0.122014	2.20828	NM_001006162.1:WIPI2;XM_015284518.2:ATG5;XM_429975.6:STBD1
GO:0021591	ventricular system development	biological_process	3	1325	43	41939	0.0462331	0.122014	2.20828	XM_004940909.3:RAPGEF2;XM_004949205.3:KIF27;XM_015291941.2:SEMA6D
GO:0003707	steroid hormone receptor activity	molecular_function	7	1325	126	41939	0.046909	0.123723	1.75845	NM_205205.2:NR1D2;NM_205326.1:RARB;XM_015279790.2:RXRA;XM_015281306.2:NR1D2;XM_015281323.2:THRB;XM_015282406.2:NR4A3;XM_025142195.1:HNF4A
GO:0046676	negative regulation of insulin secretion	biological_process	5	1325	83	41939	0.0476617	0.12467	1.90675	XM_015293314.2:FAM3D;XM_015295046.2:STXBP5L;XM_015296684.2:KCNB1;XM_025154631.1:FAM3D;XM_025155743.1:SIRT4
GO:0030041	actin filament polymerization	biological_process	5	1325	83	41939	0.0476617	0.12467	1.90675	XM_004938782.3:WASF3;XM_015286766.2:CTTN;XM_015286769.2:CTTN;XM_015294332.2:MICALL2;XM_025147765.1:COBL
GO:1900454	positive regulation of long term synaptic depression	biological_process	2	1325	26	41939	0.0476669	0.12467	2.43478	XM_015276600.2:GRID2;XM_015296684.2:KCNB1
GO:0080135	regulation of cellular response to stress	biological_process	2	1325	26	41939	0.0476669	0.12467	2.43478	XM_015291541.2:EIF4G1;XM_025153664.1:EIF4G1
GO:0071803	positive regulation of podosome assembly	biological_process	2	1325	26	41939	0.0476669	0.12467	2.43478	XM_025142549.1:ARHGEF5;XM_025148178.1:ASAP1
GO:0048185	activin binding	molecular_function	2	1325	26	41939	0.0476669	0.12467	2.43478	XM_015277250.2:FST;XM_025152083.1:ACVR1
GO:0045579	positive regulation of B cell differentiation	biological_process	2	1325	26	41939	0.0476669	0.12467	2.43478	XM_004940693.3:ATP11C;XM_025151082.1:PPP2R3C
GO:0044336	canonical Wnt signaling pathway involved in negative regulation of apoptotic process	biological_process	2	1325	26	41939	0.0476669	0.12467	2.43478	NM_205029.1:MITF;XM_015292974.2:MITF
GO:0043950	positive regulation of cAMP-mediated signaling	biological_process	2	1325	26	41939	0.0476669	0.12467	2.43478	NM_205471.1:PCK1;XM_004940909.3:RAPGEF2
GO:0043020	NADPH oxidase complex	cellular_component	2	1325	26	41939	0.0476669	0.12467	2.43478	XM_015278273.2:NOX1;XM_414847.6:NOXO1
GO:0042755	eating behavior	biological_process	2	1325	26	41939	0.0476669	0.12467	2.43478	NM_001030931.2:STAT3;XM_025146849.1:ATP8A2
GO:0042054	histone methyltransferase activity	molecular_function	2	1325	26	41939	0.0476669	0.12467	2.43478	XM_025147599.1:EZH2;XM_418879.6:EZH2
GO:0035984	cellular response to trichostatin A	biological_process	2	1325	26	41939	0.0476669	0.12467	2.43478	XM_025147599.1:EZH2;XM_418879.6:EZH2
GO:0001754	eye photoreceptor cell differentiation	biological_process	2	1325	26	41939	0.0476669	0.12467	2.43478	NM_001030931.2:STAT3;NM_001305107.1:AGTPBP1
GO:0008305	integrin complex	cellular_component	4	1325	63	41939	0.0487767	0.127496	2.00966	XM_015294825.2:ITGAD;XM_015295323.2:ITGB4;XM_015299423.2:ITGA3;XM_025155181.1:ITGAD
GO:0035094	response to nicotine	biological_process	3	1325	44	41939	0.0496336	0.129349	2.1581	XM_015276123.2:CASP3;XM_025153788.1:CHRNA5;XM_025153790.1:CHRNA5
GO:0033120	positive regulation of RNA splicing	biological_process	3	1325	44	41939	0.0496336	0.129349	2.1581	XM_004937313.3:PIK3R1;XM_004945912.3:SETX;XM_415453.6:SETX
GO:0008180	COP9 signalosome	cellular_component	3	1325	44	41939	0.0496336	0.129349	2.1581	NM_001048007.1:COPS8;XM_025148191.1:LOC776273;XM_425649.6:AMOTL1
GO:0006805	xenobiotic metabolic process	biological_process	3	1325	44	41939	0.0496336	0.129349	2.1581	NM_204545.1:SULT1B1;XM_025142195.1:HNF4A;XM_025147673.1:BPHL
GO:0001530	lipopolysaccharide binding	molecular_function	3	1325	44	41939	0.0496336	0.129349	2.1581	XM_004947701.3:PTAFR;XM_015275626.1:SCARB1;XM_025147270.1:DROSHA
GO:0051216	cartilage development	biological_process	6	1325	106	41939	0.0511216	0.132439	1.79163	XM_015281015.2:CHRDL2;XM_015281016.2:CHRDL2;XM_015289410.2:SATB2;XM_015289411.2:SATB2;XM_015289412.2:SATB2;XM_025153413.1:C9H2ORF82
GO:0046854	phosphatidylinositol phosphorylation	biological_process	4	1325	64	41939	0.0515931	0.132439	1.97825	XM_004937313.3:PIK3R1;XM_015283646.2:BPNT1;XM_025149695.1:PI4K2B;XM_025154615.1:IP6K1
GO:1903543	positive regulation of exosomal secretion	biological_process	2	1325	27	41939	0.0524067	0.132439	2.3446	XM_004948721.2:MYO5B;XM_015296911.1:ATP13A2
GO:0046545	development of primary female sexual characteristics	biological_process	2	1325	27	41939	0.0524067	0.132439	2.3446	XM_015275212.2:DACH1;XM_015275228.2:DACH1
GO:0043069	negative regulation of programmed cell death	biological_process	2	1325	27	41939	0.0524067	0.132439	2.3446	XM_004943504.3:MECOM;XM_025153591.1:MECOM
GO:0036091	positive regulation of transcription from RNA polymerase II promoter in response to oxidative stress	biological_process	2	1325	27	41939	0.0524067	0.132439	2.3446	XM_025142375.1:CHD6;XM_025142376.1:CHD6
GO:0033344	cholesterol efflux	biological_process	2	1325	27	41939	0.0524067	0.132439	2.3446	XM_004943237.3:SOAT1;XM_015275626.1:SCARB1
GO:0031489	myosin V binding	molecular_function	2	1325	27	41939	0.0524067	0.132439	2.3446	XM_004936788.3:RAB3B;XM_015291222.2:RAB3B
GO:0030828	positive regulation of cGMP biosynthetic process	biological_process	2	1325	27	41939	0.0524067	0.132439	2.3446	XM_015296484.2:ADNP;XM_025149959.1:GUCY1A3
GO:0016559	peroxisome fission	biological_process	2	1325	27	41939	0.0524067	0.132439	2.3446	XM_015276995.2:MFF;XM_015285690.2:DNM1L
GO:0015075	ion transmembrane transporter activity	molecular_function	2	1325	27	41939	0.0524067	0.132439	2.3446	XM_025153473.1:ATP11B;XM_025153480.1:ATP11B
GO:0004602	glutathione peroxidase activity	molecular_function	2	1325	27	41939	0.0524067	0.132439	2.3446	NM_001135550.1:MGST1;XM_001234005.5:LTC4SL
GO:0004497	monooxygenase activity	molecular_function	2	1325	27	41939	0.0524067	0.132439	2.3446	NM_001001751.2:CYP3A5;XM_025155784.1:TBXAS1
GO:0035577	azurophil granule membrane	cellular_component	3	1325	45	41939	0.0531678	0.132439	2.11014	XM_015278289.2:VAMP7;XM_025153473.1:ATP11B;XM_025153480.1:ATP11B
GO:0021517	ventral spinal cord development	biological_process	3	1325	45	41939	0.0531678	0.132439	2.11014	NM_205186.2:LRP8;XM_015293120.2:FOXP1;XM_025154494.1:FOXP1
GO:0000987	proximal promoter sequence-specific DNA binding	molecular_function	3	1325	45	41939	0.0531678	0.132439	2.11014	XM_025142195.1:HNF4A;XM_025147794.1:ZNF516;XM_025150622.1:TEAD1
GO:0000979	RNA polymerase II core promoter sequence-specific DNA binding	molecular_function	3	1325	45	41939	0.0531678	0.132439	2.11014	NM_205253.2:CEBPB;XM_025147599.1:EZH2;XM_418879.6:EZH2
GO:2000670	positive regulation of dendritic cell apoptotic process	biological_process	1	1325	12	41939	0.0533632	0.132439	2.63767	XM_004940909.3:RAPGEF2
GO:2000189	positive regulation of cholesterol homeostasis	biological_process	1	1325	12	41939	0.0533632	0.132439	2.63767	XM_025142195.1:HNF4A
GO:1905166	negative regulation of lysosomal protein catabolic process	biological_process	1	1325	12	41939	0.0533632	0.132439	2.63767	XM_015296911.1:ATP13A2
GO:1903672	positive regulation of sprouting angiogenesis	biological_process	1	1325	12	41939	0.0533632	0.132439	2.63767	XM_025154815.1:FGF1
GO:1903393	positive regulation of adherens junction organization	biological_process	1	1325	12	41939	0.0533632	0.132439	2.63767	XM_015285767.2:ADD1
GO:1903348	positive regulation of bicellular tight junction assembly	biological_process	1	1325	12	41939	0.0533632	0.132439	2.63767	XM_025148629.1:NPHP1
GO:1903217	negative regulation of protein processing involved in protein targeting to mitochondrion	biological_process	1	1325	12	41939	0.0533632	0.132439	2.63767	XM_025155743.1:SIRT4
GO:1903135	cupric ion binding	molecular_function	1	1325	12	41939	0.0533632	0.132439	2.63767	XM_015296911.1:ATP13A2
GO:1902282	voltage-gated potassium channel activity involved in ventricular cardiac muscle cell action potential repolarization	molecular_function	1	1325	12	41939	0.0533632	0.132439	2.63767	XM_015286680.2:KCNQ1
GO:1901838	positive regulation of transcription of nuclear large rRNA transcript from RNA polymerase I promoter	biological_process	1	1325	12	41939	0.0533632	0.132439	2.63767	XM_025145290.1:MARS
GO:1901214	regulation of neuron death	biological_process	1	1325	12	41939	0.0533632	0.132439	2.63767	NM_001031288.1:DHCR24
GO:1900126	negative regulation of hyaluronan biosynthetic process	biological_process	1	1325	12	41939	0.0533632	0.132439	2.63767	XM_025155585.1:CLTCL1
GO:0140080	class III/IV DNA-(apurinic or apyrimidinic site) lyase activity	molecular_function	1	1325	12	41939	0.0533632	0.132439	2.63767	XM_015287550.2:ALKBH1
GO:0140078	class I DNA-(apurinic or apyrimidinic site) lyase activity	molecular_function	1	1325	12	41939	0.0533632	0.132439	2.63767	XM_015287550.2:ALKBH1
GO:0140007	KICSTOR complex	cellular_component	1	1325	12	41939	0.0533632	0.132439	2.63767	XM_004938088.3:ITFG2
GO:0099038	ceramide-translocating ATPase activity	molecular_function	1	1325	12	41939	0.0533632	0.132439	2.63767	NM_204894.1:ABCB1
GO:0098712	L-glutamate import across plasma membrane	biological_process	1	1325	12	41939	0.0533632	0.132439	2.63767	XM_004948655.3:SLC1A6
GO:0097165	nuclear stress granule	cellular_component	1	1325	12	41939	0.0533632	0.132439	2.63767	XM_015289365.2:SUMO1
GO:0090555	phosphatidylethanolamine-translocating ATPase activity	molecular_function	1	1325	12	41939	0.0533632	0.132439	2.63767	NM_204894.1:ABCB1
GO:0090309	positive regulation of methylation-dependent chromatin silencing	biological_process	1	1325	12	41939	0.0533632	0.132439	2.63767	XM_015280047.2:SETDB1
GO:0071885	N-terminal protein N-methyltransferase activity	molecular_function	1	1325	12	41939	0.0533632	0.132439	2.63767	XM_015290440.2:METTL11B
GO:0071786	endoplasmic reticulum tubular network organization	biological_process	1	1325	12	41939	0.0533632	0.132439	2.63767	XM_004945061.3:REEP2
GO:0071630	nuclear protein quality control by the ubiquitin-proteasome system	biological_process	1	1325	12	41939	0.0533632	0.132439	2.63767	NM_001143670.1:KLHL15
GO:0071307	cellular response to vitamin K	biological_process	1	1325	12	41939	0.0533632	0.132439	2.63767	XM_015277625.2:POSTN
GO:0071286	cellular response to magnesium ion	biological_process	1	1325	12	41939	0.0533632	0.132439	2.63767	XM_015293364.2:SLC41A3
GO:0070901	mitochondrial tRNA methylation	biological_process	1	1325	12	41939	0.0533632	0.132439	2.63767	XM_015297202.2:TRMT10C
GO:0070672	response to interleukin-15	biological_process	1	1325	12	41939	0.0533632	0.132439	2.63767	XM_004940809.3:ACSL4
GO:0070585	protein localization to mitochondrion	biological_process	1	1325	12	41939	0.0533632	0.132439	2.63767	XM_015285690.2:DNM1L
GO:0061549	sympathetic ganglion development	biological_process	1	1325	12	41939	0.0533632	0.132439	2.63767	XM_015289367.2:NRP2
GO:0061484	hematopoietic stem cell homeostasis	biological_process	1	1325	12	41939	0.0533632	0.132439	2.63767	XM_015298596.2:UBAP2L
GO:0061368	behavioral response to formalin induced pain	biological_process	1	1325	12	41939	0.0533632	0.132439	2.63767	XM_015289984.2:KALRN
GO:0060452	positive regulation of cardiac muscle contraction	biological_process	1	1325	12	41939	0.0533632	0.132439	2.63767	XM_015286680.2:KCNQ1
GO:0060339	negative regulation of type I interferon-mediated signaling pathway	biological_process	1	1325	12	41939	0.0533632	0.132439	2.63767	NM_001006454.1:CNOT7
GO:0060261	positive regulation of transcription initiation from RNA polymerase II promoter	biological_process	1	1325	12	41939	0.0533632	0.132439	2.63767	NM_205416.1:IRF8
GO:0060136	embryonic process involved in female pregnancy	biological_process	1	1325	12	41939	0.0533632	0.132439	2.63767	XM_004940809.3:ACSL4
GO:0055003	cardiac myofibril assembly	biological_process	1	1325	12	41939	0.0533632	0.132439	2.63767	XM_015282354.2:FHOD3
GO:0050265	RNA uridylyltransferase activity	molecular_function	1	1325	12	41939	0.0533632	0.132439	2.63767	XM_025152982.1:ZCCHC11
GO:0048708	astrocyte differentiation	biological_process	1	1325	12	41939	0.0533632	0.132439	2.63767	NM_001030931.2:STAT3
GO:0048669	collateral sprouting in absence of injury	biological_process	1	1325	12	41939	0.0533632	0.132439	2.63767	XM_025147765.1:COBL
GO:0048246	macrophage chemotaxis	biological_process	1	1325	12	41939	0.0533632	0.132439	2.63767	NM_205498.1:IL8L2
GO:0047676	arachidonate-CoA ligase activity	molecular_function	1	1325	12	41939	0.0533632	0.132439	2.63767	XM_004940809.3:ACSL4
GO:0043490	malate-aspartate shuttle	biological_process	1	1325	12	41939	0.0533632	0.132439	2.63767	XM_025152607.1:SLC25A12
GO:0042627	chylomicron	cellular_component	1	1325	12	41939	0.0533632	0.132439	2.63767	NM_205282.1:LPL
GO:0042119	neutrophil activation	biological_process	1	1325	12	41939	0.0533632	0.132439	2.63767	NM_205498.1:IL8L2
GO:0035357	peroxisome proliferator activated receptor signaling pathway	biological_process	1	1325	12	41939	0.0533632	0.132439	2.63767	XM_015279790.2:RXRA
GO:0034141	positive regulation of toll-like receptor 3 signaling pathway	biological_process	1	1325	12	41939	0.0533632	0.132439	2.63767	XM_015278049.2:PELI1
GO:0033683	nucleotide-excision repair, DNA incision	biological_process	1	1325	12	41939	0.0533632	0.132439	2.63767	XM_004943761.3:FAN1
GO:0032307	negative regulation of prostaglandin secretion	biological_process	1	1325	12	41939	0.0533632	0.132439	2.63767	XM_004940809.3:ACSL4
GO:0032156	septin cytoskeleton	cellular_component	1	1325	12	41939	0.0533632	0.132439	2.63767	XM_015291909.2:MAPK6
GO:0031293	membrane protein intracellular domain proteolysis	biological_process	1	1325	12	41939	0.0533632	0.132439	2.63767	XM_015277001.2:RHBDD1
GO:0030171	voltage-gated proton channel activity	molecular_function	1	1325	12	41939	0.0533632	0.132439	2.63767	XM_015278273.2:NOX1
GO:0030128	clathrin coat of endocytic vesicle	cellular_component	1	1325	12	41939	0.0533632	0.132439	2.63767	XM_015294186.2:EPN2
GO:0021758	putamen development	biological_process	1	1325	12	41939	0.0533632	0.132439	2.63767	XM_025151559.1:FOXP2
GO:0021757	caudate nucleus development	biological_process	1	1325	12	41939	0.0533632	0.132439	2.63767	XM_025151559.1:FOXP2
GO:0019800	peptide cross-linking via chondroitin 4-sulfate glycosaminoglycan	biological_process	1	1325	12	41939	0.0533632	0.132439	2.63767	XM_015288242.2:SPOCK2
GO:0018149	peptide cross-linking	biological_process	1	1325	12	41939	0.0533632	0.132439	2.63767	XM_417392.6:TGM3
GO:0015252	proton channel activity	molecular_function	1	1325	12	41939	0.0533632	0.132439	2.63767	XM_025150092.1:SLC4A11
GO:0014883	transition between fast and slow fiber	biological_process	1	1325	12	41939	0.0533632	0.132439	2.63767	XM_025150622.1:TEAD1
GO:0008343	adult feeding behavior	biological_process	1	1325	12	41939	0.0533632	0.132439	2.63767	NM_205471.1:PCK1
GO:0007167	enzyme linked receptor protein signaling pathway	biological_process	1	1325	12	41939	0.0533632	0.132439	2.63767	XM_025146124.1:LOC112531168
GO:0005944	phosphatidylinositol 3-kinase complex, class IB	cellular_component	1	1325	12	41939	0.0533632	0.132439	2.63767	NM_001199538.1:PIK3CG
GO:0005851	eukaryotic translation initiation factor 2B complex	cellular_component	1	1325	12	41939	0.0533632	0.132439	2.63767	XM_025150723.1:EIF2S1
GO:0004687	myosin light chain kinase activity	molecular_function	1	1325	12	41939	0.0533632	0.132439	2.63767	XM_004944194.3:MYLK3
GO:0004571	mannosyl-oligosaccharide 1,2-alpha-mannosidase activity	molecular_function	1	1325	12	41939	0.0533632	0.132439	2.63767	XM_025154496.1:EDEM1
GO:0002318	myeloid progenitor cell differentiation	biological_process	1	1325	12	41939	0.0533632	0.132439	2.63767	XM_025143367.1:JAM3
GO:0002116	semaphorin receptor complex	cellular_component	1	1325	12	41939	0.0533632	0.132439	2.63767	XM_015289367.2:NRP2
GO:0000930	gamma-tubulin complex	cellular_component	1	1325	12	41939	0.0533632	0.132439	2.63767	XM_004944000.3:TUBGCP4
GO:0042995	cell projection	cellular_component	13	1325	274	41939	0.0542947	0.134674	1.50174	NM_001030851.1:PPP1R16B;XM_004935116.3:ROPN1L;XM_004942263.3:SH3PXD2A;XM_004942264.3:SH3PXD2A;XM_015275600.1:CAMKK2;XM_015276981.2:AGFG1;XM_015288723.2:SH3PXD2A;XM_015296355.2:PPP1R16B;XM_025142549.1:ARHGEF5;XM_025148191.1:LOC776273;XM_025150577.1:CD44;XM_025154746.1:MAGI1;XM_424719.6:MEGF10
GO:0010718	positive regulation of epithelial to mesenchymal transition	biological_process	4	1325	65	41939	0.0545026	0.135037	1.94782	XM_015276137.1:LEF1;XM_025147599.1:EZH2;XM_025152083.1:ACVR1;XM_418879.6:EZH2
GO:0007249	I-kappaB kinase/NF-kappaB signaling	biological_process	4	1325	65	41939	0.0545026	0.135037	1.94782	XM_015276339.2:TIFA;XM_015285416.2:NFKB1;XM_015294162.2:CARD11;XM_015302248.1:TAB3
GO:0070888	E-box binding	molecular_function	5	1325	86	41939	0.0549386	0.13604	1.84024	NM_205029.1:MITF;XM_015286330.2:ARNTL;XM_015289853.2:ARNTL2;XM_015292974.2:MITF;XM_015298641.2:CIART
GO:0070374	positive regulation of ERK1 and ERK2 cascade	biological_process	14	1325	300	41939	0.0554314	0.137183	1.4771	NM_001030731.1:CD36;NM_204989.2:FGG;XM_004940909.3:RAPGEF2;XM_004941390.3:ST5;XM_004944014.3:NDRG4;XM_015278036.2:NRXN1;XM_015278143.2:PDGFD;XM_015283897.2:SLC30A10;XM_015301204.2:CD36;XM_015301418.2:CD36;XM_025147445.1:CD36;XM_025147449.1:CD36;XM_025150577.1:CD44;XM_025153942.1:PDE8A
GO:0007166	cell surface receptor signaling pathway	biological_process	20	1325	456	41939	0.0565571	0.139889	1.38825	NM_001030731.1:CD36;XM_004949068.3:PDCD1LG2;XM_015276456.2:ADGRL3;XM_015280143.2:PDCD1LG2;XM_015284078.2:ADGRG6;XM_015285948.1:LOC107049163;XM_015292330.2:ADGRG1;XM_015301204.2:CD36;XM_015301418.2:CD36;XM_025144631.1:CD101;XM_025145073.1:CD274;XM_025146580.1:ADGRG2;XM_025147445.1:CD36;XM_025147449.1:CD36;XM_025148731.1:ADGRG6;XM_025149811.1:ADGRL3;XM_025151368.1:TSPAN4;XM_025154457.1:MAPKAPK3;XM_…
GO:0097711	ciliary basal body-plasma membrane docking	biological_process	9	1325	178	41939	0.0570286	0.14085	1.60039	XM_003641619.4:CLASP1;XM_015279435.2:CNTRL;XM_015282474.2:CEP192;XM_025142153.1:MKS1;XM_025152419.1:C2CD3;XM_025152464.1:PCNT;XM_025154029.1:CEP152;XM_025156053.1:CNTRL;XM_421164.6:TTBK2
GO:0042572	retinol metabolic process	biological_process	2	1325	28	41939	0.0573643	0.14085	2.26086	XM_025142531.1:DHRS3;XM_025142532.1:DHRS3
GO:0036449	microtubule minus-end	cellular_component	2	1325	28	41939	0.0573643	0.14085	2.26086	XM_025148341.1:SVIL;XM_025148354.1:SVIL
GO:0036002	pre-mRNA binding	molecular_function	2	1325	28	41939	0.0573643	0.14085	2.26086	XM_004936574.3:PTBP2;XM_015290736.2:PTBP2
GO:0033391	chromatoid body	cellular_component	2	1325	28	41939	0.0573643	0.14085	2.26086	XM_015286330.2:ARNTL;XM_421768.6:TDRD1
GO:0030889	negative regulation of B cell proliferation	biological_process	2	1325	28	41939	0.0573643	0.14085	2.26086	XM_015276123.2:CASP3;XM_015295393.2:CD300LG
GO:0019835	cytolysis	biological_process	2	1325	28	41939	0.0573643	0.14085	2.26086	NM_001001470.1:LYG2;XM_015291182.2:C8A
GO:0019725	cellular homeostasis	biological_process	2	1325	28	41939	0.0573643	0.14085	2.26086	XM_015284518.2:ATG5;XM_025141601.1:RHOT1
GO:0017166	vinculin binding	molecular_function	2	1325	28	41939	0.0573643	0.14085	2.26086	NM_001097540.1:DAG1;XM_015288201.2:VCL
GO:0007215	glutamate receptor signaling pathway	biological_process	2	1325	28	41939	0.0573643	0.14085	2.26086	XM_015276600.2:GRID2;XM_015296684.2:KCNB1
GO:0006672	ceramide metabolic process	biological_process	2	1325	28	41939	0.0573643	0.14085	2.26086	XM_003642808.4:ORMDL3;XM_025152270.1:ORMDL1
GO:0002151	G-quadruplex RNA binding	molecular_function	2	1325	28	41939	0.0573643	0.14085	2.26086	XM_015291422.2:FXR1;XM_025150467.1:AFF2
GO:0001527	microfibril	cellular_component	2	1325	28	41939	0.0573643	0.14085	2.26086	XM_004938101.3:MFAP5;XM_015278912.2:THSD4
GO:0007059	chromosome segregation	biological_process	7	1325	132	41939	0.058588	0.143774	1.67852	NM_205051.1:CENPC;XM_015277933.2:NDC80;XM_015291557.2:LOC101747338;XM_015294114.2:UBE2I;XM_015299391.2:TLK2;XM_025144233.1:TLK2;XM_418070.6:TLK2
GO:0016301	kinase activity	molecular_function	8	1325	156	41939	0.0601083	0.145787	1.62318	XM_015272943.2:CDKL5;XM_015275899.2:TPK1;XM_015276917.1:PIK3CB;XM_015278673.2:SGMS1;XM_015278674.2:SGMS1;XM_015285381.2:NEK1;XM_015286386.2:WEE1;XM_025153808.1:PKM
GO:0006629	lipid metabolic process	biological_process	8	1325	156	41939	0.0601083	0.145787	1.62318	NM_213575.1:MID1IP1;XM_004940809.3:ACSL4;XM_015291344.2:SCLY;XM_015293773.2:FAXDC2;XM_015293776.2:FAXDC2;XM_025142195.1:HNF4A;XM_025147460.1:PLCL2;XM_025154848.1:FAXDC2
GO:0008152	metabolic process	biological_process	5	1325	88	41939	0.0601423	0.145787	1.79841	XM_004939568.3:SUGCT;XM_004945543.3:PITPNM2;XM_004946672.3:ASPA;XM_025152470.1:DIP2A;XM_025154182.1:PNAT3
GO:0071300	cellular response to retinoic acid	biological_process	4	1325	67	41939	0.0606006	0.145787	1.88968	NM_205471.1:PCK1;XM_004945912.3:SETX;XM_025150622.1:TEAD1;XM_415453.6:SETX
GO:0090200	positive regulation of release of cytochrome c from mitochondria	biological_process	3	1325	47	41939	0.0606344	0.145787	2.02035	NM_204591.2:TRAIL-LIKE;XM_015276995.2:MFF;XM_015285690.2:DNM1L
GO:0048278	vesicle docking	biological_process	3	1325	47	41939	0.0606344	0.145787	2.02035	XM_004944014.3:NDRG4;XM_015281176.2:LOC426355;XM_015282381.2:STX17
GO:0045737	positive regulation of cyclin-dependent protein serine/threonine kinase activity	biological_process	3	1325	47	41939	0.0606344	0.145787	2.02035	XM_025142480.1:CCNL2;XM_025142481.1:CCNL2;XM_025148324.1:CCNY
GO:0030170	pyridoxal phosphate binding	molecular_function	7	1325	133	41939	0.0606975	0.145787	1.6659	XM_004936268.2:THNSL2;XM_004936632.3:KYAT3;XM_015276580.2:ETNPPL;XM_025145490.1:CSAD;XM_025151653.1:SRRL;XM_422542.6:CTH;XM_426286.6:AADAT
GO:0021766	hippocampus development	biological_process	7	1325	133	41939	0.0606975	0.145787	1.6659	XM_015276123.2:CASP3;XM_015276137.1:LEF1;XM_015276147.2:EPHA5;XM_015282406.2:NR4A3;XM_025147599.1:EZH2;XM_025149853.1:UBA6;XM_418879.6:EZH2
GO:2000393	negative regulation of lamellipodium morphogenesis	biological_process	1	1325	13	41939	0.0617752	0.145787	2.43478	XM_025144647.1:KANK1
GO:1990498	mitotic spindle microtubule	cellular_component	1	1325	13	41939	0.0617752	0.145787	2.43478	XM_025155585.1:CLTCL1
GO:1990266	neutrophil migration	biological_process	1	1325	13	41939	0.0617752	0.145787	2.43478	XM_015293350.2:ARPC4-TTLL3
GO:1905929	positive regulation of invadopodium disassembly	biological_process	1	1325	13	41939	0.0617752	0.145787	2.43478	XM_015281854.1:NAV3
GO:1905123	regulation of glucosylceramidase activity	biological_process	1	1325	13	41939	0.0617752	0.145787	2.43478	XM_015296911.1:ATP13A2
GO:1901985	positive regulation of protein acetylation	biological_process	1	1325	13	41939	0.0617752	0.145787	2.43478	XM_015286330.2:ARNTL
GO:1900271	regulation of long-term synaptic potentiation	biological_process	1	1325	13	41939	0.0617752	0.145787	2.43478	NM_205513.1:CALB1
GO:0090729	toxin activity	molecular_function	1	1325	13	41939	0.0617752	0.145787	2.43478	XM_025143788.1:F5
GO:0090554	phosphatidylcholine-translocating ATPase activity	molecular_function	1	1325	13	41939	0.0617752	0.145787	2.43478	NM_204894.1:ABCB1
GO:0090336	positive regulation of brown fat cell differentiation	biological_process	1	1325	13	41939	0.0617752	0.145787	2.43478	NM_001167718.1:PTGS2
GO:0090204	protein localization to nuclear pore	biological_process	1	1325	13	41939	0.0617752	0.145787	2.43478	XM_015289365.2:SUMO1
GO:0090068	positive regulation of cell cycle process	biological_process	1	1325	13	41939	0.0617752	0.145787	2.43478	XM_015276137.1:LEF1
GO:0086027	AV node cell to bundle of His cell signaling	biological_process	1	1325	13	41939	0.0617752	0.145787	2.43478	XM_015295482.2:CACNA1G
GO:0086018	SA node cell to atrial cardiac muscle cell signaling	biological_process	1	1325	13	41939	0.0617752	0.145787	2.43478	XM_015295482.2:CACNA1G
GO:0071864	positive regulation of cell proliferation in bone marrow	biological_process	1	1325	13	41939	0.0617752	0.145787	2.43478	XM_015276137.1:LEF1
GO:0071354	cellular response to interleukin-6	biological_process	1	1325	13	41939	0.0617752	0.145787	2.43478	NM_204989.2:FGG
GO:0071321	cellular response to cGMP	biological_process	1	1325	13	41939	0.0617752	0.145787	2.43478	XM_004940909.3:RAPGEF2
GO:0060923	cardiac muscle cell fate commitment	biological_process	1	1325	13	41939	0.0617752	0.145787	2.43478	XM_025152083.1:ACVR1
GO:0060674	placenta blood vessel development	biological_process	1	1325	13	41939	0.0617752	0.145787	2.43478	XM_025143087.1:ARID1A
GO:0060415	muscle tissue morphogenesis	biological_process	1	1325	13	41939	0.0617752	0.145787	2.43478	NM_204240.2:ADARB1
GO:0060272	embryonic skeletal joint morphogenesis	biological_process	1	1325	13	41939	0.0617752	0.145787	2.43478	XM_015282956.2:OSR2
GO:0055069	zinc ion homeostasis	biological_process	1	1325	13	41939	0.0617752	0.145787	2.43478	XM_015296911.1:ATP13A2
GO:0052839	inositol diphosphate tetrakisphosphate kinase activity	molecular_function	1	1325	13	41939	0.0617752	0.145787	2.43478	XM_025154615.1:IP6K1
GO:0052836	inositol 5-diphosphate pentakisphosphate 5-kinase activity	molecular_function	1	1325	13	41939	0.0617752	0.145787	2.43478	XM_025154615.1:IP6K1
GO:0051920	peroxiredoxin activity	molecular_function	1	1325	13	41939	0.0617752	0.145787	2.43478	XM_004940327.3:SESN1
GO:0050913	sensory perception of bitter taste	biological_process	1	1325	13	41939	0.0617752	0.145787	2.43478	XM_004945061.3:REEP2
GO:0048659	smooth muscle cell proliferation	biological_process	1	1325	13	41939	0.0617752	0.145787	2.43478	XM_015289984.2:KALRN
GO:0046622	positive regulation of organ growth	biological_process	1	1325	13	41939	0.0617752	0.145787	2.43478	XM_015283902.2:HLX
GO:0045876	positive regulation of sister chromatid cohesion	biological_process	1	1325	13	41939	0.0617752	0.145787	2.43478	XM_015297811.2:SFPQ
GO:0044320	cellular response to leptin stimulus	biological_process	1	1325	13	41939	0.0617752	0.145787	2.43478	XM_015282406.2:NR4A3
GO:0042987	amyloid precursor protein catabolic process	biological_process	1	1325	13	41939	0.0617752	0.145787	2.43478	NM_001031288.1:DHCR24
GO:0042809	vitamin D receptor binding	molecular_function	1	1325	13	41939	0.0617752	0.145787	2.43478	XM_015279790.2:RXRA
GO:0042730	fibrinolysis	biological_process	1	1325	13	41939	0.0617752	0.145787	2.43478	NM_204989.2:FGG
GO:0035014	phosphatidylinositol 3-kinase regulator activity	molecular_function	1	1325	13	41939	0.0617752	0.145787	2.43478	XM_004937313.3:PIK3R1
GO:0034702	ion channel complex	cellular_component	1	1325	13	41939	0.0617752	0.145787	2.43478	XM_015286680.2:KCNQ1
GO:0033623	regulation of integrin activation	biological_process	1	1325	13	41939	0.0617752	0.145787	2.43478	XM_015297176.2:FBLIM1
GO:0033484	nitric oxide homeostasis	biological_process	1	1325	13	41939	0.0617752	0.145787	2.43478	XM_015296484.2:ADNP
GO:0031523	Myb complex	cellular_component	1	1325	13	41939	0.0617752	0.145787	2.43478	XM_025155585.1:CLTCL1
GO:0030853	negative regulation of granulocyte differentiation	biological_process	1	1325	13	41939	0.0617752	0.145787	2.43478	XM_417653.5:C1QC
GO:0021861	forebrain radial glial cell differentiation	biological_process	1	1325	13	41939	0.0617752	0.145787	2.43478	XM_015276137.1:LEF1
GO:0021615	glossopharyngeal nerve morphogenesis	biological_process	1	1325	13	41939	0.0617752	0.145787	2.43478	XM_015291976.2:PLXNA4
GO:0020027	hemoglobin metabolic process	biological_process	1	1325	13	41939	0.0617752	0.145787	2.43478	XM_015285767.2:ADD1
GO:0019303	D-ribose catabolic process	biological_process	1	1325	13	41939	0.0617752	0.145787	2.43478	NM_001278106.1:NUDT5
GO:0015695	organic cation transport	biological_process	1	1325	13	41939	0.0617752	0.145787	2.43478	XM_419620.6:SLC22A3
GO:0015467	G-protein activated inward rectifier potassium channel activity	molecular_function	1	1325	13	41939	0.0617752	0.145787	2.43478	XM_025141670.1:KCNJ16
GO:0010961	cellular magnesium ion homeostasis	biological_process	1	1325	13	41939	0.0617752	0.145787	2.43478	XM_015293364.2:SLC41A3
GO:0010954	positive regulation of protein processing	biological_process	1	1325	13	41939	0.0617752	0.145787	2.43478	XM_015277001.2:RHBDD1
GO:0010890	positive regulation of sequestering of triglyceride	biological_process	1	1325	13	41939	0.0617752	0.145787	2.43478	NM_205282.1:LPL
GO:0010669	epithelial structure maintenance	biological_process	1	1325	13	41939	0.0617752	0.145787	2.43478	XM_025142153.1:MKS1
GO:0010045	response to nickel cation	biological_process	1	1325	13	41939	0.0617752	0.145787	2.43478	XM_015295482.2:CACNA1G
GO:0009266	response to temperature stimulus	biological_process	1	1325	13	41939	0.0617752	0.145787	2.43478	XM_025141988.1:TRPV2
GO:0008559	xenobiotic transmembrane transporting ATPase activity	molecular_function	1	1325	13	41939	0.0617752	0.145787	2.43478	NM_204894.1:ABCB1
GO:0005879	axonemal microtubule	cellular_component	1	1325	13	41939	0.0617752	0.145787	2.43478	XM_001234247.5:RPGRIP1L
GO:0005826	actomyosin contractile ring	cellular_component	1	1325	13	41939	0.0617752	0.145787	2.43478	XM_015285924.2:MAEA
GO:0005025	transforming growth factor beta receptor activity, type I	molecular_function	1	1325	13	41939	0.0617752	0.145787	2.43478	XM_025152083.1:ACVR1
GO:0004869	cysteine-type endopeptidase inhibitor activity	molecular_function	1	1325	13	41939	0.0617752	0.145787	2.43478	NM_001277408.1:FETUB
GO:0004465	lipoprotein lipase activity	molecular_function	1	1325	13	41939	0.0617752	0.145787	2.43478	NM_205282.1:LPL
GO:0003839	gamma-glutamylcyclotransferase activity	molecular_function	1	1325	13	41939	0.0617752	0.145787	2.43478	XM_025146742.1:GGACT
GO:0003231	cardiac ventricle development	biological_process	1	1325	13	41939	0.0617752	0.145787	2.43478	XM_015283110.2:TMEM65
GO:0003014	renal system process	biological_process	1	1325	13	41939	0.0617752	0.145787	2.43478	XM_025150851.1:LGMN
GO:0001771	immunological synapse formation	biological_process	1	1325	13	41939	0.0617752	0.145787	2.43478	XM_015301282.2:DOCK2L
GO:0000578	embryonic axis specification	biological_process	1	1325	13	41939	0.0617752	0.145787	2.43478	XM_025147765.1:COBL
GO:0070006	metalloaminopeptidase activity	molecular_function	2	1325	29	41939	0.0625347	0.146473	2.1829	XM_015283004.2:TRHDE;XM_420139.6:XPNPEP2
GO:0045723	positive regulation of fatty acid biosynthetic process	biological_process	2	1325	29	41939	0.0625347	0.146473	2.1829	NM_213575.1:MID1IP1;XM_025142195.1:HNF4A
GO:0043560	insulin receptor substrate binding	molecular_function	2	1325	29	41939	0.0625347	0.146473	2.1829	XM_004937313.3:PIK3R1;XM_015276917.1:PIK3CB
GO:0043392	negative regulation of DNA binding	biological_process	2	1325	29	41939	0.0625347	0.146473	2.1829	XM_015276137.1:LEF1;XM_015289365.2:SUMO1
GO:0042246	tissue regeneration	biological_process	2	1325	29	41939	0.0625347	0.146473	2.1829	NM_001001294.1:IGFBP1;XM_001234022.4:TM4SF4
GO:0032926	negative regulation of activin receptor signaling pathway	biological_process	2	1325	29	41939	0.0625347	0.146473	2.1829	XM_015277250.2:FST;XM_025152083.1:ACVR1
GO:0019068	virion assembly	biological_process	2	1325	29	41939	0.0625347	0.146473	2.1829	XM_015273094.2:CLC2DL4;XM_015286811.2:LOC423110
GO:0016212	kynurenine-oxoglutarate transaminase activity	molecular_function	2	1325	29	41939	0.0625347	0.146473	2.1829	XM_004936632.3:KYAT3;XM_426286.6:AADAT
GO:0014066	regulation of phosphatidylinositol 3-kinase signaling	biological_process	2	1325	29	41939	0.0625347	0.146473	2.1829	NM_001030851.1:PPP1R16B;XM_015296355.2:PPP1R16B
GO:0006958	complement activation, classical pathway	biological_process	2	1325	29	41939	0.0625347	0.146473	2.1829	XM_015291182.2:C8A;XM_417653.5:C1QC
GO:0005773	vacuole	cellular_component	2	1325	29	41939	0.0625347	0.146473	2.1829	XM_003642599.4:GLB1L2;XM_025143257.1:GLB1L2
GO:0003334	keratinocyte development	biological_process	2	1325	29	41939	0.0625347	0.146473	2.1829	XM_025149829.1:PALLD;XM_025149832.1:PALLD
GO:0001967	suckling behavior	biological_process	2	1325	29	41939	0.0625347	0.146473	2.1829	XM_015275212.2:DACH1;XM_015275228.2:DACH1
GO:0000124	SAGA complex	cellular_component	2	1325	29	41939	0.0625347	0.146473	2.1829	NM_001277432.1:ENY2;XM_015277745.2:SUPT20H
GO:0005788	endoplasmic reticulum lumen	cellular_component	13	1325	280	41939	0.0626073	0.146564	1.46956	NM_001198738.1:P4HA1;XM_004944715.3:SUMF1;XM_004949222.3:GOLM1;XM_015278143.2:PDGFD;XM_015279699.2:COL27A1;XM_015288458.2:GBF1;XM_015289202.2:COL5A2;XM_015290844.2:COL24A1;XM_025151565.1:P4HA1;XM_417210.5:PRSS23;XM_419902.5:COL21A1;XM_421472.6:TXNDC16;XM_429157.6:ADAMTSL1
GO:0031435	mitogen-activated protein kinase kinase kinase binding	molecular_function	4	1325	68	41939	0.0637888	0.14917	1.86189	XM_015276420.1:PPEF2;XM_025149372.1:SASH1;XM_025149374.1:SASH1;XM_025149377.1:SASH1
GO:0001782	B cell homeostasis	biological_process	4	1325	68	41939	0.0637888	0.14917	1.86189	XM_015276123.2:CASP3;XM_015277011.2:DOCK10;XM_015277021.2:DOCK10;XM_025151082.1:PPP2R3C
GO:0051371	muscle alpha-actinin binding	molecular_function	3	1325	48	41939	0.0645649	0.150422	1.97825	XM_015288201.2:VCL;XM_025149829.1:PALLD;XM_025149832.1:PALLD
GO:0042542	response to hydrogen peroxide	biological_process	3	1325	48	41939	0.0645649	0.150422	1.97825	XM_015276123.2:CASP3;XM_015282406.2:NR4A3;XM_025148191.1:LOC776273
GO:0040014	regulation of multicellular organism growth	biological_process	3	1325	48	41939	0.0645649	0.150422	1.97825	NM_001030931.2:STAT3;XM_025147813.1:AFG3L2;XM_025147814.1:AFG3L2
GO:0022617	extracellular matrix disassembly	biological_process	3	1325	48	41939	0.0645649	0.150422	1.97825	NM_001293090.1:MMP13;XM_015280054.2:ADAMTS4;XM_414847.6:NOXO1
GO:0008053	mitochondrial fusion	biological_process	3	1325	48	41939	0.0645649	0.150422	1.97825	XM_015276995.2:MFF;XM_025147813.1:AFG3L2;XM_025147814.1:AFG3L2
GO:0008028	monocarboxylic acid transmembrane transporter activity	molecular_function	3	1325	48	41939	0.0645649	0.150422	1.97825	XM_015293259.2:MCT2L;XM_015293262.2:MCT2L;XM_414421.5:MCT2L
GO:0006730	one-carbon metabolic process	biological_process	3	1325	48	41939	0.0645649	0.150422	1.97825	XM_003640811.4:CA13;XM_004949334.3:MAT2A;XM_015287780.2:ALDH1L2
GO:0006302	double-strand break repair	biological_process	7	1325	135	41939	0.0650577	0.151489	1.64122	NM_001008458.1:BRE;XM_003642358.3:EME1;XM_004945912.3:SETX;XM_015290320.2:MTA1;XM_015295521.1:EME1;XM_015297521.2:EYA3;XM_415453.6:SETX
GO:0070062	extracellular exosome	cellular_component	93	1325	2548	41939	0.0667913	0.155444	1.15528	NM_001079495.2:ARPC1A;NM_001277721.1:MEP1A;NM_001278106.1:NUDT5;NM_001303036.1:LSP1;NM_204989.2:FGG;XM_001231780.5:AQP5;XM_003641619.4:CLASP1;XM_003642356.4:SPAG9;XM_004935486.3:RAB4A;XM_004935759.3:ATP6V1C2;XM_004937171.3:NPR3;XM_004937598.3:RASSF9;XM_004938782.3:WASF3;XM_004940041.3:FAM49B;XM_004941529.3:ANO1;XM_004941530.3:ANO1;XM_004941848.3:FLRT2;XM_004945464.3:GPRC5B;XM_004946205.3:BPTF;XM_…
GO:0044344	cellular response to fibroblast growth factor stimulus	biological_process	4	1325	69	41939	0.0670695	0.156008	1.8349	XM_004945912.3:SETX;XM_015277625.2:POSTN;XM_025150577.1:CD44;XM_415453.6:SETX
GO:0030010	establishment of cell polarity	biological_process	6	1325	113	41939	0.0674045	0.156243	1.68064	XM_004944662.3:PRICKLE2;XM_015286386.2:WEE1;XM_015298448.2:ARHGEF11;XM_015298451.2:ARHGEF11;XM_025143367.1:JAM3;XM_025154832.1:WWC1
GO:1901843	positive regulation of high voltage-gated calcium channel activity	biological_process	2	1325	30	41939	0.067913	0.156243	2.11014	XM_015282014.2:CACNB2;XM_425981.6:CACNB2
GO:0071361	cellular response to ethanol	biological_process	2	1325	30	41939	0.067913	0.156243	2.11014	NM_205471.1:PCK1;XM_025152659.1:LOC101750052
GO:0051864	histone demethylase activity (H3-K36 specific)	molecular_function	2	1325	30	41939	0.067913	0.156243	2.11014	XM_015300183.2:KDM4B;XM_015300184.2:KDM4B
GO:0045722	positive regulation of gluconeogenesis	biological_process	2	1325	30	41939	0.067913	0.156243	2.11014	NM_205471.1:PCK1;XM_025142195.1:HNF4A
GO:0042088	T-helper 1 type immune response	biological_process	2	1325	30	41939	0.067913	0.156243	2.11014	XM_015280901.2:IL18BP;XM_015280902.2:IL18BP
GO:0034450	ubiquitin-ubiquitin ligase activity	molecular_function	2	1325	30	41939	0.067913	0.156243	2.11014	XM_015278049.2:PELI1;XM_025142568.1:UBE4B
GO:0034244	negative regulation of transcription elongation from RNA polymerase II promoter	biological_process	2	1325	30	41939	0.067913	0.156243	2.11014	XM_025147599.1:EZH2;XM_418879.6:EZH2
GO:0030118	clathrin coat	cellular_component	2	1325	30	41939	0.067913	0.156243	2.11014	XM_025155585.1:CLTCL1;XM_421664.6:PANK1
GO:0016702	oxidoreductase activity, acting on single donors with incorporation of molecular oxygen, incorporation of two atoms of oxygen	molecular_function	2	1325	30	41939	0.067913	0.156243	2.11014	NM_001198738.1:P4HA1;XM_025151565.1:P4HA1
GO:0016581	NuRD complex	cellular_component	2	1325	30	41939	0.067913	0.156243	2.11014	XM_015290320.2:MTA1;XM_025144273.1:GATAD2A
GO:0005351	sugar:proton symporter activity	molecular_function	2	1325	30	41939	0.067913	0.156243	2.11014	XM_025141409.1:SLC2A6;XM_025143795.1:SLC35A5
GO:0004535	poly(A)-specific ribonuclease activity	molecular_function	2	1325	30	41939	0.067913	0.156243	2.11014	NM_001006454.1:CNOT7;XM_015276162.2:NOCT
GO:0017112	Rab guanyl-nucleotide exchange factor activity	molecular_function	8	1325	160	41939	0.0681823	0.156243	1.5826	XM_004941390.3:ST5;XM_015274391.2:SBF1;XM_015280140.2:RIC1;XM_025144800.1:DENND4C;XM_025144804.1:DENND4C;XM_025144806.1:DENND4C;XM_025150698.1:RAB3IL1;XM_025154464.1:DENND6A
GO:0008285	negative regulation of cell proliferation	biological_process	23	1325	547	41939	0.0682409	0.156243	1.33089	NM_001006361.1:DFNA5;NM_001006454.1:CNOT7;NM_001030931.2:STAT3;NM_001031288.1:DHCR24;NM_001048007.1:COPS8;NM_204240.2:ADARB1;NM_205326.1:RARB;XM_004940909.3:RAPGEF2;XM_015277870.1:PDS5B;XM_015279534.2:CUL5;XM_015279684.2:FAM129B;XM_015281338.2:CUL2;XM_015281447.2:DFNA5;XM_015281448.1:DFNA5;XM_015281805.2:KAT2B;XM_015291208.2:PODN;XM_015292330.2:ADGRG1;XM_015295596.2:ENPP7;XM_025142195.1:HNF4A;XM_…
GO:0038095	Fc-epsilon receptor signaling pathway	biological_process	5	1325	91	41939	0.0684783	0.156243	1.73913	XM_015275937.2:NFATC1;XM_015276917.1:PIK3CB;XM_015294162.2:CARD11;XM_015302248.1:TAB3;XM_025152195.1:PSMD14
GO:0045165	cell fate commitment	biological_process	3	1325	49	41939	0.0686252	0.156243	1.93788	NM_205029.1:MITF;XM_015276123.2:CASP3;XM_015292974.2:MITF
GO:0015030	Cajal body	cellular_component	4	1325	70	41939	0.0704423	0.156243	1.80869	XM_015279515.2:NPAT;XM_015283660.1:ANGEL2;XM_015283662.1:ANGEL2;XM_015297974.1:FAM118B
GO:0008033	tRNA processing	biological_process	4	1325	70	41939	0.0704423	0.156243	1.80869	XM_015275410.2:POP5;XM_015296879.2:PUSL1;XM_025142510.1:PUSL1;XM_025149962.1:LOC112532301
GO:0001662	behavioral fear response	biological_process	4	1325	70	41939	0.0704423	0.156243	1.80869	XM_015289984.2:KALRN;XM_015291541.2:EIF4G1;XM_025142892.1:VDAC3;XM_025153664.1:EIF4G1
GO:1990809	endoplasmic reticulum tubular network membrane organization	biological_process	1	1325	14	41939	0.0706007	0.156243	2.26086	XM_015283570.2:ATL2
GO:1990440	positive regulation of transcription from RNA polymerase II promoter in response to endoplasmic reticulum stress	biological_process	1	1325	14	41939	0.0706007	0.156243	2.26086	NM_205253.2:CEBPB
GO:1905037	autophagosome organization	biological_process	1	1325	14	41939	0.0706007	0.156243	2.26086	XM_015296911.1:ATP13A2
GO:1905007	positive regulation of epithelial to mesenchymal transition involved in endocardial cushion formation	biological_process	1	1325	14	41939	0.0706007	0.156243	2.26086	XM_025152083.1:ACVR1
GO:1904861	excitatory synapse assembly	biological_process	1	1325	14	41939	0.0706007	0.156243	2.26086	XM_015276600.2:GRID2
GO:1902896	terminal web assembly	biological_process	1	1325	14	41939	0.0706007	0.156243	2.26086	XM_025153320.1:PLS1
GO:1901888	regulation of cell junction assembly	biological_process	1	1325	14	41939	0.0706007	0.156243	2.26086	XM_004940909.3:RAPGEF2
GO:0098914	membrane repolarization during atrial cardiac muscle cell action potential	biological_process	1	1325	14	41939	0.0706007	0.156243	2.26086	XM_015286680.2:KCNQ1
GO:0098719	sodium ion import across plasma membrane	biological_process	1	1325	14	41939	0.0706007	0.156243	2.26086	XM_004935075.3:SLC9A3
GO:0097371	MDM2/MDM4 family protein binding	molecular_function	1	1325	14	41939	0.0706007	0.156243	2.26086	XM_025142629.1:TP73
GO:0090234	regulation of kinetochore assembly	biological_process	1	1325	14	41939	0.0706007	0.156243	2.26086	XM_025148960.1:SENP6
GO:0090074	negative regulation of protein homodimerization activity	biological_process	1	1325	14	41939	0.0706007	0.156243	2.26086	XM_003642356.4:SPAG9
GO:0086056	voltage-gated calcium channel activity involved in AV node cell action potential	molecular_function	1	1325	14	41939	0.0706007	0.156243	2.26086	XM_015295482.2:CACNA1G
GO:0086009	membrane repolarization	biological_process	1	1325	14	41939	0.0706007	0.156243	2.26086	XM_015286680.2:KCNQ1
GO:0080111	DNA demethylation	biological_process	1	1325	14	41939	0.0706007	0.156243	2.26086	XM_015287550.2:ALKBH1
GO:0070904	transepithelial L-ascorbic acid transport	biological_process	1	1325	14	41939	0.0706007	0.156243	2.26086	XM_004944768.3:SLC23A1
GO:0070890	sodium-dependent L-ascorbate transmembrane transporter activity	molecular_function	1	1325	14	41939	0.0706007	0.156243	2.26086	XM_004944768.3:SLC23A1
GO:0070375	ERK5 cascade	biological_process	1	1325	14	41939	0.0706007	0.156243	2.26086	XM_015292078.2:MEF2A
GO:0061179	negative regulation of insulin secretion involved in cellular response to glucose stimulus	biological_process	1	1325	14	41939	0.0706007	0.156243	2.26086	XM_015293350.2:ARPC4-TTLL3
GO:0060907	positive regulation of macrophage cytokine production	biological_process	1	1325	14	41939	0.0706007	0.156243	2.26086	XM_004945464.3:GPRC5B
GO:0060397	JAK-STAT cascade involved in growth hormone signaling pathway	biological_process	1	1325	14	41939	0.0706007	0.156243	2.26086	NM_001030931.2:STAT3
GO:0055089	fatty acid homeostasis	biological_process	1	1325	14	41939	0.0706007	0.156243	2.26086	NM_205422.1:EXFABP
GO:0051412	response to corticosterone	biological_process	1	1325	14	41939	0.0706007	0.156243	2.26086	NM_205422.1:EXFABP
GO:0048872	homeostasis of number of cells	biological_process	1	1325	14	41939	0.0706007	0.156243	2.26086	XM_015294162.2:CARD11
GO:0048864	stem cell development	biological_process	1	1325	14	41939	0.0706007	0.156243	2.26086	XM_015296175.2:MSI2
GO:0048840	otolith development	biological_process	1	1325	14	41939	0.0706007	0.156243	2.26086	XM_015284518.2:ATG5
GO:0048641	regulation of skeletal muscle tissue development	biological_process	1	1325	14	41939	0.0706007	0.156243	2.26086	XM_424719.6:MEGF10
GO:0048011	neurotrophin TRK receptor signaling pathway	biological_process	1	1325	14	41939	0.0706007	0.156243	2.26086	XM_015276123.2:CASP3
GO:0046597	negative regulation of viral entry into host cell	biological_process	1	1325	14	41939	0.0706007	0.156243	2.26086	NM_001017413.1:PTX3
GO:0045650	negative regulation of macrophage differentiation	biological_process	1	1325	14	41939	0.0706007	0.156243	2.26086	XM_417653.5:C1QC
GO:0045591	positive regulation of regulatory T cell differentiation	biological_process	1	1325	14	41939	0.0706007	0.156243	2.26086	XM_025146063.1:LOC101747711
GO:0045580	regulation of T cell differentiation	biological_process	1	1325	14	41939	0.0706007	0.156243	2.26086	XM_015294162.2:CARD11
GO:0045499	chemorepellent activity	molecular_function	1	1325	14	41939	0.0706007	0.156243	2.26086	XM_004941848.3:FLRT2
GO:0045086	positive regulation of interleukin-2 biosynthetic process	biological_process	1	1325	14	41939	0.0706007	0.156243	2.26086	XM_015294162.2:CARD11
GO:0043987	histone H3-S10 phosphorylation	biological_process	1	1325	14	41939	0.0706007	0.156243	2.26086	XM_025150785.1:VRK1
GO:0043923	positive regulation by host of viral transcription	biological_process	1	1325	14	41939	0.0706007	0.156243	2.26086	XM_015276137.1:LEF1
GO:0043691	reverse cholesterol transport	biological_process	1	1325	14	41939	0.0706007	0.156243	2.26086	XM_015275626.1:SCARB1
GO:0043652	engulfment of apoptotic cell	biological_process	1	1325	14	41939	0.0706007	0.156243	2.26086	XM_424719.6:MEGF10
GO:0043551	regulation of phosphatidylinositol 3-kinase activity	biological_process	1	1325	14	41939	0.0706007	0.156243	2.26086	XM_004937313.3:PIK3R1
GO:0043405	regulation of MAP kinase activity	biological_process	1	1325	14	41939	0.0706007	0.156243	2.26086	XM_015276420.1:PPEF2
GO:0040016	embryonic cleavage	biological_process	1	1325	14	41939	0.0706007	0.156243	2.26086	XM_015276917.1:PIK3CB
GO:0035878	nail development	biological_process	1	1325	14	41939	0.0706007	0.156243	2.26086	XM_015295323.2:ITGB4
GO:0035493	SNARE complex assembly	biological_process	1	1325	14	41939	0.0706007	0.156243	2.26086	XM_015278289.2:VAMP7
GO:0034379	very-low-density lipoprotein particle assembly	biological_process	1	1325	14	41939	0.0706007	0.156243	2.26086	XM_004943237.3:SOAT1
GO:0032964	collagen biosynthetic process	biological_process	1	1325	14	41939	0.0706007	0.156243	2.26086	XM_025143018.1:P3H3
GO:0030449	regulation of complement activation	biological_process	1	1325	14	41939	0.0706007	0.156243	2.26086	XM_015291182.2:C8A
GO:0030091	protein repair	biological_process	1	1325	14	41939	0.0706007	0.156243	2.26086	XM_015285181.2:MSRA
GO:0016290	palmitoyl-CoA hydrolase activity	molecular_function	1	1325	14	41939	0.0706007	0.156243	2.26086	XM_025142195.1:HNF4A
GO:0016075	rRNA catabolic process	biological_process	1	1325	14	41939	0.0706007	0.156243	2.26086	XM_025147270.1:DROSHA
GO:0016010	dystrophin-associated glycoprotein complex	cellular_component	1	1325	14	41939	0.0706007	0.156243	2.26086	NM_001097540.1:DAG1
GO:0015882	L-ascorbic acid transport	biological_process	1	1325	14	41939	0.0706007	0.156243	2.26086	XM_004944768.3:SLC23A1
GO:0015816	glycine transport	biological_process	1	1325	14	41939	0.0706007	0.156243	2.26086	XM_418798.5:SLC6A20
GO:0015229	L-ascorbic acid transmembrane transporter activity	molecular_function	1	1325	14	41939	0.0706007	0.156243	2.26086	XM_004944768.3:SLC23A1
GO:0014909	smooth muscle cell migration	biological_process	1	1325	14	41939	0.0706007	0.156243	2.26086	XM_015289984.2:KALRN
GO:0010603	regulation of cytoplasmic mRNA processing body assembly	biological_process	1	1325	14	41939	0.0706007	0.156243	2.26086	XM_015275568.2:ATXN2
GO:0008520	L-ascorbate:sodium symporter activity	molecular_function	1	1325	14	41939	0.0706007	0.156243	2.26086	XM_004944768.3:SLC23A1
GO:0008206	bile acid metabolic process	biological_process	1	1325	14	41939	0.0706007	0.156243	2.26086	XM_015293653.2:FABP6
GO:0008113	peptide-methionine (S)-S-oxide reductase activity	molecular_function	1	1325	14	41939	0.0706007	0.156243	2.26086	XM_015285181.2:MSRA
GO:0007289	spermatid nucleus differentiation	biological_process	1	1325	14	41939	0.0706007	0.156243	2.26086	XM_015276981.2:AGFG1
GO:0007159	leukocyte cell-cell adhesion	biological_process	1	1325	14	41939	0.0706007	0.156243	2.26086	XM_003642060.4:TNIP1
GO:0006636	unsaturated fatty acid biosynthetic process	biological_process	1	1325	14	41939	0.0706007	0.156243	2.26086	NM_001160428.2:FADS2
GO:0006423	cysteinyl-tRNA aminoacylation	biological_process	1	1325	14	41939	0.0706007	0.156243	2.26086	XM_015286586.2:CARS
GO:0005588	collagen type V trimer	cellular_component	1	1325	14	41939	0.0706007	0.156243	2.26086	XM_015289202.2:COL5A2
GO:0005314	high-affinity glutamate transmembrane transporter activity	molecular_function	1	1325	14	41939	0.0706007	0.156243	2.26086	XM_004948655.3:SLC1A6
GO:0004817	cysteine-tRNA ligase activity	molecular_function	1	1325	14	41939	0.0706007	0.156243	2.26086	XM_015286586.2:CARS
GO:0004594	pantothenate kinase activity	molecular_function	1	1325	14	41939	0.0706007	0.156243	2.26086	XM_421664.6:PANK1
GO:0004126	cytidine deaminase activity	molecular_function	1	1325	14	41939	0.0706007	0.156243	2.26086	XM_025142139.1:LOC112530086
GO:0004029	aldehyde dehydrogenase (NAD) activity	molecular_function	1	1325	14	41939	0.0706007	0.156243	2.26086	XM_015287780.2:ALDH1L2
GO:0003835	beta-galactoside alpha-2,6-sialyltransferase activity	molecular_function	1	1325	14	41939	0.0706007	0.156243	2.26086	XM_015276829.2:ST6GAL1
GO:0003406	retinal pigment epithelium development	biological_process	1	1325	14	41939	0.0706007	0.156243	2.26086	NM_205326.1:RARB
GO:0003274	endocardial cushion fusion	biological_process	1	1325	14	41939	0.0706007	0.156243	2.26086	XM_025152083.1:ACVR1
GO:0001919	regulation of receptor recycling	biological_process	1	1325	14	41939	0.0706007	0.156243	2.26086	XM_001231438.5:TBC1D16
GO:0001222	transcription corepressor binding	molecular_function	1	1325	14	41939	0.0706007	0.156243	2.26086	XM_015289365.2:SUMO1
GO:0000780	condensed nuclear chromosome, centromeric region	cellular_component	1	1325	14	41939	0.0706007	0.156243	2.26086	NM_205051.1:CENPC
GO:0000293	ferric-chelate reductase activity	molecular_function	1	1325	14	41939	0.0706007	0.156243	2.26086	XM_421999.6:CYBRD1
GO:0000221	vacuolar proton-transporting V-type ATPase, V1 domain	cellular_component	1	1325	14	41939	0.0706007	0.156243	2.26086	XM_004935759.3:ATP6V1C2
GO:0030218	erythrocyte differentiation	biological_process	5	1325	92	41939	0.0713983	0.157929	1.72022	XM_015276123.2:CASP3;XM_015285767.2:ADD1;XM_015293785.2:RPS14;XM_025145637.1:PKNOX1;XM_025145644.1:PKNOX1
GO:1902017	regulation of cilium assembly	biological_process	3	1325	50	41939	0.0728139	0.160897	1.89912	XM_015284518.2:ATG5;XM_015287884.2:SYNE2;XM_025142892.1:VDAC3
GO:0005104	fibroblast growth factor receptor binding	molecular_function	3	1325	50	41939	0.0728139	0.160897	1.89912	XM_004941848.3:FLRT2;XM_015298982.2:FRS3;XM_025154815.1:FGF1
GO:1902036	regulation of hematopoietic stem cell differentiation	biological_process	2	1325	31	41939	0.0734937	0.161178	2.04207	XM_025142629.1:TP73;XM_025152195.1:PSMD14
GO:0098742	cell-cell adhesion via plasma-membrane adhesion molecules	biological_process	2	1325	31	41939	0.0734937	0.161178	2.04207	XM_015276456.2:ADGRL3;XM_025149811.1:ADGRL3
GO:0071565	nBAF complex	cellular_component	2	1325	31	41939	0.0734937	0.161178	2.04207	XM_015281041.2:SMARCD3;XM_025143087.1:ARID1A
GO:0071425	hematopoietic stem cell proliferation	biological_process	2	1325	31	41939	0.0734937	0.161178	2.04207	XM_004943504.3:MECOM;XM_025153591.1:MECOM
GO:0050872	white fat cell differentiation	biological_process	2	1325	31	41939	0.0734937	0.161178	2.04207	XM_025149723.1:CTBP1;XM_025153401.1:TBL1XR1
GO:0042445	hormone metabolic process	biological_process	2	1325	31	41939	0.0734937	0.161178	2.04207	XM_015284572.2:DDO;XM_015284573.2:DDO
GO:0031527	filopodium membrane	cellular_component	2	1325	31	41939	0.0734937	0.161178	2.04207	XM_015287884.2:SYNE2;XM_015299423.2:ITGA3
GO:0031253	cell projection membrane	cellular_component	2	1325	31	41939	0.0734937	0.161178	2.04207	XM_004944014.3:NDRG4;XM_025148178.1:ASAP1
GO:0022848	acetylcholine-gated cation-selective channel activity	molecular_function	2	1325	31	41939	0.0734937	0.161178	2.04207	XM_025153788.1:CHRNA5;XM_025153790.1:CHRNA5
GO:0017101	aminoacyl-tRNA synthetase multienzyme complex	cellular_component	2	1325	31	41939	0.0734937	0.161178	2.04207	XM_015276576.1:AIMP1;XM_025145290.1:MARS
GO:0014898	cardiac muscle hypertrophy in response to stress	biological_process	2	1325	31	41939	0.0734937	0.161178	2.04207	XM_025147599.1:EZH2;XM_418879.6:EZH2
GO:0008514	organic anion transmembrane transporter activity	molecular_function	2	1325	31	41939	0.0734937	0.161178	2.04207	XM_015294827.2:SLC22A15;XM_419620.6:SLC22A3
GO:0008190	eukaryotic initiation factor 4E binding	molecular_function	2	1325	31	41939	0.0734937	0.161178	2.04207	XM_015291541.2:EIF4G1;XM_025153664.1:EIF4G1
GO:0007035	vacuolar acidification	biological_process	2	1325	31	41939	0.0734937	0.161178	2.04207	XM_015280678.2:DMXL1;XM_015280679.2:DMXL1
GO:0000228	nuclear chromosome	cellular_component	2	1325	31	41939	0.0734937	0.161178	2.04207	XM_004945912.3:SETX;XM_415453.6:SETX
GO:0050840	extracellular matrix binding	molecular_function	4	1325	71	41939	0.0739068	0.162002	1.78322	XM_015284078.2:ADGRG6;XM_015288242.2:SPOCK2;XM_015292330.2:ADGRG1;XM_025148731.1:ADGRG6
GO:0006915	apoptotic process	biological_process	38	1325	968	41939	0.074331	0.162802	1.24254	NM_001008458.1:BRE;NM_001030871.3:CDK11A;NM_001031288.1:DHCR24;NM_001277666.2:LOC100858381;NM_001277671.1:C11H19orf12;NM_001302141.1:BLCAP;NM_204591.2:TRAIL-LIKE;NM_204864.3:MEF2A;NM_205422.1:EXFABP;XM_004939623.3:RNF144B;XM_004943504.3:MECOM;XM_004944209.3:PLEKHF1;XM_015276123.2:CASP3;XM_015276576.1:AIMP1;XM_015277001.2:RHBDD1;XM_015277863.2:EDAR;XM_015278673.2:SGMS1;XM_015278674.2:SGMS1;XM_0152…
GO:0005811	lipid droplet	cellular_component	7	1325	139	41939	0.0743461	0.162802	1.59399	NM_001031420.1:PLIN2;XM_004940809.3:ACSL4;XM_004942958.3:LMLN;XM_015280093.2:PLIN2;XM_015280094.2:PLIN2;XM_015288458.2:GBF1;XM_025152768.1:PLA2G4A
GO:0090575	RNA polymerase II transcription factor complex	cellular_component	5	1325	93	41939	0.0743888	0.162814	1.70172	NM_001030931.2:STAT3;XM_015279790.2:RXRA;XM_015297719.2:E2F2;XM_015297811.2:SFPQ;XM_015298943.2:NFYA
GO:0005525	GTP binding	molecular_function	28	1325	690	41939	0.0751627	0.164426	1.28443	NM_001044636.1:RASD1;NM_001256162.1:KRAS;NM_205471.1:PCK1;XM_001232273.5:RAB9B;XM_004935486.3:RAB4A;XM_004936788.3:RAB3B;XM_015275238.2:SEPT2L;XM_015278226.2:RHOGL;XM_015278387.2:RAB9B;XM_015283570.2:ATL2;XM_015285690.2:DNM1L;XM_015291222.2:RAB3B;XM_015297035.2:RSG1;XM_025141601.1:RHOT1;XM_025142549.1:ARHGEF5;XM_025144797.1:GNA14;XM_025147400.1:GIMAP7L2;XM_025147401.1:LOC112531694;XM_025147402.1:…
[truncated: 2,374 more rows]

## Sheet: KEGG
id	term	ListHits	ListTotal	PopHits	PopTotal	pval	padj	Enrichment_score	Gene
ko00909	Sesquiterpenoid and triterpenoid biosynthesis	2	559	2	15870	0	0	28.39	NM_001039294.1:FDFT1;NM_001194927.1:SQLE
ko03320	PPAR signaling pathway	24	559	226	15870	4.26706e-07	5.0778e-05	3.01487	NM_001007923.1:FABP2;NM_001012898.1:CPT1A;NM_001030731.1:CD36;NM_001031420.1:PLIN2;NM_001160428.2:FADS2;NM_205282.1:LPL;NM_205471.1:PCK1;XM_004940809.3:ACSL4;XM_015279790.2:RXRA;XM_015280093.2:PLIN2;XM_015280094.2:PLIN2;XM_015286795.2:CPT1A;XM_015288520.2:SORBS1;XM_015289940.2:PPARA;XM_015293653.2:FABP6;XM_015301204.2:CD36;XM_015301418.2:CD36;XM_015302211.2:GK;XM_025143667.1:PPARD;XM_025147445.1:…
ko00100	Steroid biosynthesis	9	559	39	15870	6.85949e-07	5.44186e-05	6.55153	NM_001031288.1:DHCR24;NM_001039294.1:FDFT1;NM_001194927.1:SQLE;XM_004943237.3:SOAT1;XM_015274577.2:LOC100857622;XM_015281391.2:CYP51A1;XM_015293773.2:FAXDC2;XM_015293776.2:FAXDC2;XM_025154848.1:FAXDC2
ko04978	Mineral absorption	12	559	74	15870	1.62974e-06	9.69694e-05	4.60378	NM_001199444.2:SLC26A3;NM_001252254.1:SLC26A6;NM_001305659.1:SLC31A1;XM_004935075.3:SLC9A3;XM_015293073.1:SLC26A6;XM_015293074.2:SLC26A6;XM_015293075.2:SLC26A6;XM_015294642.2:HMOX2;XM_025147271.1:SLC26A3;XM_025147274.1:SLC26A3;XM_025150285.1:HEPH;XM_421999.6:CYBRD1
ko00660	C5-Branched dibasic acid metabolism	2	559	3	15870	4.34763e-05	0.00206947	18.9267	XM_015275372.2:ACOD1;XM_015278661.2:IRG1L
ko04152	AMPK signaling pathway	28	559	379	15870	7.90769e-05	0.00313672	2.09741	NM_001012898.1:CPT1A;NM_001030731.1:CD36;NM_001199538.1:PIK3CG;NM_205471.1:PCK1;XM_003641254.4:PPP2R2C;XM_004937313.3:PIK3R1;XM_004937991.3:GYS2;XM_004944393.3:PFKFB4L;XM_015273812.2:PRKAG1;XM_015275600.1:CAMKK2;XM_015275629.2:CAB39L;XM_015276917.1:PIK3CB;XM_015285697.2:PPARGC1A;XM_015286795.2:CPT1A;XM_015288089.2:SIRT1;XM_015290911.2:PFKFB3;XM_015291096.2:PFKFB3;XM_015291547.2:GYS2;XM_015301204.…
ko04920	Adipocytokine signaling pathway	19	559	222	15870	0.000118161	0.00401747	2.42977	NM_001012898.1:CPT1A;NM_001030731.1:CD36;NM_001030931.2:STAT3;NM_204600.1:SOCS3;NM_205471.1:PCK1;XM_004940809.3:ACSL4;XM_015273812.2:PRKAG1;XM_015275600.1:CAMKK2;XM_015279790.2:RXRA;XM_015285416.2:NFKB1;XM_015285697.2:PPARGC1A;XM_015286795.2:CPT1A;XM_015289940.2:PPARA;XM_015301204.2:CD36;XM_015301418.2:CD36;XM_025147445.1:CD36;XM_025147449.1:CD36;XM_025150258.1:PPARA;XM_025150696.1:CPT1A
ko04970	Salivary secretion	20	559	245	15870	0.000162538	0.00483551	2.31755	NM_001168002.3:ATP2B1;XM_001231780.5:AQP5;XM_004941096.3:PRKG2;XM_015277054.2:VAMP2;XM_015285019.2:PRKACA;XM_015288171.2:KCNMA1;XM_015288184.2:KCNMA1;XM_015288189.2:KCNMA1;XM_015294875.2:NOS1;XM_015300579.2:LOC426820;XM_015300581.2:LOC426820;XM_025148599.1:PLCB4;XM_025149790.1:PRKG2;XM_025149959.1:GUCY1A3;XM_025151436.1:KCNMA1;XM_025151443.1:KCNMA1;XM_025151917.1:LOC112532700;XM_025151973.1:LOC10…
ko00983	Drug metabolism - other enzymes	9	559	72	15870	0.00020382	0.0053899	3.54875	XM_004944243.3:LOC415787;XM_015292459.2:LOC415787;XM_025147725.1:UPP1;XM_025147726.1:UPP1;XM_025147727.1:UPP1;XM_025152951.1:DPYD;XM_025154182.1:PNAT3;XM_025154376.1:LOC415787;XM_419026.5:UPP1
ko04640	Hematopoietic cell lineage	12	559	133	15870	0.000838941	0.0199668	2.5615	NM_001030731.1:CD36;NM_001030898.2:CSF3R;XM_015277561.2:ITGA2;XM_015277810.2:IL1R2;XM_015299423.2:ITGA3;XM_015301204.2:CD36;XM_015301418.2:CD36;XM_025141590.1:CD7;XM_025143427.1:IL6R;XM_025147445.1:CD36;XM_025147449.1:CD36;XM_025150577.1:CD44
ko00363	Bisphenol degradation	1	559	2	15870	0.00123857	0.0267981	14.195	NM_001201468.1:PON2
ko01230	Biosynthesis of amino acids	11	559	129	15870	0.00200723	0.0398101	2.42085	NM_001206496.2:ALDOC;XM_004949334.3:MAT2A;XM_015295564.2:LOC101747660;XM_015295736.1:ASL2;XM_015300287.2:CS;XM_025142487.1:ENO1;XM_025147324.1:PFKP;XM_025151653.1:SRRL;XM_025153808.1:PKM;XM_422542.6:CTH;XM_426286.6:AADAT
ko04975	Fat digestion and absorption	8	559	87	15870	0.00349636	0.0508025	2.61057	NM_001007923.1:FABP2;NM_001030731.1:CD36;XM_015275626.1:SCARB1;XM_015283835.2:ABCG8;XM_015301204.2:CD36;XM_015301418.2:CD36;XM_025147445.1:CD36;XM_025147449.1:CD36
ko00523	Polyketide sugar unit biosynthesis	1	559	3	15870	0.00362875	0.0508025	9.46333	XM_015274715.2:TGDS
ko00525	Acarbose and validamycin biosynthesis	1	559	3	15870	0.00362875	0.0508025	9.46333	XM_015274715.2:TGDS
ko00901	Indole alkaloid biosynthesis	1	559	3	15870	0.00362875	0.0508025	9.46333	XM_419032.6:DDC
ko01055	Biosynthesis of vancomycin group antibiotics	1	559	3	15870	0.00362875	0.0508025	9.46333	XM_015274715.2:TGDS
ko00670	One carbon pool by folate	5	559	44	15870	0.0042056	0.0556074	3.22613	NM_001328491.1:MTHFR;XM_015287780.2:ALDH1L2;XM_015292818.1:AMT;XM_025142534.1:MTHFR;XM_025148930.1:MTHFD1L
ko00900	Terpenoid backbone biosynthesis	4	559	33	15870	0.00558591	0.0699709	3.44121	XM_015277253.2:HMGCS1;XM_015277255.2:HMGCS1;XM_015298647.2:FDPS;XM_418561.6:IDI1
ko01200	Carbon metabolism	14	559	210	15870	0.00756903	0.0900715	1.89267	NM_001206496.2:ALDOC;NM_001328491.1:MTHFR;NM_204303.1:ME1;NM_204322.1:GLDC;XM_015280062.1:GLDC;XM_015286123.2:TKFC;XM_015292818.1:AMT;XM_015300287.2:CS;XM_025142487.1:ENO1;XM_025142534.1:MTHFR;XM_025147324.1:PFKP;XM_025149734.1:SUCLG1;XM_025151653.1:SRRL;XM_025153808.1:PKM
ko00300	Lysine biosynthesis	1	559	5	15870	0.0115388	0.130773	5.678	XM_426286.6:AADAT
ko04626	Plant-pathogen interaction	2	559	15	15870	0.0144162	0.155272	3.78533	XM_015283624.2:HSP90AB1;XM_015302211.2:GK
ko00010	Glycolysis / Gluconeogenesis	8	559	110	15870	0.015626	0.155272	2.06473	NM_001206496.2:ALDOC;NM_001305183.1:ADH1C;NM_205471.1:PCK1;XM_015286580.2:LDHA;XM_025142487.1:ENO1;XM_025147324.1:PFKP;XM_025149776.1:ADH1C;XM_025153808.1:PKM
ko00260	Glycine, serine and threonine metabolism	6	559	75	15870	0.0163101	0.155272	2.2712	NM_204322.1:GLDC;XM_015280062.1:GLDC;XM_015292818.1:AMT;XM_015295564.2:LOC101747660;XM_025151653.1:SRRL;XM_422542.6:CTH
ko00830	Retinol metabolism	6	559	75	15870	0.0163101	0.155272	2.2712	NM_001001751.2:CYP3A5;NM_001277910.2:DHRS3;NM_001305183.1:ADH1C;XM_025142531.1:DHRS3;XM_025142532.1:DHRS3;XM_025149776.1:ADH1C
ko00220	Arginine biosynthesis	3	559	30	15870	0.0201875	0.184793	2.839	NM_204961.1:NOS2;XM_015294875.2:NOS1;XM_015295736.1:ASL2
ko00633	Nitrotoluene degradation	1	559	7	15870	0.0231221	0.203817	4.05571	XM_025154182.1:PNAT3
ko04392	Hippo signaling pathway -multiple species	6	559	85	15870	0.0301523	0.238845	2.004	NM_001001340.2:TEAD4;XM_015276397.2:RASSF6;XM_015280856.2:PAK1;XM_015298759.2:TEAD3;XM_025150622.1:TEAD1;XM_025154832.1:WWC1
ko04977	Vitamin digestion and absorption	3	559	34	15870	0.0306167	0.238845	2.505	XM_001235155.5:CUBN;XM_015275626.1:SCARB1;XM_015289175.2:SLC19A1
ko04711	Circadian rhythm - fly	4	559	50	15870	0.0306884	0.238845	2.2712	NM_001289779.2:PER3;XM_015276804.2:PER2;XM_015285394.2:CLOCK;XM_015286330.2:ARNTL
ko00051	Fructose and mannose metabolism	6	559	86	15870	0.0318688	0.238845	1.9807	NM_001206496.2:ALDOC;XM_004944393.3:PFKFB4L;XM_015286123.2:TKFC;XM_015290911.2:PFKFB3;XM_015291096.2:PFKFB3;XM_025147324.1:PFKP
ko00680	Methane metabolism	4	559	51	15870	0.0330753	0.238845	2.22667	NM_001206496.2:ALDOC;XM_015286123.2:TKFC;XM_025142487.1:ENO1;XM_025147324.1:PFKP
ko03018	RNA degradation	10	559	166	15870	0.0331172	0.238845	1.71024	NM_001006454.1:CNOT7;XM_015279111.2:CNOT1;XM_015279112.2:CNOT1;XM_015279114.2:CNOT1;XM_015282281.2:PAPD7;XM_015282285.2:PAPD7;XM_015284805.2:CNOT4;XM_015284812.2:CNOT4;XM_025142487.1:ENO1;XM_025147324.1:PFKP
ko00250	Alanine, aspartate and glutamate metabolism	5	559	69	15870	0.0343576	0.240504	2.05725	NM_001030977.1:ASNS;XM_004946672.3:ASPA;XM_015284572.2:DDO;XM_015284573.2:DDO;XM_015295736.1:ASL2
ko00340	Histidine metabolism	4	559	52	15870	0.0355747	0.241908	2.18384	XM_004946672.3:ASPA;XM_015281152.2:AOC1;XM_015281153.2:AOC1;XM_419032.6:DDC
ko00630	Glyoxylate and dicarboxylate metabolism	4	559	53	15870	0.0381876	0.250563	2.14264	NM_204322.1:GLDC;XM_015280062.1:GLDC;XM_015292818.1:AMT;XM_015300287.2:CS
ko00440	Phosphonate and phosphinate metabolism	2	559	22	15870	0.0407047	0.250563	2.58091	NM_001006392.2:CEPT1;XM_015285482.2:CHPT1
ko00980	Metabolism of xenobiotics by cytochrome P450	5	559	72	15870	0.0410586	0.250563	1.97153	NM_001135550.1:MGST1;NM_001305183.1:ADH1C;NM_205365.1:GSTT1;XM_015284824.2:GSTA2;XM_025149776.1:ADH1C
ko00982	Drug metabolism - cytochrome P450	5	559	72	15870	0.0410586	0.250563	1.97153	NM_001135550.1:MGST1;NM_001305183.1:ADH1C;NM_205365.1:GSTT1;XM_015284824.2:GSTA2;XM_025149776.1:ADH1C
ko00710	Carbon fixation in photosynthetic organisms	2	559	23	15870	0.0456234	0.268484	2.46869	NM_001206496.2:ALDOC;NM_204303.1:ME1
ko04668	TNF signaling pathway	14	559	268	15870	0.0526758	0.268484	1.48306	NM_001167718.1:PTGS2;NM_001199538.1:PIK3CG;NM_001202462.2:CFLAR;NM_001278089.1:MMP10;NM_204600.1:SOCS3;NM_204667.1:MMP9;NM_205253.2:CEBPB;XM_004937313.3:PIK3R1;XM_015276123.2:CASP3;XM_015276917.1:PIK3CB;XM_015285416.2:NFKB1;XM_015285690.2:DNM1L;XM_015302248.1:TAB3;XM_418581.6:MAP3K8
ko00071	Fatty acid degradation	6	559	96	15870	0.0526834	0.268484	1.77437	NM_001012898.1:CPT1A;NM_001305183.1:ADH1C;XM_004940809.3:ACSL4;XM_015286795.2:CPT1A;XM_025149776.1:ADH1C;XM_025150696.1:CPT1A
ko00450	Selenocompound metabolism	4	559	58	15870	0.052978	0.268484	1.95793	XM_004936632.3:KYAT3;XM_015291344.2:SCLY;XM_025145290.1:MARS;XM_422542.6:CTH
ko00533	Glycosaminoglycan biosynthesis - keratan sulfate	4	559	58	15870	0.052978	0.268484	1.95793	NM_205202.1:B4GALT1;XM_015278059.2:B3GNT2;XM_015290988.2:ST3GAL3;XM_422738.6:B3GNT7
ko04922	Glucagon signaling pathway	16	559	315	15870	0.0543309	0.268484	1.44203	NM_001012898.1:CPT1A;NM_205471.1:PCK1;XM_004937991.3:GYS2;XM_015273812.2:PRKAG1;XM_015285697.2:PPARGC1A;XM_015286580.2:LDHA;XM_015286795.2:CPT1A;XM_015288089.2:SIRT1;XM_015288320.2:CAMK2G;XM_015289940.2:PPARA;XM_015291547.2:GYS2;XM_025142064.1:GYS2;XM_025148599.1:PLCB4;XM_025150258.1:PPARA;XM_025150696.1:CPT1A;XM_025153808.1:PKM
ko00232	Caffeine metabolism	1	559	11	15870	0.0551879	0.268484	2.58091	XM_025154182.1:PNAT3
ko00730	Thiamine metabolism	1	559	11	15870	0.0551879	0.268484	2.58091	XM_015275899.2:TPK1
ko00965	Betalain biosynthesis	1	559	11	15870	0.0551879	0.268484	2.58091	XM_419032.6:DDC
ko00511	Other glycan degradation	3	559	41	15870	0.0552762	0.268484	2.07732	XM_015281008.2:NEU3;XM_015294465.2:HEXDCL;XM_025155235.1:HEXDCL
ko04512	ECM-receptor interaction	12	559	227	15870	0.0588104	0.272174	1.50079	NM_001030731.1:CD36;NM_001097540.1:DAG1;XM_015277561.2:ITGA2;XM_015278606.2:COL4A5;XM_015295323.2:ITGB4;XM_015299423.2:ITGA3;XM_015301204.2:CD36;XM_015301418.2:CD36;XM_025147445.1:CD36;XM_025147449.1:CD36;XM_025150577.1:CD44;XM_025155802.1:TNX
ko04974	Protein digestion and absorption	11	559	205	15870	0.0593006	0.272174	1.52336	NM_001277721.1:MEP1A;NM_001305202.1:COL17A1;XM_004935075.3:SLC9A3;XM_015278606.2:COL4A5;XM_015279699.2:COL27A1;XM_015286680.2:KCNQ1;XM_015289202.2:COL5A2;XM_015290844.2:COL24A1;XM_419181.5:MEP1B;XM_419902.5:COL21A1;XM_420139.6:XPNPEP2
ko00770	Pantothenate and CoA biosynthesis	3	559	42	15870	0.0594667	0.272174	2.02786	NM_001039288.2:VNN1;XM_025152951.1:DPYD;XM_421664.6:PANK1
ko01210	2-Oxocarboxylic acid metabolism	2	559	26	15870	0.062032	0.278559	2.18384	XM_015300287.2:CS;XM_426286.6:AADAT
ko00290	Valine, leucine and isoleucine biosynthesis	1	559	12	15870	0.0647177	0.285237	2.36583	XM_025151653.1:SRRL
ko02010	ABC transporters	8	559	143	15870	0.0661145	0.286096	1.58825	NM_204894.1:ABCB1;XM_015283835.2:ABCG8;XM_015289673.2:ABCB11;XM_015291558.2:ABCC9;XM_025147036.1:ABCB1;XM_025147734.1:ABCA13;XM_025152623.1:ABCB11;XM_025153502.1:ABCC5
ko00330	Arginine and proline metabolism	6	559	105	15870	0.0773674	0.327866	1.62228	NM_001198738.1:P4HA1;NM_204961.1:NOS2;XM_015281152.2:AOC1;XM_015281153.2:AOC1;XM_015294875.2:NOS1;XM_025151565.1:P4HA1
ko00072	Synthesis and degradation of ketone bodies	2	559	29	15870	0.0807784	0.327866	1.95793	XM_015277253.2:HMGCS1;XM_015277255.2:HMGCS1
ko04964	Proximal tubule bicarbonate reclamation	2	559	29	15870	0.0807784	0.327866	1.95793	NM_205471.1:PCK1;XM_004935075.3:SLC9A3
ko04630	Jak-STAT signaling pathway	16	559	333	15870	0.0812778	0.327866	1.36408	NM_001030898.2:CSF3R;NM_001030931.2:STAT3;NM_001199538.1:PIK3CG;NM_001199614.1:IL22;NM_001257283.2:MCL1;NM_204540.1:SOCS2;NM_204600.1:SOCS3;XM_001233761.5:IL22RA2;XM_004937313.3:PIK3R1;XM_015276917.1:PIK3CB;XM_015277280.2:PIAS2;XM_015299276.2:IFNAR1;XM_025143427.1:IL6R;XM_025145740.1:TYK2;XM_025145741.1:TYK2;XM_025147965.1:IL22
ko00380	Tryptophan metabolism	6	559	108	15870	0.086874	0.340938	1.57722	XM_004936632.3:KYAT3;XM_015281152.2:AOC1;XM_015281153.2:AOC1;XM_419032.6:DDC;XM_419453.6:HAAO;XM_426286.6:AADAT
ko04066	HIF-1 signaling pathway	14	559	289	15870	0.0873833	0.340938	1.37529	NM_001030931.2:STAT3;NM_001199538.1:PIK3CG;NM_204961.1:NOS2;XM_004937313.3:PIK3R1;XM_015276917.1:PIK3CB;XM_015278273.2:NOX1;XM_015281338.2:CUL2;XM_015285416.2:NFKB1;XM_015288320.2:CAMK2G;XM_015290911.2:PFKFB3;XM_015291096.2:PFKFB3;XM_025142487.1:ENO1;XM_025143427.1:IL6R;XM_025148191.1:LOC776273
ko04972	Pancreatic secretion	13	559	267	15870	0.0904439	0.347188	1.38228	NM_001081501.1:CCKAR;NM_001168002.3:ATP2B1;NM_001199444.2:SLC26A3;XM_015286680.2:KCNQ1;XM_015288171.2:KCNMA1;XM_015288184.2:KCNMA1;XM_015288189.2:KCNMA1;XM_025147271.1:SLC26A3;XM_025147274.1:SLC26A3;XM_025148599.1:PLCB4;XM_025149044.1:RYR2;XM_025151436.1:KCNMA1;XM_025151443.1:KCNMA1
ko04976	Bile secretion	8	559	154	15870	0.0945177	0.357067	1.4748	NM_204894.1:ABCB1;XM_004935075.3:SLC9A3;XM_015275626.1:SCARB1;XM_015279790.2:RXRA;XM_015283835.2:ABCG8;XM_015289673.2:ABCB11;XM_025147036.1:ABCB1;XM_025152623.1:ABCB11
ko00627	Aminobenzoate degradation	1	559	15	15870	0.0961287	0.357479	1.89267	NM_001201468.1:PON2
ko04214	Apoptosis - fly	9	559	183	15870	0.112908	0.412967	1.39623	NM_001256162.1:KRAS;XM_015275463.2:ELF1;XM_015283765.2:BIRC6;XM_015285690.2:DNM1L;XM_015292031.2:LMINA;XM_025141601.1:RHOT1;XM_025150319.1:ELF1;XM_025150324.1:ELF1;XM_025154590.1:ATM
ko04923	Regulation of lipolysis in adipocytes	7	559	138	15870	0.11452	0.412967	1.44007	NM_001167718.1:PTGS2;NM_001199538.1:PIK3CG;XM_004937313.3:PIK3R1;XM_004941096.3:PRKG2;XM_015276917.1:PIK3CB;XM_015285019.2:PRKACA;XM_025149790.1:PRKG2
ko00603	Glycosphingolipid biosynthesis - globo series	2	559	34	15870	0.116627	0.414288	1.67	XM_015301230.2:B3GALT5;XM_025153494.1:B3GALNT1
ko04730	Long-term depression	9	559	186	15870	0.121952	0.426831	1.37371	NM_001256162.1:KRAS;XM_004941096.3:PRKG2;XM_015276600.2:GRID2;XM_015285019.2:PRKACA;XM_015294875.2:NOS1;XM_025148599.1:PLCB4;XM_025149790.1:PRKG2;XM_025149959.1:GUCY1A3;XM_025152768.1:PLA2G4A
ko04960	Aldosterone-regulated sodium reabsorption	5	559	99	15870	0.136455	0.467826	1.43384	NM_001199538.1:PIK3CG;NM_001256162.1:KRAS;XM_004937313.3:PIK3R1;XM_015276101.2:NR3C2;XM_015276917.1:PIK3CB
ko00500	Starch and sucrose metabolism	5	559	100	15870	0.141147	0.467826	1.4195	XM_004937991.3:GYS2;XM_015291547.2:GYS2;XM_025142064.1:GYS2;XM_025150713.1:GANC;XM_417105.6:KL
ko04666	Fc gamma R-mediated phagocytosis	13	559	289	15870	0.143063	0.467826	1.27706	NM_001006133.1:PRKCD;NM_001079495.2:ARPC1A;NM_001199538.1:PIK3CG;XM_004937313.3:PIK3R1;XM_004938782.3:WASF3;XM_015276917.1:PIK3CB;XM_015280856.2:PAK1;XM_015292767.2:PRKCD;XM_025148178.1:ASAP1;XM_025148191.1:LOC776273;XM_025152736.1:PTPRC;XM_025154456.1:PRKCD;XM_025156028.1:GSN
ko04621	NOD-like receptor signaling pathway	6	559	123	15870	0.143668	0.467826	1.38488	NM_205498.1:IL8L2;XM_015283624.2:HSP90AB1;XM_015285416.2:NFKB1;XM_015297946.2:IL18;XM_015302248.1:TAB3;XM_025143170.1:IL18
ko04060	Cytokine-cytokine receptor interaction	18	559	416	15870	0.149991	0.467826	1.22841	NM_001030898.2:CSF3R;NM_001045840.1:CCR9;NM_001199614.1:IL22;NM_001293309.1:CCL17;NM_204568.2:VEGFD;NM_205498.1:IL8L2;XM_001233761.5:IL22RA2;XM_003642981.4:LOC100857191;XM_015277810.2:IL1R2;XM_015277863.2:EDAR;XM_015278143.2:PDGFD;XM_015297946.2:IL18;XM_015299276.2:IFNAR1;XM_025143170.1:IL18;XM_025143427.1:IL6R;XM_025147965.1:IL22;XM_025152083.1:ACVR1;XM_417434.6:TNFRSF6B
ko00620	Pyruvate metabolism	4	559	80	15870	0.151269	0.467826	1.4195	NM_204303.1:ME1;NM_205471.1:PCK1;XM_015286580.2:LDHA;XM_025153808.1:PKM
ko00563	Glycosylphosphatidylinositol(GPI)-anchor biosynthesis	3	559	59	15870	0.153777	0.467826	1.44356	XM_015294731.2:PIGQ;XM_015294732.2:PIGQ;XM_015294733.2:PIGQ
ko04022	cGMP-PKG signaling pathway	26	559	622	15870	0.154079	0.467826	1.18672	NM_001168002.3:ATP2B1;NM_001199538.1:PIK3CG;NM_204741.1:VDAC2;NM_204864.3:MEF2A;XM_004937313.3:PIK3R1;XM_004941096.3:PRKG2;XM_004944194.3:MYLK3;XM_015275937.2:NFATC1;XM_015276917.1:PIK3CB;XM_015278146.2:EDNRB2;XM_015278150.2:EDNRB2;XM_015285019.2:PRKACA;XM_015286451.2:MRVI1;XM_015286578.2:CACNA1C;XM_015286643.2:CACNA1C;XM_015288171.2:KCNMA1;XM_015288184.2:KCNMA1;XM_015288189.2:KCNMA1;XM_015292078…
ko00950	Isoquinoline alkaloid biosynthesis	1	559	20	15870	0.155373	0.467826	1.4195	XM_419032.6:DDC
ko00512	Mucin type O-Glycan biosynthesis	4	559	81	15870	0.156889	0.467826	1.40197	NM_001277789.1:C1GALT1C1;XM_004939390.3:GALNT15;XM_015278296.2:C1GALT1C1;XM_015282327.1:GALNT1
ko04145	Phagosome	13	559	294	15870	0.15697	0.467826	1.25534	NM_001030731.1:CD36;XM_004935759.3:ATP6V1C2;XM_004942680.3:PIKFYVE;XM_015275626.1:SCARB1;XM_015277561.2:ITGA2;XM_015278273.2:NOX1;XM_015289536.2:PIKFYVE;XM_015294875.2:NOS1;XM_015301204.2:CD36;XM_015301418.2:CD36;XM_025147445.1:CD36;XM_025147449.1:CD36;XM_421967.5:PIKFYVE
ko00531	Glycosaminoglycan degradation	2	559	39	15870	0.157253	0.467826	1.4559	NM_204167.1:HPSE;XM_025149456.1:HPSE
ko04710	Circadian rhythm	7	559	150	15870	0.160053	0.47028	1.32487	NM_001030542.2:NPAS2;NM_001289779.2:PER3;XM_015273812.2:PRKAG1;XM_015276804.2:PER2;XM_015277680.2:NPAS2;XM_015285394.2:CLOCK;XM_015286330.2:ARNTL
ko00600	Sphingolipid metabolism	5	559	105	15870	0.165686	0.480895	1.3519	XM_015278673.2:SGMS1;XM_015278674.2:SGMS1;XM_015281008.2:NEU3;XM_015282177.2:KDSR;XM_015295596.2:ENPP7
ko00920	Sulfur metabolism	1	559	21	15870	0.167931	0.481537	1.3519	XM_015283646.2:BPNT1
ko00360	Phenylalanine metabolism	1	559	23	15870	0.193514	0.5396	1.23435	XM_419032.6:DDC
ko00350	Tyrosine metabolism	3	559	65	15870	0.195586	0.5396	1.31031	NM_001305183.1:ADH1C;XM_025149776.1:ADH1C;XM_419032.6:DDC
ko04211	Longevity regulating pathway	13	559	309	15870	0.202687	0.5396	1.1944	NM_001199538.1:PIK3CG;NM_001256162.1:KRAS;XM_004937313.3:PIK3R1;XM_004940327.3:SESN1;XM_015273812.2:PRKAG1;XM_015275600.1:CAMKK2;XM_015276917.1:PIK3CB;XM_015284518.2:ATG5;XM_015285416.2:NFKB1;XM_015285697.2:PPARGC1A;XM_015287226.2:ATG13;XM_015288089.2:SIRT1;XM_417105.6:KL
ko04213	Longevity regulating pathway - multiple species	7	559	160	15870	0.203499	0.5396	1.24206	NM_001199538.1:PIK3CG;NM_001256162.1:KRAS;XM_004937313.3:PIK3R1;XM_015273812.2:PRKAG1;XM_015276917.1:PIK3CB;XM_015284518.2:ATG5;XM_015288089.2:SIRT1
ko04370	VEGF signaling pathway	8	559	185	15870	0.206094	0.5396	1.22767	NM_001167718.1:PTGS2;NM_001199538.1:PIK3CG;NM_001256162.1:KRAS;XM_004937313.3:PIK3R1;XM_015276917.1:PIK3CB;XM_025148191.1:LOC776273;XM_025152768.1:PLA2G4A;XM_025154457.1:MAPKAPK3
ko00521	Streptomycin biosynthesis	1	559	24	15870	0.206486	0.5396	1.18292	XM_015274715.2:TGDS
ko00601	Glycosphingolipid biosynthesis - lacto and neolacto series	4	559	90	15870	0.210974	0.5396	1.26178	NM_205202.1:B4GALT1;XM_015278059.2:B3GNT2;XM_015290988.2:ST3GAL3;XM_015301230.2:B3GALT5
ko04062	Chemokine signaling pathway	17	559	415	15870	0.213576	0.5396	1.16296	NM_001006133.1:PRKCD;NM_001030931.2:STAT3;NM_001045840.1:CCR9;NM_001199538.1:PIK3CG;NM_001256162.1:KRAS;NM_001293309.1:CCL17;NM_205498.1:IL8L2;XM_003642981.4:LOC100857191;XM_004937313.3:PIK3R1;XM_015276917.1:PIK3CB;XM_015280856.2:PAK1;XM_015285416.2:NFKB1;XM_015292767.2:PRKCD;XM_025147165.1:PARD3;XM_025148599.1:PLCB4;XM_025154456.1:PRKCD;XM_421789.5:GRK5
ko01212	Fatty acid metabolism	5	559	114	15870	0.213902	0.5396	1.24517	NM_001012898.1:CPT1A;NM_001160428.2:FADS2;XM_004940809.3:ACSL4;XM_015286795.2:CPT1A;XM_025150696.1:CPT1A
ko00052	Galactose metabolism	3	559	68	15870	0.217675	0.5396	1.2525	NM_205202.1:B4GALT1;XM_025147324.1:PFKP;XM_025150713.1:GANC
ko03440	Homologous recombination	3	559	68	15870	0.217675	0.5396	1.2525	XM_003642358.3:EME1;XM_015282911.2:RAD54B;XM_015295521.1:EME1
ko04064	NF-kappa B signaling pathway	10	559	238	15870	0.219352	0.5396	1.19286	NM_001167718.1:PTGS2;NM_001202462.2:CFLAR;NM_205498.1:IL8L2;XM_003642981.4:LOC100857191;XM_015285416.2:NFKB1;XM_015294114.2:UBE2I;XM_015294162.2:CARD11;XM_015302248.1:TAB3;XM_025148191.1:LOC776273;XM_025154590.1:ATM
ko00030	Pentose phosphate pathway	2	559	46	15870	0.219921	0.5396	1.23435	NM_001206496.2:ALDOC;XM_025147324.1:PFKP
ko00720	Carbon fixation pathways in prokaryotes	2	559	46	15870	0.219921	0.5396	1.23435	NM_001328491.1:MTHFR;XM_025142534.1:MTHFR
ko00020	Citrate cycle (TCA cycle)	3	559	69	15870	0.225184	0.546877	1.23435	NM_205471.1:PCK1;XM_015300287.2:CS;XM_025149734.1:SUCLG1
ko00040	Pentose and glucuronate interconversions	2	559	47	15870	0.229267	0.548482	1.20808	XM_015281246.2:XYLB;XM_417105.6:KL
ko02024	Quorum sensing	1	559	26	15870	0.232672	0.548482	1.09192	XM_004940809.3:ACSL4
ko04130	SNARE interactions in vesicular transport	3	559	70	15870	0.232759	0.548482	1.21671	XM_015277054.2:VAMP2;XM_015278289.2:VAMP7;XM_015282381.2:STX17
ko04924	Renin secretion	13	559	321	15870	0.243136	0.561126	1.14975	XM_004941096.3:PRKG2;XM_015285019.2:PRKACA;XM_015286578.2:CACNA1C;XM_015286643.2:CACNA1C;XM_015288171.2:KCNMA1;XM_015288184.2:KCNMA1;XM_015288189.2:KCNMA1;XM_015292996.2:CACNA1D;XM_025148599.1:PLCB4;XM_025149790.1:PRKG2;XM_025149959.1:GUCY1A3;XM_025151436.1:KCNMA1;XM_025151443.1:KCNMA1
ko00430	Taurine and hypotaurine metabolism	1	559	27	15870	0.245843	0.561126	1.05148	XM_025145490.1:CSAD
ko00910	Nitrogen metabolism	1	559	27	15870	0.245843	0.561126	1.05148	XM_003640811.4:CA13
ko00270	Cysteine and methionine metabolism	3	559	72	15870	0.248088	0.561126	1.18292	XM_004949334.3:MAT2A;XM_015286580.2:LDHA;XM_422542.6:CTH
ko04623	Cytosolic DNA-sensing pathway	4	559	96	15870	0.249913	0.561126	1.18292	XM_015285416.2:NFKB1;XM_015293527.2:TMEM173;XM_015297946.2:IL18;XM_025143170.1:IL18
ko04915	Estrogen signaling pathway	10	559	249	15870	0.263448	0.585986	1.14016	NM_001006133.1:PRKCD;NM_001199538.1:PIK3CG;NM_001256162.1:KRAS;NM_204667.1:MMP9;XM_004937313.3:PIK3R1;XM_015276917.1:PIK3CB;XM_015283624.2:HSP90AB1;XM_015292767.2:PRKCD;XM_025148599.1:PLCB4;XM_025154456.1:PRKCD
ko00860	Porphyrin and chlorophyll metabolism	2	559	52	15870	0.276922	0.610254	1.09192	XM_015294642.2:HMOX2;XM_025150285.1:HEPH
ko03015	mRNA surveillance pathway	8	559	202	15870	0.283116	0.61818	1.12436	XM_003641254.4:PPP2R2C;XM_015296175.2:MSI2;XM_015296182.2:MSI2;XM_015296185.2:MSI2;XM_025144280.1:DAZAP1;XM_025149945.1:EPFIP1L;XM_025151082.1:PPP2R3C;XM_416866.6:PPP2R3B
ko00562	Inositol phosphate metabolism	12	559	308	15870	0.291351	0.62027	1.1061	NM_001199538.1:PIK3CG;XM_004942680.3:PIKFYVE;XM_015276917.1:PIK3CB;XM_015289009.2:INPP5A;XM_015289536.2:PIKFYVE;XM_015293104.2:MTMR14;XM_015297082.2:PLCH2;XM_025148191.1:LOC776273;XM_025148599.1:PLCB4;XM_025149695.1:PI4K2B;XM_420138.6:OCRL;XM_421967.5:PIKFYVE
ko04270	Vascular smooth muscle contraction	18	559	467	15870	0.291369	0.62027	1.09426	NM_001006133.1:PRKCD;XM_004944194.3:MYLK3;XM_015286451.2:MRVI1;XM_015286578.2:CACNA1C;XM_015286643.2:CACNA1C;XM_015288171.2:KCNMA1;XM_015288184.2:KCNMA1;XM_015288189.2:KCNMA1;XM_015292767.2:PRKCD;XM_015292996.2:CACNA1D;XM_015298448.2:ARHGEF11;XM_015298451.2:ARHGEF11;XM_025148599.1:PLCB4;XM_025149959.1:GUCY1A3;XM_025151436.1:KCNMA1;XM_025151443.1:KCNMA1;XM_025152768.1:PLA2G4A;XM_025154456.1:PRKCD
ko04810	Regulation of actin cytoskeleton	25	559	655	15870	0.291892	0.62027	1.08359	NM_001079495.2:ARPC1A;NM_001199538.1:PIK3CG;NM_001256162.1:KRAS;XM_001233410.5:APC;XM_004937313.3:PIK3R1;XM_004942680.3:PIKFYVE;XM_004944194.3:MYLK3;XM_004949286.3:APC;XM_015275531.2:SSH1;XM_015276917.1:PIK3CB;XM_015277561.2:ITGA2;XM_015278143.2:PDGFD;XM_015278159.2:DIAPH2;XM_015280445.1:APC;XM_015280856.2:PAK1;XM_015283601.2:ENAH;XM_015288201.2:VCL;XM_015289536.2:PIKFYVE;XM_015293409.2:FGD3;XM_0…
ko00650	Butanoate metabolism	2	559	54	15870	0.29627	0.621087	1.05148	XM_015277253.2:HMGCS1;XM_015277255.2:HMGCS1
ko04917	Prolactin signaling pathway	8	559	205	15870	0.297496	0.621087	1.1079	NM_001030931.2:STAT3;NM_001199538.1:PIK3CG;NM_001256162.1:KRAS;NM_204540.1:SOCS2;NM_204600.1:SOCS3;XM_004937313.3:PIK3R1;XM_015276917.1:PIK3CB;XM_015285416.2:NFKB1
ko04611	Platelet activation	14	559	365	15870	0.306806	0.634955	1.08893	NM_001199538.1:PIK3CG;NM_204989.2:FGG;XM_004937313.3:PIK3R1;XM_004941096.3:PRKG2;XM_004944194.3:MYLK3;XM_015276917.1:PIK3CB;XM_015277561.2:ITGA2;XM_015279012.2:TLN2;XM_015285019.2:PRKACA;XM_025148599.1:PLCB4;XM_025149790.1:PRKG2;XM_025149959.1:GUCY1A3;XM_025152768.1:PLA2G4A;XM_025155784.1:TBXAS1
ko04011	MAPK signaling pathway - yeast	4	559	107	15870	0.325112	0.664692	1.06131	NM_001001340.2:TEAD4;XM_015280856.2:PAK1;XM_015298759.2:TEAD3;XM_025150622.1:TEAD1
ko04260	Cardiac muscle contraction	8	559	211	15870	0.32676	0.664692	1.0764	XM_015282014.2:CACNB2;XM_015286578.2:CACNA1C;XM_015286643.2:CACNA1C;XM_015292996.2:CACNA1D;XM_015299527.2:CACNB1;XM_015300190.1:TPM4;XM_025149044.1:RYR2;XM_425981.6:CACNB2
ko04530	Tight junction	19	559	507	15870	0.333029	0.671703	1.06392	NM_001006133.1:PRKCD;NM_001006257.1:JAM2;NM_001256162.1:KRAS;XM_003641254.4:PPP2R2C;XM_004936788.3:RAB3B;XM_015280243.2:TJP2;XM_015280244.2:TJP2;XM_015286766.2:CTTN;XM_015286769.2:CTTN;XM_015291222.2:RAB3B;XM_015292767.2:PRKCD;XM_015296229.2:EPB41L1;XM_025142968.1:EPB41;XM_025143367.1:JAM3;XM_025145956.1:CASK;XM_025147165.1:PARD3;XM_025154456.1:PRKCD;XM_025154746.1:MAGI1;XM_425649.6:AMOTL1
ko04070	Phosphatidylinositol signaling system	15	559	401	15870	0.340245	0.680489	1.06197	NM_001199538.1:PIK3CG;XM_004937313.3:PIK3R1;XM_004942680.3:PIKFYVE;XM_015276917.1:PIK3CB;XM_015281877.2:DGKB;XM_015289009.2:INPP5A;XM_015289536.2:PIKFYVE;XM_015292155.2:PPIP5K1;XM_015293104.2:MTMR14;XM_025148191.1:LOC776273;XM_025148599.1:PLCB4;XM_025149695.1:PI4K2B;XM_025154615.1:IP6K1;XM_420138.6:OCRL;XM_421967.5:PIKFYVE
ko00514	Other types of O-glycan biosynthesis	4	559	110	15870	0.346106	0.686443	1.03236	NM_205202.1:B4GALT1;XM_015276829.2:ST6GAL1;XM_015290988.2:ST3GAL3;XM_025152420.1:YBEY
ko00480	Glutathione metabolism	3	559	85	15870	0.351353	0.691091	1.002	NM_001135550.1:MGST1;NM_205365.1:GSTT1;XM_015284824.2:GSTA2
ko04261	Adrenergic signaling in cardiomyocytes	19	559	514	15870	0.355558	0.69363	1.04944	NM_001168002.3:ATP2B1;NM_001199538.1:PIK3CG;NM_204387.2:CREM;XM_003641254.4:PPP2R2C;XM_004937313.3:PIK3R1;XM_015276917.1:PIK3CB;XM_015282014.2:CACNB2;XM_015286578.2:CACNA1C;XM_015286643.2:CACNA1C;XM_015286680.2:KCNQ1;XM_015288320.2:CAMK2G;XM_015292996.2:CACNA1D;XM_015299527.2:CACNB1;XM_015300190.1:TPM4;XM_025148599.1:PLCB4;XM_025149044.1:RYR2;XM_025151082.1:PPP2R3C;XM_416866.6:PPP2R3B;XM_425981.6…
ko00590	Arachidonic acid metabolism	5	559	138	15870	0.359045	0.694738	1.02862	NM_001167718.1:PTGS2;NM_204259.1:PTGDS;XM_001234005.5:LTC4SL;XM_025152768.1:PLA2G4A;XM_025155784.1:TBXAS1
ko04911	Insulin secretion	15	559	410	15870	0.373077	0.714971	1.03866	NM_001081501.1:CCKAR;XM_015277054.2:VAMP2;XM_015282988.2:RIMS2;XM_015286578.2:CACNA1C;XM_015286643.2:CACNA1C;XM_015288171.2:KCNMA1;XM_015288184.2:KCNMA1;XM_015288189.2:KCNMA1;XM_015288320.2:CAMK2G;XM_015292996.2:CACNA1D;XM_015300112.2:PCLO;XM_025148599.1:PLCB4;XM_025149044.1:RYR2;XM_025151436.1:KCNMA1;XM_025151443.1:KCNMA1
ko00140	Steroid hormone biosynthesis	3	559	88	15870	0.37551	0.714971	0.96784	NM_001001751.2:CYP3A5;XM_004938428.3:STS;XM_025146625.1:STS
ko00513	Various types of N-glycan biosynthesis	4	559	115	15870	0.381241	0.718777	0.987478	NM_205202.1:B4GALT1;XM_015290988.2:ST3GAL3;XM_015294465.2:HEXDCL;XM_025155235.1:HEXDCL
ko03022	Basal transcription factors	3	559	89	15870	0.383549	0.718777	0.956966	NM_001030923.1:TAF8;NM_001305162.1:TAF2;XM_025147319.1:TAF2
ko04151	PI3K-Akt signaling pathway	29	559	807	15870	0.406482	0.755652	1.02021	NM_001030898.2:CSF3R;NM_001199538.1:PIK3CG;NM_001256162.1:KRAS;NM_001257283.2:MCL1;NM_204568.2:VEGFD;NM_205471.1:PCK1;XM_003641254.4:PPP2R2C;XM_004937313.3:PIK3R1;XM_004937991.3:GYS2;XM_015276917.1:PIK3CB;XM_015277561.2:ITGA2;XM_015278143.2:PDGFD;XM_015278606.2:COL4A5;XM_015279790.2:RXRA;XM_015283624.2:HSP90AB1;XM_015285416.2:NFKB1;XM_015290836.2:LPAR3;XM_015291547.2:GYS2;XM_015295323.2:ITGB4;XM_…
ko03460	Fanconi anemia pathway	5	559	146	15870	0.409576	0.755652	0.97226	XM_003642358.3:EME1;XM_004943761.3:FAN1;XM_015295521.1:EME1;XM_025144630.1:POLK;XM_025149788.1:POLN
ko04140	Regulation of autophagy	3	559	93	15870	0.415552	0.76078	0.915806	XM_015284518.2:ATG5;XM_015287226.2:ATG13;XM_015293053.2:ATG7
ko04068	FoxO signaling pathway	11	559	314	15870	0.428068	0.776185	0.994554	NM_001030931.2:STAT3;NM_001199538.1:PIK3CG;NM_001256162.1:KRAS;NM_001305057.2:RAG2;NM_205471.1:PCK1;XM_003641046.4:FBXO25;XM_004937313.3:PIK3R1;XM_015273812.2:PRKAG1;XM_015276917.1:PIK3CB;XM_015288089.2:SIRT1;XM_025154590.1:ATM
ko04150	mTOR signaling pathway	14	559	398	15870	0.431578	0.776185	0.998643	NM_001199538.1:PIK3CG;NM_001256162.1:KRAS;XM_004934358.3:DEPDC5;XM_004935759.3:ATP6V1C2;XM_004937313.3:PIK3R1;XM_015275629.2:CAB39L;XM_015276917.1:PIK3CB;XM_015282178.2:RNF152;XM_015290544.2:PRR5;XM_015294665.1:WDR24;XM_025145604.1:EIF4B;XM_025149081.1:PRR5;XM_025154156.1:WDR59;XM_420386.6:FNIP2
ko00510	N-Glycan biosynthesis	4	559	123	15870	0.437206	0.776185	0.923251	NM_205202.1:B4GALT1;XM_015276829.2:ST6GAL1;XM_015289923.2:MGAT5;XM_025152744.1:ALG6
ko03450	Non-homologous end-joining	1	559	42	15870	0.438348	0.776185	0.675952	XM_015288782.2:POLL
ko04662	B cell receptor signaling pathway	7	559	206	15870	0.440273	0.776185	0.964708	NM_001199538.1:PIK3CG;NM_001256162.1:KRAS;XM_004937313.3:PIK3R1;XM_015275937.2:NFATC1;XM_015276917.1:PIK3CB;XM_015285416.2:NFKB1;XM_015294162.2:CARD11
ko03430	Mismatch repair	1	559	43	15870	0.450346	0.788105	0.660232	NM_001006550.2:RFC4
ko03050	Proteasome	1	559	44	15870	0.462197	0.799904	0.645227	XM_025152195.1:PSMD14
ko04713	Circadian entrainment	16	559	464	15870	0.469168	0.799904	0.978965	NM_001044636.1:RASD1;NM_001289779.2:PER3;XM_004941096.3:PRKG2;XM_015276804.2:PER2;XM_015285019.2:PRKACA;XM_015286578.2:CACNA1C;XM_015286643.2:CACNA1C;XM_015288320.2:CAMK2G;XM_015292996.2:CACNA1D;XM_015294875.2:NOS1;XM_015295482.2:CACNA1G;XM_025148599.1:PLCB4;XM_025149044.1:RYR2;XM_025149790.1:PRKG2;XM_025149959.1:GUCY1A3;XM_025155084.1:RASD1
ko04961	Endocrine and other factor-regulated calcium reabsorption	4	559	128	15870	0.47163	0.799904	0.887187	NM_205513.1:CALB1;XM_025148599.1:PLCB4;XM_025155585.1:CLTCL1;XM_417105.6:KL
ko04610	Complement and coagulation cascades	5	559	156	15870	0.47212	0.799904	0.909935	NM_204685.1:F13A1;NM_204989.2:FGG;XM_015291182.2:C8A;XM_025143788.1:F5;XM_417653.5:C1QC
ko01040	Biosynthesis of unsaturated fatty acids	1	559	45	15870	0.473896	0.799904	0.630888	NM_001160428.2:FADS2
ko00640	Propanoate metabolism	2	559	73	15870	0.477254	0.799904	0.777808	XM_015286580.2:LDHA;XM_025149734.1:SUCLG1
ko04622	RIG-I-like receptor signaling pathway	5	559	158	15870	0.484431	0.802114	0.898417	NM_205498.1:IL8L2;XM_015284518.2:ATG5;XM_015285416.2:NFKB1;XM_015286123.2:TKFC;XM_015293527.2:TMEM173
ko04550	Signaling pathways regulating pluripotency of stem cells	14	559	412	15870	0.485312	0.802114	0.964708	NM_001030931.2:STAT3;NM_001199538.1:PIK3CG;NM_001256162.1:KRAS;XM_001233410.5:APC;XM_004937313.3:PIK3R1;XM_004949286.3:APC;XM_015276917.1:PIK3CB;XM_015280047.2:SETDB1;XM_015280445.1:APC;XM_015299895.2:TCF3;XM_025152083.1:ACVR1;XM_025154148.1:ZFHX3;XM_025154149.1:ZFHX3;XM_025154426.1:HESX1
ko04973	Carbohydrate digestion and absorption	4	559	133	15870	0.50536	0.829488	0.853834	NM_001199538.1:PIK3CG;XM_004937313.3:PIK3R1;XM_015276917.1:PIK3CB;XM_015292996.2:CACNA1D
ko04380	Osteoclast differentiation	12	559	363	15870	0.515772	0.833164	0.938512	NM_001199538.1:PIK3CG;NM_204600.1:SOCS3;NM_205029.1:MITF;XM_004937313.3:PIK3R1;XM_015275937.2:NFATC1;XM_015276917.1:PIK3CB;XM_015278273.2:NOX1;XM_015285416.2:NFKB1;XM_015292974.2:MITF;XM_015299276.2:IFNAR1;XM_025145740.1:TYK2;XM_025145741.1:TYK2
ko04071	Sphingolipid signaling pathway	11	559	335	15870	0.517975	0.833164	0.932208	NM_001199538.1:PIK3CG;NM_001256162.1:KRAS;XM_003641254.4:PPP2R2C;XM_004937313.3:PIK3R1;XM_015276917.1:PIK3CB;XM_015278673.2:SGMS1;XM_015278674.2:SGMS1;XM_015285416.2:NFKB1;XM_025148599.1:PLCB4;XM_025151082.1:PPP2R3C;XM_416866.6:PPP2R3B
ko00561	Glycerolipid metabolism	5	559	164	15870	0.520786	0.833164	0.865548	NM_205282.1:LPL;XM_015281877.2:DGKB;XM_015286123.2:TKFC;XM_015288969.2:GPAM;XM_015302211.2:GK
ko03410	Base excision repair	2	559	78	15870	0.521602	0.833164	0.727948	NM_204693.1:MBD4;XM_015288782.2:POLL
ko00592	alpha-Linolenic acid metabolism	2	559	79	15870	0.530225	0.84129	0.718734	NM_001160428.2:FADS2;XM_025152768.1:PLA2G4A
ko04612	Antigen processing and presentation	3	559	110	15870	0.545416	0.859662	0.774272	XM_015283624.2:HSP90AB1;XM_015298943.2:NFYA;XM_025150851.1:LGMN
ko04670	Leukocyte transendothelial migration	10	559	315	15870	0.555069	0.864204	0.901269	NM_001006257.1:JAM2;NM_001199538.1:PIK3CG;NM_204667.1:MMP9;XM_004937313.3:PIK3R1;XM_004946203.3:PECAM1;XM_015276917.1:PIK3CB;XM_015278273.2:NOX1;XM_015288201.2:VCL;XM_025143367.1:JAM3;XM_025148191.1:LOC776273
ko04139	Regulation of mitophagy - yeast	2	559	82	15870	0.55556	0.864204	0.692439	NM_001006130.1:USP10;XM_015285690.2:DNM1L
ko04660	T cell receptor signaling pathway	11	559	348	15870	0.571623	0.870036	0.897384	NM_001199538.1:PIK3CG;NM_001256162.1:KRAS;XM_004937313.3:PIK3R1;XM_015275937.2:NFATC1;XM_015276917.1:PIK3CB;XM_015280856.2:PAK1;XM_015285416.2:NFKB1;XM_015294162.2:CARD11;XM_025148191.1:LOC776273;XM_025152736.1:PTPRC;XM_418581.6:MAP3K8
ko00591	Linoleic acid metabolism	2	559	84	15870	0.571989	0.870036	0.675952	NM_001001751.2:CYP3A5;XM_025152768.1:PLA2G4A
ko00760	Nicotinate and nicotinamide metabolism	2	559	84	15870	0.571989	0.870036	0.675952	XM_004949169.3:NMRK1;XM_025145018.1:NUDT12
ko04745	Phototransduction - fly	4	559	144	15870	0.576247	0.870036	0.788611	XM_015276420.1:PPEF2;XM_015288320.2:CAMK2G;XM_025148599.1:PLCB4;XM_417089.6:TRPC4
ko00970	Aminoacyl-tRNA biosynthesis	2	559	85	15870	0.580061	0.870036	0.668	XM_015286586.2:CARS;XM_025145290.1:MARS
ko00410	beta-Alanine metabolism	1	559	55	15870	0.581895	0.870036	0.516181	XM_025152951.1:DPYD
ko04210	Apoptosis	11	559	352	15870	0.58765	0.870036	0.887187	NM_001199538.1:PIK3CG;NM_001202462.2:CFLAR;NM_001256162.1:KRAS;NM_001257283.2:MCL1;XM_004937313.3:PIK3R1;XM_015276123.2:CASP3;XM_015276917.1:PIK3CB;XM_015285416.2:NFKB1;XM_015292031.2:LMINA;XM_025150723.1:EIF2S1;XM_025154590.1:ATM
ko00565	Ether lipid metabolism	4	559	146	15870	0.588554	0.870036	0.777808	NM_001006392.2:CEPT1;NM_001198662.1:ENPP2;XM_015285482.2:CHPT1;XM_025152768.1:PLA2G4A
ko00061	Fatty acid biosynthesis	1	559	57	15870	0.60144	0.87451	0.49807	XM_004940809.3:ACSL4
ko04650	Natural killer cell mediated cytotoxicity	10	559	329	15870	0.613257	0.87451	0.862917	NM_001199538.1:PIK3CG;NM_001256162.1:KRAS;XM_004937313.3:PIK3R1;XM_015275937.2:NFATC1;XM_015276123.2:CASP3;XM_015276917.1:PIK3CB;XM_015280856.2:PAK1;XM_015299276.2:IFNAR1;XM_025143550.1:CD244;XM_025148191.1:LOC776273
ko04919	Thyroid hormone signaling pathway	10	559	329	15870	0.613257	0.87451	0.862917	NM_001199538.1:PIK3CG;NM_001256162.1:KRAS;XM_004937313.3:PIK3R1;XM_015276917.1:PIK3CB;XM_015278410.2:MED12;XM_015279790.2:RXRA;XM_015281323.2:THRB;XM_015281805.2:KAT2B;XM_025148191.1:LOC776273;XM_025148599.1:PLCB4
ko04212	Longevity regulating pathway - worm	5	559	181	15870	0.617466	0.87451	0.784254	NM_001199538.1:PIK3CG;XM_015276917.1:PIK3CB;XM_015287771.2:HCFC2;XM_015288089.2:SIRT1;XM_025148819.1:WASHC1
ko04921	Oxytocin signaling pathway	20	559	624	15870	0.617555	0.87451	0.909935	NM_001167718.1:PTGS2;NM_001199538.1:PIK3CG;NM_001256162.1:KRAS;XM_004937313.3:PIK3R1;XM_004944194.3:MYLK3;XM_015273812.2:PRKAG1;XM_015275600.1:CAMKK2;XM_015275937.2:NFATC1;XM_015276917.1:PIK3CB;XM_015282014.2:CACNB2;XM_015286578.2:CACNA1C;XM_015286643.2:CACNA1C;XM_015288320.2:CAMK2G;XM_015292996.2:CACNA1D;XM_015299527.2:CACNB1;XM_025148599.1:PLCB4;XM_025149044.1:RYR2;XM_025149959.1:GUCY1A3;XM_025…
ko04540	Gap junction	7	559	241	15870	0.617905	0.87451	0.824605	NM_001256162.1:KRAS;XM_004941096.3:PRKG2;XM_015278143.2:PDGFD;XM_015285019.2:PRKACA;XM_025148599.1:PLCB4;XM_025149790.1:PRKG2;XM_025149959.1:GUCY1A3
ko04215	Apoptosis - multiple species	2	559	90	15870	0.618951	0.87451	0.630888	XM_015276123.2:CASP3;XM_015283765.2:BIRC6
ko04913	Ovarian steroidogenesis	3	559	121	15870	0.620976	0.87451	0.703884	NM_001167718.1:PTGS2;XM_015275626.1:SCARB1;XM_025152768.1:PLA2G4A
ko00280	Valine, leucine and isoleucine degradation	2	559	91	15870	0.62643	0.877002	0.623956	XM_015277253.2:HMGCS1;XM_015277255.2:HMGCS1
ko04620	Toll-like receptor signaling pathway	7	559	244	15870	0.631751	0.877051	0.814467	NM_001199538.1:PIK3CG;NM_205498.1:IL8L2;XM_004937313.3:PIK3R1;XM_015276917.1:PIK3CB;XM_015285416.2:NFKB1;XM_015299276.2:IFNAR1;XM_418581.6:MAP3K8
ko03008	Ribosome biogenesis in eukaryotes	3	559	123	15870	0.633835	0.877051	0.692439	XM_015275410.2:POP5;XM_015284691.2:MDN1;XM_025147270.1:DROSHA
ko03013	RNA transport	10	559	338	15870	0.648627	0.881882	0.83994	XM_015275410.2:POP5;XM_015289365.2:SUMO1;XM_015291422.2:FXR1;XM_015291541.2:EIF4G1;XM_015294114.2:UBE2I;XM_025145604.1:EIF4B;XM_025146685.1:LOC776067;XM_025150723.1:EIF2S1;XM_025153664.1:EIF4G1;XM_025154985.1:CYFIP2
ko04910	Insulin signaling pathway	13	559	428	15870	0.650208	0.881882	0.862313	NM_001199538.1:PIK3CG;NM_001256162.1:KRAS;NM_204540.1:SOCS2;NM_204600.1:SOCS3;NM_205471.1:PCK1;XM_004937313.3:PIK3R1;XM_004937991.3:GYS2;XM_015273812.2:PRKAG1;XM_015276917.1:PIK3CB;XM_015285697.2:PPARGC1A;XM_015288520.2:SORBS1;XM_015291547.2:GYS2;XM_025142064.1:GYS2
ko04750	Inflammatory mediator regulation of TRP channels	11	559	371	15870	0.659889	0.881882	0.841751	NM_001006133.1:PRKCD;NM_001199538.1:PIK3CG;XM_004937313.3:PIK3R1;XM_015276917.1:PIK3CB;XM_015288320.2:CAMK2G;XM_015292767.2:PRKCD;XM_025141988.1:TRPV2;XM_025148191.1:LOC776273;XM_025148599.1:PLCB4;XM_025152768.1:PLA2G4A;XM_025154456.1:PRKCD
ko04722	Neurotrophin signaling pathway	12	559	402	15870	0.663498	0.881882	0.847462	NM_001006133.1:PRKCD;NM_001199538.1:PIK3CG;NM_001256162.1:KRAS;XM_004937313.3:PIK3R1;XM_015276917.1:PIK3CB;XM_015285416.2:NFKB1;XM_015288320.2:CAMK2G;XM_015292767.2:PRKCD;XM_025142629.1:TP73;XM_025144218.1:MAP3K3;XM_025148191.1:LOC776273;XM_025154456.1:PRKCD
ko04120	Ubiquitin mediated proteolysis	12	559	403	15870	0.666951	0.881882	0.845359	NM_204600.1:SOCS3;XM_015277280.2:PIAS2;XM_015279534.2:CUL5;XM_015281338.2:CUL2;XM_015283765.2:BIRC6;XM_015285430.1:UBE2D3;XM_015288130.2:RHOBTB1;XM_015294114.2:UBE2I;XM_025142568.1:UBE4B;XM_025149853.1:UBA6;XM_025151683.1:HERC4;XM_415619.6:UBE2O
ko00310	Lysine degradation	4	559	160	15870	0.668884	0.881882	0.70975	XM_015278879.2:HYKK;XM_015278883.2:HYKK;XM_015280047.2:SETDB1;XM_426286.6:AADAT
ko04912	GnRH signaling pathway	12	559	404	15870	0.670384	0.881882	0.843267	NM_001006133.1:PRKCD;NM_001256162.1:KRAS;XM_015284326.1:MAP3K4;XM_015286578.2:CACNA1C;XM_015286643.2:CACNA1C;XM_015288320.2:CAMK2G;XM_015292767.2:PRKCD;XM_015292996.2:CACNA1D;XM_025144218.1:MAP3K3;XM_025148599.1:PLCB4;XM_025152768.1:PLA2G4A;XM_025154456.1:PRKCD
ko04013	MAPK signaling pathway - fly	8	559	284	15870	0.67366	0.881882	0.799718	NM_001005616.1:PROX1;NM_001256162.1:KRAS;NM_204864.3:MEF2A;XM_015284326.1:MAP3K4;XM_015285430.1:UBE2D3;XM_015287630.1:STRN3;XM_015292078.2:MEF2A;XM_025153401.1:TBL1XR1
ko04146	Peroxisome	5	559	193	15870	0.678613	0.881882	0.735492	NM_204961.1:NOS2;XM_004940809.3:ACSL4;XM_015284572.2:DDO;XM_015284573.2:DDO;XM_025145018.1:NUDT12
ko03040	Spliceosome	7	559	255	15870	0.680065	0.881882	0.779333	NM_001030906.1:SRSF10;XM_015280374.2:HNRNPK;XM_015297675.2:SRSF10;XM_015300318.2:U2AF1;XM_025142998.1:SRSF10;XM_025152379.1:HNRNPA3;XM_025154367.1:U2AF1
ko04664	Fc epsilon RI signaling pathway	6	559	226	15870	0.687854	0.881882	0.753716	NM_001199538.1:PIK3CG;NM_001256162.1:KRAS;XM_004937313.3:PIK3R1;XM_015276917.1:PIK3CB;XM_025148191.1:LOC776273;XM_025152768.1:PLA2G4A
ko04115	p53 signaling pathway	4	559	164	15870	0.689844	0.881882	0.692439	XM_004940327.3:SESN1;XM_015276123.2:CASP3;XM_025142629.1:TP73;XM_025154590.1:ATM
ko04015	Rap1 signaling pathway	21	559	681	15870	0.693711	0.881882	0.875462	NM_001199538.1:PIK3CG;NM_001256162.1:KRAS;NM_204568.2:VEGFD;XM_004937313.3:PIK3R1;XM_004940909.3:RAPGEF2;XM_015276917.1:PIK3CB;XM_015278143.2:PDGFD;XM_015279012.2:TLN2;XM_015279770.2:RALGDS;XM_015284396.2:SIPA1L2;XM_015284397.2:SIPA1L2;XM_015284398.2:SIPA1L2;XM_015290836.2:LPAR3;XM_025142510.1:PUSL1;XM_025147165.1:PARD3;XM_025148191.1:LOC776273;XM_025148599.1:PLCB4;XM_025152429.1:RALB;XM_02515474…
ko03030	DNA replication	1	559	68	15870	0.696612	0.881882	0.4175	NM_001006550.2:RFC4
ko04672	Intestinal immune network for IgA production	1	559	68	15870	0.696612	0.881882	0.4175	NM_001045840.1:CCR9
ko04966	Collecting duct acid secretion	1	559	68	15870	0.696612	0.881882	0.4175	XM_004935759.3:ATP6V1C2
ko00534	Glycosaminoglycan biosynthesis - heparan sulfate / heparin	1	559	69	15870	0.704259	0.884667	0.411449	XM_004936547.3:EXTL2
ko04142	Lysosome	8	559	293	15870	0.708747	0.884667	0.775153	NM_001348479.1:ARSG;XM_004944715.3:SUMF1;XM_015273167.2:AP1S2;XM_015288194.2:PSAP;XM_015295403.2:GGA3;XM_025150851.1:LGMN;XM_025153927.1:AP3B2;XM_025155585.1:CLTCL1
ko04390	Hippo signaling pathway	15	559	507	15870	0.709964	0.884667	0.83994	NM_001001340.2:TEAD4;XM_001233410.5:APC;XM_003641254.4:PPP2R2C;XM_004949286.3:APC;XM_015276137.1:LEF1;XM_015276397.2:RASSF6;XM_015280445.1:APC;XM_015298759.2:TEAD3;XM_025142629.1:TP73;XM_025146912.1:DLG2;XM_025146918.1:DLG2;XM_025147165.1:PARD3;XM_025150622.1:TEAD1;XM_025154815.1:FGF1;XM_025154832.1:WWC1
ko04341	Hedgehog signaling pathway - fly	2	559	105	15870	0.720407	0.893005	0.540762	XM_025153819.1:CSNK1G1;XM_421789.5:GRK5
ko04072	Phospholipase D signaling pathway	15	559	531	15870	0.774279	0.95114	0.801977	NM_001031105.2:CYTH1;NM_001199538.1:PIK3CG;NM_001256162.1:KRAS;NM_205498.1:IL8L2;XM_004937313.3:PIK3R1;XM_015276917.1:PIK3CB;XM_015278143.2:PDGFD;XM_015279770.2:RALGDS;XM_015281877.2:DGKB;XM_015290836.2:LPAR3;XM_025142510.1:PUSL1;XM_025148191.1:LOC776273;XM_025148599.1:PLCB4;XM_025152429.1:RALB;XM_025152768.1:PLA2G4A
ko04141	Protein processing in endoplasmic reticulum	9	559	344	15870	0.775299	0.95114	0.742761	NM_001159698.1:HSPH1;XM_015275327.2:RNF185;XM_015276252.2:SEC31A;XM_015283624.2:HSP90AB1;XM_015285430.1:UBE2D3;XM_025142568.1:UBE4B;XM_025148587.1:RRBP1;XM_025150723.1:EIF2S1;XM_025154496.1:EDEM1
ko04916	Melanogenesis	8	559	315	15870	0.783847	0.956284	0.721015	NM_001256162.1:KRAS;NM_205029.1:MITF;XM_015276137.1:LEF1;XM_015278146.2:EDNRB2;XM_015278150.2:EDNRB2;XM_015288320.2:CAMK2G;XM_015292974.2:MITF;XM_025148599.1:PLCB4
ko04320	Dorso-ventral axis formation	1	559	82	15870	0.789735	0.956284	0.346219	NM_001256162.1:KRAS
ko04971	Gastric acid secretion	5	559	220	15870	0.791546	0.956284	0.645227	XM_004944194.3:MYLK3;XM_015286680.2:KCNQ1;XM_015288320.2:CAMK2G;XM_025141670.1:KCNJ16;XM_025148599.1:PLCB4
ko04020	Calcium signaling pathway	21	559	737	15870	0.818195	0.975346	0.808941	NM_001081501.1:CCKAR;NM_001168002.3:ATP2B1;NM_204741.1:VDAC2;NM_204961.1:NOS2;XM_004944194.3:MYLK3;XM_004947701.3:PTAFR;XM_015278146.2:EDNRB2;XM_015278150.2:EDNRB2;XM_015286578.2:CACNA1C;XM_015286643.2:CACNA1C;XM_015288320.2:CAMK2G;XM_015292996.2:CACNA1D;XM_015294875.2:NOS1;XM_015295482.2:CACNA1G;XM_015295667.2:P2RX5;XM_025141936.1:ORAI2;XM_025142892.1:VDAC3;XM_025144797.1:GNA14;XM_025148191.1:LO…
ko03420	Nucleotide excision repair	1	559	88	15870	0.821282	0.975346	0.322613	NM_001006550.2:RFC4
ko00240	Pyrimidine metabolism	5	559	230	15870	0.824739	0.975346	0.617174	XM_025147725.1:UPP1;XM_025147726.1:UPP1;XM_025147727.1:UPP1;XM_025152951.1:DPYD;XM_419026.5:UPP1
ko04012	ErbB signaling pathway	8	559	330	15870	0.826331	0.975346	0.688242	NM_001199538.1:PIK3CG;NM_001256162.1:KRAS;XM_004937313.3:PIK3R1;XM_015276917.1:PIK3CB;XM_015280856.2:PAK1;XM_015288320.2:CAMK2G;XM_025148191.1:LOC776273;XM_422269.6:ABL2
ko04914	Progesterone-mediated oocyte maturation	5	559	231	15870	0.827815	0.975346	0.614502	NM_001199538.1:PIK3CG;NM_001256162.1:KRAS;XM_004937313.3:PIK3R1;XM_015276917.1:PIK3CB;XM_015283624.2:HSP90AB1
ko04391	Hippo signaling pathway - fly	6	559	266	15870	0.831917	0.975351	0.640376	NM_001001340.2:TEAD4;XM_003641254.4:PPP2R2C;XM_015298759.2:TEAD3;XM_025147165.1:PARD3;XM_025150622.1:TEAD1;XM_025154832.1:WWC1
ko04727	GABAergic synapse	7	559	302	15870	0.839127	0.978981	0.658046	XM_015286578.2:CACNA1C;XM_015286643.2:CACNA1C;XM_015287537.2:GPHN;XM_015287540.2:GPHN;XM_015287544.2:GPHN;XM_015292996.2:CACNA1D;XM_025150836.1:GPHN
ko04310	Wnt signaling pathway	13	559	503	15870	0.851208	0.983565	0.733737	NM_001006278.1:MMP7;XM_001233410.5:APC;XM_004944662.3:PRICKLE2;XM_004949286.3:APC;XM_015275937.2:NFATC1;XM_015276137.1:LEF1;XM_015280445.1:APC;XM_015288320.2:CAMK2G;XM_025143667.1:PPARD;XM_025148599.1:PLCB4;XM_025148875.1:DAAM2;XM_025149723.1:CTBP1;XM_025153401.1:TBL1XR1
ko04925	Aldosterone synthesis and secretion	8	559	341	15870	0.853189	0.983565	0.666041	XM_015275626.1:SCARB1;XM_015286578.2:CACNA1C;XM_015286643.2:CACNA1C;XM_015288320.2:CAMK2G;XM_015292996.2:CACNA1D;XM_015295482.2:CACNA1G;XM_015300261.2:ATF1;XM_025148599.1:PLCB4
ko04330	Notch signaling pathway	2	559	134	15870	0.855628	0.983565	0.423731	XM_015281805.2:KAT2B;XM_025149723.1:CTBP1
ko00520	Amino sugar and nucleotide sugar metabolism	1	559	97	15870	0.860672	0.983565	0.29268	XM_025152895.1:NPL
ko04726	Serotonergic synapse	9	559	379	15870	0.863719	0.983565	0.674168	NM_001167718.1:PTGS2;NM_001256162.1:KRAS;XM_015276123.2:CASP3;XM_015286578.2:CACNA1C;XM_015286643.2:CACNA1C;XM_015292996.2:CACNA1D;XM_025148599.1:PLCB4;XM_025152768.1:PLA2G4A;XM_419032.6:DDC
ko04360	Axon guidance	20	559	736	15870	0.86855	0.984356	0.771467	NM_001199538.1:PIK3CG;NM_001256162.1:KRAS;XM_004937313.3:PIK3R1;XM_015275531.2:SSH1;XM_015276147.2:EPHA5;XM_015276858.1:NGEF;XM_015276917.1:PIK3CB;XM_015280856.2:PAK1;XM_015282268.2:SEMA5A;XM_015282269.2:SEMA5A;XM_015283601.2:ENAH;XM_015288320.2:CAMK2G;XM_015291941.2:SEMA6D;XM_015291950.2:SEMA6D;XM_015291976.2:PLXNA4;XM_025147720.1:SEMA5A;XM_025148191.1:LOC776273;XM_025154498.1:SRGAP3;XM_02515496…
ko04721	Synaptic vesicle cycle	5	559	254	15870	0.887345	0.997865	0.558858	XM_004935759.3:ATP6V1C2;XM_015277054.2:VAMP2;XM_015278728.2:SYT1;XM_025149001.1:RIMS1;XM_025155585.1:CLTCL1
ko04010	MAPK signaling pathway	26	559	945	15870	0.894422	0.997865	0.7811	NM_001256162.1:KRAS;XM_004940909.3:RAPGEF2;XM_004943504.3:MECOM;XM_015275937.2:NFATC1;XM_015276123.2:CASP3;XM_015277810.2:IL1R2;XM_015280856.2:PAK1;XM_015282014.2:CACNB2;XM_015284326.1:MAP3K4;XM_015285416.2:NFKB1;XM_015286578.2:CACNA1C;XM_015286643.2:CACNA1C;XM_015286687.2:DUSP8;XM_015292996.2:CACNA1D;XM_015295482.2:CACNA1G;XM_015299527.2:CACNB1;XM_025144218.1:MAP3K3;XM_025150938.1:PTPN5;XM_02515…
ko04742	Taste transduction	2	559	150	15870	0.902488	0.997865	0.378533	XM_015286578.2:CACNA1C;XM_015286643.2:CACNA1C
ko04962	Vasopressin-regulated water reabsorption	1	559	114	15870	0.914179	0.997865	0.249035	XM_015277054.2:VAMP2
ko00564	Glycerophospholipid metabolism	6	559	305	15870	0.916141	0.997865	0.558491	NM_001006392.2:CEPT1;XM_015276580.2:ETNPPL;XM_015281877.2:DGKB;XM_015285482.2:CHPT1;XM_015288969.2:GPAM;XM_025152768.1:PLA2G4A
ko04080	Neuroactive ligand-receptor interaction	17	559	677	15870	0.916616	0.997865	0.712895	NM_001081501.1:CCKAR;XM_004939318.3:TAC1;XM_004947701.3:PTAFR;XM_015276600.2:GRID2;XM_015278146.2:EDNRB2;XM_015278150.2:EDNRB2;XM_015281323.2:THRB;XM_015282466.1:MC5R;XM_015284165.2:TAAR1;XM_015290836.2:LPAR3;XM_015293952.2:NPY6R;XM_015295667.2:P2RX5;XM_025142510.1:PUSL1;XM_025147165.1:PARD3;XM_025148454.1:TAC1;XM_025153788.1:CHRNA5;XM_025153790.1:CHRNA5
ko04510	Focal adhesion	14	559	580	15870	0.91855	0.997865	0.685275	NM_001199538.1:PIK3CG;NM_204568.2:VEGFD;XM_004937313.3:PIK3R1;XM_004944194.3:MYLK3;XM_015276917.1:PIK3CB;XM_015277561.2:ITGA2;XM_015278143.2:PDGFD;XM_015278606.2:COL4A5;XM_015279012.2:TLN2;XM_015280856.2:PAK1;XM_015288201.2:VCL;XM_015295323.2:ITGB4;XM_015299423.2:ITGA3;XM_025155802.1:TNX
ko04728	Dopaminergic synapse	11	559	498	15870	0.939122	0.997865	0.627088	XM_003641254.4:PPP2R2C;XM_015285394.2:CLOCK;XM_015286330.2:ARNTL;XM_015286578.2:CACNA1C;XM_015286643.2:CACNA1C;XM_015288320.2:CAMK2G;XM_015292996.2:CACNA1D;XM_025148599.1:PLCB4;XM_025151082.1:PPP2R3C;XM_416866.6:PPP2R3B;XM_419032.6:DDC
ko04725	Cholinergic synapse	10	559	472	15870	0.947266	0.997865	0.601483	NM_001199538.1:PIK3CG;NM_001256162.1:KRAS;XM_004937313.3:PIK3R1;XM_015276917.1:PIK3CB;XM_015286578.2:CACNA1C;XM_015286643.2:CACNA1C;XM_015286680.2:KCNQ1;XM_015288320.2:CAMK2G;XM_015292996.2:CACNA1D;XM_025148599.1:PLCB4
ko04720	Long-term potentiation	5	559	293	15870	0.948656	0.997865	0.484471	NM_001256162.1:KRAS;XM_015286578.2:CACNA1C;XM_015286643.2:CACNA1C;XM_015288320.2:CAMK2G;XM_025148599.1:PLCB4
ko04113	Meiosis - yeast	1	559	132	15870	0.949465	0.997865	0.215076	XM_025155526.1:CDC45
ko04740	Olfactory transduction	5	559	299	15870	0.9548	0.997865	0.474749	XM_004941096.3:PRKG2;XM_015280946.2:LOC419080;XM_015285019.2:PRKACA;XM_015288320.2:CAMK2G;XM_025149790.1:PRKG2
ko04111	Cell cycle - yeast	2	559	181	15870	0.95633	0.997865	0.313701	XM_003641254.4:PPP2R2C;XM_025155526.1:CDC45
ko04110	Cell cycle	4	559	269	15870	0.962729	0.997865	0.422156	XM_015286386.2:WEE1;XM_015297719.2:E2F2;XM_025154590.1:ATM;XM_025155526.1:CDC45
ko04014	Ras signaling pathway	15	559	670	15870	0.964809	0.997865	0.635597	NM_001199538.1:PIK3CG;NM_001256162.1:KRAS;NM_001291781.1:RASA4;NM_204568.2:VEGFD;XM_004937313.3:PIK3R1;XM_015276917.1:PIK3CB;XM_015278143.2:PDGFD;XM_015279770.2:RALGDS;XM_015280856.2:PAK1;XM_015285416.2:NFKB1;XM_025148191.1:LOC776273;XM_025152429.1:RALB;XM_025152768.1:PLA2G4A;XM_025154815.1:FGF1;XM_422269.6:ABL2
ko04514	Cell adhesion molecules (CAMs)	10	559	501	15870	0.968278	0.997865	0.566666	NM_001006257.1:JAM2;XM_004946203.3:PECAM1;XM_004949068.3:PDCD1LG2;XM_015278036.2:NRXN1;XM_015279049.2:NEO1;XM_015280143.2:PDCD1LG2;XM_025143367.1:JAM3;XM_025145073.1:CD274;XM_025148517.1:NRXN1;XM_025152736.1:PTPRC
ko04520	Adherens junction	7	559	400	15870	0.973379	0.997865	0.496825	XM_004938639.3:LMO7;XM_004938782.3:WASF3;XM_015276137.1:LEF1;XM_015288201.2:VCL;XM_015288520.2:SORBS1;XM_025146772.1:LMO7;XM_025147165.1:PARD3
ko04340	Hedgehog signaling pathway	1	559	155	15870	0.974808	0.997865	0.183161	XM_025153819.1:CSNK1G1
ko04350	TGF-beta signaling pathway	2	559	210	15870	0.980225	0.997865	0.270381	XM_015277250.2:FST;XM_025152083.1:ACVR1
ko04144	Endocytosis	18	559	815	15870	0.981682	0.997865	0.627018	NM_001031105.2:CYTH1;NM_001079495.2:ARPC1A;XM_004935486.3:RAB4A;XM_015277537.2:DAB2;XM_015277542.2:DAB2;XM_015279392.2:MVB12B;XM_015288458.2:GBF1;XM_015293456.2:IQSEC1;XM_015294186.2:EPN2;XM_015295517.2:EPN3;XM_025144418.1:EPS15L1;XM_025147165.1:PARD3;XM_025148178.1:ASAP1;XM_025148819.1:WASHC1;XM_025154697.1:IQSEC1;XM_025155585.1:CLTCL1;XM_025155663.1:WASHC4;XM_421789.5:GRK5
ko04918	Thyroid hormone synthesis	1	559	167	15870	0.982604	0.997865	0.17	XM_025148599.1:PLCB4
ko00190	Oxidative phosphorylation	1	559	175	15870	0.986441	0.997865	0.162228	XM_004935759.3:ATP6V1C2
ko03010	Ribosome	1	559	175	15870	0.986441	0.997865	0.162228	XM_015293785.2:RPS14
ko04024	cAMP signaling pathway	14	559	694	15870	0.986835	0.997865	0.572709	NM_001168002.3:ATP2B1;NM_001199538.1:PIK3CG;XM_004937313.3:PIK3R1;XM_015275937.2:NFATC1;XM_015276917.1:PIK3CB;XM_015280856.2:PAK1;XM_015285416.2:NFKB1;XM_015286578.2:CACNA1C;XM_015286643.2:CACNA1C;XM_015288320.2:CAMK2G;XM_015289940.2:PPARA;XM_015292996.2:CACNA1D;XM_025149044.1:RYR2;XM_025150258.1:PPARA
ko04724	Glutamatergic synapse	6	559	412	15870	0.991237	0.997865	0.413446	XM_004948655.3:SLC1A6;XM_015286578.2:CACNA1C;XM_015286643.2:CACNA1C;XM_015292996.2:CACNA1D;XM_025148599.1:PLCB4;XM_025152768.1:PLA2G4A
ko04723	Retrograde endocannabinoid signaling	6	559	420	15870	0.992719	0.997865	0.405571	NM_001167718.1:PTGS2;XM_015286578.2:CACNA1C;XM_015286643.2:CACNA1C;XM_015292996.2:CACNA1D;XM_025148599.1:PLCB4;XM_025149001.1:RIMS1
ko00230	Purine metabolism	6	559	426	15870	0.993673	0.997865	0.399859	NM_001278106.1:NUDT5;XM_015282733.2:PDE7A;XM_015286378.2:AMPD3;XM_025149959.1:GUCY1A3;XM_025153808.1:PKM;XM_025153942.1:PDE8A
ko04114	Oocyte meiosis	2	559	316	15870	0.999127	0.999127	0.179683	XM_015288320.2:CAMK2G;XM_425725.6:AURKA
