# Supplementary material for: Genome-wide analysis of differentially expressed profiles of mRNAs, lncRNAs and circRNAs in chickens during Eimeria necatrix infection
Source: Parasit Vectors. 2020 Apr 3;13:167. doi: 10.1186/s13071-020-04047-9 (PMC7118956; doi:10.1186/s13071-020-04047-9)
Supplement: Supplementary file 8 — Additional file 8: Data S8. The GO and KEGG pathway enrichment analysis of cis-target genes for the differentially expressed lncRNAs. [file 13071_2020_4047_MOESM8_ESM.xlsx]

## Sheet: GO-cis
id	term	category	ListHits	ListTotal	PopHits	PopTotal	pval	padj	Enrichment_score	Gene
GO:2001244	positive regulation of intrinsic apoptotic signaling pathway	biological_process	1	60	44	41939	0.00183179	0.00534686	15.886	XM_015285690.2:DNM1L
GO:2001136	negative regulation of endocytic recycling	biological_process	1	60	8	41939	5.60444e-05	0.000672533	87.3729	XM_015287239.2:ARHGAP1
GO:2000649	regulation of sodium ion transmembrane transporter activity	biological_process	1	60	40	41939	0.00151592	0.00471135	17.4746	XM_015298166.2:SCN3B
GO:2000483	negative regulation of interleukin-8 secretion	biological_process	1	60	21	41939	0.000415329	0.00201598	33.2849	XM_015287120.2:MAPKBP1
GO:1990904	ribonucleoprotein complex	cellular_component	1	60	16	41939	0.000238426	0.00149275	43.6865	XM_025144280.1:DAZAP1
GO:1904395	positive regulation of skeletal muscle acetylcholine-gated channel clustering	biological_process	1	60	3	41939	6.03251e-06	0.000180297	232.994	XM_004941584.3:LRP4
GO:1904262	negative regulation of TORC1 signaling	biological_process	1	60	60	41939	0.00337738	0.00784424	11.6497	XM_015282178.2:RNF152
GO:1903578	regulation of ATP metabolic process	biological_process	1	60	7	41939	4.20721e-05	0.000605838	99.8548	XM_015285690.2:DNM1L
GO:1903146	regulation of autophagy of mitochondrion	biological_process	1	60	50	41939	0.002359	0.00630891	13.9797	XM_015285690.2:DNM1L
GO:1903003	positive regulation of protein deubiquitination	biological_process	1	60	8	41939	5.60444e-05	0.000672533	87.3729	XM_003642060.4:TNIP1
GO:1902499	positive regulation of protein autoubiquitination	biological_process	1	60	3	41939	6.03251e-06	0.000180297	232.994	XM_015290320.2:MTA1
GO:1901631	positive regulation of presynaptic membrane organization	biological_process	1	60	3	41939	6.03251e-06	0.000180297	232.994	XM_004941584.3:LRP4
GO:1901185	negative regulation of ERBB signaling pathway	biological_process	1	60	23	41939	0.000499452	0.00229535	30.3906	XM_025150851.1:LGMN
GO:1900425	negative regulation of defense response to bacterium	biological_process	1	60	4	41939	1.20539e-05	0.000260364	174.746	XM_015287120.2:MAPKBP1
GO:1900063	regulation of peroxisome organization	biological_process	1	60	21	41939	0.000415329	0.00201598	33.2849	XM_015285690.2:DNM1L
GO:0098712	L-glutamate import across plasma membrane	biological_process	1	60	12	41939	0.000131619	0.0010338	58.2486	XM_004948655.3:SLC1A6
GO:0098706	ferric iron import across plasma membrane	biological_process	1	60	19	41939	0.00033882	0.00180704	36.7886	XM_015287239.2:ARHGAP1
GO:0097431	mitotic spindle pole	cellular_component	1	60	74	41939	0.00508813	0.0106187	9.44572	XM_015287120.2:MAPKBP1
GO:0097225	sperm midpiece	cellular_component	1	60	120	41939	0.0128966	0.0220211	5.82486	XM_004949834.3:PTCHD3L
GO:0097200	cysteine-type endopeptidase activity involved in execution phase of apoptosis	molecular_function	1	60	16	41939	0.000238426	0.00149275	43.6865	XM_015276123.2:CASP3
GO:0097194	execution phase of apoptosis	biological_process	1	60	86	41939	0.00681006	0.0134335	8.12771	XM_015276123.2:CASP3
GO:0097153	cysteine-type endopeptidase activity involved in apoptotic process	molecular_function	1	60	10	41939	8.99055e-05	0.000826365	69.8983	XM_015276123.2:CASP3
GO:0097110	scaffold protein binding	molecular_function	1	60	142	41939	0.0177237	0.0277415	4.92242	XM_004941584.3:LRP4
GO:0097105	presynaptic membrane assembly	biological_process	1	60	25	41939	0.000591146	0.00247937	27.9593	XM_004941584.3:LRP4
GO:0097104	postsynaptic membrane assembly	biological_process	1	60	55	41939	0.00284659	0.0072337	12.7088	XM_004941584.3:LRP4
GO:0097060	synaptic membrane	cellular_component	1	60	88	41939	0.00711936	0.0138539	7.94299	XM_004941584.3:LRP4
GO:0090263	positive regulation of canonical Wnt signaling pathway	biological_process	1	60	173	41939	0.0256092	0.0381488	4.04037	XM_025141419.1:CAPRIN2
GO:0090200	positive regulation of release of cytochrome c from mitochondria	biological_process	1	60	47	41939	0.00208744	0.00597202	14.872	XM_015285690.2:DNM1L
GO:0090149	mitochondrial membrane fission	biological_process	1	60	8	41939	5.60444e-05	0.000672533	87.3729	XM_015285690.2:DNM1L
GO:0090141	positive regulation of mitochondrial fission	biological_process	1	60	33	41939	0.00103279	0.00362735	21.1813	XM_015285690.2:DNM1L
GO:0090138	regulation of actin cytoskeleton organization by cell-cell adhesion	biological_process	1	60	4	41939	1.20539e-05	0.000260364	174.746	XM_025143367.1:JAM3
GO:0090090	negative regulation of canonical Wnt signaling pathway	biological_process	1	60	217	41939	0.0387657	0.0536756	3.22112	XM_004941584.3:LRP4
GO:0090022	regulation of neutrophil chemotaxis	biological_process	1	60	8	41939	5.60444e-05	0.000672533	87.3729	XM_025143367.1:JAM3
GO:0086091	regulation of heart rate by cardiac conduction	biological_process	1	60	139	41939	0.0170265	0.0269431	5.02866	XM_015298166.2:SCN3B
GO:0086015	SA node cell action potential	biological_process	1	60	44	41939	0.00183179	0.00534686	15.886	XM_015298166.2:SCN3B
GO:0086014	atrial cardiac muscle cell action potential	biological_process	1	60	34	41939	0.00109633	0.00378891	20.5583	XM_015298166.2:SCN3B
GO:0086006	voltage-gated sodium channel activity involved in cardiac muscle cell action potential	molecular_function	1	60	26	41939	0.000639819	0.0026324	26.884	XM_015298166.2:SCN3B
GO:0086005	ventricular cardiac muscle cell action potential	biological_process	1	60	50	41939	0.002359	0.00630891	13.9797	XM_015298166.2:SCN3B
GO:0085032	modulation by symbiont of host I-kappaB kinase/NF-kappaB cascade	biological_process	1	60	3	41939	6.03251e-06	0.000180297	232.994	XM_003642060.4:TNIP1
GO:0072734	cellular response to staurosporine	biological_process	1	60	9	41939	7.19907e-05	0.000706818	77.6648	XM_015276123.2:CASP3
GO:0072659	protein localization to plasma membrane	biological_process	1	60	435	41939	0.128551	0.155413	1.60686	XM_015298166.2:SCN3B
GO:0071885	N-terminal protein N-methyltransferase activity	molecular_function	1	60	12	41939	0.000131619	0.0010338	58.2486	XM_015290440.2:METTL11B
GO:0071340	skeletal muscle acetylcholine-gated channel clustering	biological_process	1	60	23	41939	0.000499452	0.00229535	30.3906	XM_004941584.3:LRP4
GO:0071310	cellular response to organic substance	biological_process	1	60	48	41939	0.0021762	0.0060264	14.5622	XM_015276123.2:CASP3
GO:0071222	cellular response to lipopolysaccharide	biological_process	1	60	149	41939	0.0193968	0.0300338	4.69116	XM_003642060.4:TNIP1
GO:0071013	catalytic step 2 spliceosome	cellular_component	1	60	152	41939	0.0201335	0.0309526	4.59857	XM_015287120.2:MAPKBP1
GO:0071011	precatalytic spliceosome	cellular_component	1	60	27	41939	0.000690369	0.00268684	25.8883	XM_015287120.2:MAPKBP1
GO:0070936	protein K48-linked ubiquitination	biological_process	1	60	159	41939	0.0218974	0.0333087	4.39612	XM_015282178.2:RNF152
GO:0070585	protein localization to mitochondrion	biological_process	1	60	12	41939	0.000131619	0.0010338	58.2486	XM_015285690.2:DNM1L
GO:0070584	mitochondrion morphogenesis	biological_process	1	60	48	41939	0.0021762	0.0060264	14.5622	XM_015285690.2:DNM1L
GO:0070534	protein K63-linked ubiquitination	biological_process	1	60	86	41939	0.00681006	0.0134335	8.12771	XM_015282178.2:RNF152
GO:0070373	negative regulation of ERK1 and ERK2 cascade	biological_process	1	60	96	41939	0.00841894	0.0161644	7.28108	XM_003642060.4:TNIP1
GO:0070330	aromatase activity	molecular_function	1	60	27	41939	0.000690369	0.00268684	25.8883	XM_015273981.2:LOC101749846
GO:0070266	necroptotic process	biological_process	1	60	18	41939	0.000303434	0.00174778	38.8324	XM_015285690.2:DNM1L
GO:0070062	extracellular exosome	cellular_component	2	60	2548	41939	0.714322	0.722687	0.548653	NM_001303036.1:LSP1;XM_004935759.3:ATP6V1C2
GO:0070059	intrinsic apoptotic signaling pathway in response to endoplasmic reticulum stress	biological_process	1	60	61	41939	0.00348867	0.00801651	11.4587	XM_015276123.2:CASP3
GO:0061630	ubiquitin protein ligase activity	molecular_function	2	60	504	41939	0.035658	0.0501768	2.77374	XM_004939623.3:RNF144B;XM_015282178.2:RNF152
GO:0061025	membrane fusion	biological_process	1	60	108	41939	0.0105514	0.019072	6.47207	XM_015285690.2:DNM1L
GO:0061003	positive regulation of dendritic spine morphogenesis	biological_process	1	60	65	41939	0.00395075	0.00884312	10.7536	XM_025141419.1:CAPRIN2
GO:0060373	regulation of ventricular cardiac muscle cell membrane depolarization	biological_process	1	60	29	41939	0.000797078	0.00302051	24.1029	XM_015298166.2:SCN3B
GO:0060371	regulation of atrial cardiac muscle cell membrane depolarization	biological_process	1	60	35	41939	0.0011617	0.00389035	19.971	XM_015298166.2:SCN3B
GO:0060351	cartilage development involved in endochondral bone morphogenesis	biological_process	1	60	6	41939	3.00792e-05	0.000519769	116.497	XM_015298228.2:SIK3
GO:0060173	limb development	biological_process	1	60	71	41939	0.00469412	0.0100389	9.84484	XM_004941584.3:LRP4
GO:0060047	heart contraction	biological_process	1	60	31	41939	0.000911231	0.00336455	22.5478	XM_015285690.2:DNM1L
GO:0060041	retina development in camera-type eye	biological_process	1	60	127	41939	0.0143599	0.0238596	5.50381	XM_004935336.3:RD3
GO:0051603	proteolysis involved in cellular protein catabolic process	biological_process	1	60	36	41939	0.00122891	0.00405258	19.4162	XM_025150851.1:LGMN
GO:0051402	neuron apoptotic process	biological_process	1	60	86	41939	0.00681006	0.0134335	8.12771	XM_015276123.2:CASP3
GO:0051384	response to glucocorticoid	biological_process	1	60	66	41939	0.00407047	0.00906415	10.5907	XM_015276123.2:CASP3
GO:0051371	muscle alpha-actinin binding	molecular_function	1	60	48	41939	0.0021762	0.0060264	14.5622	XM_025149832.1:PALLD
GO:0051290	protein heterotetramerization	biological_process	1	60	55	41939	0.00284659	0.0072337	12.7088	XM_004941584.3:LRP4
GO:0051289	protein homotetramerization	biological_process	1	60	111	41939	0.0111181	0.0198471	6.29715	XM_015285690.2:DNM1L
GO:0051260	protein homooligomerization	biological_process	1	60	429	41939	0.125688	0.15295	1.62933	XM_015285690.2:DNM1L
GO:0051259	protein oligomerization	biological_process	1	60	120	41939	0.0128966	0.0220211	5.82486	XM_015285690.2:DNM1L
GO:0051124	synaptic growth at neuromuscular junction	biological_process	1	60	4	41939	1.20539e-05	0.000260364	174.746	XM_004941584.3:LRP4
GO:0051019	mitogen-activated protein kinase binding	molecular_function	1	60	37	41939	0.00129794	0.0041534	18.8914	XM_003642060.4:TNIP1
GO:0050900	leukocyte migration	biological_process	1	60	130	41939	0.015008	0.0245586	5.37679	XM_025143367.1:JAM3
GO:0050896	response to stimulus	biological_process	1	60	135	41939	0.0161158	0.0256902	5.17765	XM_004935336.3:RD3
GO:0050830	defense response to Gram-positive bacterium	biological_process	2	60	87	41939	0.000270871	0.00162522	16.0686	XM_025151974.1:LOC107053714;XM_025152024.1:LOC112529943
GO:0050829	defense response to Gram-negative bacterium	biological_process	2	60	68	41939	0.000130568	0.0010338	20.5583	XM_025151974.1:LOC107053714;XM_025152024.1:LOC112529943
GO:0050808	synapse organization	biological_process	1	60	106	41939	0.010181	0.0185578	6.59418	XM_004941584.3:LRP4
GO:0050775	positive regulation of dendrite morphogenesis	biological_process	1	60	73	41939	0.00495515	0.0104421	9.57511	XM_025141419.1:CAPRIN2
GO:0050771	negative regulation of axonogenesis	biological_process	1	60	52	41939	0.00254882	0.00671395	13.442	XM_004941584.3:LRP4
GO:0050731	positive regulation of peptidyl-tyrosine phosphorylation	biological_process	1	60	135	41939	0.0161158	0.0256902	5.17765	XM_004941584.3:LRP4
GO:0050729	positive regulation of inflammatory response	biological_process	1	60	60	41939	0.00337738	0.00784424	11.6497	XM_003642060.4:TNIP1
GO:0050714	positive regulation of protein secretion	biological_process	1	60	116	41939	0.0120917	0.0212342	6.02572	XM_015285690.2:DNM1L
GO:0050111	mycocerosate synthase activity	molecular_function	2	60	4	41939	1.11231e-08	2.40259e-06	349.492	XM_015282062.2:LOC101750112;XM_015282063.2:LOC420486
GO:0048813	dendrite morphogenesis	biological_process	1	60	193	41939	0.0313193	0.0446532	3.62168	XM_004941584.3:LRP4
GO:0048705	skeletal system morphogenesis	biological_process	1	60	57	41939	0.00305376	0.00741137	12.2629	XM_015298228.2:SIK3
GO:0048471	perinuclear region of cytoplasm	cellular_component	2	60	1544	41939	0.380742	0.404129	0.905419	XM_015285690.2:DNM1L;XM_015287239.2:ARHGAP1
GO:0048312	intracellular distribution of mitochondria	biological_process	1	60	37	41939	0.00129794	0.0041534	18.8914	XM_015285690.2:DNM1L
GO:0048026	positive regulation of mRNA splicing, via spliceosome	biological_process	1	60	39	41939	0.00144145	0.00451236	17.9226	XM_025144280.1:DAZAP1
GO:0048011	neurotrophin TRK receptor signaling pathway	biological_process	1	60	14	41939	0.00018114	0.00128659	49.9274	XM_015276123.2:CASP3
GO:0046983	protein dimerization activity	molecular_function	1	60	437	41939	0.129509	0.155844	1.5995	XM_004935759.3:ATP6V1C2
GO:0046982	protein heterodimerization activity	molecular_function	1	60	884	41939	0.361682	0.384844	0.790705	XM_025143367.1:JAM3
GO:0046961	proton-transporting ATPase activity, rotational mechanism	molecular_function	1	60	43	41939	0.00175014	0.0052142	16.2554	XM_004935759.3:ATP6V1C2
GO:0046872	metal ion binding	molecular_function	9	60	5763	41939	0.30647	0.336883	1.09159	XM_004939623.3:RNF144B;XM_004948655.3:SLC1A6;XM_015282178.2:RNF152;XM_015287059.2:LARGE2;XM_015287061.2:LARGE2;XM_015289096.2:HDAC4;XM_015294145.2:CPPED1;XM_025141419.1:CAPRIN2;XM_025153238.1:ZBTB37
GO:0046677	response to antibiotic	biological_process	1	60	26	41939	0.000639819	0.0026324	26.884	XM_015276123.2:CASP3
GO:0046007	negative regulation of activated T cell proliferation	biological_process	1	60	34	41939	0.00109633	0.00378891	20.5583	XM_015276123.2:CASP3
GO:0045944	positive regulation of transcription from RNA polymerase II promoter	biological_process	2	60	1864	41939	0.502048	0.521358	0.749982	XM_003642060.4:TNIP1;XM_025141419.1:CAPRIN2
GO:0045892	negative regulation of transcription, DNA-templated	biological_process	2	60	960	41939	0.158248	0.184766	1.45622	XM_015289096.2:HDAC4;XM_025144273.1:GATAD2A
GO:0045843	negative regulation of striated muscle tissue development	biological_process	1	60	24	41939	0.000544355	0.00235161	29.1243	XM_015289096.2:HDAC4
GO:0045786	negative regulation of cell cycle	biological_process	1	60	59	41939	0.0032678	0.00775653	11.8472	XM_015276123.2:CASP3
GO:0045736	negative regulation of cyclin-dependent protein serine/threonine kinase activity	biological_process	1	60	19	41939	0.00033882	0.00180704	36.7886	XM_015276123.2:CASP3
GO:0045475	locomotor rhythm	biological_process	1	60	15	41939	0.000208815	0.00138782	46.5989	XM_015290320.2:MTA1
GO:0045296	cadherin binding	molecular_function	1	60	763	41939	0.298208	0.328637	0.916099	XM_015287239.2:ARHGAP1
GO:0045165	cell fate commitment	biological_process	1	60	49	41939	0.00226672	0.0062371	14.265	XM_015276123.2:CASP3
GO:0045121	membrane raft	cellular_component	1	60	397	41939	0.110702	0.136248	1.76066	XM_015276123.2:CASP3
GO:0045111	intermediate filament cytoskeleton	cellular_component	1	60	119	41939	0.0126933	0.021934	5.87381	XM_004948655.3:SLC1A6
GO:0044332	Wnt signaling pathway involved in dorsal/ventral axis specification	biological_process	1	60	7	41939	4.20721e-05	0.000605838	99.8548	XM_004941584.3:LRP4
GO:0044325	ion channel binding	molecular_function	1	60	370	41939	0.0984663	0.123655	1.88914	XM_015298166.2:SCN3B
GO:0044291	cell-cell contact zone	cellular_component	1	60	25	41939	0.000591146	0.00247937	27.9593	XM_025143367.1:JAM3
GO:0043653	mitochondrial fragmentation involved in apoptotic process	biological_process	1	60	32	41939	0.000971086	0.00346702	21.8432	XM_015285690.2:DNM1L
GO:0043565	sequence-specific DNA binding	molecular_function	1	60	979	41939	0.4101	0.432106	0.713977	XM_025144273.1:GATAD2A
GO:0043525	positive regulation of neuron apoptotic process	biological_process	1	60	42	41939	0.00167027	0.00508139	16.6425	XM_015276123.2:CASP3
GO:0043362	nucleate erythrocyte maturation	biological_process	2	60	4	41939	1.11231e-08	2.40259e-06	349.492	NM_204897.1:SERPINB10B;XM_015282163.2:SERPINB10B
GO:0043235	receptor complex	cellular_component	2	60	201	41939	0.00303576	0.00741137	6.95506	XM_004941584.3:LRP4;XM_025141419.1:CAPRIN2
GO:0043234	protein complex	cellular_component	3	60	1062	41939	0.0655182	0.0862922	1.97453	XM_015285690.2:DNM1L;XM_015300021.2:MIER2;XM_025144280.1:DAZAP1
GO:0043220	Schmidt-Lanterman incisure	cellular_component	1	60	41	41939	0.0015922	0.00491306	17.0484	XM_025143367.1:JAM3
GO:0043200	response to amino acid	biological_process	1	60	32	41939	0.000971086	0.00346702	21.8432	XM_015276123.2:CASP3
GO:0043161	proteasome-mediated ubiquitin-dependent protein catabolic process	biological_process	1	60	435	41939	0.128551	0.155413	1.60686	XM_015290320.2:MTA1
GO:0043153	entrainment of circadian clock by photoperiod	biological_process	1	60	19	41939	0.00033882	0.00180704	36.7886	XM_015290320.2:MTA1
GO:0043124	negative regulation of I-kappaB kinase/NF-kappaB signaling	biological_process	2	60	93	41939	0.000329603	0.00180704	15.0319	XM_003642060.4:TNIP1;XM_015287120.2:MAPKBP1
GO:0043087	regulation of GTPase activity	biological_process	1	60	181	41939	0.027837	0.040627	3.86179	XM_015287239.2:ARHGAP1
GO:0043066	negative regulation of apoptotic process	biological_process	2	60	693	41939	0.0770582	0.0999674	2.01727	XM_004939623.3:RNF144B;XM_015276123.2:CASP3
GO:0043065	positive regulation of apoptotic process	biological_process	2	60	515	41939	0.0376361	0.0524477	2.7145	XM_015276123.2:CASP3;XM_015279243.2:OSGIN1
GO:0043029	T cell homeostasis	biological_process	1	60	48	41939	0.0021762	0.0060264	14.5622	XM_015276123.2:CASP3
GO:0043025	neuronal cell body	cellular_component	1	60	881	41939	0.360129	0.384138	0.793398	XM_004941584.3:LRP4
GO:0042826	histone deacetylase binding	molecular_function	1	60	188	41939	0.0298482	0.0432699	3.718	XM_015300021.2:MIER2
GO:0042813	Wnt-activated receptor activity	molecular_function	1	60	32	41939	0.000971086	0.00346702	21.8432	XM_004941584.3:LRP4
GO:0042803	protein homodimerization activity	molecular_function	3	60	1698	41939	0.224773	0.254861	1.23495	XM_004941584.3:LRP4;XM_015285690.2:DNM1L;XM_025143367.1:JAM3
GO:0042802	identical protein binding	molecular_function	2	60	1949	41939	0.532382	0.5489	0.717274	XM_001234005.5:LTC4SL;XM_003642060.4:TNIP1
GO:0042787	protein ubiquitination involved in ubiquitin-dependent protein catabolic process	biological_process	1	60	310	41939	0.072876	0.0951131	2.25478	XM_004939623.3:RNF144B
GO:0042733	embryonic digit morphogenesis	biological_process	1	60	104	41939	0.00981655	0.0182006	6.72099	XM_004941584.3:LRP4
GO:0042612	MHC class I protein complex	cellular_component	1	60	77	41939	0.00549687	0.0113619	9.07771	XM_015295039.2:YF6
GO:0042589	zymogen granule membrane	cellular_component	2	60	11	41939	4.55564e-07	3.28006e-05	127.088	XM_025151974.1:LOC107053714;XM_025152024.1:LOC112529943
GO:0042552	myelination	biological_process	1	60	167	41939	0.0239888	0.0361086	4.18553	XM_025143367.1:JAM3
GO:0042542	response to hydrogen peroxide	biological_process	1	60	48	41939	0.0021762	0.0060264	14.5622	XM_015276123.2:CASP3
GO:0042493	response to drug	biological_process	1	60	239	41939	0.0461208	0.0626546	2.92462	XM_015273981.2:LOC101749846
GO:0042475	odontogenesis of dentin-containing tooth	biological_process	1	60	81	41939	0.00606451	0.0124164	8.62942	XM_004941584.3:LRP4
GO:0042391	regulation of membrane potential	biological_process	1	60	277	41939	0.0599075	0.0796309	2.52341	XM_004948655.3:SLC1A6
GO:0042325	regulation of phosphorylation	biological_process	1	60	17	41939	0.000269967	0.00162522	41.1167	XM_025151341.1:PPP1R14D
GO:0042285	xylosyltransferase activity	molecular_function	2	60	11	41939	4.55564e-07	3.28006e-05	127.088	XM_015287059.2:LARGE2;XM_015287061.2:LARGE2
GO:0042113	B cell activation	biological_process	1	60	63	41939	0.00371633	0.00836174	11.095	XM_015289096.2:HDAC4
GO:0042060	wound healing	biological_process	1	60	113	41939	0.0115032	0.0203663	6.18569	XM_015276123.2:CASP3
GO:0040029	regulation of gene expression, epigenetic	biological_process	1	60	24	41939	0.000544355	0.00235161	29.1243	XM_015290320.2:MTA1
GO:0036066	protein O-linked fucosylation	biological_process	1	60	9	41939	7.19907e-05	0.000706818	77.6648	XM_429157.6:ADAMTSL1
GO:0035613	RNA stem-loop binding	molecular_function	1	60	50	41939	0.002359	0.00630891	13.9797	XM_025144280.1:DAZAP1
GO:0035375	zymogen binding	molecular_function	2	60	5	41939	2.77794e-08	4.00023e-06	279.593	XM_025151974.1:LOC107053714;XM_025152024.1:LOC112529943
GO:0035269	protein O-linked mannosylation	biological_process	2	60	25	41939	6.26031e-06	0.000180297	55.9187	XM_015287059.2:LARGE2;XM_015287061.2:LARGE2
GO:0035264	multicellular organism growth	biological_process	1	60	230	41939	0.0430532	0.0590445	3.03906	XM_015298228.2:SIK3
GO:0035108	limb morphogenesis	biological_process	1	60	55	41939	0.00284659	0.0072337	12.7088	XM_015298228.2:SIK3
GO:0035094	response to nicotine	biological_process	1	60	44	41939	0.00183179	0.00534686	15.886	XM_015276123.2:CASP3
GO:0035091	phosphatidylinositol binding	molecular_function	2	60	366	41939	0.015633	0.0252568	3.81958	XM_015282201.2:ZCCHC2;XM_418991.5:ZCCHC2
GO:0034349	glial cell apoptotic process	biological_process	1	60	4	41939	1.20539e-05	0.000260364	174.746	XM_015276123.2:CASP3
GO:0034198	cellular response to amino acid starvation	biological_process	1	60	84	41939	0.00650707	0.0130141	8.32123	XM_015282178.2:RNF152
GO:0034185	apolipoprotein binding	molecular_function	1	60	30	41939	0.000853227	0.00320516	23.2994	XM_004941584.3:LRP4
GO:0034046	poly(G) binding	molecular_function	1	60	17	41939	0.000269967	0.00162522	41.1167	XM_025144280.1:DAZAP1
GO:0033572	transferrin transport	biological_process	1	60	37	41939	0.00129794	0.0041534	18.8914	XM_015287239.2:ARHGAP1
GO:0033363	secretory granule organization	biological_process	1	60	9	41939	7.19907e-05	0.000706818	77.6648	XM_015290320.2:MTA1
GO:0033138	positive regulation of peptidyl-serine phosphorylation	biological_process	1	60	198	41939	0.0328186	0.046637	3.53022	XM_025141419.1:CAPRIN2
GO:0033010	paranodal junction	cellular_component	1	60	21	41939	0.000415329	0.00201598	33.2849	XM_025143367.1:JAM3
GO:0032922	circadian regulation of gene expression	biological_process	1	60	120	41939	0.0128966	0.0220211	5.82486	XM_015290320.2:MTA1
GO:0032880	regulation of protein localization	biological_process	1	60	141	41939	0.01749	0.0275755	4.95733	XM_015298228.2:SIK3
GO:0032801	receptor catabolic process	biological_process	1	60	27	41939	0.000690369	0.00268684	25.8883	XM_025150851.1:LGMN
GO:0032496	response to lipopolysaccharide	biological_process	1	60	177	41939	0.0267136	0.0393219	3.94906	XM_015276123.2:CASP3
GO:0032459	regulation of protein oligomerization	biological_process	1	60	7	41939	4.20721e-05	0.000605838	99.8548	XM_015285690.2:DNM1L
GO:0032450	maltose alpha-glucosidase activity	molecular_function	1	60	9	41939	7.19907e-05	0.000706818	77.6648	XM_025150713.1:GANC
GO:0032439	endosome localization	biological_process	1	60	12	41939	0.000131619	0.0010338	58.2486	XM_015287239.2:ARHGAP1
GO:0032436	positive regulation of proteasomal ubiquitin-dependent protein catabolic process	biological_process	1	60	114	41939	0.0116979	0.0206265	6.13143	XM_004939623.3:RNF144B
GO:0032403	protein complex binding	molecular_function	1	60	518	41939	0.169557	0.195329	1.34939	XM_015276123.2:CASP3
GO:0032355	response to estradiol	biological_process	1	60	102	41939	0.00945808	0.0178423	6.85278	XM_015276123.2:CASP3
GO:0032092	positive regulation of protein binding	biological_process	1	60	142	41939	0.0177237	0.0277415	4.92242	XM_025141419.1:CAPRIN2
GO:0032041	NAD-dependent histone deacetylase activity (H3-K14 specific)	molecular_function	1	60	56	41939	0.00294932	0.00732244	12.4818	XM_015289096.2:HDAC4
GO:0032025	response to cobalt ion	biological_process	1	60	5	41939	2.00713e-05	0.000376992	139.797	XM_015276123.2:CASP3
GO:0031982	vesicle	cellular_component	1	60	261	41939	0.053944	0.0719253	2.6781	XM_025151368.1:TSPAN4
GO:0031966	mitochondrial membrane	cellular_component	2	60	195	41939	0.00278749	0.00721075	7.16906	XM_004939623.3:RNF144B;XM_015285690.2:DNM1L
GO:0031965	nuclear membrane	cellular_component	1	60	682	41939	0.255211	0.284152	1.0249	XM_015297476.2:C22H2ORF42
GO:0031625	ubiquitin protein ligase binding	molecular_function	1	60	495	41939	0.157962	0.184766	1.41209	XM_015285690.2:DNM1L
GO:0031624	ubiquitin conjugating enzyme binding	molecular_function	1	60	91	41939	0.00759506	0.0147133	7.68114	XM_004939623.3:RNF144B
GO:0031594	neuromuscular junction	cellular_component	1	60	146	41939	0.0186719	0.0290153	4.78756	XM_004941584.3:LRP4
GO:0031593	polyubiquitin modification-dependent protein binding	molecular_function	1	60	56	41939	0.00294932	0.00732244	12.4818	XM_003642060.4:TNIP1
GO:0031490	chromatin DNA binding	molecular_function	2	60	89	41939	0.000289625	0.00171394	15.7075	NM_204897.1:SERPINB10B;XM_015282163.2:SERPINB10B
GO:0031410	cytoplasmic vesicle	cellular_component	1	60	668	41939	0.247784	0.276596	1.04638	XM_015290320.2:MTA1
GO:0031301	integral component of organelle membrane	cellular_component	1	60	22	41939	0.000456441	0.00216684	31.772	XM_015282178.2:RNF152
GO:0031267	small GTPase binding	molecular_function	1	60	57	41939	0.00305376	0.00741137	12.2629	XM_015282178.2:RNF152
GO:0031264	death-inducing signaling complex	cellular_component	1	60	7	41939	4.20721e-05	0.000605838	99.8548	XM_015276123.2:CASP3
GO:0031252	cell leading edge	cellular_component	1	60	188	41939	0.0298482	0.0432699	3.718	XM_015287239.2:ARHGAP1
GO:0031177	phosphopantetheine binding	molecular_function	2	60	6	41939	5.55021e-08	5.99423e-06	232.994	XM_015282062.2:LOC101750112;XM_015282063.2:LOC420486
GO:0031103	axon regeneration	biological_process	1	60	27	41939	0.000690369	0.00268684	25.8883	XM_025143367.1:JAM3
GO:0031090	organelle membrane	cellular_component	1	60	107	41939	0.0103655	0.0188146	6.53255	XM_015273981.2:LOC101749846
GO:0030971	receptor tyrosine kinase binding	molecular_function	1	60	99	41939	0.00893168	0.0169232	7.06044	XM_004941584.3:LRP4
GO:0030889	negative regulation of B cell proliferation	biological_process	1	60	28	41939	0.00074279	0.00286505	24.9637	XM_015276123.2:CASP3
GO:0030858	positive regulation of epithelial cell differentiation	biological_process	1	60	3	41939	6.03251e-06	0.000180297	232.994	XM_025152024.1:LOC112529943
GO:0030742	GTP-dependent protein binding	molecular_function	1	60	59	41939	0.0032678	0.00775653	11.8472	XM_015285690.2:DNM1L
GO:0030674	protein binding, bridging	molecular_function	1	60	150	41939	0.0196411	0.0303034	4.65989	XM_025144273.1:GATAD2A
GO:0030672	synaptic vesicle membrane	cellular_component	1	60	176	41939	0.0264357	0.0392447	3.9715	XM_015285690.2:DNM1L
GO:0030670	phagocytic vesicle membrane	cellular_component	1	60	118	41939	0.0124913	0.0217591	5.92359	XM_025152024.1:LOC112529943
GO:0030658	transport vesicle membrane	cellular_component	1	60	87	41939	0.00696392	0.0136746	8.03429	XM_025152024.1:LOC112529943
GO:0030509	BMP signaling pathway	biological_process	1	60	130	41939	0.015008	0.0245586	5.37679	XM_004941584.3:LRP4
GO:0030426	growth cone	cellular_component	1	60	442	41939	0.131911	0.156985	1.58141	XM_025149832.1:PALLD
GO:0030425	dendrite	cellular_component	1	60	1021	41939	0.430963	0.452399	0.684607	XM_004941584.3:LRP4
GO:0030424	axon	cellular_component	1	60	855	41939	0.346617	0.372605	0.817524	XM_025149832.1:PALLD
GO:0030308	negative regulation of cell growth	biological_process	2	60	198	41939	0.00290999	0.00732244	7.06044	XM_015279243.2:OSGIN1;XM_025141419.1:CAPRIN2
GO:0030279	negative regulation of ossification	biological_process	1	60	32	41939	0.000971086	0.00346702	21.8432	XM_004941584.3:LRP4
GO:0030261	chromosome condensation	biological_process	2	60	21	41939	3.63488e-06	0.000174474	66.5698	NM_204897.1:SERPINB10B;XM_015282163.2:SERPINB10B
GO:0030246	carbohydrate binding	molecular_function	2	60	295	41939	0.00877229	0.0166944	4.73887	XM_025150713.1:GANC;XM_025155934.1:LOC101747901
GO:0030218	erythrocyte differentiation	biological_process	1	60	92	41939	0.00775675	0.0149594	7.59764	XM_015276123.2:CASP3
GO:0030216	keratinocyte differentiation	biological_process	1	60	54	41939	0.0027456	0.00714518	12.9441	XM_015276123.2:CASP3
GO:0030198	extracellular matrix organization	biological_process	1	60	374	41939	0.100253	0.125535	1.86894	XM_025143367.1:JAM3
GO:0030183	B cell differentiation	biological_process	1	60	103	41939	0.00963657	0.0180216	6.78625	XM_015289096.2:HDAC4
GO:0030182	neuron differentiation	biological_process	1	60	211	41939	0.0368459	0.0515127	3.31272	XM_015276123.2:CASP3
GO:0030177	positive regulation of Wnt signaling pathway	biological_process	1	60	103	41939	0.00963657	0.0180216	6.78625	XM_004935759.3:ATP6V1C2
GO:0030154	cell differentiation	biological_process	4	60	1553	41939	0.0710252	0.0932282	1.80034	XM_015279243.2:OSGIN1;XM_025144280.1:DAZAP1;XM_025151974.1:LOC107053714;XM_025152024.1:LOC112529943
GO:0030057	desmosome	cellular_component	1	60	35	41939	0.0011617	0.00389035	19.971	XM_025143367.1:JAM3
GO:0030054	cell junction	cellular_component	1	60	1766	41939	0.724931	0.731706	0.3958	XM_015285690.2:DNM1L
GO:0030036	actin cytoskeleton organization	biological_process	1	60	484	41939	0.152474	0.179969	1.44418	XM_025149832.1:PALLD
GO:0030027	lamellipodium	cellular_component	1	60	632	41939	0.228739	0.258004	1.10599	XM_025149832.1:PALLD
GO:0030018	Z disc	cellular_component	2	60	581	41939	0.0506569	0.0681738	2.40614	XM_015298166.2:SCN3B;XM_025149832.1:PALLD
GO:0030010	establishment of cell polarity	biological_process	1	60	113	41939	0.0115032	0.0203663	6.18569	XM_025143367.1:JAM3
GO:0021766	hippocampus development	biological_process	1	60	133	41939	0.0156686	0.0252568	5.25551	XM_015276123.2:CASP3
GO:0020037	heme binding	molecular_function	1	60	158	41939	0.0216416	0.0330359	4.42395	XM_015273981.2:LOC101749846
GO:0019901	protein kinase binding	molecular_function	1	60	1022	41939	0.431455	0.452399	0.683937	XM_003642060.4:TNIP1
GO:0019899	enzyme binding	molecular_function	1	60	414	41939	0.118602	0.145145	1.68837	XM_015290320.2:MTA1
GO:0019898	extrinsic component of membrane	cellular_component	2	60	141	41939	0.00110637	0.00379327	9.91466	XM_025151974.1:LOC107053714;XM_025152024.1:LOC112529943
GO:0019373	epoxygenase P450 pathway	biological_process	1	60	8	41939	5.60444e-05	0.000672533	87.3729	XM_015273981.2:LOC101749846
GO:0019370	leukotriene biosynthetic process	biological_process	1	60	10	41939	8.99055e-05	0.000826365	69.8983	XM_001234005.5:LTC4SL
GO:0019226	transmission of nerve impulse	biological_process	1	60	60	41939	0.00337738	0.00784424	11.6497	XM_025143367.1:JAM3
GO:0017148	negative regulation of translation	biological_process	1	60	132	41939	0.015447	0.0251816	5.29533	XM_025141419.1:CAPRIN2
GO:0017147	Wnt-protein binding	molecular_function	1	60	43	41939	0.00175014	0.0052142	16.2554	XM_004941584.3:LRP4
GO:0017137	Rab GTPase binding	molecular_function	2	60	450	41939	0.0267608	0.0393219	3.10659	XM_015285690.2:DNM1L;XM_015287239.2:ARHGAP1
GO:0017124	SH3 domain binding	molecular_function	1	60	388	41939	0.106579	0.132305	1.8015	XM_015287239.2:ARHGAP1
GO:0017080	sodium channel regulator activity	molecular_function	1	60	82	41939	0.00621043	0.0125958	8.52419	XM_015298166.2:SCN3B
GO:0016874	ligase activity	molecular_function	2	60	106	41939	0.00048359	0.00227077	13.1884	XM_015282062.2:LOC101750112;XM_015282063.2:LOC420486
GO:0016787	hydrolase activity	molecular_function	2	60	184	41939	0.00236584	0.00630891	7.59764	XM_015282062.2:LOC101750112;XM_015282063.2:LOC420486
GO:0016607	nuclear speck	cellular_component	1	60	739	41939	0.28548	0.315415	0.94585	XM_025144273.1:GATAD2A
GO:0016600	flotillin complex	cellular_component	1	60	20	41939	0.00037612	0.00191157	34.9492	XM_004941584.3:LRP4
GO:0016581	NuRD complex	cellular_component	2	60	30	41939	1.09947e-05	0.000260364	46.5989	XM_015290320.2:MTA1;XM_025144273.1:GATAD2A
GO:0016575	histone deacetylation	biological_process	1	60	78	41939	0.00563636	0.0115948	8.96132	XM_015300021.2:MIER2
GO:0016569	covalent chromatin modification	biological_process	2	60	359	41939	0.0148544	0.0244927	3.89406	NM_204897.1:SERPINB10B;XM_015282163.2:SERPINB10B
GO:0016559	peroxisome fission	biological_process	1	60	27	41939	0.000690369	0.00268684	25.8883	XM_015285690.2:DNM1L
GO:0016491	oxidoreductase activity	molecular_function	3	60	208	41939	0.000230614	0.00149275	10.0815	XM_015282062.2:LOC101750112;XM_015282063.2:LOC420486;XM_025154255.1:PDPR
GO:0016485	protein processing	biological_process	1	60	68	41939	0.00431494	0.00936711	10.2792	XM_015276123.2:CASP3
GO:0016477	cell migration	biological_process	1	60	578	41939	0.200422	0.228449	1.20931	XM_025149832.1:PALLD
GO:0016021	integral component of membrane	cellular_component	16	60	7976	41939	0.0518802	0.0696032	1.40217	XM_001234005.5:LTC4SL;XM_004939623.3:RNF144B;XM_004941584.3:LRP4;XM_004949834.3:PTCHD3L;XM_015284165.2:TAAR1;XM_015287059.2:LARGE2;XM_015287061.2:LARGE2;XM_015295039.2:YF6;XM_025143354.1:GRAMD1B;XM_025143357.1:GRAMD1B;XM_025143367.1:JAM3;XM_025150548.1:TYRO3;XM_025150549.1:TYRO3;XM_025150720.1:TMEM229B;XM_025152024.1:LOC112529943;XM_025155934.1:LOC101747901
GO:0016020	membrane	cellular_component	5	60	3356	41939	0.347592	0.372605	1.04139	NM_001303036.1:LSP1;XM_004948655.3:SLC1A6;XM_015290428.2:PRRC2C;XM_025143354.1:GRAMD1B;XM_025143357.1:GRAMD1B
GO:0016005	phospholipase A2 activator activity	molecular_function	1	60	5	41939	2.00713e-05	0.000376992	139.797	XM_015276123.2:CASP3
GO:0015991	ATP hydrolysis coupled proton transport	biological_process	1	60	52	41939	0.00254882	0.00671395	13.442	XM_004935759.3:ATP6V1C2
GO:0015813	L-glutamate transport	biological_process	1	60	20	41939	0.00037612	0.00191157	34.9492	XM_004948655.3:SLC1A6
GO:0015810	aspartate transport	biological_process	1	60	15	41939	0.000208815	0.00138782	46.5989	XM_004948655.3:SLC1A6
GO:0015629	actin cytoskeleton	cellular_component	2	60	670	41939	0.071216	0.0932282	2.08652	NM_001303036.1:LSP1;XM_025149832.1:PALLD
GO:0015183	L-aspartate transmembrane transporter activity	molecular_function	1	60	20	41939	0.00037612	0.00191157	34.9492	XM_004948655.3:SLC1A6
GO:0015171	amino acid transmembrane transporter activity	molecular_function	1	60	72	41939	0.00482381	0.0102151	9.7081	XM_004948655.3:SLC1A6
GO:0015031	protein transport	biological_process	2	60	946	41939	0.153472	0.180654	1.47777	XM_025151974.1:LOC107053714;XM_025152024.1:LOC112529943
GO:0015020	glucuronosyltransferase activity	molecular_function	2	60	21	41939	3.63488e-06	0.000174474	66.5698	XM_015287059.2:LARGE2;XM_015287061.2:LARGE2
GO:0014069	postsynaptic density	cellular_component	1	60	923	41939	0.381747	0.404203	0.757295	XM_004941584.3:LRP4
GO:0014047	glutamate secretion	biological_process	1	60	119	41939	0.0126933	0.021934	5.87381	XM_004948655.3:SLC1A6
GO:0010765	positive regulation of sodium ion transport	biological_process	1	60	53	41939	0.00264634	0.0069286	13.1884	XM_015298166.2:SCN3B
GO:0010510	regulation of acetyl-CoA biosynthetic process from pyruvate	biological_process	1	60	19	41939	0.00033882	0.00180704	36.7886	XM_025154255.1:PDPR
GO:0010508	positive regulation of autophagy	biological_process	1	60	76	41939	0.005359	0.0111302	9.19715	XM_015282178.2:RNF152
GO:0010460	positive regulation of heart rate	biological_process	1	60	25	41939	0.000591146	0.00247937	27.9593	XM_015298166.2:SCN3B
GO:0010212	response to ionizing radiation	biological_process	1	60	98	41939	0.00875924	0.0166944	7.13248	XM_015290320.2:MTA1
GO:0010165	response to X-ray	biological_process	1	60	24	41939	0.000544355	0.00235161	29.1243	XM_015276123.2:CASP3
GO:0010033	response to organic substance	biological_process	1	60	46	41939	0.00200045	0.0057613	15.1953	XM_015276123.2:CASP3
GO:0010008	endosome membrane	cellular_component	1	60	366	41939	0.0966887	0.122133	1.90979	XM_015287239.2:ARHGAP1
GO:0009986	cell surface	cellular_component	1	60	826	41939	0.331445	0.360666	0.846227	XM_004941584.3:LRP4
GO:0009954	proximal/distal pattern formation	biological_process	1	60	33	41939	0.00103279	0.00362735	21.1813	XM_004941584.3:LRP4
GO:0009749	response to glucose	biological_process	1	60	110	41939	0.0109277	0.0195882	6.35439	XM_015276123.2:CASP3
GO:0009611	response to wounding	biological_process	1	60	133	41939	0.0156686	0.0252568	5.25551	XM_015276123.2:CASP3
GO:0009411	response to UV	biological_process	1	60	61	41939	0.00348867	0.00801651	11.4587	XM_015276123.2:CASP3
GO:0009101	glycoprotein biosynthetic process	biological_process	1	60	16	41939	0.000238426	0.00149275	43.6865	XM_003642060.4:TNIP1
GO:0008627	intrinsic apoptotic signaling pathway in response to osmotic stress	biological_process	1	60	19	41939	0.00033882	0.00180704	36.7886	XM_015276123.2:CASP3
GO:0008553	hydrogen-exporting ATPase activity, phosphorylative mechanism	molecular_function	1	60	18	41939	0.000303434	0.00174778	38.8324	XM_004935759.3:ATP6V1C2
GO:0008395	steroid hydroxylase activity	molecular_function	1	60	15	41939	0.000208815	0.00138782	46.5989	XM_015273981.2:LOC101749846
GO:0008392	arachidonic acid epoxygenase activity	molecular_function	1	60	8	41939	5.60444e-05	0.000672533	87.3729	XM_015273981.2:LOC101749846
GO:0008380	RNA splicing	biological_process	1	60	533	41939	0.177196	0.203587	1.31141	XM_015287120.2:MAPKBP1
GO:0008289	lipid binding	molecular_function	2	60	378	41939	0.0170206	0.0269431	3.69832	XM_001234005.5:LTC4SL;XM_015285690.2:DNM1L
GO:0008283	cell proliferation	biological_process	1	60	425	41939	0.123789	0.151064	1.64467	XM_025144280.1:DAZAP1
GO:0008270	zinc ion binding	molecular_function	4	60	1673	41939	0.0907904	0.115936	1.67121	XM_015282201.2:ZCCHC2;XM_015290320.2:MTA1;XM_025144273.1:GATAD2A;XM_418991.5:ZCCHC2
GO:0008266	poly(U) RNA binding	molecular_function	1	60	82	41939	0.00621043	0.0125958	8.52419	XM_025144280.1:DAZAP1
GO:0008234	cysteine-type peptidase activity	molecular_function	1	60	67	41939	0.00419187	0.00923923	10.4326	XM_015276123.2:CASP3
GO:0008233	peptidase activity	molecular_function	2	60	130	41939	0.00087523	0.00325948	10.7536	XM_015276123.2:CASP3;XM_429157.6:ADAMTSL1
GO:0008201	heparin binding	molecular_function	1	60	361	41939	0.0944801	0.120045	1.93624	XM_015287767.2:SERPINA10
GO:0008134	transcription factor binding	molecular_function	1	60	658	41939	0.242485	0.271382	1.06228	XM_015289096.2:HDAC4
GO:0008083	growth factor activity	molecular_function	1	60	249	41939	0.0496209	0.0671982	2.80716	XM_015279243.2:OSGIN1
GO:0008047	enzyme activator activity	molecular_function	1	60	68	41939	0.00431494	0.00936711	10.2792	XM_001234005.5:LTC4SL
GO:0008022	protein C-terminus binding	molecular_function	1	60	491	41939	0.155962	0.183086	1.42359	XM_015290428.2:PRRC2C
GO:0008017	microtubule binding	molecular_function	1	60	792	41939	0.313546	0.342051	0.882555	XM_015285690.2:DNM1L
GO:0007611	learning or memory	biological_process	1	60	125	41939	0.0139348	0.0233327	5.59187	XM_015276123.2:CASP3
GO:0007605	sensory perception of sound	biological_process	1	60	413	41939	0.118133	0.144982	1.69245	XM_015276123.2:CASP3
GO:0007601	visual perception	biological_process	1	60	378	41939	0.102049	0.127047	1.84916	XM_004935336.3:RD3
GO:0007596	blood coagulation	biological_process	1	60	192	41939	0.0310228	0.044377	3.64054	XM_015287767.2:SERPINA10
GO:0007565	female pregnancy	biological_process	1	60	62	41939	0.00360165	0.00818902	11.2739	XM_015290320.2:MTA1
GO:0007507	heart development	biological_process	1	60	317	41939	0.0757348	0.0985465	2.20499	XM_015276123.2:CASP3
GO:0007399	nervous system development	biological_process	1	60	787	41939	0.310906	0.340029	0.888162	XM_015289096.2:HDAC4
GO:0007286	spermatid development	biological_process	1	60	123	41939	0.0135153	0.0227183	5.68279	XM_025143367.1:JAM3
GO:0007283	spermatogenesis	biological_process	1	60	787	41939	0.310906	0.340029	0.888162	XM_025144280.1:DAZAP1
GO:0007275	multicellular organism development	biological_process	2	60	1230	41939	0.257578	0.286051	1.13656	XM_015279243.2:OSGIN1;XM_025151974.1:LOC107053714
GO:0007268	chemical synaptic transmission	biological_process	1	60	582	41939	0.202505	0.230217	1.201	XM_004948655.3:SLC1A6
GO:0007264	small GTPase mediated signal transduction	biological_process	1	60	362	41939	0.0949206	0.120251	1.93089	XM_015287239.2:ARHGAP1
GO:0007166	cell surface receptor signaling pathway	biological_process	1	60	456	41939	0.138691	0.164601	1.53286	XM_025151368.1:TSPAN4
GO:0007160	cell-matrix adhesion	biological_process	1	60	230	41939	0.0430532	0.0590445	3.03906	XM_025143367.1:JAM3
GO:0007159	leukocyte cell-cell adhesion	biological_process	1	60	14	41939	0.00018114	0.00128659	49.9274	XM_003642060.4:TNIP1
GO:0007155	cell adhesion	biological_process	2	60	1179	41939	0.238008	0.267064	1.18572	XM_025150548.1:TYRO3;XM_025150549.1:TYRO3
GO:0007010	cytoskeleton organization	biological_process	1	60	397	41939	0.110702	0.136248	1.76066	XM_025149832.1:PALLD
GO:0006974	cellular response to DNA damage stimulus	biological_process	1	60	459	41939	0.140154	0.165881	1.52284	XM_015276123.2:CASP3
GO:0006968	cellular defense response	biological_process	1	60	59	41939	0.0032678	0.00775653	11.8472	NM_001303036.1:LSP1
GO:0006954	inflammatory response	biological_process	2	60	471	41939	0.0300594	0.0434303	2.96808	XM_003642060.4:TNIP1;XM_015289096.2:HDAC4
GO:0006928	movement of cell or subcellular component	biological_process	1	60	46	41939	0.00200045	0.0057613	15.1953	NM_001303036.1:LSP1
GO:0006915	apoptotic process	biological_process	3	60	968	41939	0.0498122	0.0672465	2.16627	XM_004939623.3:RNF144B;XM_015276123.2:CASP3;XM_015282178.2:RNF152
GO:0006897	endocytosis	biological_process	2	60	433	41939	0.0242417	0.0363626	3.22856	XM_004941584.3:LRP4;XM_015285690.2:DNM1L
GO:0006811	ion transport	biological_process	1	60	166	41939	0.023723	0.0358334	4.21074	XM_004948655.3:SLC1A6
GO:0006749	glutathione metabolic process	biological_process	1	60	50	41939	0.002359	0.00630891	13.9797	NM_205365.1:GSTT1
GO:0006633	fatty acid biosynthetic process	biological_process	2	60	110	41939	0.000538802	0.00235161	12.7088	XM_015282062.2:LOC101750112;XM_015282063.2:LOC420486
GO:0006508	proteolysis	biological_process	2	60	307	41939	0.00977244	0.018197	4.55364	XM_015276123.2:CASP3;XM_025150851.1:LGMN
GO:0006480	N-terminal protein amino acid methylation	biological_process	1	60	6	41939	3.00792e-05	0.000519769	116.497	XM_015290440.2:METTL11B
GO:0006468	protein phosphorylation	biological_process	1	60	832	41939	0.334592	0.363175	0.840124	XM_015298228.2:SIK3
GO:0006461	protein complex assembly	biological_process	1	60	342	41939	0.0862283	0.110536	2.04381	XM_025151368.1:TSPAN4
GO:0006355	regulation of transcription, DNA-templated	biological_process	2	60	2139	41939	0.596414	0.611998	0.653561	XM_015300021.2:MIER2;XM_025153238.1:ZBTB37
GO:0006351	transcription, DNA-templated	biological_process	5	60	4005	41939	0.516211	0.53478	0.872638	XM_015289096.2:HDAC4;XM_015290320.2:MTA1;XM_015300021.2:MIER2;XM_025144273.1:GATAD2A;XM_025153238.1:ZBTB37
GO:0006325	chromatin organization	biological_process	1	60	74	41939	0.00508813	0.0106187	9.44572	XM_015289096.2:HDAC4
GO:0006306	DNA methylation	biological_process	1	60	63	41939	0.00371633	0.00836174	11.095	XM_025144273.1:GATAD2A
GO:0006302	double-strand break repair	biological_process	1	60	135	41939	0.0161158	0.0256902	5.17765	XM_015290320.2:MTA1
GO:0005925	focal adhesion	cellular_component	1	60	856	41939	0.347138	0.372605	0.816569	XM_025149832.1:PALLD
GO:0005923	bicellular tight junction	cellular_component	1	60	376	41939	0.10115	0.126292	1.859	XM_025143367.1:JAM3
GO:0005905	clathrin-coated pit	cellular_component	1	60	179	41939	0.0272729	0.0399387	3.90493	XM_015285690.2:DNM1L
GO:0005903	brush border	cellular_component	1	60	154	41939	0.0206311	0.0316051	4.53885	XM_015285690.2:DNM1L
GO:0005887	integral component of plasma membrane	cellular_component	2	60	2212	41939	0.619511	0.6312	0.631992	XM_004948655.3:SLC1A6;XM_025151368.1:TSPAN4
GO:0005886	plasma membrane	cellular_component	16	60	8164	41939	0.062514	0.0825873	1.36988	NM_001303036.1:LSP1;XM_004941584.3:LRP4;XM_004941874.3:TC2N;XM_004948655.3:SLC1A6;XM_015282062.2:LOC101750112;XM_015282063.2:LOC420486;XM_015284165.2:TAAR1;XM_015287239.2:ARHGAP1;XM_025141419.1:CAPRIN2;XM_025143367.1:JAM3;XM_025149832.1:PALLD;XM_025150548.1:TYRO3;XM_025150549.1:TYRO3;XM_025151368.1:TSPAN4;XM_025155493.1:IGLL1;XM_025155934.1:LOC101747901
GO:0005884	actin filament	cellular_component	1	60	204	41939	0.0346545	0.048924	3.42639	XM_025149832.1:PALLD
GO:0005874	microtubule	cellular_component	2	60	983	41939	0.166195	0.192886	1.42214	XM_015285690.2:DNM1L;XM_015290320.2:MTA1
GO:0005829	cytosol	cellular_component	8	60	9215	41939	0.933649	0.935816	0.606822	XM_003642060.4:TNIP1;XM_004939623.3:RNF144B;XM_015276123.2:CASP3;XM_015285690.2:DNM1L;XM_015290428.2:PRRC2C;XM_025141419.1:CAPRIN2;XM_025144280.1:DAZAP1;XM_025149832.1:PALLD
GO:0005813	centrosome	cellular_component	1	60	1235	41939	0.530851	0.54863	0.565978	XM_025141419.1:CAPRIN2
GO:0005794	Golgi apparatus	cellular_component	4	60	1879	41939	0.130683	0.15682	1.48799	XM_004948655.3:SLC1A6;XM_015285690.2:DNM1L;XM_015290320.2:MTA1;XM_025143367.1:JAM3
GO:0005791	rough endoplasmic reticulum	cellular_component	1	60	84	41939	0.00650707	0.0130141	8.32123	XM_015290320.2:MTA1
GO:0005789	endoplasmic reticulum membrane	cellular_component	2	60	1730	41939	0.452418	0.472088	0.808073	XM_001234005.5:LTC4SL;XM_015273981.2:LOC101749846
GO:0005788	endoplasmic reticulum lumen	cellular_component	1	60	280	41939	0.0610501	0.0809008	2.49637	XM_429157.6:ADAMTSL1
GO:0005783	endoplasmic reticulum	cellular_component	3	60	1709	41939	0.228138	0.257999	1.227	XM_001234005.5:LTC4SL;XM_015285690.2:DNM1L;XM_015290320.2:MTA1
GO:0005777	peroxisome	cellular_component	1	60	210	41939	0.0365296	0.0512363	3.32849	XM_015285690.2:DNM1L
GO:0005765	lysosomal membrane	cellular_component	2	60	547	41939	0.0437047	0.0597482	2.5557	XM_004935759.3:ATP6V1C2;XM_015282178.2:RNF152
GO:0005764	lysosome	cellular_component	2	60	474	41939	0.0305475	0.0438422	2.9493	XM_015282178.2:RNF152;XM_025150851.1:LGMN
GO:0005759	mitochondrial matrix	cellular_component	1	60	442	41939	0.131911	0.156985	1.58141	XM_025154255.1:PDPR
GO:0005741	mitochondrial outer membrane	cellular_component	1	60	324	41939	0.0786292	0.1017	2.15736	XM_015285690.2:DNM1L
GO:0005739	mitochondrion	cellular_component	2	60	2151	41939	0.600271	0.614495	0.649915	XM_015285690.2:DNM1L;XM_025141419.1:CAPRIN2
GO:0005737	cytoplasm	cellular_component	16	60	10684	41939	0.351635	0.376006	1.04677	NM_205365.1:GSTT1;XM_003642060.4:TNIP1;XM_004939623.3:RNF144B;XM_015276123.2:CASP3;XM_015282201.2:ZCCHC2;XM_015287120.2:MAPKBP1;XM_015287239.2:ARHGAP1;XM_015290320.2:MTA1;XM_015290440.2:METTL11B;XM_015294145.2:CPPED1;XM_015298228.2:SIK3;XM_015300021.2:MIER2;XM_025141419.1:CAPRIN2;XM_025151341.1:PPP1R14D;XM_025152024.1:LOC112529943;XM_418991.5:ZCCHC2
GO:0005730	nucleolus	cellular_component	1	60	1462	41939	0.623422	0.63369	0.478101	XM_015287763.2:DDX24
GO:0005682	U5 snRNP	cellular_component	1	60	24	41939	0.000544355	0.00235161	29.1243	XM_015287120.2:MAPKBP1
GO:0005654	nucleoplasm	cellular_component	6	60	5138	41939	0.613799	0.626859	0.816251	NM_204897.1:SERPINB10B;XM_003642060.4:TNIP1;XM_015282163.2:SERPINB10B;XM_015298228.2:SIK3;XM_025144273.1:GATAD2A;XM_025144280.1:DAZAP1
GO:0005640	nuclear outer membrane	cellular_component	1	60	69	41939	0.00443968	0.00954199	10.1302	XM_001234005.5:LTC4SL
GO:0005635	nuclear envelope	cellular_component	2	60	474	41939	0.0305475	0.0438422	2.9493	XM_001234005.5:LTC4SL;XM_015290320.2:MTA1
GO:0005634	nucleus	cellular_component	10	60	10926	41939	0.939211	0.939211	0.639743	XM_004941874.3:TC2N;XM_015276123.2:CASP3;XM_015290320.2:MTA1;XM_015290440.2:METTL11B;XM_015297476.2:C22H2ORF42;XM_015300021.2:MIER2;XM_025141419.1:CAPRIN2;XM_025144273.1:GATAD2A;XM_025149832.1:PALLD;XM_025153238.1:ZBTB37
GO:0005623	cell	cellular_component	1	60	229	41939	0.0427174	0.0589581	3.05233	XM_015273981.2:LOC101749846
GO:0005622	intracellular	cellular_component	1	60	1062	41939	0.450962	0.471708	0.658176	XM_025152024.1:LOC112529943
GO:0005615	extracellular space	cellular_component	4	60	1870	41939	0.128791	0.155413	1.49515	NM_204897.1:SERPINB10B;XM_015282163.2:SERPINB10B;XM_015287767.2:SERPINA10;XM_025143367.1:JAM3
GO:0005578	proteinaceous extracellular matrix	cellular_component	2	60	592	41939	0.0530154	0.070906	2.36143	XM_025152024.1:LOC112529943;XM_429157.6:ADAMTSL1
GO:0005576	extracellular region	cellular_component	2	60	1966	41939	0.53833	0.553711	0.711072	XM_025151974.1:LOC107053714;XM_025155493.1:IGLL1
GO:0005525	GTP binding	molecular_function	1	60	690	41939	0.259457	0.287399	1.01302	XM_015285690.2:DNM1L
GO:0005524	ATP binding	molecular_function	4	60	3960	41939	0.680154	0.689734	0.706044	XM_015287763.2:DDX24;XM_015298228.2:SIK3;XM_025150548.1:TYRO3;XM_025150549.1:TYRO3
GO:0005509	calcium ion binding	molecular_function	1	60	1884	41939	0.757767	0.763066	0.37101	XM_004941584.3:LRP4
GO:0005506	iron ion binding	molecular_function	1	60	204	41939	0.0346545	0.048924	3.42639	XM_015273981.2:LOC101749846
GO:0005314	high-affinity glutamate transmembrane transporter activity	molecular_function	1	60	14	41939	0.00018114	0.00128659	49.9274	XM_004948655.3:SLC1A6
GO:0005244	voltage-gated ion channel activity	molecular_function	1	60	128	41939	0.0145746	0.0241234	5.46081	XM_015298166.2:SCN3B
GO:0005178	integrin binding	molecular_function	2	60	229	41939	0.00437236	0.0094443	6.10466	XM_025143367.1:JAM3;XM_025151368.1:TSPAN4
GO:0005123	death receptor binding	molecular_function	1	60	35	41939	0.0011617	0.00389035	19.971	XM_015276123.2:CASP3
GO:0005102	receptor binding	molecular_function	1	60	574	41939	0.198341	0.226676	1.21774	XM_025141419.1:CAPRIN2
GO:0005096	GTPase activator activity	molecular_function	1	60	951	41939	0.395996	0.418265	0.734998	XM_015287239.2:ARHGAP1
GO:0005044	scavenger receptor activity	molecular_function	2	60	150	41939	0.00132166	0.00419822	9.31978	XM_025151974.1:LOC107053714;XM_025152024.1:LOC112529943
GO:0004871	signal transducer activity	molecular_function	1	60	442	41939	0.131911	0.156985	1.58141	NM_001303036.1:LSP1
GO:0004867	serine-type endopeptidase inhibitor activity	molecular_function	3	60	149	41939	6.39168e-05	0.000706818	14.0735	NM_204897.1:SERPINB10B;XM_015282163.2:SERPINB10B;XM_015287767.2:SERPINA10
GO:0004864	protein phosphatase inhibitor activity	molecular_function	1	60	67	41939	0.00419187	0.00923923	10.4326	XM_025151341.1:PPP1R14D
GO:0004861	cyclin-dependent protein serine/threonine kinase inhibitor activity	molecular_function	1	60	12	41939	0.000131619	0.0010338	58.2486	XM_015276123.2:CASP3
GO:0004842	ubiquitin-protein transferase activity	molecular_function	2	60	712	41939	0.0820401	0.105795	1.96344	XM_004939623.3:RNF144B;XM_015282178.2:RNF152
GO:0004741	[pyruvate dehydrogenase (lipoamide)] phosphatase activity	molecular_function	1	60	9	41939	7.19907e-05	0.000706818	77.6648	XM_025154255.1:PDPR
GO:0004721	phosphoprotein phosphatase activity	molecular_function	1	60	72	41939	0.00482381	0.0102151	9.7081	XM_015294145.2:CPPED1
GO:0004714	transmembrane receptor protein tyrosine kinase activity	molecular_function	2	60	57	41939	7.70894e-05	0.000740058	24.5257	XM_025150548.1:TYRO3;XM_025150549.1:TYRO3
GO:0004674	protein serine/threonine kinase activity	molecular_function	1	60	1070	41939	0.45482	0.473451	0.653255	XM_015298228.2:SIK3
GO:0004602	glutathione peroxidase activity	molecular_function	1	60	27	41939	0.000690369	0.00268684	25.8883	XM_001234005.5:LTC4SL
GO:0004558	alpha-1,4-glucosidase activity	molecular_function	1	60	9	41939	7.19907e-05	0.000706818	77.6648	XM_025150713.1:GANC
GO:0004464	leukotriene-C4 synthase activity	molecular_function	1	60	7	41939	4.20721e-05	0.000605838	99.8548	XM_001234005.5:LTC4SL
GO:0004407	histone deacetylase activity	molecular_function	2	60	76	41939	0.000181671	0.00128659	18.3943	XM_015289096.2:HDAC4;XM_015300021.2:MIER2
GO:0004386	helicase activity	molecular_function	1	60	146	41939	0.0186719	0.0290153	4.78756	XM_015287763.2:DDX24
GO:0004364	glutathione transferase activity	molecular_function	2	60	54	41939	6.55492e-05	0.000706818	25.8883	NM_205365.1:GSTT1;XM_001234005.5:LTC4SL
GO:0004252	serine-type endopeptidase activity	molecular_function	1	60	214	41939	0.0378011	0.0525082	3.26628	XM_015276123.2:CASP3
GO:0004197	cysteine-type endopeptidase activity	molecular_function	2	60	97	41939	0.000372977	0.00191157	14.412	XM_015276123.2:CASP3;XM_025150851.1:LGMN
GO:0004190	aspartic-type endopeptidase activity	molecular_function	1	60	58	41939	0.00315992	0.00762618	12.0514	XM_015276123.2:CASP3
GO:0003924	GTPase activity	molecular_function	1	60	513	41939	0.167023	0.192925	1.36254	XM_015285690.2:DNM1L
GO:0003823	antigen binding	molecular_function	2	60	103	41939	0.000444662	0.00213438	13.5725	XM_025151368.1:TSPAN4;XM_025155493.1:IGLL1
GO:0003779	actin binding	molecular_function	2	60	984	41939	0.166543	0.192886	1.4207	NM_001303036.1:LSP1;XM_025149832.1:PALLD
GO:0003723	RNA binding	molecular_function	5	60	2583	41939	0.163069	0.189881	1.35305	XM_015287120.2:MAPKBP1;XM_015287763.2:DDX24;XM_015290428.2:PRRC2C;XM_025141419.1:CAPRIN2;XM_025144280.1:DAZAP1
GO:0003714	transcription corepressor activity	molecular_function	1	60	336	41939	0.0836708	0.107577	2.08031	XM_015290320.2:MTA1
GO:0003713	transcription coactivator activity	molecular_function	1	60	353	41939	0.0909779	0.115936	1.98012	XM_015290320.2:MTA1
GO:0003700	DNA binding transcription factor activity	molecular_function	2	60	1431	41939	0.336313	0.363218	0.976916	XM_015290320.2:MTA1;XM_025144273.1:GATAD2A
GO:0003682	chromatin binding	molecular_function	1	60	835	41939	0.336164	0.363218	0.837106	XM_015290320.2:MTA1
GO:0003677	DNA binding	molecular_function	2	60	2817	41939	0.776607	0.780219	0.496261	XM_015300021.2:MIER2;XM_025153238.1:ZBTB37
GO:0003676	nucleic acid binding	molecular_function	2	60	449	41939	0.0266088	0.0393219	3.11351	XM_015282201.2:ZCCHC2;XM_418991.5:ZCCHC2
GO:0003382	epithelial cell morphogenesis	biological_process	1	60	37	41939	0.00129794	0.0041534	18.8914	XM_025149832.1:PALLD
GO:0003374	dynamin family protein polymerization involved in mitochondrial fission	biological_process	1	60	38	41939	0.00136879	0.00431617	18.3943	XM_015285690.2:DNM1L
GO:0003334	keratinocyte development	biological_process	1	60	29	41939	0.000797078	0.00302051	24.1029	XM_025149832.1:PALLD
GO:0003014	renal system process	biological_process	1	60	13	41939	0.000155406	0.00119885	53.7679	XM_025150851.1:LGMN
GO:0002755	MyD88-dependent toll-like receptor signaling pathway	biological_process	1	60	60	41939	0.00337738	0.00784424	11.6497	XM_003642060.4:TNIP1
GO:0002523	leukocyte migration involved in inflammatory response	biological_process	1	60	15	41939	0.000208815	0.00138782	46.5989	XM_025143367.1:JAM3
GO:0002474	antigen processing and presentation of peptide antigen via MHC class I	biological_process	1	60	88	41939	0.00711936	0.0138539	7.94299	XM_015295039.2:YF6
GO:0002318	myeloid progenitor cell differentiation	biological_process	1	60	12	41939	0.000131619	0.0010338	58.2486	XM_025143367.1:JAM3
GO:0002250	adaptive immune response	biological_process	2	60	311	41939	0.01012	0.0185578	4.49507	XM_025143367.1:JAM3;XM_025155493.1:IGLL1
GO:0002244	hematopoietic progenitor cell differentiation	biological_process	1	60	122	41939	0.0133077	0.0224567	5.72937	XM_015290428.2:PRRC2C
GO:0002102	podosome	cellular_component	1	60	117	41939	0.0122908	0.0214965	5.97422	XM_025149832.1:PALLD
GO:0002020	protease binding	molecular_function	1	60	106	41939	0.010181	0.0185578	6.59418	XM_015276123.2:CASP3
GO:0001958	endochondral ossification	biological_process	1	60	56	41939	0.00294932	0.00732244	12.4818	XM_015298228.2:SIK3
GO:0001942	hair follicle development	biological_process	1	60	42	41939	0.00167027	0.00508139	16.6425	XM_004941584.3:LRP4
GO:0001893	maternal placenta development	biological_process	1	60	21	41939	0.000415329	0.00201598	33.2849	XM_025144280.1:DAZAP1
GO:0001836	release of cytochrome c from mitochondria	biological_process	1	60	36	41939	0.00122891	0.00405258	19.4162	XM_015285690.2:DNM1L
GO:0001833	inner cell mass cell proliferation	biological_process	1	60	24	41939	0.000544355	0.00235161	29.1243	XM_025152024.1:LOC112529943
GO:0001824	blastocyst development	biological_process	1	60	43	41939	0.00175014	0.0052142	16.2554	XM_025152024.1:LOC112529943
GO:0001822	kidney development	biological_process	1	60	165	41939	0.0234585	0.0355581	4.23626	XM_004941584.3:LRP4
GO:0001782	B cell homeostasis	biological_process	1	60	68	41939	0.00431494	0.00936711	10.2792	XM_015276123.2:CASP3
GO:0001780	neutrophil homeostasis	biological_process	1	60	11	41939	0.000109783	0.000988049	63.5439	XM_025143367.1:JAM3
GO:0001726	ruffle	cellular_component	2	60	318	41939	0.0107454	0.0193417	4.39612	XM_015287239.2:ARHGAP1;XM_025149832.1:PALLD
GO:0001666	response to hypoxia	biological_process	1	60	172	41939	0.0253361	0.0378726	4.06386	XM_015276123.2:CASP3
GO:0001594	trace-amine receptor activity	molecular_function	1	60	2	41939	2.01269e-06	0.000124212	349.492	XM_015284165.2:TAAR1
GO:0001525	angiogenesis	biological_process	1	60	368	41939	0.0975764	0.122895	1.89941	XM_025143367.1:JAM3
GO:0001518	voltage-gated sodium channel complex	cellular_component	1	60	57	41939	0.00305376	0.00741137	12.2629	XM_015298166.2:SCN3B
GO:0001103	RNA polymerase II repressing transcription factor binding	molecular_function	1	60	62	41939	0.00360165	0.00818902	11.2739	XM_015290320.2:MTA1
GO:0001047	core promoter binding	molecular_function	1	60	122	41939	0.0133077	0.0224567	5.72937	XM_015290320.2:MTA1
GO:0001046	core promoter sequence-specific DNA binding	molecular_function	1	60	105	41939	0.00999803	0.0184579	6.65698	XM_015290320.2:MTA1
GO:0000790	nuclear chromatin	cellular_component	2	60	344	41939	0.013262	0.0224567	4.06386	NM_204897.1:SERPINB10B;XM_015282163.2:SERPINB10B
GO:0000287	magnesium ion binding	molecular_function	1	60	553	41939	0.187467	0.214816	1.26398	XM_015298228.2:SIK3
GO:0000266	mitochondrial fission	biological_process	1	60	84	41939	0.00650707	0.0130141	8.32123	XM_015285690.2:DNM1L
GO:0000221	vacuolar proton-transporting V-type ATPase, V1 domain	cellular_component	1	60	14	41939	0.00018114	0.00128659	49.9274	XM_004935759.3:ATP6V1C2
GO:0000209	protein polyubiquitination	biological_process	1	60	395	41939	0.109782	0.13589	1.76958	XM_004939623.3:RNF144B
GO:0000151	ubiquitin ligase complex	cellular_component	1	60	238	41939	0.045776	0.0623825	2.9369	XM_004939623.3:RNF144B
GO:0000139	Golgi membrane	cellular_component	2	60	1167	41939	0.233444	0.262625	1.19791	XM_015287059.2:LARGE2;XM_015287061.2:LARGE2
GO:0000118	histone deacetylase complex	cellular_component	1	60	127	41939	0.0143599	0.0238596	5.50381	XM_015289096.2:HDAC4

## Sheet: KEGG-cis
id	term	ListHits	ListTotal	PopHits	PopTotal	pval	padj	Enrichment_score	Gene
ko04530	Tight junction	4	18	507	15870	0.000197935	0.00752154	6.95595	NM_001006133.1:PRKCD;XM_015280244.2:TJP2;XM_015292767.2:PRKCD;XM_025143367.1:JAM3
ko04915	Estrogen signaling pathway	2	18	249	15870	0.00261575	0.01559	7.08166	NM_001006133.1:PRKCD;XM_015292767.2:PRKCD
ko00052	Galactose metabolism	1	18	68	15870	0.00264788	0.01559	12.9657	XM_025150713.1:GANC
ko04966	Collecting duct acid secretion	1	18	68	15870	0.00264788	0.01559	12.9657	XM_004935759.3:ATP6V1C2
ko00980	Metabolism of xenobiotics by cytochrome P450	1	18	72	15870	0.00296305	0.01559	12.2454	NM_205365.1:GSTT1
ko00982	Drug metabolism - cytochrome P450	1	18	72	15870	0.00296305	0.01559	12.2454	NM_205365.1:GSTT1
ko04668	TNF signaling pathway	2	18	268	15870	0.00322048	0.01559	6.5796	XM_015276123.2:CASP3;XM_015285690.2:DNM1L
ko04139	Regulation of mitophagy - yeast	1	18	82	15870	0.00382416	0.01559	10.752	XM_015285690.2:DNM1L
ko04666	Fc gamma R-mediated phagocytosis	2	18	289	15870	0.00398194	0.01559	6.1015	NM_001006133.1:PRKCD;XM_015292767.2:PRKCD
ko00480	Glutathione metabolism	1	18	85	15870	0.00410262	0.01559	10.3725	NM_205365.1:GSTT1
ko04215	Apoptosis - multiple species	1	18	90	15870	0.00458712	0.0158464	9.7963	XM_015276123.2:CASP3
ko00500	Starch and sucrose metabolism	1	18	100	15870	0.00563161	0.0178334	8.81667	XM_025150713.1:GANC
ko00514	Other types of O-glycan biosynthesis	1	18	110	15870	0.00677498	0.0183892	8.01515	XM_025152420.1:YBEY
ko04612	Antigen processing and presentation	1	18	110	15870	0.00677498	0.0183892	8.01515	XM_025150851.1:LGMN
ko04750	Inflammatory mediator regulation of TRP channels	2	18	371	15870	0.00796636	0.0201814	4.75292	NM_001006133.1:PRKCD;XM_015292767.2:PRKCD
ko04150	mTOR signaling pathway	2	18	398	15870	0.00965404	0.0205521	4.43049	XM_004935759.3:ATP6V1C2;XM_015282178.2:RNF152
ko04722	Neurotrophin signaling pathway	2	18	402	15870	0.00992061	0.0205521	4.3864	NM_001006133.1:PRKCD;XM_015292767.2:PRKCD
ko04912	GnRH signaling pathway	2	18	404	15870	0.0100555	0.0205521	4.36469	NM_001006133.1:PRKCD;XM_015292767.2:PRKCD
ko00590	Arachidonic acid metabolism	1	18	138	15870	0.0104845	0.0205521	6.38889	XM_001234005.5:LTC4SL
ko04062	Chemokine signaling pathway	2	18	415	15870	0.0108169	0.0205521	4.249	NM_001006133.1:PRKCD;XM_015292767.2:PRKCD
ko03460	Fanconi anemia pathway	1	18	146	15870	0.0116774	0.0211306	6.03881	XM_025144630.1:POLK
ko04115	p53 signaling pathway	1	18	164	15870	0.0145691	0.0245639	5.37602	XM_015276123.2:CASP3
ko04270	Vascular smooth muscle contraction	2	18	467	15870	0.0148677	0.0245639	3.77587	NM_001006133.1:PRKCD;XM_015292767.2:PRKCD
ko00190	Oxidative phosphorylation	1	18	175	15870	0.0164739	0.0260837	5.0381	XM_004935759.3:ATP6V1C2
ko04214	Apoptosis - fly	1	18	183	15870	0.017923	0.027243	4.81785	XM_015285690.2:DNM1L
ko03015	mRNA surveillance pathway	1	18	202	15870	0.0215739	0.0315311	4.36469	XM_025144280.1:DAZAP1
ko04970	Salivary secretion	1	18	245	15870	0.0308667	0.043442	3.59864	XM_025152024.1:LOC112529943
ko04721	Synaptic vesicle cycle	1	18	254	15870	0.0329827	0.0447622	3.47113	XM_004935759.3:ATP6V1C2
ko04142	Lysosome	1	18	293	15870	0.0427876	0.0545326	3.0091	XM_025150851.1:LGMN
ko04145	Phagosome	1	18	294	15870	0.043052	0.0545326	2.99887	XM_004935759.3:ATP6V1C2
ko04670	Leukocyte transendothelial migration	1	18	315	15870	0.0487485	0.0597563	2.79894	XM_025143367.1:JAM3
ko04650	Natural killer cell mediated cytotoxicity	1	18	329	15870	0.0526934	0.0625734	2.67984	XM_015276123.2:CASP3
ko04210	Apoptosis	1	18	352	15870	0.0594173	0.0684199	2.50473	XM_015276123.2:CASP3
ko04726	Serotonergic synapse	1	18	379	15870	0.067675	0.0756367	2.3263	XM_015276123.2:CASP3
ko04724	Glutamatergic synapse	1	18	412	15870	0.0782633	0.0849715	2.13997	XM_004948655.3:SLC1A6
ko04514	Cell adhesion molecules (CAMs)	1	18	501	15870	0.109179	0.115245	1.75981	XM_025143367.1:JAM3
ko04080	Neuroactive ligand-receptor interaction	1	18	677	15870	0.177752	0.182556	1.30231	XM_015284165.2:TAAR1
ko04010	MAPK signaling pathway	1	18	945	15870	0.291362	0.291362	0.932981	XM_015276123.2:CASP3
