# Supplementary material for: Genome-wide analysis of differentially expressed profiles of mRNAs, lncRNAs and circRNAs in chickens during Eimeria necatrix infection
Source: Parasit Vectors. 2020 Apr 3;13:167. doi: 10.1186/s13071-020-04047-9 (PMC7118956; doi:10.1186/s13071-020-04047-9)
Supplement: Supplementary file 9 — Additional file 9: Data S9. The GO and KEGG pathway enrichment analysis of trans-targets for the differentially expressed lncRNAs. [file 13071_2020_4047_MOESM9_ESM.xlsx]

## Sheet: GO-trans
id	term	category	ListHits	ListTotal	PopHits	PopTotal	pval	padj	Enrichment_score	Gene
GO:2001275	positive regulation of glucose import in response to insulin stimulus	biological_process	1	1253	43	41939	0.369318	0.453037	0.778392	XM_004937313.3:PIK3R1
GO:2001253	regulation of histone H3-K36 trimethylation	biological_process	1	1253	6	41939	0.0123498	0.055868	5.57848	XM_015277201.2:IWS1
GO:2001244	positive regulation of intrinsic apoptotic signaling pathway	biological_process	5	1253	44	41939	0.00187945	0.0233802	3.80351	NM_001006361.1:DFNA5;XM_004944209.3:PLEKHF1;XM_015281447.2:DFNA5;XM_015281448.1:DFNA5;XM_015285690.2:DNM1L
GO:2001243	negative regulation of intrinsic apoptotic signaling pathway	biological_process	1	1253	59	41939	0.529639	0.595374	0.567303	NM_001257283.2:MCL1
GO:2001240	negative regulation of extrinsic apoptotic signaling pathway in absence of ligand	biological_process	1	1253	131	41939	0.905666	0.918558	0.255503	XM_015297521.2:EYA3
GO:2001238	positive regulation of extrinsic apoptotic signaling pathway	biological_process	1	1253	21	41939	0.129025	0.223584	1.59385	NM_204591.2:TRAIL-LIKE
GO:2001237	negative regulation of extrinsic apoptotic signaling pathway	biological_process	1	1253	67	41939	0.598787	0.655019	0.499565	XM_025152083.1:ACVR1
GO:2001226	negative regulation of chloride transport	biological_process	1	1253	6	41939	0.0123498	0.055868	5.57848	XM_004941096.3:PRKG2
GO:2001224	positive regulation of neuron migration	biological_process	1	1253	78	41939	0.680937	0.722334	0.429114	XM_004940909.3:RAPGEF2
GO:2001223	negative regulation of neuron migration	biological_process	2	1253	21	41939	0.0236837	0.0816513	3.1877	NM_001030931.2:STAT3;XM_015292330.2:ADGRG1
GO:2001222	regulation of neuron migration	biological_process	1	1253	21	41939	0.129025	0.223584	1.59385	XM_004941848.3:FLRT2
GO:2001214	positive regulation of vasculogenesis	biological_process	1	1253	23	41939	0.149632	0.245557	1.45526	XM_004940909.3:RAPGEF2
GO:2001181	positive regulation of interleukin-10 secretion	biological_process	3	1253	17	41939	0.00138222	0.0176916	5.90662	XM_004949068.3:PDCD1LG2;XM_015280143.2:PDCD1LG2;XM_025145073.1:CD274
GO:2001150	positive regulation of dipeptide transmembrane transport	biological_process	4	1253	4	41939	0	0	33.4709	NM_001252254.1:SLC26A6;XM_015293073.1:SLC26A6;XM_015293074.2:SLC26A6;XM_015293075.2:SLC26A6
GO:2001141	regulation of RNA biosynthetic process	biological_process	2	1253	18	41939	0.0155238	0.0665978	3.71899	NM_205029.1:MITF;XM_015292974.2:MITF
GO:2001136	negative regulation of endocytic recycling	biological_process	1	1253	8	41939	0.0221554	0.0773178	4.18386	XM_015287239.2:ARHGAP1
GO:2001135	regulation of endocytic recycling	biological_process	1	1253	6	41939	0.0123498	0.055868	5.57848	XM_004944014.3:NDRG4
GO:2001070	starch binding	molecular_function	1	1253	10	41939	0.0342277	0.0992696	3.34709	XM_429975.6:STBD1
GO:2001069	glycogen binding	molecular_function	1	1253	2	41939	0.000891928	0.0126677	16.7354	XM_429975.6:STBD1
GO:2001056	positive regulation of cysteine-type endopeptidase activity	biological_process	1	1253	32	41939	0.247793	0.346069	1.04596	XM_025148591.1:TTBK1
GO:2001046	positive regulation of integrin-mediated signaling pathway	biological_process	1	1253	17	41939	0.0902362	0.17851	1.96887	XM_004936953.3:LIMS2
GO:2001028	positive regulation of endothelial cell chemotaxis	biological_process	3	1253	14	41939	0.000624447	0.0116675	7.17233	XM_015282268.2:SEMA5A;XM_015282269.2:SEMA5A;XM_025147720.1:SEMA5A
GO:2001020	regulation of response to DNA damage stimulus	biological_process	2	1253	40	41939	0.116679	0.211448	1.67354	NM_001030542.2:NPAS2;XM_015277680.2:NPAS2
GO:2001016	positive regulation of skeletal muscle cell differentiation	biological_process	1	1253	17	41939	0.0902362	0.17851	1.96887	XM_015286330.2:ARNTL
GO:2001014	regulation of skeletal muscle cell differentiation	biological_process	2	1253	6	41939	0.000497287	0.00979679	11.157	NM_205205.2:NR1D2;XM_015281306.2:NR1D2
GO:2000821	regulation of grooming behavior	biological_process	1	1253	34	41939	0.270116	0.366702	0.984437	XM_015278036.2:NRXN1
GO:2000806	positive regulation of termination of RNA polymerase II transcription, poly(A)-coupled	biological_process	2	1253	4	41939	0.000104047	0.00258606	16.7354	XM_004945912.3:SETX;XM_415453.6:SETX
GO:2000791	negative regulation of mesenchymal cell proliferation involved in lung development	biological_process	1	1253	17	41939	0.0902362	0.17851	1.96887	XM_015281401.1:PHF14
GO:2000785	regulation of autophagosome assembly	biological_process	4	1253	41	41939	0.00725419	0.0456232	3.26545	XM_004942680.3:PIKFYVE;XM_015285765.2:TBC1D14;XM_015289536.2:PIKFYVE;XM_421967.5:PIKFYVE
GO:2000773	negative regulation of cellular senescence	biological_process	1	1253	7	41939	0.0169493	0.0665978	4.78155	XM_015283897.2:SLC30A10
GO:2000772	regulation of cellular senescence	biological_process	1	1253	18	41939	0.0995752	0.189409	1.85949	XM_015286330.2:ARNTL
GO:2000737	negative regulation of stem cell differentiation	biological_process	1	1253	22	41939	0.139245	0.234359	1.5214	NM_001030931.2:STAT3
GO:2000679	positive regulation of transcription regulatory region DNA binding	biological_process	1	1253	18	41939	0.0995752	0.189409	1.85949	XM_015279684.2:FAM129B
GO:2000671	regulation of motor neuron apoptotic process	biological_process	1	1253	6	41939	0.0123498	0.055868	5.57848	XM_015296684.2:KCNB1
GO:2000670	positive regulation of dendritic cell apoptotic process	biological_process	1	1253	12	41939	0.0482663	0.122456	2.78924	XM_004940909.3:RAPGEF2
GO:2000649	regulation of sodium ion transmembrane transporter activity	biological_process	1	1253	40	41939	0.336673	0.425319	0.836772	XM_015298166.2:SCN3B
GO:2000648	positive regulation of stem cell proliferation	biological_process	1	1253	16	41939	0.0811761	0.16644	2.09193	XM_015298943.2:NFYA
GO:2000637	positive regulation of gene silencing by miRNA	biological_process	1	1253	46	41939	0.401307	0.483672	0.727628	NM_001030931.2:STAT3
GO:2000628	regulation of miRNA metabolic process	biological_process	1	1253	4	41939	0.00514109	0.0343946	8.36772	XM_025147270.1:DROSHA
GO:2000619	negative regulation of histone H4-K16 acetylation	biological_process	1	1253	8	41939	0.0221554	0.0773178	4.18386	XM_015284518.2:ATG5
GO:2000617	positive regulation of histone H3-K9 acetylation	biological_process	1	1253	7	41939	0.0169493	0.0665978	4.78155	NM_205253.2:CEBPB
GO:2000584	negative regulation of platelet-derived growth factor receptor-alpha signaling pathway	biological_process	1	1253	7	41939	0.0169493	0.0665978	4.78155	XM_015281401.1:PHF14
GO:2000568	positive regulation of memory T cell activation	biological_process	2	1253	18	41939	0.0155238	0.0665978	3.71899	XM_004940041.3:FAM49B;XM_015283140.2:FAM49B
GO:2000562	negative regulation of CD4-positive, alpha-beta T cell proliferation	biological_process	1	1253	23	41939	0.149632	0.245557	1.45526	XM_025150577.1:CD44
GO:2000544	regulation of endothelial cell chemotaxis to fibroblast growth factor	biological_process	1	1253	8	41939	0.0221554	0.0773178	4.18386	XM_025154815.1:FGF1
GO:2000543	positive regulation of gastrulation	biological_process	1	1253	9	41939	0.0279277	0.0888324	3.71899	XM_015282956.2:OSR2
GO:2000507	positive regulation of energy homeostasis	biological_process	2	1253	37	41939	0.0978159	0.189409	1.80924	XM_015291541.2:EIF4G1;XM_025153664.1:EIF4G1
GO:2000505	regulation of energy homeostasis	biological_process	3	1253	31	41939	0.0131292	0.0586516	3.23912	NM_205205.2:NR1D2;XM_015281306.2:NR1D2;XM_015282406.2:NR4A3
GO:2000484	positive regulation of interleukin-8 secretion	biological_process	1	1253	38	41939	0.314626	0.405617	0.880812	XM_025143550.1:CD244
GO:2000483	negative regulation of interleukin-8 secretion	biological_process	1	1253	21	41939	0.129025	0.223584	1.59385	XM_015287120.2:MAPKBP1
GO:2000481	positive regulation of cAMP-dependent protein kinase activity	biological_process	1	1253	17	41939	0.0902362	0.17851	1.96887	XM_004940909.3:RAPGEF2
GO:2000463	positive regulation of excitatory postsynaptic potential	biological_process	4	1253	165	41939	0.549911	0.612399	0.811415	XM_015275531.2:SSH1;XM_015278036.2:NRXN1;XM_015282988.2:RIMS2;XM_025149001.1:RIMS1
GO:2000439	positive regulation of monocyte extravasation	biological_process	1	1253	6	41939	0.0123498	0.055868	5.57848	XM_015278143.2:PDGFD
GO:2000417	negative regulation of eosinophil migration	biological_process	1	1253	3	41939	0.00262257	0.0244259	11.157	XM_015295393.2:CD300LG
GO:2000393	negative regulation of lamellipodium morphogenesis	biological_process	1	1253	13	41939	0.0559367	0.133517	2.57468	XM_025144647.1:KANK1
GO:2000392	regulation of lamellipodium morphogenesis	biological_process	1	1253	27	41939	0.192484	0.290355	1.23966	XM_025150577.1:CD44
GO:2000379	positive regulation of reactive oxygen species metabolic process	biological_process	4	1253	60	41939	0.0333785	0.0992696	2.23139	XM_015275372.2:ACOD1;XM_015278661.2:IRG1L;XM_015296249.2:ROMO1;XM_015296250.2:ROMO1
GO:2000378	negative regulation of reactive oxygen species metabolic process	biological_process	1	1253	26	41939	0.181609	0.278872	1.28734	XM_015284518.2:ATG5
GO:2000377	regulation of reactive oxygen species metabolic process	biological_process	1	1253	46	41939	0.401307	0.483672	0.727628	XM_015284518.2:ATG5
GO:2000369	regulation of clathrin-dependent endocytosis	biological_process	1	1253	62	41939	0.556496	0.618249	0.539853	XM_015276917.1:PIK3CB
GO:2000352	negative regulation of endothelial cell apoptotic process	biological_process	4	1253	58	41939	0.0293815	0.0929727	2.30834	NM_204989.2:FGG;XM_015282268.2:SEMA5A;XM_015282269.2:SEMA5A;XM_025147720.1:SEMA5A
GO:2000346	negative regulation of hepatocyte proliferation	biological_process	1	1253	8	41939	0.0221554	0.0773178	4.18386	XM_004936953.3:LIMS2
GO:2000323	negative regulation of glucocorticoid receptor signaling pathway	biological_process	1	1253	9	41939	0.0279277	0.0888324	3.71899	XM_015286330.2:ARNTL
GO:2000300	regulation of synaptic vesicle exocytosis	biological_process	2	1253	79	41939	0.421388	0.502621	0.847364	XM_015282988.2:RIMS2;XM_025149001.1:RIMS1
GO:2000279	negative regulation of DNA biosynthetic process	biological_process	3	1253	22	41939	0.00377286	0.0314405	4.56421	XM_015275212.2:DACH1;XM_015275228.2:DACH1;XM_015279684.2:FAM129B
GO:2000253	positive regulation of feeding behavior	biological_process	1	1253	19	41939	0.109169	0.201075	1.76162	XM_015282406.2:NR4A3
GO:2000189	positive regulation of cholesterol homeostasis	biological_process	1	1253	12	41939	0.0482663	0.122456	2.78924	XM_025142195.1:HNF4A
GO:2000179	positive regulation of neural precursor cell proliferation	biological_process	1	1253	25	41939	0.170832	0.268297	1.33883	XM_015292330.2:ADGRG1
GO:2000178	negative regulation of neural precursor cell proliferation	biological_process	1	1253	22	41939	0.139245	0.234359	1.5214	XM_004936953.3:LIMS2
GO:2000177	regulation of neural precursor cell proliferation	biological_process	2	1253	25	41939	0.0375207	0.106792	2.67767	XM_004936574.3:PTBP2;XM_015290736.2:PTBP2
GO:2000144	positive regulation of DNA-templated transcription, initiation	biological_process	5	1253	17	41939	6.55406e-06	0.00025242	9.84437	NM_205029.1:MITF;NM_205253.2:CEBPB;XM_004945912.3:SETX;XM_015292974.2:MITF;XM_415453.6:SETX
GO:2000134	negative regulation of G1/S transition of mitotic cell cycle	biological_process	2	1253	45	41939	0.150773	0.246577	1.48759	XM_025147599.1:EZH2;XM_418879.6:EZH2
GO:2000114	regulation of establishment of cell polarity	biological_process	1	1253	74	41939	0.652777	0.698703	0.452309	XM_025144647.1:KANK1
GO:2000108	positive regulation of leukocyte apoptotic process	biological_process	1	1253	4	41939	0.00514109	0.0343946	8.36772	XM_015282406.2:NR4A3
GO:2000096	positive regulation of Wnt signaling pathway, planar cell polarity pathway	biological_process	1	1253	15	41939	0.0724211	0.155656	2.23139	XM_025149322.1:ANKRD6
GO:2000095	regulation of Wnt signaling pathway, planar cell polarity pathway	biological_process	1	1253	7	41939	0.0169493	0.0665978	4.78155	XM_025142153.1:MKS1
GO:2000074	regulation of type B pancreatic cell development	biological_process	1	1253	8	41939	0.0221554	0.0773178	4.18386	XM_015286330.2:ARNTL
GO:2000042	negative regulation of double-strand break repair via homologous recombination	biological_process	1	1253	29	41939	0.214461	0.312481	1.15417	NM_001143670.1:KLHL15
GO:2000036	regulation of stem cell population maintenance	biological_process	4	1253	22	41939	0.000406903	0.00861143	6.08561	XM_015279111.2:CNOT1;XM_015279112.2:CNOT1;XM_015279114.2:CNOT1;XM_015298943.2:NFYA
GO:2000017	positive regulation of determination of dorsal identity	biological_process	1	1253	16	41939	0.0811761	0.16644	2.09193	XM_025152083.1:ACVR1
GO:2000009	negative regulation of protein localization to cell surface	biological_process	2	1253	54	41939	0.218469	0.316809	1.23966	XM_025149794.1:GPM6B;XM_025149802.1:GPM6B
GO:2000008	regulation of protein localization to cell surface	biological_process	1	1253	17	41939	0.0902362	0.17851	1.96887	XM_015288458.2:GBF1
GO:1990907	beta-catenin-TCF complex	cellular_component	1	1253	10	41939	0.0342277	0.0992696	3.34709	XM_015276137.1:LEF1
GO:1990904	ribonucleoprotein complex	cellular_component	1	1253	16	41939	0.0811761	0.16644	2.09193	XM_025144280.1:DAZAP1
GO:1990841	promoter-specific chromatin binding	molecular_function	3	1253	52	41939	0.0695112	0.153656	1.93101	XM_015280047.2:SETDB1;XM_025147599.1:EZH2;XM_418879.6:EZH2
GO:1990830	cellular response to leukemia inhibitory factor	biological_process	4	1253	184	41939	0.646119	0.693662	0.727628	XM_004949334.3:MAT2A;XM_015282603.2:RNF138;XM_015288242.2:SPOCK2;XM_025147324.1:PFKP
GO:1990809	endoplasmic reticulum tubular network membrane organization	biological_process	1	1253	14	41939	0.0639984	0.144303	2.39078	XM_015283570.2:ATL2
GO:1990778	protein localization to cell periphery	biological_process	1	1253	9	41939	0.0279277	0.0888324	3.71899	XM_025142650.1:KIF1B
GO:1990745	EARP complex	cellular_component	1	1253	5	41939	0.00839895	0.0456232	6.69417	NM_001012854.2:VPS50
GO:1990723	cytoplasmic periphery of the nuclear pore complex	cellular_component	1	1253	30	41939	0.225536	0.323417	1.1157	XM_025146685.1:LOC776067
GO:1990590	ATF1-ATF4 transcription factor complex	cellular_component	1	1253	8	41939	0.0221554	0.0773178	4.18386	XM_015300261.2:ATF1
GO:1990578	perinuclear endoplasmic reticulum membrane	cellular_component	1	1253	6	41939	0.0123498	0.055868	5.57848	XM_004937313.3:PIK3R1
GO:1990523	bone regeneration	biological_process	1	1253	19	41939	0.109169	0.201075	1.76162	XM_015277625.2:POSTN
GO:1990498	mitotic spindle microtubule	cellular_component	1	1253	13	41939	0.0559367	0.133517	2.57468	XM_025155585.1:CLTCL1
GO:1990454	L-type voltage-gated calcium channel complex	cellular_component	5	1253	102	41939	0.0854359	0.174672	1.64073	XM_015282014.2:CACNB2;XM_015286578.2:CACNA1C;XM_015286643.2:CACNA1C;XM_015292996.2:CACNA1D;XM_425981.6:CACNB2
GO:1990451	cellular stress response to acidic pH	biological_process	1	1253	6	41939	0.0123498	0.055868	5.57848	XM_015278273.2:NOX1
GO:1990440	positive regulation of transcription from RNA polymerase II promoter in response to endoplasmic reticulum stress	biological_process	1	1253	14	41939	0.0639984	0.144303	2.39078	NM_205253.2:CEBPB
GO:1990403	embryonic brain development	biological_process	1	1253	32	41939	0.247793	0.346069	1.04596	XM_025142153.1:MKS1
GO:1990381	ubiquitin-specific protease binding	molecular_function	1	1253	29	41939	0.214461	0.312481	1.15417	XM_025155585.1:CLTCL1
GO:1990357	terminal web	cellular_component	1	1253	23	41939	0.149632	0.245557	1.45526	XM_015288201.2:VCL
GO:1990316	Atg1/ULK1 kinase complex	cellular_component	1	1253	28	41939	0.203439	0.301039	1.19539	XM_015287226.2:ATG13
GO:1990266	neutrophil migration	biological_process	1	1253	13	41939	0.0559367	0.133517	2.57468	XM_015293350.2:ARPC4-TTLL3
GO:1990256	signal clustering	biological_process	3	1253	8	41939	5.04174e-05	0.00133872	12.5516	XM_015282268.2:SEMA5A;XM_015282269.2:SEMA5A;XM_025147720.1:SEMA5A
GO:1990245	histone H2A-T120 phosphorylation	biological_process	1	1253	4	41939	0.00514109	0.0343946	8.36772	XM_015292905.1:DCAF1
GO:1990244	histone kinase activity (H2A-T120 specific)	molecular_function	1	1253	4	41939	0.00514109	0.0343946	8.36772	XM_015292905.1:DCAF1
GO:1990180	mitochondrial tRNA 3'-end processing	biological_process	1	1253	6	41939	0.0123498	0.055868	5.57848	XM_015297202.2:TRMT10C
GO:1990175	EH domain binding	molecular_function	1	1253	4	41939	0.00514109	0.0343946	8.36772	XM_015295517.2:EPN3
GO:1990168	protein K33-linked deubiquitination	biological_process	1	1253	4	41939	0.00514109	0.0343946	8.36772	XM_015289059.2:ZRANB1
GO:1990138	neuron projection extension	biological_process	1	1253	43	41939	0.369318	0.453037	0.778392	XM_015277625.2:POSTN
GO:1990130	GATOR1 complex	cellular_component	1	1253	20	41939	0.118993	0.212388	1.67354	XM_004934358.3:DEPDC5
GO:1990090	cellular response to nerve growth factor stimulus	biological_process	3	1253	81	41939	0.223465	0.323287	1.23966	XM_004940909.3:RAPGEF2;XM_004946205.3:BPTF;XM_025142650.1:KIF1B
GO:1990086	lens fiber cell apoptotic process	biological_process	1	1253	5	41939	0.00839895	0.0456232	6.69417	XM_015297719.2:E2F2
GO:1990034	calcium ion export across plasma membrane	biological_process	1	1253	16	41939	0.0811761	0.16644	2.09193	XM_015288857.2:SLC35G1
GO:1905037	autophagosome organization	biological_process	1	1253	14	41939	0.0639984	0.144303	2.39078	XM_015296911.1:ATP13A2
GO:1905007	positive regulation of epithelial to mesenchymal transition involved in endocardial cushion formation	biological_process	1	1253	14	41939	0.0639984	0.144303	2.39078	XM_025152083.1:ACVR1
GO:1904879	positive regulation of calcium ion transmembrane transport via high voltage-gated calcium channel	biological_process	2	1253	8	41939	0.00133117	0.0172447	8.36772	XM_015282014.2:CACNB2;XM_425981.6:CACNB2
GO:1904861	excitatory synapse assembly	biological_process	1	1253	14	41939	0.0639984	0.144303	2.39078	XM_015276600.2:GRID2
GO:1904813	ficolin-1-rich granule lumen	cellular_component	2	1253	47	41939	0.165205	0.262645	1.42429	XM_015286378.2:AMPD3;XM_025152195.1:PSMD14
GO:1904778	positive regulation of protein localization to cell cortex	biological_process	2	1253	46	41939	0.157938	0.256255	1.45526	XM_004943093.3:GPSM2;XM_025142968.1:EPB41
GO:1904772	response to tetrachloromethane	biological_process	2	1253	9	41939	0.00195245	0.0233802	7.43797	XM_025147599.1:EZH2;XM_418879.6:EZH2
GO:1904754	positive regulation of vascular associated smooth muscle cell migration	biological_process	2	1253	44	41939	0.143715	0.240369	1.5214	XM_015275531.2:SSH1;XM_015291145.2:DOCK7
GO:1904719	positive regulation of AMPA glutamate receptor clustering	biological_process	1	1253	4	41939	0.00514109	0.0343946	8.36772	XM_015275531.2:SSH1
GO:1904714	regulation of chaperone-mediated autophagy	biological_process	1	1253	15	41939	0.0724211	0.155656	2.23139	XM_015296911.1:ATP13A2
GO:1904685	positive regulation of metalloendopeptidase activity	biological_process	1	1253	4	41939	0.00514109	0.0343946	8.36772	NM_001030931.2:STAT3
GO:1904667	negative regulation of ubiquitin protein ligase activity	biological_process	1	1253	15	41939	0.0724211	0.155656	2.23139	XM_025154847.1:USP44
GO:1904659	glucose transmembrane transport	biological_process	1	1253	28	41939	0.203439	0.301039	1.19539	XM_025142720.1:SLC45A1
GO:1904647	response to rotenone	biological_process	1	1253	7	41939	0.0169493	0.0665978	4.78155	XM_025142650.1:KIF1B
GO:1904646	cellular response to amyloid-beta	biological_process	1	1253	41	41939	0.347618	0.434876	0.816363	XM_015299527.2:CACNB1
GO:1904640	response to methionine	biological_process	1	1253	1	41939	0	0	33.4709	NM_205471.1:PCK1
GO:1904591	positive regulation of protein import	biological_process	1	1253	5	41939	0.00839895	0.0456232	6.69417	XM_025142549.1:ARHGEF5
GO:1904577	cellular response to tunicamycin	biological_process	1	1253	4	41939	0.00514109	0.0343946	8.36772	XM_015293350.2:ARPC4-TTLL3
GO:1904562	phosphatidylinositol 5-phosphate metabolic process	biological_process	3	1253	19	41939	0.00214651	0.0244259	5.28487	XM_004942680.3:PIKFYVE;XM_015289536.2:PIKFYVE;XM_421967.5:PIKFYVE
GO:1904556	L-tryptophan transmembrane transport	biological_process	1	1253	4	41939	0.00514109	0.0343946	8.36772	XM_015280409.2:SLC36A4
GO:1904527	negative regulation of microtubule binding	biological_process	1	1253	6	41939	0.0123498	0.055868	5.57848	XM_421164.6:TTBK2
GO:1904428	negative regulation of tubulin deacetylation	biological_process	1	1253	9	41939	0.0279277	0.0888324	3.71899	XM_015278591.2:FRY
GO:1904395	positive regulation of skeletal muscle acetylcholine-gated channel clustering	biological_process	1	1253	3	41939	0.00262257	0.0244259	11.157	XM_004941584.3:LRP4
GO:1904385	cellular response to angiotensin	biological_process	1	1253	29	41939	0.214461	0.312481	1.15417	XM_015283897.2:SLC30A10
GO:1904382	mannose trimming involved in glycoprotein ERAD pathway	biological_process	1	1253	8	41939	0.0221554	0.0773178	4.18386	XM_025154496.1:EDEM1
GO:1904380	endoplasmic reticulum mannose trimming	biological_process	1	1253	24	41939	0.160167	0.256255	1.39462	XM_015275327.2:RNF185
GO:1904355	positive regulation of telomere capping	biological_process	1	1253	33	41939	0.258952	0.356069	1.01427	XM_015284326.1:MAP3K4
GO:1904271	L-proline import across plasma membrane	biological_process	1	1253	4	41939	0.00514109	0.0343946	8.36772	XM_015280409.2:SLC36A4
GO:1904264	ubiquitin protein ligase activity involved in ERAD pathway	molecular_function	1	1253	19	41939	0.109169	0.201075	1.76162	XM_015275327.2:RNF185
GO:1904262	negative regulation of TORC1 signaling	biological_process	5	1253	60	41939	0.00891785	0.0481361	2.78924	NM_001281807.1:GATSL2;XM_004934358.3:DEPDC5;XM_004938088.3:ITFG2;XM_004940327.3:SESN1;XM_015282178.2:RNF152
GO:1904261	positive regulation of basement membrane assembly involved in embryonic body morphogenesis	biological_process	3	1253	95	41939	0.315974	0.40613	1.05697	NM_001097540.1:DAG1;XM_003641619.4:CLASP1;XM_015297602.2:PHLDB2
GO:1904211	membrane protein proteolysis involved in retrograde protein transport, ER to cytosol	biological_process	1	1253	6	41939	0.0123498	0.055868	5.57848	XM_015277001.2:RHBDD1
GO:1904209	positive regulation of chemokine (C-C motif) ligand 2 secretion	biological_process	1	1253	11	41939	0.0410189	0.110915	3.04281	XM_015277625.2:POSTN
GO:1904182	regulation of pyruvate dehydrogenase activity	biological_process	1	1253	10	41939	0.0342277	0.0992696	3.34709	XM_025155743.1:SIRT4
GO:1904154	positive regulation of retrograde protein transport, ER to cytosol	biological_process	1	1253	4	41939	0.00514109	0.0343946	8.36772	XM_025154496.1:EDEM1
GO:1904115	axon cytoplasm	cellular_component	3	1253	155	41939	0.683779	0.72445	0.647823	XM_015281731.2:TRAK1;XM_025142650.1:KIF1B;XM_025153927.1:AP3B2
GO:1904031	positive regulation of cyclin-dependent protein kinase activity	biological_process	1	1253	11	41939	0.0410189	0.110915	3.04281	XM_025148591.1:TTBK1
GO:1903980	positive regulation of microglial cell activation	biological_process	1	1253	10	41939	0.0342277	0.0992696	3.34709	XM_025148591.1:TTBK1
GO:1903955	positive regulation of protein targeting to mitochondrion	biological_process	3	1253	142	41939	0.61625	0.668477	0.707131	XM_015287226.2:ATG13;XM_015294332.2:MICALL2;XM_025154969.1:ABLIM3
GO:1903861	positive regulation of dendrite extension	biological_process	3	1253	153	41939	0.67396	0.716479	0.656292	XM_015278728.2:SYT1;XM_015282988.2:RIMS2;XM_025149001.1:RIMS1
GO:1903830	magnesium ion transmembrane transport	biological_process	1	1253	6	41939	0.0123498	0.055868	5.57848	XM_015293364.2:SLC41A3
GO:1903817	negative regulation of voltage-gated potassium channel activity	biological_process	1	1253	7	41939	0.0169493	0.0665978	4.78155	XM_015286680.2:KCNQ1
GO:1903779	regulation of cardiac conduction	biological_process	1	1253	39	41939	0.325674	0.414855	0.858227	XM_015283110.2:TMEM65
GO:1903758	negative regulation of transcription from RNA polymerase II promoter by histone modification	biological_process	1	1253	23	41939	0.149632	0.245557	1.45526	XM_025149723.1:CTBP1
GO:1903690	negative regulation of wound healing, spreading of epidermal cells	biological_process	2	1253	71	41939	0.356604	0.443074	0.942841	XM_003641619.4:CLASP1;XM_015297602.2:PHLDB2
GO:1903672	positive regulation of sprouting angiogenesis	biological_process	1	1253	12	41939	0.0482663	0.122456	2.78924	XM_025154815.1:FGF1
GO:1903670	regulation of sprouting angiogenesis	biological_process	2	1253	12	41939	0.00478174	0.0343946	5.57848	NM_001030851.1:PPP1R16B;XM_015296355.2:PPP1R16B
GO:1903599	positive regulation of autophagy of mitochondrion	biological_process	1	1253	10	41939	0.0342277	0.0992696	3.34709	XM_015275600.1:CAMKK2
GO:1903595	positive regulation of histamine secretion by mast cell	biological_process	1	1253	7	41939	0.0169493	0.0665978	4.78155	XM_015278289.2:VAMP7
GO:1903589	positive regulation of blood vessel endothelial cell proliferation involved in sprouting angiogenesis	biological_process	2	1253	11	41939	0.00366728	0.0310448	6.08561	NM_001030851.1:PPP1R16B;XM_015296355.2:PPP1R16B
GO:1903578	regulation of ATP metabolic process	biological_process	1	1253	7	41939	0.0169493	0.0665978	4.78155	XM_015285690.2:DNM1L
GO:1903566	positive regulation of protein localization to cilium	biological_process	1	1253	30	41939	0.225536	0.323417	1.1157	XM_025149434.1:CCDC88A
GO:1903556	negative regulation of tumor necrosis factor superfamily cytokine production	biological_process	3	1253	12	41939	0.000323914	0.00688922	8.36772	XM_004949068.3:PDCD1LG2;XM_015280143.2:PDCD1LG2;XM_025145073.1:CD274
GO:1903543	positive regulation of exosomal secretion	biological_process	2	1253	27	41939	0.0456815	0.120623	2.47932	XM_004948721.2:MYO5B;XM_015296911.1:ATP13A2
GO:1903527	positive regulation of membrane tubulation	biological_process	1	1253	18	41939	0.0995752	0.189409	1.85949	XM_025148178.1:ASAP1
GO:1903442	response to lipoic acid	biological_process	2	1253	2	41939	0	0	33.4709	NM_204322.1:GLDC;XM_015280062.1:GLDC
GO:1903427	negative regulation of reactive oxygen species biosynthetic process	biological_process	1	1253	7	41939	0.0169493	0.0665978	4.78155	XM_015283897.2:SLC30A10
GO:1903420	protein localization to endoplasmic reticulum tubular network	biological_process	1	1253	5	41939	0.00839895	0.0456232	6.69417	XM_015288458.2:GBF1
GO:1903409	reactive oxygen species biosynthetic process	biological_process	1	1253	8	41939	0.0221554	0.0773178	4.18386	XM_015288458.2:GBF1
GO:1903393	positive regulation of adherens junction organization	biological_process	1	1253	12	41939	0.0482663	0.122456	2.78924	XM_015285767.2:ADD1
GO:1903363	negative regulation of cellular protein catabolic process	biological_process	1	1253	22	41939	0.139245	0.234359	1.5214	XM_015280140.2:RIC1
GO:1903358	regulation of Golgi organization	biological_process	1	1253	34	41939	0.270116	0.366702	0.984437	XM_015286811.2:LOC423110
GO:1903348	positive regulation of bicellular tight junction assembly	biological_process	1	1253	12	41939	0.0482663	0.122456	2.78924	XM_025148629.1:NPHP1
GO:1903225	negative regulation of endodermal cell differentiation	biological_process	1	1253	6	41939	0.0123498	0.055868	5.57848	XM_015289202.2:COL5A2
GO:1903217	negative regulation of protein processing involved in protein targeting to mitochondrion	biological_process	1	1253	12	41939	0.0482663	0.122456	2.78924	XM_025155743.1:SIRT4
GO:1903208	negative regulation of hydrogen peroxide-induced neuron death	biological_process	1	1253	7	41939	0.0169493	0.0665978	4.78155	XM_015282406.2:NR4A3
GO:1903206	negative regulation of hydrogen peroxide-induced cell death	biological_process	1	1253	30	41939	0.225536	0.323417	1.1157	XM_025153942.1:PDE8A
GO:1903204	negative regulation of oxidative stress-induced neuron death	biological_process	1	1253	9	41939	0.0279277	0.0888324	3.71899	XM_015282406.2:NR4A3
GO:1903146	regulation of autophagy of mitochondrion	biological_process	2	1253	50	41939	0.187564	0.28678	1.33883	XM_015285690.2:DNM1L;XM_015296911.1:ATP13A2
GO:1903142	positive regulation of establishment of endothelial barrier	biological_process	1	1253	21	41939	0.129025	0.223584	1.59385	XM_015285767.2:ADD1
GO:1903135	cupric ion binding	molecular_function	1	1253	12	41939	0.0482663	0.122456	2.78924	XM_015296911.1:ATP13A2
GO:1903078	positive regulation of protein localization to plasma membrane	biological_process	7	1253	135	41939	0.0501247	0.126049	1.73553	XM_004937313.3:PIK3R1;XM_004942973.3:DPP10;XM_004948721.2:MYO5B;XM_015278226.2:RHOGL;XM_015288520.2:SORBS1;XM_015299423.2:ITGA3;XM_422126.6:DPP10
GO:1903077	negative regulation of protein localization to plasma membrane	biological_process	1	1253	61	41939	0.547666	0.61082	0.548703	XM_025155585.1:CLTCL1
GO:1903076	regulation of protein localization to plasma membrane	biological_process	2	1253	55	41939	0.226354	0.323417	1.21712	XM_015288320.2:CAMK2G;XM_015289984.2:KALRN
GO:1903019	negative regulation of glycoprotein metabolic process	biological_process	1	1253	1	41939	0	0	33.4709	NM_001017413.1:PTX3
GO:1903016	negative regulation of exo-alpha-sialidase activity	biological_process	1	1253	1	41939	0	0	33.4709	NM_001017413.1:PTX3
GO:1903003	positive regulation of protein deubiquitination	biological_process	1	1253	8	41939	0.0221554	0.0773178	4.18386	XM_003642060.4:TNIP1
GO:1902895	positive regulation of pri-miRNA transcription from RNA polymerase II promoter	biological_process	2	1253	38	41939	0.103958	0.196472	1.76162	NM_001030931.2:STAT3;XM_025150622.1:TEAD1
GO:1902894	negative regulation of pri-miRNA transcription from RNA polymerase II promoter	biological_process	1	1253	24	41939	0.160167	0.256255	1.39462	XM_025146063.1:LOC101747711
GO:1902876	negative regulation of embryonic pattern specification	biological_process	1	1253	2	41939	0.000891928	0.0126677	16.7354	XM_015277250.2:FST
GO:1902873	negative regulation of horizontal cell localization	biological_process	1	1253	2	41939	0.000891928	0.0126677	16.7354	XM_015277250.2:FST
GO:1902870	negative regulation of amacrine cell differentiation	biological_process	1	1253	8	41939	0.0221554	0.0773178	4.18386	XM_015277250.2:FST
GO:1902867	negative regulation of retina development in camera-type eye	biological_process	1	1253	2	41939	0.000891928	0.0126677	16.7354	XM_015277250.2:FST
GO:1902864	negative regulation of embryonic camera-type eye development	biological_process	1	1253	2	41939	0.000891928	0.0126677	16.7354	XM_015277250.2:FST
GO:1902817	negative regulation of protein localization to microtubule	biological_process	1	1253	9	41939	0.0279277	0.0888324	3.71899	XM_421164.6:TTBK2
GO:1902807	negative regulation of cell cycle G1/S phase transition	biological_process	1	1253	5	41939	0.00839895	0.0456232	6.69417	XM_025155623.1:SUSD2
GO:1902742	apoptotic process involved in development	biological_process	1	1253	8	41939	0.0221554	0.0773178	4.18386	XM_424719.6:MEGF10
GO:1902725	negative regulation of satellite cell differentiation	biological_process	1	1253	6	41939	0.0123498	0.055868	5.57848	XM_015287909.2:SIX4
GO:1902715	positive regulation of interferon-gamma secretion	biological_process	3	1253	42	41939	0.0361571	0.104039	2.39078	XM_015297946.2:IL18;XM_025143170.1:IL18;XM_025143550.1:CD244
GO:1902569	negative regulation of activation of Janus kinase activity	biological_process	2	1253	6	41939	0.000497287	0.00979679	11.157	XM_015295393.2:CD300LG;XM_025142195.1:HNF4A
GO:1902567	negative regulation of eosinophil activation	biological_process	1	1253	3	41939	0.00262257	0.0244259	11.157	XM_015295393.2:CD300LG
GO:1902564	negative regulation of neutrophil activation	biological_process	1	1253	3	41939	0.00262257	0.0244259	11.157	XM_015295393.2:CD300LG
GO:1902533	positive regulation of intracellular signal transduction	biological_process	1	1253	20	41939	0.118993	0.212388	1.67354	XM_025154815.1:FGF1
GO:1902514	regulation of calcium ion transmembrane transport via high voltage-gated calcium channel	biological_process	1	1253	34	41939	0.270116	0.366702	0.984437	XM_015299527.2:CACNB1
GO:1902499	positive regulation of protein autoubiquitination	biological_process	1	1253	3	41939	0.00262257	0.0244259	11.157	XM_015290320.2:MTA1
GO:1902498	regulation of protein autoubiquitination	biological_process	3	1253	10	41939	0.000144162	0.00346232	10.0413	XM_025149372.1:SASH1;XM_025149374.1:SASH1;XM_025149377.1:SASH1
GO:1902494	catalytic complex	cellular_component	1	1253	9	41939	0.0279277	0.0888324	3.71899	XM_025143018.1:P3H3
GO:1902476	chloride transmembrane transport	biological_process	5	1253	79	41939	0.0309058	0.0962042	2.11841	XM_004941529.3:ANO1;XM_004941530.3:ANO1;XM_015286869.2:ANO1;XM_015286871.2:ANO1;XM_025151146.1:ANO1
GO:1902459	positive regulation of stem cell population maintenance	biological_process	1	1253	29	41939	0.214461	0.312481	1.15417	XM_025150622.1:TEAD1
GO:1902309	negative regulation of peptidyl-serine dephosphorylation	biological_process	2	1253	5	41939	0.000254312	0.0055753	13.3883	NM_001030851.1:PPP1R16B;XM_015296355.2:PPP1R16B
GO:1902305	regulation of sodium ion transmembrane transport	biological_process	1	1253	47	41939	0.4118	0.492846	0.712146	XM_015293037.2:SLMAP
GO:1902287	semaphorin-plexin signaling pathway involved in axon guidance	biological_process	1	1253	6	41939	0.0123498	0.055868	5.57848	XM_015291976.2:PLXNA4
GO:1902285	semaphorin-plexin signaling pathway involved in neuron projection guidance	biological_process	1	1253	6	41939	0.0123498	0.055868	5.57848	XM_015289367.2:NRP2
GO:1902282	voltage-gated potassium channel activity involved in ventricular cardiac muscle cell action potential repolarization	molecular_function	1	1253	12	41939	0.0482663	0.122456	2.78924	XM_015286680.2:KCNQ1
GO:1902262	apoptotic process involved in blood vessel morphogenesis	biological_process	1	1253	4	41939	0.00514109	0.0343946	8.36772	XM_015276137.1:LEF1
GO:1902260	negative regulation of delayed rectifier potassium channel activity	biological_process	1	1253	15	41939	0.0724211	0.155656	2.23139	XM_015286680.2:KCNQ1
GO:1902219	negative regulation of intrinsic apoptotic signaling pathway in response to osmotic stress	biological_process	1	1253	4	41939	0.00514109	0.0343946	8.36772	NM_001167718.1:PTGS2
GO:1902216	positive regulation of interleukin-4-mediated signaling pathway	biological_process	1	1253	6	41939	0.0123498	0.055868	5.57848	XM_025152692.1:PARP14
GO:1902177	positive regulation of oxidative stress-induced intrinsic apoptotic signaling pathway	biological_process	2	1253	11	41939	0.00366728	0.0310448	6.08561	XM_015278273.2:NOX1;XM_015297811.2:SFPQ
GO:1902166	negative regulation of intrinsic apoptotic signaling pathway in response to DNA damage by p53 class mediator	biological_process	1	1253	26	41939	0.181609	0.278872	1.28734	XM_025150577.1:CD44
GO:1902042	negative regulation of extrinsic apoptotic signaling pathway via death domain receptors	biological_process	1	1253	28	41939	0.203439	0.301039	1.19539	NM_204989.2:FGG
GO:1902036	regulation of hematopoietic stem cell differentiation	biological_process	2	1253	31	41939	0.0643708	0.144303	2.15941	XM_025142629.1:TP73;XM_025152195.1:PSMD14
GO:1902018	negative regulation of cilium assembly	biological_process	1	1253	29	41939	0.214461	0.312481	1.15417	XM_025145754.1:EVI5L
GO:1902017	regulation of cilium assembly	biological_process	3	1253	50	41939	0.0618956	0.144303	2.00825	XM_015284518.2:ATG5;XM_015287884.2:SYNE2;XM_025142892.1:VDAC3
GO:1902004	positive regulation of amyloid-beta formation	biological_process	1	1253	16	41939	0.0811761	0.16644	2.09193	XM_415969.6:GSAP
GO:1901998	toxin transport	biological_process	5	1253	58	41939	0.00757948	0.0456232	2.88542	XM_004949068.3:PDCD1LG2;XM_015280143.2:PDCD1LG2;XM_025143087.1:ARID1A;XM_025145073.1:CD274;XM_419181.5:MEP1B
GO:1901985	positive regulation of protein acetylation	biological_process	1	1253	13	41939	0.0559367	0.133517	2.57468	XM_015286330.2:ARNTL
GO:1901897	regulation of relaxation of cardiac muscle	biological_process	1	1253	35	41939	0.281274	0.377534	0.956311	XM_015288320.2:CAMK2G
GO:1901888	regulation of cell junction assembly	biological_process	1	1253	14	41939	0.0639984	0.144303	2.39078	XM_004940909.3:RAPGEF2
GO:1901843	positive regulation of high voltage-gated calcium channel activity	biological_process	2	1253	30	41939	0.059412	0.140324	2.23139	XM_015282014.2:CACNB2;XM_425981.6:CACNB2
GO:1901838	positive regulation of transcription of nuclear large rRNA transcript from RNA polymerase I promoter	biological_process	1	1253	12	41939	0.0482663	0.122456	2.78924	XM_025145290.1:MARS
GO:1901796	regulation of signal transduction by p53 class mediator	biological_process	2	1253	115	41939	0.671629	0.714764	0.582102	XM_015296276.2:PHF20;XM_025142629.1:TP73
GO:1901631	positive regulation of presynaptic membrane organization	biological_process	1	1253	3	41939	0.00262257	0.0244259	11.157	XM_004941584.3:LRP4
GO:1901620	regulation of smoothened signaling pathway involved in dorsal/ventral neural tube patterning	biological_process	1	1253	4	41939	0.00514109	0.0343946	8.36772	XM_025142153.1:MKS1
GO:1901612	cardiolipin binding	molecular_function	3	1253	16	41939	0.00108247	0.0149275	6.27579	NM_001006361.1:DFNA5;XM_015281447.2:DFNA5;XM_015281448.1:DFNA5
GO:1901611	phosphatidylglycerol binding	molecular_function	1	1253	10	41939	0.0342277	0.0992696	3.34709	XM_015279981.2:PITPNC1
GO:1901522	positive regulation of transcription from RNA polymerase II promoter involved in cellular response to chemical stimulus	biological_process	1	1253	19	41939	0.109169	0.201075	1.76162	XM_015279790.2:RXRA
GO:1901509	regulation of endothelial tube morphogenesis	biological_process	1	1253	10	41939	0.0342277	0.0992696	3.34709	XM_025154815.1:FGF1
GO:1901475	pyruvate transmembrane transport	biological_process	3	1253	13	41939	0.000456819	0.00938894	7.72405	XM_015293259.2:MCT2L;XM_015293262.2:MCT2L;XM_414421.5:MCT2L
GO:1901409	positive regulation of phosphorylation of RNA polymerase II C-terminal domain	biological_process	2	1253	22	41939	0.0268275	0.0888324	3.04281	XM_025142480.1:CCNL2;XM_025142481.1:CCNL2
GO:1901390	positive regulation of transforming growth factor beta activation	biological_process	1	1253	2	41939	0.000891928	0.0126677	16.7354	XM_015277250.2:FST
GO:1901389	negative regulation of transforming growth factor beta activation	biological_process	1	1253	3	41939	0.00262257	0.0244259	11.157	XM_015283624.2:HSP90AB1
GO:1901385	regulation of voltage-gated calcium channel activity	biological_process	3	1253	22	41939	0.00377286	0.0314405	4.56421	XM_015282014.2:CACNB2;XM_015299527.2:CACNB1;XM_425981.6:CACNB2
GO:1901381	positive regulation of potassium ion transmembrane transport	biological_process	1	1253	21	41939	0.129025	0.223584	1.59385	XM_015286680.2:KCNQ1
GO:1901379	regulation of potassium ion transmembrane transport	biological_process	2	1253	58	41939	0.25031	0.348445	1.15417	XM_004942973.3:DPP10;XM_422126.6:DPP10
GO:1901339	regulation of store-operated calcium channel activity	biological_process	1	1253	5	41939	0.00839895	0.0456232	6.69417	XM_025148191.1:LOC776273
GO:1901224	positive regulation of NIK/NF-kappaB signaling	biological_process	3	1253	52	41939	0.0695112	0.153656	1.93101	XM_025149372.1:SASH1;XM_025149374.1:SASH1;XM_025149377.1:SASH1
GO:1901222	regulation of NIK/NF-kappaB signaling	biological_process	1	1253	8	41939	0.0221554	0.0773178	4.18386	XM_015286493.2:AKIP1
GO:1901216	positive regulation of neuron death	biological_process	1	1253	63	41939	0.565203	0.625159	0.531284	XM_015275531.2:SSH1
GO:1901215	negative regulation of neuron death	biological_process	3	1253	63	41939	0.11923	0.212388	1.59385	XM_015291541.2:EIF4G1;XM_015296911.1:ATP13A2;XM_025153664.1:EIF4G1
GO:1901214	regulation of neuron death	biological_process	1	1253	12	41939	0.0482663	0.122456	2.78924	NM_001031288.1:DHCR24
GO:1901185	negative regulation of ERBB signaling pathway	biological_process	1	1253	23	41939	0.149632	0.245557	1.45526	XM_025150851.1:LGMN
GO:1901098	positive regulation of autophagosome maturation	biological_process	1	1253	18	41939	0.0995752	0.189409	1.85949	XM_025147332.1:FYCO1
GO:1901031	regulation of response to reactive oxygen species	biological_process	1	1253	15	41939	0.0724211	0.155656	2.23139	XM_004940327.3:SESN1
GO:1901016	regulation of potassium ion transmembrane transporter activity	biological_process	1	1253	76	41939	0.667098	0.710828	0.440406	XM_015292996.2:CACNA1D
GO:1900825	regulation of membrane depolarization during cardiac muscle cell action potential	biological_process	1	1253	30	41939	0.225536	0.323417	1.1157	XM_015293037.2:SLMAP
GO:1900745	positive regulation of p38MAPK cascade	biological_process	5	1253	40	41939	0.00113074	0.0153946	4.18386	XM_015284326.1:MAP3K4;XM_025144218.1:MAP3K3;XM_025149372.1:SASH1;XM_025149374.1:SASH1;XM_025149377.1:SASH1
GO:1900740	positive regulation of protein insertion into mitochondrial membrane involved in apoptotic signaling pathway	biological_process	1	1253	25	41939	0.170832	0.268297	1.33883	XM_025142629.1:TP73
GO:1900625	positive regulation of monocyte aggregation	biological_process	2	1253	23	41939	0.0301825	0.0945277	2.91051	XM_015282406.2:NR4A3;XM_025150577.1:CD44
GO:1900483	regulation of protein targeting to vacuolar membrane	biological_process	1	1253	6	41939	0.0123498	0.055868	5.57848	XM_015278289.2:VAMP7
GO:1900454	positive regulation of long term synaptic depression	biological_process	2	1253	26	41939	0.0414996	0.111439	2.57468	XM_015276600.2:GRID2;XM_015296684.2:KCNB1
GO:1900425	negative regulation of defense response to bacterium	biological_process	1	1253	4	41939	0.00514109	0.0343946	8.36772	XM_015287120.2:MAPKBP1
GO:1900408	negative regulation of cellular response to oxidative stress	biological_process	1	1253	8	41939	0.0221554	0.0773178	4.18386	XM_015291344.2:SCLY
GO:1900273	positive regulation of long-term synaptic potentiation	biological_process	1	1253	33	41939	0.258952	0.356069	1.01427	XM_015289984.2:KALRN
GO:1900271	regulation of long-term synaptic potentiation	biological_process	1	1253	13	41939	0.0559367	0.133517	2.57468	NM_205513.1:CALB1
GO:1900181	negative regulation of protein localization to nucleus	biological_process	1	1253	40	41939	0.336673	0.425319	0.836772	XM_025146063.1:LOC101747711
GO:1900153	positive regulation of nuclear-transcribed mRNA catabolic process, deadenylation-dependent decay	biological_process	7	1253	48	41939	8.09888e-05	0.0021372	4.88117	NM_001006454.1:CNOT7;XM_004937722.3:TNRC6B;XM_015279111.2:CNOT1;XM_015279112.2:CNOT1;XM_015279114.2:CNOT1;XM_015288794.2:TNRC6B;XM_015295276.1:TNRC6C
GO:1900126	negative regulation of hyaluronan biosynthetic process	biological_process	1	1253	12	41939	0.0482663	0.122456	2.78924	XM_025155585.1:CLTCL1
GO:1900122	positive regulation of receptor binding	biological_process	1	1253	7	41939	0.0169493	0.0665978	4.78155	XM_025147460.1:PLCL2
GO:1900103	positive regulation of endoplasmic reticulum unfolded protein response	biological_process	1	1253	17	41939	0.0902362	0.17851	1.96887	XM_004937313.3:PIK3R1
GO:1900087	positive regulation of G1/S transition of mitotic cell cycle	biological_process	2	1253	62	41939	0.282771	0.377882	1.07971	XM_015291541.2:EIF4G1;XM_025153664.1:EIF4G1
GO:1900063	regulation of peroxisome organization	biological_process	2	1253	21	41939	0.0236837	0.0816513	3.1877	XM_015276995.2:MFF;XM_015285690.2:DNM1L
GO:1900060	negative regulation of ceramide biosynthetic process	biological_process	2	1253	8	41939	0.00133117	0.0172447	8.36772	XM_003642808.4:ORMDL3;XM_025152270.1:ORMDL1
GO:1900044	regulation of protein K63-linked ubiquitination	biological_process	3	1253	10	41939	0.000144162	0.00346232	10.0413	XM_025149372.1:SASH1;XM_025149374.1:SASH1;XM_025149377.1:SASH1
GO:1900029	positive regulation of ruffle assembly	biological_process	1	1253	41	41939	0.347618	0.434876	0.816363	XM_025147765.1:COBL
GO:1900028	negative regulation of ruffle assembly	biological_process	1	1253	35	41939	0.281274	0.377534	0.956311	XM_025144647.1:KANK1
GO:1900027	regulation of ruffle assembly	biological_process	1	1253	22	41939	0.139245	0.234359	1.5214	XM_015278226.2:RHOGL
GO:1900025	negative regulation of substrate adhesion-dependent cell spreading	biological_process	2	1253	57	41939	0.24228	0.341492	1.17442	XM_015277625.2:POSTN;XM_025144647.1:KANK1
GO:1900020	positive regulation of protein kinase C activity	biological_process	1	1253	38	41939	0.314626	0.405617	0.880812	XM_015278036.2:NRXN1
GO:1900015	regulation of cytokine production involved in inflammatory response	biological_process	1	1253	2	41939	0.000891928	0.0126677	16.7354	NM_204961.1:NOS2
GO:1900006	positive regulation of dendrite development	biological_process	3	1253	40	41939	0.0309204	0.0962042	2.51032	XM_025147599.1:EZH2;XM_025147765.1:COBL;XM_418879.6:EZH2
GO:0101003	ficolin-1-rich granule membrane	cellular_component	2	1253	25	41939	0.0375207	0.106792	2.67767	XM_025155367.1:C14H16orf62;XM_429975.6:STBD1
GO:0099738	cell cortex region	cellular_component	2	1253	63	41939	0.290948	0.38571	1.06257	XM_004943093.3:GPSM2;XM_025142968.1:EPB41
GO:0099634	postsynaptic specialization membrane	cellular_component	2	1253	20	41939	0.0207518	0.0773178	3.34709	XM_015287537.2:GPHN;XM_025150836.1:GPHN
GO:0099572	postsynaptic specialization	cellular_component	4	1253	24	41939	0.000624993	0.0116675	5.57848	XM_015287537.2:GPHN;XM_015287540.2:GPHN;XM_015287544.2:GPHN;XM_025150836.1:GPHN
GO:0099560	synaptic membrane adhesion	biological_process	1	1253	42	41939	0.358502	0.443716	0.796925	XM_015278036.2:NRXN1
GO:0098915	membrane repolarization during ventricular cardiac muscle cell action potential	biological_process	1	1253	11	41939	0.0410189	0.110915	3.04281	XM_015286680.2:KCNQ1
GO:0098914	membrane repolarization during atrial cardiac muscle cell action potential	biological_process	1	1253	14	41939	0.0639984	0.144303	2.39078	XM_015286680.2:KCNQ1
GO:0098912	membrane depolarization during atrial cardiac muscle cell action potential	biological_process	2	1253	17	41939	0.0132258	0.0586516	3.93775	XM_015282014.2:CACNB2;XM_425981.6:CACNB2
GO:0098903	regulation of membrane repolarization during action potential	biological_process	2	1253	46	41939	0.157938	0.256255	1.45526	XM_015286578.2:CACNA1C;XM_015286643.2:CACNA1C
GO:0098900	regulation of action potential	biological_process	1	1253	4	41939	0.00514109	0.0343946	8.36772	XM_015296684.2:KCNB1
GO:0098869	cellular oxidant detoxification	biological_process	1	1253	9	41939	0.0279277	0.0888324	3.71899	XM_004940327.3:SESN1
GO:0098838	reduced folate transmembrane transport	biological_process	1	1253	2	41939	0.000891928	0.0126677	16.7354	XM_015289175.2:SLC19A1
GO:0098826	endoplasmic reticulum tubular network membrane	cellular_component	1	1253	16	41939	0.0811761	0.16644	2.09193	XM_015283570.2:ATL2
GO:0098794	postsynapse	cellular_component	4	1253	97	41939	0.164953	0.262645	1.38024	XM_015287537.2:GPHN;XM_015287540.2:GPHN;XM_015287544.2:GPHN;XM_025150836.1:GPHN
GO:0098793	presynapse	cellular_component	1	1253	207	41939	0.986322	0.989433	0.161695	XM_015273167.2:AP1S2
GO:0098792	xenophagy	biological_process	1	1253	14	41939	0.0639984	0.144303	2.39078	NM_001006162.1:WIPI2
GO:0098789	pre-mRNA cleavage required for polyadenylation	biological_process	1	1253	20	41939	0.118993	0.212388	1.67354	XM_025149945.1:EPFIP1L
GO:0098780	response to mitochondrial depolarisation	biological_process	1	1253	25	41939	0.170832	0.268297	1.33883	XM_015287226.2:ATG13
GO:0098746	fast, calcium ion-dependent exocytosis of neurotransmitter	biological_process	1	1253	7	41939	0.0169493	0.0665978	4.78155	XM_015278728.2:SYT1
GO:0098742	cell-cell adhesion via plasma-membrane adhesion molecules	biological_process	2	1253	31	41939	0.0643708	0.144303	2.15941	XM_015276456.2:ADGRL3;XM_025149811.1:ADGRL3
GO:0098723	skeletal muscle myofibril	cellular_component	1	1253	7	41939	0.0169493	0.0665978	4.78155	XM_015288201.2:VCL
GO:0098719	sodium ion import across plasma membrane	biological_process	1	1253	14	41939	0.0639984	0.144303	2.39078	XM_004935075.3:SLC9A3
GO:0098712	L-glutamate import across plasma membrane	biological_process	1	1253	12	41939	0.0482663	0.122456	2.78924	XM_004948655.3:SLC1A6
GO:0098706	ferric iron import across plasma membrane	biological_process	1	1253	19	41939	0.109169	0.201075	1.76162	XM_015287239.2:ARHGAP1
GO:0098705	copper ion import across plasma membrane	biological_process	1	1253	11	41939	0.0410189	0.110915	3.04281	NM_001305659.1:SLC31A1
GO:0098655	cation transmembrane transport	biological_process	2	1253	21	41939	0.0236837	0.0816513	3.1877	XM_025153788.1:CHRNA5;XM_025153790.1:CHRNA5
GO:0098609	cell-cell adhesion	biological_process	4	1253	205	41939	0.736088	0.770325	0.65309	NM_001006257.1:JAM2;XM_004936953.3:LIMS2;XM_015297176.2:FBLIM1;XM_025154985.1:CYFIP2
GO:0098586	cellular response to virus	biological_process	4	1253	42	41939	0.00803596	0.0456232	3.1877	NM_001006361.1:DFNA5;XM_015281447.2:DFNA5;XM_015281448.1:DFNA5;XM_015288458.2:GBF1
GO:0098574	cytoplasmic side of lysosomal membrane	cellular_component	1	1253	19	41939	0.109169	0.201075	1.76162	XM_015294237.2:CDIP1
GO:0098560	cytoplasmic side of late endosome membrane	cellular_component	1	1253	15	41939	0.0724211	0.155656	2.23139	XM_015294237.2:CDIP1
GO:0098536	deuterosome	cellular_component	1	1253	23	41939	0.149632	0.245557	1.45526	XM_025154029.1:CEP152
GO:0098535	de novo centriole assembly involved in multi-ciliated epithelial cell differentiation	biological_process	1	1253	23	41939	0.149632	0.245557	1.45526	XM_025154029.1:CEP152
GO:0098532	histone H3-K27 trimethylation	biological_process	2	1253	16	41939	0.0111357	0.055868	4.18386	XM_025147599.1:EZH2;XM_418879.6:EZH2
GO:0098528	skeletal muscle fiber differentiation	biological_process	1	1253	3	41939	0.00262257	0.0244259	11.157	XM_015287909.2:SIX4
GO:0097623	potassium ion export across plasma membrane	biological_process	1	1253	7	41939	0.0169493	0.0665978	4.78155	XM_015286680.2:KCNQ1
GO:0097581	lamellipodium organization	biological_process	2	1253	19	41939	0.0180321	0.0692914	3.52325	XM_015286766.2:CTTN;XM_015286769.2:CTTN
GO:0097575	lateral cell cortex	cellular_component	1	1253	11	41939	0.0410189	0.110915	3.04281	XM_004943093.3:GPSM2
GO:0097546	ciliary base	cellular_component	1	1253	74	41939	0.652777	0.698703	0.452309	XM_025148629.1:NPHP1
GO:0097504	Gemini of coiled bodies	cellular_component	1	1253	20	41939	0.118993	0.212388	1.67354	XM_015279515.2:NPAT
GO:0097503	sialylation	biological_process	1	1253	19	41939	0.109169	0.201075	1.76162	XM_015276829.2:ST6GAL1
GO:0097491	sympathetic neuron projection guidance	biological_process	1	1253	6	41939	0.0123498	0.055868	5.57848	XM_015289367.2:NRP2
GO:0097490	sympathetic neuron projection extension	biological_process	1	1253	6	41939	0.0123498	0.055868	5.57848	XM_015289367.2:NRP2
GO:0097484	dendrite extension	biological_process	1	1253	57	41939	0.511129	0.580829	0.587208	XM_025154985.1:CYFIP2
GO:0097466	ubiquitin-dependent glycoprotein ERAD pathway	biological_process	1	1253	4	41939	0.00514109	0.0343946	8.36772	XM_025154496.1:EDEM1
GO:0097451	glial limiting end-foot	cellular_component	1	1253	5	41939	0.00839895	0.0456232	6.69417	XM_015292330.2:ADGRG1
GO:0097435	supramolecular fiber organization	biological_process	1	1253	24	41939	0.160167	0.256255	1.39462	XM_004938101.3:MFAP5
GO:0097431	mitotic spindle pole	cellular_component	2	1253	74	41939	0.381089	0.464015	0.904618	XM_004943093.3:GPSM2;XM_015287120.2:MAPKBP1
GO:0097421	liver regeneration	biological_process	3	1253	39	41939	0.028481	0.0903908	2.57468	NM_205253.2:CEBPB;XM_025147599.1:EZH2;XM_418879.6:EZH2
GO:0097371	MDM2/MDM4 family protein binding	molecular_function	1	1253	14	41939	0.0639984	0.144303	2.39078	XM_025142629.1:TP73
GO:0097352	autophagosome maturation	biological_process	1	1253	42	41939	0.358502	0.443716	0.796925	XM_015282381.2:STX17
GO:0097345	mitochondrial outer membrane permeabilization	biological_process	1	1253	32	41939	0.247793	0.346069	1.04596	XM_025141601.1:RHOT1
GO:0097320	plasma membrane tubulation	biological_process	1	1253	44	41939	0.380061	0.463423	0.760702	XM_015287027.2:PACSIN3
GO:0097225	sperm midpiece	cellular_component	9	1253	120	41939	0.00327699	0.0287073	2.51032	NM_001199444.2:SLC26A3;NM_001252254.1:SLC26A6;XM_004949834.3:PTCHD3L;XM_015293073.1:SLC26A6;XM_015293074.2:SLC26A6;XM_015293075.2:SLC26A6;XM_025147271.1:SLC26A3;XM_025147274.1:SLC26A3;XM_425978.6:PTCHD3
GO:0097202	activation of cysteine-type endopeptidase activity	biological_process	1	1253	25	41939	0.170832	0.268297	1.33883	XM_025154985.1:CYFIP2
GO:0097200	cysteine-type endopeptidase activity involved in execution phase of apoptosis	molecular_function	1	1253	16	41939	0.0811761	0.16644	2.09193	XM_015276123.2:CASP3
GO:0097197	tetraspanin-enriched microdomain	cellular_component	4	1253	40	41939	0.00652703	0.0416463	3.34709	XM_025146009.1:PLTGP6L1;XM_025146025.1:LOC107050748;XM_025146115.1:IGSF1L6;XM_025146124.1:LOC112531168
GO:0097194	execution phase of apoptosis	biological_process	2	1253	86	41939	0.476185	0.550038	0.778392	XM_015276123.2:CASP3;XM_025155547.1:AIFM3
GO:0097193	intrinsic apoptotic signaling pathway	biological_process	1	1253	34	41939	0.270116	0.366702	0.984437	XM_015279534.2:CUL5
GO:0097192	extrinsic apoptotic signaling pathway in absence of ligand	biological_process	1	1253	38	41939	0.314626	0.405617	0.880812	NM_001257283.2:MCL1
GO:0097186	amelogenesis	biological_process	1	1253	11	41939	0.0410189	0.110915	3.04281	XM_015295323.2:ITGB4
GO:0097185	cellular response to azide	biological_process	2	1253	3	41939	2.66066e-05	0.000763378	22.3139	XM_015281152.2:AOC1;XM_015281153.2:AOC1
GO:0097157	pre-mRNA intronic binding	molecular_function	1	1253	10	41939	0.0342277	0.0992696	3.34709	XM_025153040.1:RNPC3
GO:0097153	cysteine-type endopeptidase activity involved in apoptotic process	molecular_function	1	1253	10	41939	0.0342277	0.0992696	3.34709	XM_015276123.2:CASP3
GO:0097151	positive regulation of inhibitory postsynaptic potential	biological_process	2	1253	102	41939	0.591133	0.648139	0.656292	XM_015282988.2:RIMS2;XM_025149001.1:RIMS1
GO:0097150	neuronal stem cell population maintenance	biological_process	2	1253	39	41939	0.110248	0.201242	1.71645	XM_015280494.2:HOOK3;XM_015285408.2:PCM1
GO:0097120	receptor localization to synapse	biological_process	2	1253	75	41939	0.389208	0.473226	0.892557	XM_025146912.1:DLG2;XM_025146918.1:DLG2
GO:0097119	postsynaptic density protein 95 clustering	biological_process	1	1253	41	41939	0.347618	0.434876	0.816363	XM_015278036.2:NRXN1
GO:0097118	neuroligin clustering involved in postsynaptic membrane assembly	biological_process	1	1253	46	41939	0.401307	0.483672	0.727628	XM_015278036.2:NRXN1
GO:0097116	gephyrin clustering involved in postsynaptic density assembly	biological_process	1	1253	32	41939	0.247793	0.346069	1.04596	XM_015278036.2:NRXN1
GO:0097112	gamma-aminobutyric acid receptor clustering	biological_process	4	1253	27	41939	0.00110218	0.015102	4.95865	XM_015287537.2:GPHN;XM_015287540.2:GPHN;XM_015287544.2:GPHN;XM_025150836.1:GPHN
GO:0097111	endoplasmic reticulum-Golgi intermediate compartment organization	biological_process	2	1253	8	41939	0.00133117	0.0172447	8.36772	XM_015282381.2:STX17;XM_015288458.2:GBF1
GO:0097110	scaffold protein binding	molecular_function	6	1253	142	41939	0.133962	0.230922	1.41426	XM_004941584.3:LRP4;XM_015276600.2:GRID2;XM_015286680.2:KCNQ1;XM_015288201.2:VCL;XM_015295482.2:CACNA1G;XM_025142650.1:KIF1B
GO:0097109	neuroligin family protein binding	molecular_function	1	1253	40	41939	0.336673	0.425319	0.836772	XM_015278036.2:NRXN1
GO:0097105	presynaptic membrane assembly	biological_process	1	1253	25	41939	0.170832	0.268297	1.33883	XM_004941584.3:LRP4
GO:0097104	postsynaptic membrane assembly	biological_process	2	1253	55	41939	0.226354	0.323417	1.21712	XM_004941584.3:LRP4;XM_015278036.2:NRXN1
GO:0097060	synaptic membrane	cellular_component	2	1253	88	41939	0.491402	0.563149	0.760702	XM_004941584.3:LRP4;XM_015296229.2:EPB41L1
GO:0097049	motor neuron apoptotic process	biological_process	1	1253	3	41939	0.00262257	0.0244259	11.157	NM_204240.2:ADARB1
GO:0097038	perinuclear endoplasmic reticulum	cellular_component	1	1253	37	41939	0.303538	0.395497	0.904618	XM_015281830.2:OSBPL3
GO:0097010	eukaryotic translation initiation factor 4F complex assembly	biological_process	1	1253	8	41939	0.0221554	0.0773178	4.18386	XM_025145604.1:EIF4B
GO:0097009	energy homeostasis	biological_process	3	1253	30	41939	0.0117063	0.055868	3.34709	NM_001030931.2:STAT3;XM_015282406.2:NR4A3;XM_015286378.2:AMPD3
GO:0090646	mitochondrial tRNA processing	biological_process	1	1253	4	41939	0.00514109	0.0343946	8.36772	XM_015297202.2:TRMT10C
GO:0090637	inner dense plaque of desmosome	cellular_component	1	1253	11	41939	0.0410189	0.110915	3.04281	XM_015288201.2:VCL
GO:0090636	outer dense plaque of desmosome	cellular_component	1	1253	11	41939	0.0410189	0.110915	3.04281	XM_015288201.2:VCL
GO:0090630	activation of GTPase activity	biological_process	11	1253	290	41939	0.161763	0.258712	1.26958	XM_001231438.5:TBC1D16;XM_004940141.3:RALGAPA2;XM_004949608.3:TBC1D2;XM_015278226.2:RHOGL;XM_015280669.2:TBC1D2;XM_015281810.2:TBC1D5;XM_015285765.2:TBC1D14;XM_015286811.2:LOC423110;XM_015291145.2:DOCK7;XM_025145754.1:EVI5L;XM_025149360.1:RALGAPA2
GO:0090575	RNA polymerase II transcription factor complex	cellular_component	5	1253	93	41939	0.0601563	0.142003	1.79951	NM_001030931.2:STAT3;XM_015279790.2:RXRA;XM_015297719.2:E2F2;XM_015297811.2:SFPQ;XM_015298943.2:NFYA
GO:0090559	regulation of membrane permeability	biological_process	3	1253	8	41939	5.04174e-05	0.00133872	12.5516	NM_001282184.1:TMIGD1;XM_015295654.2:TMIGD1;XM_015295655.2:TMIGD1
GO:0090557	establishment of endothelial intestinal barrier	biological_process	1	1253	23	41939	0.149632	0.245557	1.45526	XM_004940909.3:RAPGEF2
GO:0090555	phosphatidylethanolamine-translocating ATPase activity	molecular_function	1	1253	12	41939	0.0482663	0.122456	2.78924	NM_204894.1:ABCB1
GO:0090554	phosphatidylcholine-translocating ATPase activity	molecular_function	1	1253	13	41939	0.0559367	0.133517	2.57468	NM_204894.1:ABCB1
GO:0090543	Flemming body	cellular_component	3	1253	113	41939	0.437752	0.516959	0.888607	NM_205051.1:CENPC;XM_015279435.2:CNTRL;XM_025156053.1:CNTRL
GO:0090527	actin filament reorganization	biological_process	1	1253	17	41939	0.0902362	0.17851	1.96887	XM_015278591.2:FRY
GO:0090526	regulation of gluconeogenesis involved in cellular glucose homeostasis	biological_process	1	1253	32	41939	0.247793	0.346069	1.04596	XM_025146685.1:LOC776067
GO:0090503	RNA phosphodiester bond hydrolysis, exonucleolytic	biological_process	3	1253	22	41939	0.00377286	0.0314405	4.56421	XM_015279111.2:CNOT1;XM_015279112.2:CNOT1;XM_015279114.2:CNOT1
GO:0090403	oxidative stress-induced premature senescence	biological_process	1	1253	6	41939	0.0123498	0.055868	5.57848	XM_015286330.2:ARNTL
GO:0090336	positive regulation of brown fat cell differentiation	biological_process	1	1253	13	41939	0.0559367	0.133517	2.57468	NM_001167718.1:PTGS2
GO:0090331	negative regulation of platelet aggregation	biological_process	3	1253	30	41939	0.0117063	0.055868	3.34709	NM_204989.2:FGG;XM_015285019.2:PRKACA;XM_015292516.2:ADAMTS18
GO:0090316	positive regulation of intracellular protein transport	biological_process	2	1253	104	41939	0.60431	0.660048	0.643671	XM_015285408.2:PCM1;XM_025152464.1:PCNT
GO:0090314	positive regulation of protein targeting to membrane	biological_process	2	1253	99	41939	0.570844	0.630746	0.676179	XM_015276995.2:MFF;XM_015296684.2:KCNB1
GO:0090309	positive regulation of methylation-dependent chromatin silencing	biological_process	1	1253	12	41939	0.0482663	0.122456	2.78924	XM_015280047.2:SETDB1
GO:0090307	mitotic spindle assembly	biological_process	4	1253	131	41939	0.354029	0.440861	1.02201	XM_003641619.4:CLASP1;XM_004944000.3:TUBGCP4;XM_015282474.2:CEP192;XM_025155585.1:CLTCL1
GO:0090303	positive regulation of wound healing	biological_process	1	1253	21	41939	0.129025	0.223584	1.59385	XM_025144647.1:KANK1
GO:0090292	nuclear matrix anchoring at nuclear membrane	biological_process	1	1253	28	41939	0.203439	0.301039	1.19539	XM_015294326.2:SUN1
GO:0090288	negative regulation of cellular response to growth factor stimulus	biological_process	1	1253	15	41939	0.0724211	0.155656	2.23139	XM_025145956.1:CASK
GO:0090286	cytoskeletal anchoring at nuclear membrane	biological_process	2	1253	104	41939	0.60431	0.660048	0.643671	XM_015287884.2:SYNE2;XM_015294326.2:SUN1
GO:0090280	positive regulation of calcium ion import	biological_process	2	1253	35	41939	0.0859975	0.174983	1.91262	XM_025141988.1:TRPV2;XM_025145956.1:CASK
GO:0090277	positive regulation of peptide hormone secretion	biological_process	1	1253	5	41939	0.00839895	0.0456232	6.69417	NM_204989.2:FGG
GO:0090263	positive regulation of canonical Wnt signaling pathway	biological_process	6	1253	173	41939	0.260674	0.357916	1.16084	NM_001109987.2:RNF220;XM_004945464.3:GPRC5B;XM_015286330.2:ARNTL;XM_025141419.1:CAPRIN2;XM_025152195.1:PSMD14;XM_025153401.1:TBL1XR1
GO:0090241	negative regulation of histone H4 acetylation	biological_process	1	1253	7	41939	0.0169493	0.0665978	4.78155	XM_025149723.1:CTBP1
GO:0090239	regulation of histone H4 acetylation	biological_process	1	1253	6	41939	0.0123498	0.055868	5.57848	XM_015277201.2:IWS1
GO:0090234	regulation of kinetochore assembly	biological_process	1	1253	14	41939	0.0639984	0.144303	2.39078	XM_025148960.1:SENP6
GO:0090222	centrosome-templated microtubule nucleation	biological_process	1	1253	6	41939	0.0123498	0.055868	5.57848	XM_015282474.2:CEP192
GO:0090207	regulation of triglyceride metabolic process	biological_process	1	1253	20	41939	0.118993	0.212388	1.67354	XM_025153401.1:TBL1XR1
GO:0090200	positive regulation of release of cytochrome c from mitochondria	biological_process	3	1253	47	41939	0.0513491	0.1289	2.13644	NM_204591.2:TRAIL-LIKE;XM_015276995.2:MFF;XM_015285690.2:DNM1L
GO:0090197	positive regulation of chemokine secretion	biological_process	1	1253	10	41939	0.0342277	0.0992696	3.34709	NM_205282.1:LPL
GO:0090190	positive regulation of branching involved in ureteric bud morphogenesis	biological_process	1	1253	15	41939	0.0724211	0.155656	2.23139	XM_015287909.2:SIX4
GO:0090169	regulation of spindle assembly	biological_process	1	1253	10	41939	0.0342277	0.0992696	3.34709	XM_025148960.1:SENP6
GO:0090166	Golgi disassembly	biological_process	2	1253	22	41939	0.0268275	0.0888324	3.04281	XM_015288458.2:GBF1;XM_025150785.1:VRK1
GO:0090162	establishment of epithelial cell polarity	biological_process	4	1253	99	41939	0.174835	0.27328	1.35236	NM_001031105.2:CYTH1;XM_003641619.4:CLASP1;XM_015293240.2:FRMD4B;XM_025147165.1:PARD3
GO:0090156	cellular sphingolipid homeostasis	biological_process	2	1253	8	41939	0.00133117	0.0172447	8.36772	XM_003642808.4:ORMDL3;XM_025152270.1:ORMDL1
GO:0090149	mitochondrial membrane fission	biological_process	1	1253	8	41939	0.0221554	0.0773178	4.18386	XM_015285690.2:DNM1L
GO:0090141	positive regulation of mitochondrial fission	biological_process	2	1253	33	41939	0.0748355	0.159244	2.02854	XM_015276995.2:MFF;XM_015285690.2:DNM1L
GO:0090138	regulation of actin cytoskeleton organization by cell-cell adhesion	biological_process	1	1253	4	41939	0.00514109	0.0343946	8.36772	XM_025143367.1:JAM3
GO:0090136	epithelial cell-cell adhesion	biological_process	4	1253	33	41939	0.00279487	0.024996	4.05708	XM_015288201.2:VCL;XM_015292320.1:KIFC3;XM_015292321.2:KIFC3;XM_015292324.2:KIFC3
GO:0090129	positive regulation of synapse maturation	biological_process	1	1253	56	41939	0.501696	0.572238	0.597694	XM_015278036.2:NRXN1
GO:0090102	cochlea development	biological_process	1	1253	54	41939	0.482481	0.554315	0.619831	XM_001234247.5:RPGRIP1L
GO:0090091	positive regulation of extracellular matrix disassembly	biological_process	1	1253	69	41939	0.614832	0.667617	0.485085	XM_003641619.4:CLASP1
GO:0090090	negative regulation of canonical Wnt signaling pathway	biological_process	4	1253	217	41939	0.7794	0.806569	0.616975	XM_004941584.3:LRP4;XM_015276137.1:LEF1;XM_025149322.1:ANKRD6;XM_025152195.1:PSMD14
GO:0090074	negative regulation of protein homodimerization activity	biological_process	1	1253	14	41939	0.0639984	0.144303	2.39078	XM_003642356.4:SPAG9
GO:0090068	positive regulation of cell cycle process	biological_process	1	1253	13	41939	0.0559367	0.133517	2.57468	XM_015276137.1:LEF1
GO:0090022	regulation of neutrophil chemotaxis	biological_process	1	1253	8	41939	0.0221554	0.0773178	4.18386	XM_025143367.1:JAM3
GO:0089701	U2AF	cellular_component	2	1253	10	41939	0.00272743	0.0245469	6.69417	XM_015300318.2:U2AF1;XM_025154367.1:U2AF1
GO:0086091	regulation of heart rate by cardiac conduction	biological_process	6	1253	139	41939	0.123697	0.219331	1.44479	XM_015282014.2:CACNB2;XM_015286680.2:KCNQ1;XM_015292996.2:CACNA1D;XM_015295482.2:CACNA1G;XM_015298166.2:SCN3B;XM_425981.6:CACNB2
GO:0086089	voltage-gated potassium channel activity involved in atrial cardiac muscle cell action potential repolarization	molecular_function	1	1253	7	41939	0.0169493	0.0665978	4.78155	XM_015286680.2:KCNQ1
GO:0086059	voltage-gated calcium channel activity involved SA node cell action potential	molecular_function	2	1253	52	41939	0.202878	0.301039	1.28734	XM_015292996.2:CACNA1D;XM_015295482.2:CACNA1G
GO:0086056	voltage-gated calcium channel activity involved in AV node cell action potential	molecular_function	1	1253	14	41939	0.0639984	0.144303	2.39078	XM_015295482.2:CACNA1G
GO:0086046	membrane depolarization during SA node cell action potential	biological_process	1	1253	22	41939	0.139245	0.234359	1.5214	XM_015295482.2:CACNA1G
GO:0086045	membrane depolarization during AV node cell action potential	biological_process	3	1253	30	41939	0.0117063	0.055868	3.34709	XM_015282014.2:CACNB2;XM_015295482.2:CACNA1G;XM_425981.6:CACNB2
GO:0086027	AV node cell to bundle of His cell signaling	biological_process	1	1253	13	41939	0.0559367	0.133517	2.57468	XM_015295482.2:CACNA1G
GO:0086018	SA node cell to atrial cardiac muscle cell signaling	biological_process	1	1253	13	41939	0.0559367	0.133517	2.57468	XM_015295482.2:CACNA1G
GO:0086016	AV node cell action potential	biological_process	1	1253	25	41939	0.170832	0.268297	1.33883	XM_015295482.2:CACNA1G
GO:0086015	SA node cell action potential	biological_process	2	1253	44	41939	0.143715	0.240369	1.5214	XM_015295482.2:CACNA1G;XM_015298166.2:SCN3B
GO:0086014	atrial cardiac muscle cell action potential	biological_process	2	1253	34	41939	0.0803319	0.16644	1.96887	XM_015286680.2:KCNQ1;XM_015298166.2:SCN3B
GO:0086013	membrane repolarization during cardiac muscle cell action potential	biological_process	1	1253	7	41939	0.0169493	0.0665978	4.78155	XM_015286680.2:KCNQ1
GO:0086011	membrane repolarization during action potential	biological_process	1	1253	8	41939	0.0221554	0.0773178	4.18386	XM_015286680.2:KCNQ1
GO:0086010	membrane depolarization during action potential	biological_process	3	1253	145	41939	0.632602	0.681718	0.692501	XM_015292996.2:CACNA1D;XM_015295482.2:CACNA1G;XM_025152141.1:SCN9A
GO:0086009	membrane repolarization	biological_process	1	1253	14	41939	0.0639984	0.144303	2.39078	XM_015286680.2:KCNQ1
GO:0086008	voltage-gated potassium channel activity involved in cardiac muscle cell action potential repolarization	molecular_function	1	1253	2	41939	0.000891928	0.0126677	16.7354	XM_015286680.2:KCNQ1
GO:0086006	voltage-gated sodium channel activity involved in cardiac muscle cell action potential	molecular_function	1	1253	26	41939	0.181609	0.278872	1.28734	XM_015298166.2:SCN3B
GO:0086005	ventricular cardiac muscle cell action potential	biological_process	2	1253	50	41939	0.187564	0.28678	1.33883	XM_015286680.2:KCNQ1;XM_015298166.2:SCN3B
GO:0086002	cardiac muscle cell action potential involved in contraction	biological_process	2	1253	93	41939	0.52845	0.595374	0.719804	XM_015292996.2:CACNA1D;XM_015295482.2:CACNA1G
GO:0085032	modulation by symbiont of host I-kappaB kinase/NF-kappaB cascade	biological_process	1	1253	3	41939	0.00262257	0.0244259	11.157	XM_003642060.4:TNIP1
GO:0085029	extracellular matrix assembly	biological_process	2	1253	20	41939	0.0207518	0.0773178	3.34709	XM_025149794.1:GPM6B;XM_025149802.1:GPM6B
GO:0080146	L-cysteine desulfhydrase activity	molecular_function	1	1253	1	41939	0	0	33.4709	XM_422542.6:CTH
GO:0080135	regulation of cellular response to stress	biological_process	2	1253	26	41939	0.0414996	0.111439	2.57468	XM_015291541.2:EIF4G1;XM_025153664.1:EIF4G1
GO:0080111	DNA demethylation	biological_process	1	1253	14	41939	0.0639984	0.144303	2.39078	XM_015287550.2:ALKBH1
GO:0080025	phosphatidylinositol-3,5-bisphosphate binding	molecular_function	4	1253	89	41939	0.12785	0.223584	1.50431	NM_001006162.1:WIPI2;NM_001305057.2:RAG2;XM_015288458.2:GBF1;XM_015296911.1:ATP13A2
GO:0080009	mRNA methylation	biological_process	1	1253	21	41939	0.129025	0.223584	1.59385	XM_015297202.2:TRMT10C
GO:0080008	Cul4-RING E3 ubiquitin ligase complex	cellular_component	3	1253	39	41939	0.028481	0.0903908	2.57468	XM_015277329.2:DCAF12;XM_015279534.2:CUL5;XM_015292905.1:DCAF1
GO:0075733	intracellular transport of virus	biological_process	1	1253	51	41939	0.452816	0.530207	0.656292	XM_015279392.2:MVB12B
GO:0075713	establishment of integrated proviral latency	biological_process	2	1253	25	41939	0.0375207	0.106792	2.67767	XM_015273094.2:CLC2DL4;XM_025148417.1:LOC112531968
GO:0075341	host cell PML body	cellular_component	1	1253	4	41939	0.00514109	0.0343946	8.36772	NM_001006454.1:CNOT7
GO:0075044	autophagy of host cells involved in interaction with symbiont	biological_process	2	1253	17	41939	0.0132258	0.0586516	3.93775	XM_015284518.2:ATG5;XM_015293053.2:ATG7
GO:0072734	cellular response to staurosporine	biological_process	1	1253	9	41939	0.0279277	0.0888324	3.71899	XM_015276123.2:CASP3
GO:0072719	cellular response to cisplatin	biological_process	1	1253	15	41939	0.0724211	0.155656	2.23139	NM_001305659.1:SLC31A1
GO:0072686	mitotic spindle	cellular_component	1	1253	129	41939	0.900979	0.914672	0.259464	XM_025155585.1:CLTCL1
GO:0072675	osteoclast fusion	biological_process	3	1253	13	41939	0.000456819	0.00938894	7.72405	XM_004942263.3:SH3PXD2A;XM_004942264.3:SH3PXD2A;XM_015288723.2:SH3PXD2A
GO:0072659	protein localization to plasma membrane	biological_process	15	1253	435	41939	0.232415	0.33075	1.15417	NM_001012819.1:ZDHHC23;XM_004940909.3:RAPGEF2;XM_004941096.3:PRKG2;XM_004942973.3:DPP10;XM_004944209.3:PLEKHF1;XM_015282014.2:CACNB2;XM_015293037.2:SLMAP;XM_015295341.2:ZDHHC23;XM_015296684.2:KCNB1;XM_015298166.2:SCN3B;XM_025144800.1:DENND4C;XM_025144804.1:DENND4C;XM_025144806.1:DENND4C;XM_422126.6:DPP10;XM_425981.6:CACNB2
GO:0072606	interleukin-8 secretion	biological_process	1	1253	2	41939	0.000891928	0.0126677	16.7354	NM_204961.1:NOS2
GO:0072604	interleukin-6 secretion	biological_process	1	1253	1	41939	0	0	33.4709	NM_204961.1:NOS2
GO:0072593	reactive oxygen species metabolic process	biological_process	2	1253	47	41939	0.165205	0.262645	1.42429	XM_004940327.3:SESN1;XM_424842.6:RFK
GO:0072592	oxygen metabolic process	biological_process	1	1253	6	41939	0.0123498	0.055868	5.57848	XM_015278273.2:NOX1
GO:0072583	clathrin-dependent endocytosis	biological_process	1	1253	78	41939	0.680937	0.722334	0.429114	XM_025155585.1:CLTCL1
GO:0072579	glycine receptor clustering	biological_process	4	1253	24	41939	0.000624993	0.0116675	5.57848	XM_015287537.2:GPHN;XM_015287540.2:GPHN;XM_015287544.2:GPHN;XM_025150836.1:GPHN
GO:0072574	hepatocyte proliferation	biological_process	1	1253	1	41939	0	0	33.4709	NM_205253.2:CEBPB
GO:0072573	tolerance induction to lipopolysaccharide	biological_process	2	1253	5	41939	0.000254312	0.0055753	13.3883	XM_015275372.2:ACOD1;XM_015278661.2:IRG1L
GO:0072562	blood microparticle	cellular_component	3	1253	59	41939	0.0996889	0.189409	1.70191	NM_204989.2:FGG;XM_015291182.2:C8A;XM_417653.5:C1QC
GO:0072540	T-helper 17 cell lineage commitment	biological_process	1	1253	8	41939	0.0221554	0.0773178	4.18386	NM_001030931.2:STAT3
GO:0072520	seminiferous tubule development	biological_process	1	1253	22	41939	0.139245	0.234359	1.5214	XM_015292330.2:ADGRG1
GO:0072509	divalent inorganic cation transmembrane transporter activity	molecular_function	1	1253	6	41939	0.0123498	0.055868	5.57848	XM_015293364.2:SLC41A3
GO:0072498	embryonic skeletal joint development	biological_process	1	1253	8	41939	0.0221554	0.0773178	4.18386	XM_015282956.2:OSR2
GO:0072494	host multivesicular body	cellular_component	1	1253	6	41939	0.0123498	0.055868	5.57848	XM_015273094.2:CLC2DL4
GO:0072429	response to intra-S DNA damage checkpoint signaling	biological_process	2	1253	11	41939	0.00366728	0.0310448	6.08561	XM_003642358.3:EME1;XM_015295521.1:EME1
GO:0072425	signal transduction involved in G2 DNA damage checkpoint	biological_process	1	1253	18	41939	0.0995752	0.189409	1.85949	NM_001008458.1:BRE
GO:0072383	plus-end-directed vesicle transport along microtubule	biological_process	1	1253	32	41939	0.247793	0.346069	1.04596	XM_025147332.1:FYCO1
GO:0072378	blood coagulation, fibrin clot formation	biological_process	1	1253	1	41939	0	0	33.4709	NM_204989.2:FGG
GO:0072358	cardiovascular system development	biological_process	2	1253	33	41939	0.0748355	0.159244	2.02854	NM_001030879.1:UBIAD1;XM_015286680.2:KCNQ1
GO:0072355	histone H3-T3 phosphorylation	biological_process	1	1253	9	41939	0.0279277	0.0888324	3.71899	XM_025150785.1:VRK1
GO:0072354	histone kinase activity (H3-T3 specific)	molecular_function	1	1253	10	41939	0.0342277	0.0992696	3.34709	XM_025150785.1:VRK1
GO:0072350	tricarboxylic acid metabolic process	biological_process	1	1253	10	41939	0.0342277	0.0992696	3.34709	XM_025155743.1:SIRT4
GO:0072332	intrinsic apoptotic signaling pathway by p53 class mediator	biological_process	2	1253	55	41939	0.226354	0.323417	1.21712	XM_015297719.2:E2F2;XM_025144081.1:PDKI2
GO:0072286	metanephric connecting tubule development	biological_process	1	1253	1	41939	0	0	33.4709	NM_205513.1:CALB1
GO:0072221	metanephric distal convoluted tubule development	biological_process	1	1253	5	41939	0.00839895	0.0456232	6.69417	NM_205513.1:CALB1
GO:0072205	metanephric collecting duct development	biological_process	1	1253	6	41939	0.0123498	0.055868	5.57848	NM_205513.1:CALB1
GO:0072163	mesonephric epithelium development	biological_process	1	1253	8	41939	0.0221554	0.0773178	4.18386	XM_025154815.1:FGF1
GO:0072156	distal tubule morphogenesis	biological_process	1	1253	15	41939	0.0724211	0.155656	2.23139	XM_015293960.2:KLHL3
GO:0072126	positive regulation of glomerular mesangial cell proliferation	biological_process	1	1253	9	41939	0.0279277	0.0888324	3.71899	XM_015278143.2:PDGFD
GO:0072107	positive regulation of ureteric bud formation	biological_process	1	1253	11	41939	0.0410189	0.110915	3.04281	XM_015287909.2:SIX4
GO:0072095	regulation of branch elongation involved in ureteric bud branching	biological_process	1	1253	4	41939	0.00514109	0.0343946	8.36772	XM_015287909.2:SIX4
GO:0072075	metanephric mesenchyme development	biological_process	1	1253	3	41939	0.00262257	0.0244259	11.157	XM_015287909.2:SIX4
GO:0072071	kidney interstitial fibroblast differentiation	biological_process	1	1253	1	41939	0	0	33.4709	NM_205471.1:PCK1
GO:0072001	renal system development	biological_process	1	1253	31	41939	0.236651	0.334662	1.07971	XM_015295323.2:ITGB4
GO:0071955	recycling endosome to Golgi transport	biological_process	1	1253	6	41939	0.0123498	0.055868	5.57848	XM_015285765.2:TBC1D14
GO:0071949	FAD binding	molecular_function	2	1253	59	41939	0.258379	0.356069	1.13461	XM_015284572.2:DDO;XM_015284573.2:DDO
GO:0071947	protein deubiquitination involved in ubiquitin-dependent protein catabolic process	biological_process	1	1253	16	41939	0.0811761	0.16644	2.09193	XM_015289059.2:ZRANB1
GO:0071944	cell periphery	cellular_component	3	1253	101	41939	0.356739	0.443074	0.994184	XM_025142549.1:ARHGEF5;XM_025153413.1:C9H2ORF82;XM_421664.6:PANK1
GO:0071902	positive regulation of protein serine/threonine kinase activity	biological_process	3	1253	53	41939	0.0734912	0.157481	1.89458	XM_025147599.1:EZH2;XM_025150622.1:TEAD1;XM_418879.6:EZH2
GO:0071899	negative regulation of estrogen receptor binding	biological_process	1	1253	5	41939	0.00839895	0.0456232	6.69417	XM_015276137.1:LEF1
GO:0071895	odontoblast differentiation	biological_process	1	1253	9	41939	0.0279277	0.0888324	3.71899	XM_015276137.1:LEF1
GO:0071889	14-3-3 protein binding	molecular_function	1	1253	105	41939	0.825157	0.847968	0.31877	XM_015285381.2:NEK1
GO:0071885	N-terminal protein N-methyltransferase activity	molecular_function	1	1253	12	41939	0.0482663	0.122456	2.78924	XM_015290440.2:METTL11B
GO:0071880	adenylate cyclase-activating adrenergic receptor signaling pathway	biological_process	1	1253	19	41939	0.109169	0.201075	1.76162	XM_004940909.3:RAPGEF2
GO:0071870	cellular response to catecholamine stimulus	biological_process	1	1253	6	41939	0.0123498	0.055868	5.57848	XM_015282406.2:NR4A3
GO:0071866	negative regulation of apoptotic process in bone marrow	biological_process	1	1253	5	41939	0.00839895	0.0456232	6.69417	XM_015276137.1:LEF1
GO:0071864	positive regulation of cell proliferation in bone marrow	biological_process	1	1253	13	41939	0.0559367	0.133517	2.57468	XM_015276137.1:LEF1
GO:0071805	potassium ion transmembrane transport	biological_process	2	1253	125	41939	0.725178	0.760956	0.535534	XM_015286680.2:KCNQ1;XM_015296684.2:KCNB1
GO:0071803	positive regulation of podosome assembly	biological_process	2	1253	26	41939	0.0414996	0.111439	2.57468	XM_025142549.1:ARHGEF5;XM_025148178.1:ASAP1
GO:0071800	podosome assembly	biological_process	3	1253	24	41939	0.00522744	0.0344939	4.18386	XM_004942263.3:SH3PXD2A;XM_004942264.3:SH3PXD2A;XM_015288723.2:SH3PXD2A
GO:0071786	endoplasmic reticulum tubular network organization	biological_process	1	1253	12	41939	0.0482663	0.122456	2.78924	XM_004945061.3:REEP2
GO:0071773	cellular response to BMP stimulus	biological_process	1	1253	62	41939	0.556496	0.618249	0.539853	XM_025152083.1:ACVR1
GO:0071729	beak morphogenesis	biological_process	1	1253	6	41939	0.0123498	0.055868	5.57848	NM_205326.1:RARB
GO:0071712	ER-associated misfolded protein catabolic process	biological_process	1	1253	38	41939	0.314626	0.405617	0.880812	XM_015275327.2:RNF185
GO:0071711	basement membrane organization	biological_process	2	1253	18	41939	0.0155238	0.0665978	3.71899	NM_001097540.1:DAG1;XM_004941848.3:FLRT2
GO:0071679	commissural neuron axon guidance	biological_process	1	1253	21	41939	0.129025	0.223584	1.59385	NM_001097540.1:DAG1
GO:0071673	positive regulation of smooth muscle cell chemotaxis	biological_process	1	1253	7	41939	0.0169493	0.0665978	4.78155	XM_015278143.2:PDGFD
GO:0071663	positive regulation of granzyme B production	biological_process	1	1253	27	41939	0.192484	0.290355	1.23966	XM_025143550.1:CD244
GO:0071630	nuclear protein quality control by the ubiquitin-proteasome system	biological_process	1	1253	12	41939	0.0482663	0.122456	2.78924	NM_001143670.1:KLHL15
GO:0071625	vocalization behavior	biological_process	1	1253	62	41939	0.556496	0.618249	0.539853	XM_015278036.2:NRXN1
GO:0071611	granulocyte colony-stimulating factor production	biological_process	1	1253	17	41939	0.0902362	0.17851	1.96887	XM_025145879.1:LOC101749511
GO:0071579	regulation of zinc ion transport	biological_process	1	1253	2	41939	0.000891928	0.0126677	16.7354	XM_015283897.2:SLC30A10
GO:0071565	nBAF complex	cellular_component	2	1253	31	41939	0.0643708	0.144303	2.15941	XM_015281041.2:SMARCD3;XM_025143087.1:ARID1A
GO:0071564	npBAF complex	cellular_component	2	1253	22	41939	0.0268275	0.0888324	3.04281	XM_015281041.2:SMARCD3;XM_025143087.1:ARID1A
GO:0071560	cellular response to transforming growth factor beta stimulus	biological_process	2	1253	114	41939	0.665874	0.709701	0.587208	XM_015277625.2:POSTN;XM_015278143.2:PDGFD
GO:0071549	cellular response to dexamethasone stimulus	biological_process	1	1253	38	41939	0.314626	0.405617	0.880812	NM_205471.1:PCK1
GO:0071548	response to dexamethasone	biological_process	2	1253	10	41939	0.00272743	0.0245469	6.69417	NM_001001751.2:CYP3A5;XM_025142195.1:HNF4A
GO:0071546	pi-body	cellular_component	1	1253	17	41939	0.0902362	0.17851	1.96887	XM_421768.6:TDRD1
GO:0071539	protein localization to centrosome	biological_process	4	1253	72	41939	0.0642342	0.144303	1.85949	XM_015280494.2:HOOK3;XM_015282474.2:CEP192;XM_015285408.2:PCM1;XM_025152419.1:C2CD3
GO:0071526	semaphorin-plexin signaling pathway	biological_process	1	1253	33	41939	0.258952	0.356069	1.01427	XM_015291976.2:PLXNA4
GO:0071500	cellular response to nitrosative stress	biological_process	1	1253	11	41939	0.0410189	0.110915	3.04281	XM_015284518.2:ATG5
GO:0071498	cellular response to fluid shear stress	biological_process	1	1253	54	41939	0.482481	0.554315	0.619831	NM_001167718.1:PTGS2
GO:0071480	cellular response to gamma radiation	biological_process	3	1253	34	41939	0.0180401	0.0692914	2.95331	XM_015299391.2:TLK2;XM_025144233.1:TLK2;XM_418070.6:TLK2
GO:0071474	cellular hyperosmotic response	biological_process	1	1253	7	41939	0.0169493	0.0665978	4.78155	XM_025149389.1:RCSD1
GO:0071471	cellular response to non-ionic osmotic stress	biological_process	1	1253	2	41939	0.000891928	0.0126677	16.7354	NM_001167718.1:PTGS2
GO:0071456	cellular response to hypoxia	biological_process	4	1253	123	41939	0.306852	0.39945	1.08848	NM_001167718.1:PTGS2;NM_205471.1:PCK1;XM_025142195.1:HNF4A;XM_025155743.1:SIRT4
GO:0071455	cellular response to hyperoxia	biological_process	2	1253	11	41939	0.00366728	0.0310448	6.08561	XM_015278273.2:NOX1;XM_015293053.2:ATG7
GO:0071439	clathrin complex	cellular_component	1	1253	22	41939	0.139245	0.234359	1.5214	XM_025155585.1:CLTCL1
GO:0071438	invadopodium membrane	cellular_component	2	1253	16	41939	0.0111357	0.055868	4.18386	XM_015278273.2:NOX1;XM_015299423.2:ITGA3
GO:0071437	invadopodium	cellular_component	3	1253	45	41939	0.0449123	0.119429	2.23139	XM_015280856.2:PAK1;XM_025148341.1:SVIL;XM_025148354.1:SVIL
GO:0071435	potassium ion export	biological_process	1	1253	15	41939	0.0724211	0.155656	2.23139	XM_015286680.2:KCNQ1
GO:0071425	hematopoietic stem cell proliferation	biological_process	2	1253	31	41939	0.0643708	0.144303	2.15941	XM_004943504.3:MECOM;XM_025153591.1:MECOM
GO:0071421	manganese ion transmembrane transport	biological_process	1	1253	2	41939	0.000891928	0.0126677	16.7354	XM_015283897.2:SLC30A10
GO:0071420	cellular response to histamine	biological_process	2	1253	12	41939	0.00478174	0.0343946	5.57848	XM_015281152.2:AOC1;XM_015281153.2:AOC1
GO:0071399	cellular response to linoleic acid	biological_process	1	1253	1	41939	0	0	33.4709	NM_205422.1:EXFABP
GO:0071393	cellular response to progesterone stimulus	biological_process	2	1253	3	41939	2.66066e-05	0.000763378	22.3139	XM_015275372.2:ACOD1;XM_015278661.2:IRG1L
GO:0071385	cellular response to glucocorticoid stimulus	biological_process	1	1253	27	41939	0.192484	0.290355	1.23966	XM_025152659.1:LOC101750052
GO:0071377	cellular response to glucagon stimulus	biological_process	1	1253	41	41939	0.347618	0.434876	0.816363	NM_205471.1:PCK1
GO:0071376	cellular response to corticotropin-releasing hormone stimulus	biological_process	1	1253	8	41939	0.0221554	0.0773178	4.18386	XM_015282406.2:NR4A3
GO:0071374	cellular response to parathyroid hormone stimulus	biological_process	1	1253	16	41939	0.0811761	0.16644	2.09193	NM_205471.1:PCK1
GO:0071364	cellular response to epidermal growth factor stimulus	biological_process	3	1253	82	41939	0.22985	0.327536	1.22454	XM_025145290.1:MARS;XM_025148191.1:LOC776273;XM_025153942.1:PDE8A
GO:0071361	cellular response to ethanol	biological_process	2	1253	30	41939	0.059412	0.140324	2.23139	NM_205471.1:PCK1;XM_025152659.1:LOC101750052
GO:0071356	cellular response to tumor necrosis factor	biological_process	9	1253	141	41939	0.010012	0.052841	2.13644	NM_001006361.1:DFNA5;NM_205471.1:PCK1;XM_015275372.2:ACOD1;XM_015277625.2:POSTN;XM_015278661.2:IRG1L;XM_015280901.2:IL18BP;XM_015280902.2:IL18BP;XM_015281447.2:DFNA5;XM_015281448.1:DFNA5
GO:0071354	cellular response to interleukin-6	biological_process	1	1253	13	41939	0.0559367	0.133517	2.57468	NM_204989.2:FGG
GO:0071353	cellular response to interleukin-4	biological_process	1	1253	36	41939	0.292418	0.38571	0.929746	XM_015276137.1:LEF1
GO:0071347	cellular response to interleukin-1	biological_process	5	1253	82	41939	0.0361642	0.104039	2.04091	NM_001006130.1:USP10;NM_204989.2:FGG;NM_205471.1:PCK1;XM_015275372.2:ACOD1;XM_015278661.2:IRG1L
GO:0071346	cellular response to interferon-gamma	biological_process	9	1253	113	41939	0.00211087	0.0244259	2.66582	NM_001252254.1:SLC26A6;NM_205416.1:IRF8;XM_015275372.2:ACOD1;XM_015278661.2:IRG1L;XM_015279934.2:CDC42EP4;XM_015279935.2:CDC42EP4;XM_015293073.1:SLC26A6;XM_015293074.2:SLC26A6;XM_015293075.2:SLC26A6
GO:0071345	cellular response to cytokine stimulus	biological_process	2	1253	54	41939	0.218469	0.316809	1.23966	XM_015276137.1:LEF1;XM_025150938.1:PTPN5
GO:0071340	skeletal muscle acetylcholine-gated channel clustering	biological_process	1	1253	23	41939	0.149632	0.245557	1.45526	XM_004941584.3:LRP4
GO:0071339	MLL1 complex	cellular_component	1	1253	70	41939	0.622668	0.673729	0.478155	XM_015296276.2:PHF20
GO:0071333	cellular response to glucose stimulus	biological_process	2	1253	91	41939	0.513809	0.582944	0.735624	NM_205471.1:PCK1;XM_015296684.2:KCNB1
GO:0071332	cellular response to fructose stimulus	biological_process	5	1253	9	41939	5.46516e-08	2.51221e-06	18.5949	NM_001252254.1:SLC26A6;NM_205471.1:PCK1;XM_015293073.1:SLC26A6;XM_015293074.2:SLC26A6;XM_015293075.2:SLC26A6
GO:0071321	cellular response to cGMP	biological_process	1	1253	13	41939	0.0559367	0.133517	2.57468	XM_004940909.3:RAPGEF2
GO:0071320	cellular response to cAMP	biological_process	10	1253	84	41939	4.09607e-05	0.00114449	3.98463	NM_001199444.2:SLC26A3;NM_001252254.1:SLC26A6;NM_205471.1:PCK1;XM_004940909.3:RAPGEF2;XM_015286680.2:KCNQ1;XM_015293073.1:SLC26A6;XM_015293074.2:SLC26A6;XM_015293075.2:SLC26A6;XM_025147271.1:SLC26A3;XM_025147274.1:SLC26A3
GO:0071318	cellular response to ATP	biological_process	1	1253	27	41939	0.192484	0.290355	1.23966	XM_015275531.2:SSH1
GO:0071310	cellular response to organic substance	biological_process	6	1253	48	41939	0.000527593	0.0103461	4.18386	NM_205513.1:CALB1;XM_015276123.2:CASP3;XM_015289410.2:SATB2;XM_015289411.2:SATB2;XM_015289412.2:SATB2;XM_015291909.2:MAPK6
GO:0071307	cellular response to vitamin K	biological_process	1	1253	12	41939	0.0482663	0.122456	2.78924	XM_015277625.2:POSTN
GO:0071300	cellular response to retinoic acid	biological_process	4	1253	67	41939	0.0499297	0.126043	1.99826	NM_205471.1:PCK1;XM_004945912.3:SETX;XM_025150622.1:TEAD1;XM_415453.6:SETX
GO:0071294	cellular response to zinc ion	biological_process	1	1253	24	41939	0.160167	0.256255	1.39462	XM_015296911.1:ATP13A2
GO:0071287	cellular response to manganese ion	biological_process	1	1253	15	41939	0.0724211	0.155656	2.23139	XM_015296911.1:ATP13A2
GO:0071286	cellular response to magnesium ion	biological_process	1	1253	12	41939	0.0482663	0.122456	2.78924	XM_015293364.2:SLC41A3
GO:0071280	cellular response to copper ion	biological_process	2	1253	9	41939	0.00195245	0.0233802	7.43797	XM_015281152.2:AOC1;XM_015281153.2:AOC1
GO:0071277	cellular response to calcium ion	biological_process	4	1253	130	41939	0.348102	0.434876	1.02987	NM_001291781.1:RASA4;XM_015285767.2:ADD1;XM_015289502.2:CARF;XM_015292078.2:MEF2A
GO:0071266	'de novo' L-methionine biosynthetic process	biological_process	1	1253	1	41939	0	0	33.4709	XM_422542.6:CTH
GO:0071260	cellular response to mechanical stimulus	biological_process	1	1253	69	41939	0.614832	0.667617	0.485085	XM_015292666.2:PIEZO1
GO:0071236	cellular response to antibiotic	biological_process	1	1253	17	41939	0.0902362	0.17851	1.96887	XM_025152768.1:PLA2G4A
GO:0071230	cellular response to amino acid stimulus	biological_process	3	1253	96	41939	0.322751	0.414591	1.04596	NM_205253.2:CEBPB;XM_015278143.2:PDGFD;XM_015289202.2:COL5A2
GO:0071222	cellular response to lipopolysaccharide	biological_process	4	1253	149	41939	0.46014	0.537459	0.898547	NM_205416.1:IRF8;XM_003642060.4:TNIP1;XM_015275372.2:ACOD1;XM_015278661.2:IRG1L
GO:0071219	cellular response to molecule of bacterial origin	biological_process	2	1253	7	41939	0.000850886	0.0126677	9.56311	XM_015275372.2:ACOD1;XM_015278661.2:IRG1L
GO:0071203	WASH complex	cellular_component	2	1253	32	41939	0.0695136	0.153656	2.09193	XM_025148819.1:WASHC1;XM_025155663.1:WASHC4
GO:0071168	protein localization to chromatin	biological_process	2	1253	24	41939	0.0337475	0.0992696	2.78924	XM_025147599.1:EZH2;XM_418879.6:EZH2
GO:0071158	positive regulation of cell cycle arrest	biological_process	1	1253	35	41939	0.281274	0.377534	0.956311	XM_025142629.1:TP73
GO:0071157	negative regulation of cell cycle arrest	biological_process	1	1253	19	41939	0.109169	0.201075	1.76162	XM_015283624.2:HSP90AB1
GO:0071148	TEAD-1-YAP complex	cellular_component	1	1253	20	41939	0.118993	0.212388	1.67354	XM_025150622.1:TEAD1
GO:0071013	catalytic step 2 spliceosome	cellular_component	2	1253	152	41939	0.835725	0.856152	0.440406	XM_015287120.2:MAPKBP1;XM_025152379.1:HNRNPA3
GO:0071011	precatalytic spliceosome	cellular_component	1	1253	27	41939	0.192484	0.290355	1.23966	XM_015287120.2:MAPKBP1
GO:0071004	U2-type prespliceosome	cellular_component	1	1253	45	41939	0.390725	0.473858	0.743797	XM_004945371.3:LUC7L
GO:0070997	neuron death	biological_process	1	1253	33	41939	0.258952	0.356069	1.01427	XM_025154746.1:MAGI1
GO:0070989	oxidative demethylation	biological_process	2	1253	7	41939	0.000850886	0.0126677	9.56311	NM_001001751.2:CYP3A5;XM_015287550.2:ALKBH1
GO:0070984	SET domain binding	molecular_function	1	1253	11	41939	0.0410189	0.110915	3.04281	XM_025145730.1:RASAL3
GO:0070981	L-asparagine biosynthetic process	biological_process	1	1253	4	41939	0.00514109	0.0343946	8.36772	NM_001030977.1:ASNS
GO:0070973	protein localization to endoplasmic reticulum exit site	biological_process	1	1253	7	41939	0.0169493	0.0665978	4.78155	XM_015288458.2:GBF1
GO:0070970	interleukin-2 secretion	biological_process	1	1253	3	41939	0.00262257	0.0244259	11.157	XM_015294162.2:CARD11
GO:0070938	contractile ring	cellular_component	1	1253	15	41939	0.0724211	0.155656	2.23139	NM_001097540.1:DAG1
GO:0070936	protein K48-linked ubiquitination	biological_process	5	1253	159	41939	0.339562	0.428589	1.05254	XM_015278049.2:PELI1;XM_015282178.2:RNF152;XM_015293960.2:KLHL3;XM_015294369.2:RNF216;XM_015301416.2:TTC3
GO:0070935	3'-UTR-mediated mRNA stabilization	biological_process	2	1253	10	41939	0.00272743	0.0245469	6.69417	XM_015283660.1:ANGEL2;XM_015283662.1:ANGEL2
GO:0070932	histone H3 deacetylation	biological_process	1	1253	23	41939	0.149632	0.245557	1.45526	XM_015297811.2:SFPQ
GO:0070915	lysophosphatidic acid receptor activity	molecular_function	1	1253	16	41939	0.0811761	0.16644	2.09193	XM_015290836.2:LPAR3
GO:0070911	global genome nucleotide-excision repair	biological_process	1	1253	23	41939	0.149632	0.245557	1.45526	XM_015278754.2:RNF111
GO:0070905	serine binding	molecular_function	1	1253	8	41939	0.0221554	0.0773178	4.18386	XM_004936268.2:THNSL2
GO:0070904	transepithelial L-ascorbic acid transport	biological_process	1	1253	14	41939	0.0639984	0.144303	2.39078	XM_004944768.3:SLC23A1
GO:0070901	mitochondrial tRNA methylation	biological_process	1	1253	12	41939	0.0482663	0.122456	2.78924	XM_015297202.2:TRMT10C
GO:0070890	sodium-dependent L-ascorbate transmembrane transporter activity	molecular_function	1	1253	14	41939	0.0639984	0.144303	2.39078	XM_004944768.3:SLC23A1
GO:0070888	E-box binding	molecular_function	5	1253	86	41939	0.0440196	0.117541	1.94598	NM_205029.1:MITF;XM_015286330.2:ARNTL;XM_015289853.2:ARNTL2;XM_015292974.2:MITF;XM_015298641.2:CIART
GO:0070878	primary miRNA binding	molecular_function	3	1253	13	41939	0.000456819	0.00938894	7.72405	XM_025147270.1:DROSHA;XM_025147599.1:EZH2;XM_418879.6:EZH2
GO:0070877	microprocessor complex	cellular_component	1	1253	4	41939	0.00514109	0.0343946	8.36772	XM_025147270.1:DROSHA
GO:0070848	response to growth factor	biological_process	1	1253	22	41939	0.139245	0.234359	1.5214	XM_015287280.2:MEIS2
GO:0070840	dynein complex binding	molecular_function	1	1253	64	41939	0.573785	0.632525	0.522982	XM_004943093.3:GPSM2
GO:0070838	divalent metal ion transport	biological_process	1	1253	6	41939	0.0123498	0.055868	5.57848	XM_015293364.2:SLC41A3
GO:0070837	dehydroascorbic acid transport	biological_process	1	1253	4	41939	0.00514109	0.0343946	8.36772	XM_004944768.3:SLC23A1
GO:0070830	bicellular tight junction assembly	biological_process	2	1253	93	41939	0.52845	0.595374	0.719804	XM_015294332.2:MICALL2;XM_025147165.1:PARD3
GO:0070821	tertiary granule membrane	cellular_component	1	1253	45	41939	0.390725	0.473858	0.743797	XM_429975.6:STBD1
GO:0070814	hydrogen sulfide biosynthetic process	biological_process	1	1253	4	41939	0.00514109	0.0343946	8.36772	XM_422542.6:CTH
GO:0070776	MOZ/MORF histone acetyltransferase complex	cellular_component	1	1253	30	41939	0.225536	0.323417	1.1157	XM_015288303.2:KAT6B
GO:0070742	C2H2 zinc finger domain binding	molecular_function	1	1253	28	41939	0.203439	0.301039	1.19539	XM_015276137.1:LEF1
GO:0070741	response to interleukin-6	biological_process	1	1253	1	41939	0	0	33.4709	NM_205471.1:PCK1
GO:0070734	histone H3-K27 methylation	biological_process	2	1253	16	41939	0.0111357	0.055868	4.18386	XM_025147599.1:EZH2;XM_418879.6:EZH2
GO:0070728	leucine binding	molecular_function	1	1253	17	41939	0.0902362	0.17851	1.96887	XM_004940327.3:SESN1
GO:0070695	FHF complex	cellular_component	1	1253	21	41939	0.129025	0.223584	1.59385	XM_015280494.2:HOOK3
GO:0070679	inositol 1,4,5 trisphosphate binding	molecular_function	2	1253	42	41939	0.129947	0.224454	1.59385	XM_025147460.1:PLCL2;XM_417089.6:TRPC4
GO:0070678	preprotein binding	molecular_function	1	1253	5	41939	0.00839895	0.0456232	6.69417	XM_025143625.1:TOMM40L
GO:0070672	response to interleukin-15	biological_process	1	1253	12	41939	0.0482663	0.122456	2.78924	XM_004940809.3:ACSL4
GO:0070660	inner ear receptor cell differentiation involved in inner ear sensory epithelium regeneration	biological_process	1	1253	6	41939	0.0123498	0.055868	5.57848	NM_205326.1:RARB
GO:0070646	protein modification by small protein removal	biological_process	1	1253	7	41939	0.0169493	0.0665978	4.78155	XM_025148960.1:SENP6
GO:0070644	vitamin D response element binding	molecular_function	1	1253	2	41939	0.000891928	0.0126677	16.7354	XM_015279790.2:RXRA
GO:0070633	transepithelial transport	biological_process	4	1253	8	41939	1.22685e-06	5.04304e-05	16.7354	NM_001252254.1:SLC26A6;XM_015293073.1:SLC26A6;XM_015293074.2:SLC26A6;XM_015293075.2:SLC26A6
GO:0070628	proteasome binding	molecular_function	1	1253	21	41939	0.129025	0.223584	1.59385	XM_025152195.1:PSMD14
GO:0070588	calcium ion transmembrane transport	biological_process	4	1253	177	41939	0.612204	0.665947	0.756404	XM_015286578.2:CACNA1C;XM_015286643.2:CACNA1C;XM_015295482.2:CACNA1G;XM_417089.6:TRPC4
GO:0070585	protein localization to mitochondrion	biological_process	1	1253	12	41939	0.0482663	0.122456	2.78924	XM_015285690.2:DNM1L
GO:0070584	mitochondrion morphogenesis	biological_process	2	1253	48	41939	0.172569	0.270133	1.39462	XM_015276995.2:MFF;XM_015285690.2:DNM1L
GO:0070579	methylcytosine dioxygenase activity	molecular_function	1	1253	8	41939	0.0221554	0.0773178	4.18386	XM_015287550.2:ALKBH1
GO:0070552	BRISC complex	cellular_component	1	1253	11	41939	0.0410189	0.110915	3.04281	NM_001008458.1:BRE
GO:0070544	histone H3-K36 demethylation	biological_process	2	1253	18	41939	0.0155238	0.0665978	3.71899	XM_015300183.2:KDM4B;XM_015300184.2:KDM4B
GO:0070543	response to linoleic acid	biological_process	1	1253	9	41939	0.0279277	0.0888324	3.71899	NM_205422.1:EXFABP
GO:0070540	stearic acid binding	molecular_function	2	1253	4	41939	0.000104047	0.00258606	16.7354	NM_205422.1:EXFABP;XM_025142195.1:HNF4A
GO:0070539	linoleic acid binding	molecular_function	1	1253	1	41939	0	0	33.4709	NM_205422.1:EXFABP
GO:0070538	oleic acid binding	molecular_function	1	1253	2	41939	0.000891928	0.0126677	16.7354	NM_205422.1:EXFABP
GO:0070536	protein K63-linked deubiquitination	biological_process	2	1253	54	41939	0.218469	0.316809	1.23966	XM_015289059.2:ZRANB1;XM_025152195.1:PSMD14
GO:0070534	protein K63-linked ubiquitination	biological_process	2	1253	86	41939	0.476185	0.550038	0.778392	XM_015282178.2:RNF152;XM_415619.6:UBE2O
GO:0070531	BRCA1-A complex	cellular_component	1	1253	16	41939	0.0811761	0.16644	2.09193	NM_001008458.1:BRE
GO:0070530	K63-linked polyubiquitin modification-dependent protein binding	molecular_function	1	1253	53	41939	0.472702	0.54705	0.631526	XM_015289059.2:ZRANB1
GO:0070528	protein kinase C signaling	biological_process	5	1253	28	41939	0.000150561	0.00359581	5.97694	NM_001252254.1:SLC26A6;XM_015292330.2:ADGRG1;XM_015293073.1:SLC26A6;XM_015293074.2:SLC26A6;XM_015293075.2:SLC26A6
GO:0070527	platelet aggregation	biological_process	3	1253	52	41939	0.0695112	0.153656	1.93101	NM_001199538.1:PIK3CG;NM_204989.2:FGG;XM_015276917.1:PIK3CB
GO:0070509	calcium ion import	biological_process	6	1253	97	41939	0.0263633	0.0888324	2.07036	XM_015282014.2:CACNB2;XM_015292996.2:CACNA1D;XM_015295482.2:CACNA1G;XM_025145956.1:CASK;XM_417089.6:TRPC4;XM_425981.6:CACNB2
GO:0070508	cholesterol import	biological_process	1	1253	15	41939	0.0724211	0.155656	2.23139	XM_015275626.1:SCARB1
GO:0070507	regulation of microtubule cytoskeleton organization	biological_process	2	1253	128	41939	0.739845	0.772899	0.522982	XM_003641619.4:CLASP1;XM_015297602.2:PHLDB2
GO:0070506	high-density lipoprotein particle receptor activity	molecular_function	1	1253	5	41939	0.00839895	0.0456232	6.69417	XM_015275626.1:SCARB1
GO:0070498	interleukin-1-mediated signaling pathway	biological_process	4	1253	98	41939	0.169866	0.268297	1.36616	XM_015278049.2:PELI1;XM_015302248.1:TAB3;XM_025144218.1:MAP3K3;XM_025152195.1:PSMD14
GO:0070491	repressing transcription factor binding	molecular_function	3	1253	94	41939	0.309208	0.401661	1.06822	XM_015286330.2:ARNTL;XM_025142195.1:HNF4A;XM_025149723.1:CTBP1
GO:0070487	monocyte aggregation	biological_process	1	1253	22	41939	0.139245	0.234359	1.5214	XM_025150577.1:CD44
GO:0070423	nucleotide-binding oligomerization domain containing signaling pathway	biological_process	1	1253	16	41939	0.0811761	0.16644	2.09193	XM_015302248.1:TAB3
GO:0070412	R-SMAD binding	molecular_function	1	1253	36	41939	0.292418	0.38571	0.929746	XM_025147270.1:DROSHA
GO:0070403	NAD+ binding	molecular_function	2	1253	32	41939	0.0695136	0.153656	2.09193	XM_025152692.1:PARP14;XM_025155743.1:SIRT4
GO:0070375	ERK5 cascade	biological_process	1	1253	14	41939	0.0639984	0.144303	2.39078	XM_015292078.2:MEF2A
GO:0070374	positive regulation of ERK1 and ERK2 cascade	biological_process	9	1253	300	41939	0.407602	0.489741	1.00413	NM_204989.2:FGG;XM_004940909.3:RAPGEF2;XM_004941390.3:ST5;XM_004944014.3:NDRG4;XM_015278036.2:NRXN1;XM_015278143.2:PDGFD;XM_015283897.2:SLC30A10;XM_025150577.1:CD44;XM_025153942.1:PDE8A
GO:0070373	negative regulation of ERK1 and ERK2 cascade	biological_process	2	1253	96	41939	0.549942	0.612399	0.69731	XM_003642060.4:TNIP1;XM_025149508.1:SPRY1
GO:0070365	hepatocyte differentiation	biological_process	3	1253	17	41939	0.00138222	0.0176916	5.90662	NM_001005616.1:PROX1;NM_205471.1:PCK1;XM_025142195.1:HNF4A
GO:0070336	flap-structured DNA binding	molecular_function	1	1253	4	41939	0.00514109	0.0343946	8.36772	XM_004943761.3:FAN1
GO:0070330	aromatase activity	molecular_function	3	1253	27	41939	0.00804413	0.0456232	3.71899	NM_001001751.2:CYP3A5;XM_015273981.2:LOC101749846;XM_025148803.1:CYP2AC1
GO:0070328	triglyceride homeostasis	biological_process	3	1253	40	41939	0.0309204	0.0962042	2.51032	NM_205282.1:LPL;XM_015275626.1:SCARB1;XM_025142195.1:HNF4A
GO:0070324	thyroid hormone binding	molecular_function	1	1253	19	41939	0.109169	0.201075	1.76162	XM_015281323.2:THRB
GO:0070317	negative regulation of G0 to G1 transition	biological_process	3	1253	61	41939	0.109262	0.201075	1.64611	XM_004943490.3:PHC3;XM_025147599.1:EZH2;XM_418879.6:EZH2
GO:0070314	G1 to G0 transition	biological_process	2	1253	10	41939	0.00272743	0.0245469	6.69417	XM_025147599.1:EZH2;XM_418879.6:EZH2
GO:0070309	lens fiber cell morphogenesis	biological_process	1	1253	7	41939	0.0169493	0.0665978	4.78155	NM_001005616.1:PROX1
GO:0070301	cellular response to hydrogen peroxide	biological_process	7	1253	84	41939	0.00364623	0.0310448	2.78924	XM_004945912.3:SETX;XM_015278143.2:PDGFD;XM_015280901.2:IL18BP;XM_015280902.2:IL18BP;XM_025147599.1:EZH2;XM_415453.6:SETX;XM_418879.6:EZH2
GO:0070300	phosphatidic acid binding	molecular_function	3	1253	77	41939	0.198427	0.297745	1.30406	XM_004940909.3:RAPGEF2;XM_015279981.2:PITPNC1;XM_015296911.1:ATP13A2
GO:0070294	renal sodium ion absorption	biological_process	1	1253	15	41939	0.0724211	0.155656	2.23139	XM_015293960.2:KLHL3
GO:0070293	renal absorption	biological_process	1	1253	4	41939	0.00514109	0.0343946	8.36772	XM_015286680.2:KCNQ1
GO:0070280	pyridoxal binding	molecular_function	2	1253	2	41939	0	0	33.4709	NM_204322.1:GLDC;XM_015280062.1:GLDC
GO:0070273	phosphatidylinositol-4-phosphate binding	molecular_function	2	1253	103	41939	0.597757	0.65473	0.64992	XM_004944209.3:PLEKHF1;XM_015280788.2:SNX24
GO:0070269	pyroptosis	biological_process	3	1253	13	41939	0.000456819	0.00938894	7.72405	NM_001006361.1:DFNA5;XM_015281447.2:DFNA5;XM_015281448.1:DFNA5
GO:0070266	necroptotic process	biological_process	1	1253	18	41939	0.0995752	0.189409	1.85949	XM_015285690.2:DNM1L
GO:0070265	necrotic cell death	biological_process	3	1253	20	41939	0.00262019	0.0244259	5.02063	NM_001006361.1:DFNA5;XM_015281447.2:DFNA5;XM_015281448.1:DFNA5
GO:0070262	peptidyl-serine dephosphorylation	biological_process	1	1253	18	41939	0.0995752	0.189409	1.85949	XM_003641254.4:PPP2R2C
GO:0070257	positive regulation of mucus secretion	biological_process	1	1253	25	41939	0.170832	0.268297	1.33883	XM_015284518.2:ATG5
GO:0070212	protein poly-ADP-ribosylation	biological_process	1	1253	9	41939	0.0279277	0.0888324	3.71899	XM_025152692.1:PARP14
GO:0070208	protein heterotrimerization	biological_process	1	1253	28	41939	0.203439	0.301039	1.19539	XM_025145730.1:RASAL3
GO:0070207	protein homotrimerization	biological_process	1	1253	52	41939	0.462813	0.538228	0.643671	XM_015283903.2:DISP1
GO:0070197	meiotic attachment of telomere to nuclear envelope	biological_process	1	1253	26	41939	0.181609	0.278872	1.28734	XM_015294326.2:SUN1
GO:0070189	kynurenine metabolic process	biological_process	2	1253	33	41939	0.0748355	0.159244	2.02854	XM_004936632.3:KYAT3;XM_426286.6:AADAT
GO:0070181	small ribosomal subunit rRNA binding	molecular_function	1	1253	19	41939	0.109169	0.201075	1.76162	XM_015293785.2:RPS14
GO:0070131	positive regulation of mitochondrial translation	biological_process	2	1253	20	41939	0.0207518	0.0773178	3.34709	XM_004935128.3:FASTKD3;XM_015297202.2:TRMT10C
GO:0070129	regulation of mitochondrial translation	biological_process	1	1253	7	41939	0.0169493	0.0665978	4.78155	XM_015287550.2:ALKBH1
GO:0070102	interleukin-6-mediated signaling pathway	biological_process	1	1253	16	41939	0.0811761	0.16644	2.09193	NM_001030931.2:STAT3
GO:0070072	vacuolar proton-transporting V-type ATPase complex assembly	biological_process	2	1253	22	41939	0.0268275	0.0888324	3.04281	XM_015280678.2:DMXL1;XM_015280679.2:DMXL1
GO:0070064	proline-rich region binding	molecular_function	2	1253	81	41939	0.437265	0.516668	0.826441	XM_015276662.2:SH3D19;XM_015276667.2:SH3D19
GO:0070063	RNA polymerase binding	molecular_function	1	1253	56	41939	0.501696	0.572238	0.597694	XM_015286718.2:PHRF1
GO:0070062	extracellular exosome	cellular_component	90	1253	2548	41939	0.0449222	0.119429	1.18225	NM_001079495.2:ARPC1A;NM_001277721.1:MEP1A;NM_001278106.1:NUDT5;NM_001303036.1:LSP1;NM_204989.2:FGG;XM_001231780.5:AQP5;XM_003641619.4:CLASP1;XM_003642356.4:SPAG9;XM_004935759.3:ATP6V1C2;XM_004937171.3:NPR3;XM_004937598.3:RASSF9;XM_004938782.3:WASF3;XM_004940041.3:FAM49B;XM_004941529.3:ANO1;XM_004941530.3:ANO1;XM_004941848.3:FLRT2;XM_004945464.3:GPRC5B;XM_004946205.3:BPTF;XM_004948721.2:MYO5B;XM_…
GO:0070059	intrinsic apoptotic signaling pathway in response to endoplasmic reticulum stress	biological_process	2	1253	61	41939	0.274614	0.372454	1.09741	NM_205253.2:CEBPB;XM_015276123.2:CASP3
GO:0070016	armadillo repeat domain binding	molecular_function	5	1253	54	41939	0.00534618	0.0350536	3.09915	XM_015276137.1:LEF1;XM_015279111.2:CNOT1;XM_015279112.2:CNOT1;XM_015279114.2:CNOT1;XM_015287630.1:STRN3
GO:0070006	metalloaminopeptidase activity	molecular_function	2	1253	29	41939	0.0546414	0.133517	2.30834	XM_015283004.2:TRHDE;XM_420139.6:XPNPEP2
GO:0061744	motor behavior	biological_process	1	1253	3	41939	0.00262257	0.0244259	11.157	NM_204240.2:ADARB1
GO:0061739	protein lipidation involved in autophagosome assembly	biological_process	2	1253	20	41939	0.0207518	0.0773178	3.34709	NM_001006162.1:WIPI2;XM_015284518.2:ATG5
GO:0061723	glycophagy	biological_process	1	1253	8	41939	0.0221554	0.0773178	4.18386	XM_429975.6:STBD1
GO:0061710	L-threonylcarbamoyladenylate synthase	molecular_function	1	1253	3	41939	0.00262257	0.0244259	11.157	XM_025149962.1:LOC112532301
GO:0061700	GATOR2 complex	cellular_component	2	1253	20	41939	0.0207518	0.0773178	3.34709	XM_015294665.1:WDR24;XM_025154156.1:WDR59
GO:0061690	lipoamidase activity	molecular_function	1	1253	10	41939	0.0342277	0.0992696	3.34709	XM_025155743.1:SIRT4
GO:0061669	spontaneous neurotransmitter secretion	biological_process	1	1253	60	41939	0.538714	0.604145	0.557848	XM_015282988.2:RIMS2
GO:0061665	SUMO ligase activity	molecular_function	1	1253	16	41939	0.0811761	0.16644	2.09193	XM_015277280.2:PIAS2
GO:0061635	regulation of protein complex stability	biological_process	1	1253	8	41939	0.0221554	0.0773178	4.18386	NM_001114852.1:SCOC
GO:0061631	ubiquitin conjugating enzyme activity	molecular_function	1	1253	59	41939	0.529639	0.595374	0.567303	XM_415619.6:UBE2O
GO:0061630	ubiquitin protein ligase activity	molecular_function	12	1253	504	41939	0.742471	0.775288	0.796925	NM_001109987.2:RNF220;XM_004935583.3:SHPRH;XM_004939623.3:RNF144B;XM_015278049.2:PELI1;XM_015278754.2:RNF111;XM_015282178.2:RNF152;XM_015282603.2:RNF138;XM_015294369.2:RNF216;XM_025142568.1:UBE4B;XM_025149424.1:FBXO30;XM_025151683.1:HERC4;XM_415619.6:UBE2O
GO:0061624	fructose catabolic process to hydroxyacetone phosphate and glyceraldehyde-3-phosphate	biological_process	1	1253	11	41939	0.0410189	0.110915	3.04281	XM_015286123.2:TKFC
GO:0061621	canonical glycolysis	biological_process	1	1253	16	41939	0.0811761	0.16644	2.09193	XM_025147324.1:PFKP
GO:0061599	molybdopterin molybdotransferase activity	molecular_function	4	1253	24	41939	0.000624993	0.0116675	5.57848	XM_015287537.2:GPHN;XM_015287540.2:GPHN;XM_015287544.2:GPHN;XM_025150836.1:GPHN
GO:0061598	molybdopterin adenylyltransferase activity	molecular_function	4	1253	24	41939	0.000624993	0.0116675	5.57848	XM_015287537.2:GPHN;XM_015287540.2:GPHN;XM_015287544.2:GPHN;XM_025150836.1:GPHN
GO:0061578	Lys63-specific deubiquitinase activity	molecular_function	1	1253	7	41939	0.0169493	0.0665978	4.78155	XM_025152195.1:PSMD14
GO:0061577	calcium ion transmembrane transport via high voltage-gated calcium channel	biological_process	2	1253	47	41939	0.165205	0.262645	1.42429	XM_015286578.2:CACNA1C;XM_015286643.2:CACNA1C
GO:0061572	actin filament bundle organization	biological_process	1	1253	3	41939	0.00262257	0.0244259	11.157	XM_001235027.5:RFLNA
GO:0061551	trigeminal ganglion development	biological_process	1	1253	4	41939	0.00514109	0.0343946	8.36772	XM_015287909.2:SIX4
GO:0061549	sympathetic ganglion development	biological_process	1	1253	12	41939	0.0482663	0.122456	2.78924	XM_015289367.2:NRP2
GO:0061547	glycogen synthase activity, transferring glucose-1-phosphate	molecular_function	3	1253	4	41939	7.93072e-07	3.39038e-05	25.1032	XM_004937991.3:GYS2;XM_015291547.2:GYS2;XM_025142064.1:GYS2
GO:0061511	centriole elongation	biological_process	1	1253	8	41939	0.0221554	0.0773178	4.18386	XM_025152419.1:C2CD3
GO:0061507	cyclic-GMP-AMP binding	molecular_function	1	1253	11	41939	0.0410189	0.110915	3.04281	XM_015293527.2:TMEM173
GO:0061484	hematopoietic stem cell homeostasis	biological_process	1	1253	12	41939	0.0482663	0.122456	2.78924	XM_015298596.2:UBAP2L
GO:0061469	regulation of type B pancreatic cell proliferation	biological_process	1	1253	10	41939	0.0342277	0.0992696	3.34709	XM_015282406.2:NR4A3
GO:0061445	endocardial cushion cell fate commitment	biological_process	1	1253	11	41939	0.0410189	0.110915	3.04281	XM_025152083.1:ACVR1
GO:0061436	establishment of skin barrier	biological_process	1	1253	30	41939	0.225536	0.323417	1.1157	XM_015298242.1:TMPRSS13
GO:0061418	regulation of transcription from RNA polymerase II promoter in response to hypoxia	biological_process	1	1253	39	41939	0.325674	0.414855	0.858227	XM_025152195.1:PSMD14
GO:0061400	positive regulation of transcription from RNA polymerase II promoter in response to calcium ion	biological_process	1	1253	8	41939	0.0221554	0.0773178	4.18386	XM_015289502.2:CARF
GO:0061368	behavioral response to formalin induced pain	biological_process	1	1253	12	41939	0.0482663	0.122456	2.78924	XM_015289984.2:KALRN
GO:0061343	cell adhesion involved in heart morphogenesis	biological_process	1	1253	3	41939	0.00262257	0.0244259	11.157	XM_004941848.3:FLRT2
GO:0061337	cardiac conduction	biological_process	5	1253	71	41939	0.0194034	0.0743275	2.3571	XM_015282014.2:CACNB2;XM_015286578.2:CACNA1C;XM_015286643.2:CACNA1C;XM_015292078.2:MEF2A;XM_425981.6:CACNB2
GO:0061312	BMP signaling pathway involved in heart development	biological_process	1	1253	15	41939	0.0724211	0.155656	2.23139	XM_025152083.1:ACVR1
GO:0061299	retina vasculature morphogenesis in camera-type eye	biological_process	2	1253	14	41939	0.00756687	0.0456232	4.78155	XM_015281790.1:SLC4A7;XM_025147477.1:SLC4A7
GO:0061197	fungiform papilla morphogenesis	biological_process	1	1253	2	41939	0.000891928	0.0126677	16.7354	XM_015287909.2:SIX4
GO:0061181	regulation of chondrocyte development	biological_process	1	1253	1	41939	0	0	33.4709	XM_001235027.5:RFLNA
GO:0061179	negative regulation of insulin secretion involved in cellular response to glucose stimulus	biological_process	1	1253	14	41939	0.0639984	0.144303	2.39078	XM_015293350.2:ARPC4-TTLL3
GO:0061178	regulation of insulin secretion involved in cellular response to glucose stimulus	biological_process	1	1253	87	41939	0.737466	0.770824	0.384723	XM_015278036.2:NRXN1
GO:0061162	establishment of monopolar cell polarity	biological_process	1	1253	6	41939	0.0123498	0.055868	5.57848	XM_015288458.2:GBF1
GO:0061153	trachea gland development	biological_process	1	1253	7	41939	0.0169493	0.0665978	4.78155	XM_015276137.1:LEF1
GO:0061136	regulation of proteasomal protein catabolic process	biological_process	1	1253	15	41939	0.0724211	0.155656	2.23139	XM_025152195.1:PSMD14
GO:0061133	endopeptidase activator activity	molecular_function	1	1253	4	41939	0.00514109	0.0343946	8.36772	XM_025152195.1:PSMD14
GO:0061098	positive regulation of protein tyrosine kinase activity	biological_process	1	1253	68	41939	0.606872	0.661156	0.492219	XM_004945464.3:GPRC5B
GO:0061092	positive regulation of phospholipid translocation	biological_process	1	1253	8	41939	0.0221554	0.0773178	4.18386	XM_025146849.1:ATP8A2
GO:0061088	regulation of sequestering of zinc ion	biological_process	1	1253	16	41939	0.0811761	0.16644	2.09193	XM_015283897.2:SLC30A10
GO:0061077	chaperone-mediated protein folding	biological_process	1	1253	63	41939	0.565203	0.625159	0.531284	XM_025147332.1:FYCO1
GO:0061055	myotome development	biological_process	1	1253	3	41939	0.00262257	0.0244259	11.157	XM_015287909.2:SIX4
GO:0061052	negative regulation of cell growth involved in cardiac muscle cell development	biological_process	1	1253	4	41939	0.00514109	0.0343946	8.36772	XM_025143865.1:PI16
GO:0061049	cell growth involved in cardiac muscle cell development	biological_process	1	1253	41	41939	0.347618	0.434876	0.816363	XM_004935987.2:SORBS2
GO:0061045	negative regulation of wound healing	biological_process	1	1253	22	41939	0.139245	0.234359	1.5214	XM_025145956.1:CASK
GO:0061032	visceral serous pericardium development	biological_process	1	1253	3	41939	0.00262257	0.0244259	11.157	XM_015279790.2:RXRA
GO:0061029	eyelid development in camera-type eye	biological_process	1	1253	23	41939	0.149632	0.245557	1.45526	XM_015282956.2:OSR2
GO:0061028	establishment of endothelial barrier	biological_process	3	1253	35	41939	0.0198982	0.0757478	2.86893	NM_001030851.1:PPP1R16B;XM_004940909.3:RAPGEF2;XM_015296355.2:PPP1R16B
GO:0061025	membrane fusion	biological_process	2	1253	108	41939	0.629807	0.679837	0.619831	XM_015285690.2:DNM1L;XM_025149001.1:RIMS1
GO:0061024	membrane organization	biological_process	6	1253	177	41939	0.279126	0.377534	1.13461	NM_001031288.1:DHCR24;NM_001079495.2:ARPC1A;XM_004938804.3:SGCG;XM_015276981.2:AGFG1;XM_025144418.1:EPS15L1;XM_025149434.1:CCDC88A
GO:0061014	positive regulation of mRNA catabolic process	biological_process	4	1253	45	41939	0.0107281	0.055868	2.97519	NM_001006454.1:CNOT7;XM_015279111.2:CNOT1;XM_015279112.2:CNOT1;XM_015279114.2:CNOT1
GO:0061009	common bile duct development	biological_process	1	1253	5	41939	0.00839895	0.0456232	6.69417	XM_025142153.1:MKS1
GO:0061003	positive regulation of dendritic spine morphogenesis	biological_process	2	1253	65	41939	0.307346	0.399606	1.02987	XM_015289984.2:KALRN;XM_025141419.1:CAPRIN2
GO:0061002	negative regulation of dendritic spine morphogenesis	biological_process	1	1253	26	41939	0.181609	0.278872	1.28734	XM_015276858.1:NGEF
GO:0061000	negative regulation of dendritic spine development	biological_process	2	1253	37	41939	0.0978159	0.189409	1.80924	NM_205407.1:PTPRS;XM_025148178.1:ASAP1
GO:0060999	positive regulation of dendritic spine development	biological_process	2	1253	107	41939	0.623541	0.674162	0.625624	XM_015272943.2:CDKL5;XM_015291909.2:MAPK6
GO:0060997	dendritic spine morphogenesis	biological_process	3	1253	53	41939	0.0734912	0.157481	1.89458	XM_004948721.2:MYO5B;XM_015277011.2:DOCK10;XM_015277021.2:DOCK10
GO:0060996	dendritic spine development	biological_process	2	1253	60	41939	0.266482	0.364431	1.1157	XM_004940809.3:ACSL4;XM_025149853.1:UBA6
GO:0060978	angiogenesis involved in coronary vascular morphogenesis	biological_process	1	1253	2	41939	0.000891928	0.0126677	16.7354	XM_015279790.2:RXRA
GO:0060973	cell migration involved in heart development	biological_process	1	1253	4	41939	0.00514109	0.0343946	8.36772	XM_004944014.3:NDRG4
GO:0060964	regulation of gene silencing by miRNA	biological_process	2	1253	94	41939	0.535678	0.601056	0.712146	XM_015291541.2:EIF4G1;XM_025153664.1:EIF4G1
GO:0060940	epithelial to mesenchymal transition involved in cardiac fibroblast development	biological_process	1	1253	6	41939	0.0123498	0.055868	5.57848	XM_025149508.1:SPRY1
GO:0060923	cardiac muscle cell fate commitment	biological_process	1	1253	13	41939	0.0559367	0.133517	2.57468	XM_025152083.1:ACVR1
GO:0060907	positive regulation of macrophage cytokine production	biological_process	1	1253	14	41939	0.0639984	0.144303	2.39078	XM_004945464.3:GPRC5B
GO:0060857	establishment of glial blood-brain barrier	biological_process	2	1253	3	41939	2.66066e-05	0.000763378	22.3139	NM_204636.2:MXRA8;XM_015296820.2:MXRA8
GO:0060850	regulation of transcription involved in cell fate commitment	biological_process	1	1253	20	41939	0.118993	0.212388	1.67354	NM_205253.2:CEBPB
GO:0060836	lymphatic endothelial cell differentiation	biological_process	1	1253	10	41939	0.0342277	0.0992696	3.34709	NM_001005616.1:PROX1
GO:0060828	regulation of canonical Wnt signaling pathway	biological_process	2	1253	37	41939	0.0978159	0.189409	1.80924	XM_025142153.1:MKS1;XM_025148324.1:CCNY
GO:0060766	negative regulation of androgen receptor signaling pathway	biological_process	1	1253	8	41939	0.0221554	0.0773178	4.18386	XM_015277280.2:PIAS2
GO:0060732	positive regulation of inositol phosphate biosynthetic process	biological_process	1	1253	36	41939	0.292418	0.38571	0.929746	XM_025143550.1:CD244
GO:0060718	chorionic trophoblast cell differentiation	biological_process	1	1253	17	41939	0.0902362	0.17851	1.96887	XM_015284326.1:MAP3K4
GO:0060710	chorio-allantoic fusion	biological_process	1	1253	5	41939	0.00839895	0.0456232	6.69417	XM_015276137.1:LEF1
GO:0060687	regulation of branching involved in prostate gland morphogenesis	biological_process	1	1253	3	41939	0.00262257	0.0244259	11.157	XM_015279790.2:RXRA
GO:0060681	branch elongation involved in ureteric bud branching	biological_process	1	1253	8	41939	0.0221554	0.0773178	4.18386	XM_025154815.1:FGF1
GO:0060674	placenta blood vessel development	biological_process	1	1253	13	41939	0.0559367	0.133517	2.57468	XM_025143087.1:ARID1A
GO:0060672	epithelial cell morphogenesis involved in placental branching	biological_process	1	1253	23	41939	0.149632	0.245557	1.45526	XM_004947981.3:ST14
GO:0060662	salivary gland cavitation	biological_process	1	1253	7	41939	0.0169493	0.0665978	4.78155	XM_015277863.2:EDAR
GO:0060613	fat pad development	biological_process	1	1253	18	41939	0.0995752	0.189409	1.85949	XM_025153401.1:TBL1XR1
GO:0060612	adipose tissue development	biological_process	2	1253	62	41939	0.282771	0.377882	1.07971	XM_015273167.2:AP1S2;XM_025147794.1:ZNF516
GO:0060566	positive regulation of DNA-templated transcription, termination	biological_process	2	1253	4	41939	0.000104047	0.00258606	16.7354	XM_004945912.3:SETX;XM_415453.6:SETX
GO:0060561	apoptotic process involved in morphogenesis	biological_process	1	1253	7	41939	0.0169493	0.0665978	4.78155	XM_015276137.1:LEF1
GO:0060548	negative regulation of cell death	biological_process	6	1253	101	41939	0.0319243	0.0991835	1.98837	NM_001030542.2:NPAS2;XM_015277680.2:NPAS2;XM_015284518.2:ATG5;XM_015292364.2:DUS2;XM_025153942.1:PDE8A;XM_025155525.1:CABIN1
GO:0060539	diaphragm development	biological_process	1	1253	19	41939	0.109169	0.201075	1.76162	XM_015283903.2:DISP1
GO:0060528	secretory columnal luminar epithelial cell differentiation involved in prostate glandular acinus development	biological_process	1	1253	4	41939	0.00514109	0.0343946	8.36772	XM_015279790.2:RXRA
GO:0060485	mesenchyme development	biological_process	1	1253	11	41939	0.0410189	0.110915	3.04281	XM_015279790.2:RXRA
GO:0060453	regulation of gastric acid secretion	biological_process	1	1253	3	41939	0.00262257	0.0244259	11.157	XM_015286680.2:KCNQ1
GO:0060452	positive regulation of cardiac muscle contraction	biological_process	1	1253	12	41939	0.0482663	0.122456	2.78924	XM_015286680.2:KCNQ1
GO:0060449	bud elongation involved in lung branching	biological_process	1	1253	7	41939	0.0169493	0.0665978	4.78155	XM_025149508.1:SPRY1
GO:0060445	branching involved in salivary gland morphogenesis	biological_process	1	1253	17	41939	0.0902362	0.17851	1.96887	NM_001097540.1:DAG1
GO:0060442	branching involved in prostate gland morphogenesis	biological_process	1	1253	19	41939	0.109169	0.201075	1.76162	XM_025150577.1:CD44
GO:0060441	epithelial tube branching involved in lung morphogenesis	biological_process	1	1253	22	41939	0.139245	0.234359	1.5214	NM_001097540.1:DAG1
GO:0060415	muscle tissue morphogenesis	biological_process	1	1253	13	41939	0.0559367	0.133517	2.57468	NM_204240.2:ADARB1
GO:0060412	ventricular septum morphogenesis	biological_process	1	1253	34	41939	0.270116	0.366702	0.984437	XM_025152083.1:ACVR1
GO:0060411	cardiac septum morphogenesis	biological_process	3	1253	14	41939	0.000624447	0.0116675	7.17233	NM_001277910.2:DHRS3;XM_025142531.1:DHRS3;XM_025142532.1:DHRS3
GO:0060402	calcium ion transport into cytosol	biological_process	2	1253	61	41939	0.274614	0.372454	1.09741	XM_015286578.2:CACNA1C;XM_015286643.2:CACNA1C
GO:0060397	JAK-STAT cascade involved in growth hormone signaling pathway	biological_process	1	1253	14	41939	0.0639984	0.144303	2.39078	NM_001030931.2:STAT3
GO:0060396	growth hormone receptor signaling pathway	biological_process	1	1253	7	41939	0.0169493	0.0665978	4.78155	XM_004937313.3:PIK3R1
GO:0060395	SMAD protein signal transduction	biological_process	2	1253	91	41939	0.513809	0.582944	0.735624	XM_025142195.1:HNF4A;XM_421648.6:GDF10
GO:0060389	pathway-restricted SMAD protein phosphorylation	biological_process	1	1253	25	41939	0.170832	0.268297	1.33883	XM_025152083.1:ACVR1
GO:0060384	innervation	biological_process	1	1253	59	41939	0.529639	0.595374	0.567303	NM_204240.2:ADARB1
GO:0060373	regulation of ventricular cardiac muscle cell membrane depolarization	biological_process	1	1253	29	41939	0.214461	0.312481	1.15417	XM_015298166.2:SCN3B
GO:0060372	regulation of atrial cardiac muscle cell membrane repolarization	biological_process	2	1253	51	41939	0.195184	0.293188	1.31258	XM_015286680.2:KCNQ1;XM_015292996.2:CACNA1D
GO:0060371	regulation of atrial cardiac muscle cell membrane depolarization	biological_process	2	1253	35	41939	0.0859975	0.174983	1.91262	XM_015295482.2:CACNA1G;XM_015298166.2:SCN3B
GO:0060351	cartilage development involved in endochondral bone morphogenesis	biological_process	1	1253	6	41939	0.0123498	0.055868	5.57848	XM_015298228.2:SIK3
GO:0060349	bone morphogenesis	biological_process	5	1253	36	41939	0.000635039	0.0117523	4.64873	NM_001277910.2:DHRS3;NM_001293090.1:MMP13;XM_015282956.2:OSR2;XM_025142531.1:DHRS3;XM_025142532.1:DHRS3
GO:0060347	heart trabecula formation	biological_process	2	1253	18	41939	0.0155238	0.0665978	3.71899	XM_015284078.2:ADGRG6;XM_025148731.1:ADGRG6
GO:0060341	regulation of cellular localization	biological_process	1	1253	32	41939	0.247793	0.346069	1.04596	XM_025147165.1:PARD3
GO:0060339	negative regulation of type I interferon-mediated signaling pathway	biological_process	1	1253	12	41939	0.0482663	0.122456	2.78924	NM_001006454.1:CNOT7
GO:0060337	type I interferon signaling pathway	biological_process	1	1253	18	41939	0.0995752	0.189409	1.85949	XM_015299276.2:IFNAR1
GO:0060336	negative regulation of interferon-gamma-mediated signaling pathway	biological_process	1	1253	16	41939	0.0811761	0.16644	2.09193	XM_025152692.1:PARP14
GO:0060326	cell chemotaxis	biological_process	6	1253	70	41939	0.00487854	0.0343946	2.86893	XM_015276137.1:LEF1;XM_015276917.1:PIK3CB;XM_015278226.2:RHOGL;XM_015282268.2:SEMA5A;XM_015282269.2:SEMA5A;XM_025147720.1:SEMA5A
GO:0060325	face morphogenesis	biological_process	1	1253	74	41939	0.652777	0.698703	0.452309	XM_015276137.1:LEF1
GO:0060322	head development	biological_process	3	1253	52	41939	0.0695112	0.153656	1.93101	XM_001234247.5:RPGRIP1L;XM_015282956.2:OSR2;XM_025142153.1:MKS1
GO:0060317	cardiac epithelial to mesenchymal transition	biological_process	1	1253	39	41939	0.325674	0.414855	0.858227	XM_025152083.1:ACVR1
GO:0060307	regulation of ventricular cardiac muscle cell membrane repolarization	biological_process	1	1253	37	41939	0.303538	0.395497	0.904618	XM_015286680.2:KCNQ1
GO:0060306	regulation of membrane repolarization	biological_process	1	1253	29	41939	0.214461	0.312481	1.15417	XM_015286680.2:KCNQ1
GO:0060280	negative regulation of ovulation	biological_process	1	1253	8	41939	0.0221554	0.0773178	4.18386	XM_025153308.1:GPR149
GO:0060272	embryonic skeletal joint morphogenesis	biological_process	1	1253	13	41939	0.0559367	0.133517	2.57468	XM_015282956.2:OSR2
GO:0060271	cilium assembly	biological_process	12	1253	503	41939	0.739994	0.772899	0.79851	XM_001234247.5:RPGRIP1L;XM_004949205.3:KIF27;XM_015275238.2:SEPT2L;XM_015285381.2:NEK1;XM_015285408.2:PCM1;XM_015297035.2:RSG1;XM_025142153.1:MKS1;XM_025148178.1:ASAP1;XM_025152464.1:PCNT;XM_025154969.1:ABLIM3;XM_025156028.1:GSN;XM_421164.6:TTBK2
GO:0060263	regulation of respiratory burst	biological_process	1	1253	3	41939	0.00262257	0.0244259	11.157	XM_414847.6:NOXO1
GO:0060261	positive regulation of transcription initiation from RNA polymerase II promoter	biological_process	1	1253	12	41939	0.0482663	0.122456	2.78924	NM_205416.1:IRF8
GO:0060259	regulation of feeding behavior	biological_process	2	1253	17	41939	0.0132258	0.0586516	3.93775	NM_001030931.2:STAT3;NM_205471.1:PCK1
GO:0060244	negative regulation of cell proliferation involved in contact inhibition	biological_process	3	1253	19	41939	0.00214651	0.0244259	5.28487	XM_015275212.2:DACH1;XM_015275228.2:DACH1;XM_015280856.2:PAK1
GO:0060236	regulation of mitotic spindle organization	biological_process	2	1253	74	41939	0.381089	0.464015	0.904618	XM_004943093.3:GPSM2;XM_025155585.1:CLTCL1
GO:0060219	camera-type eye photoreceptor cell differentiation	biological_process	2	1253	17	41939	0.0132258	0.0586516	3.93775	XM_015281790.1:SLC4A7;XM_025147477.1:SLC4A7
GO:0060216	definitive hemopoiesis	biological_process	2	1253	16	41939	0.0111357	0.055868	4.18386	XM_004938101.3:MFAP5;XM_015294114.2:UBE2I
GO:0060213	positive regulation of nuclear-transcribed mRNA poly(A) tail shortening	biological_process	7	1253	44	41939	4.22745e-05	0.00117353	5.32491	NM_001006454.1:CNOT7;XM_004937722.3:TNRC6B;XM_015279111.2:CNOT1;XM_015279112.2:CNOT1;XM_015279114.2:CNOT1;XM_015288794.2:TNRC6B;XM_015295276.1:TNRC6C
GO:0060178	regulation of exocyst localization	biological_process	1	1253	9	41939	0.0279277	0.0888324	3.71899	XM_025152429.1:RALB
GO:0060173	limb development	biological_process	1	1253	71	41939	0.63038	0.679837	0.471421	XM_004941584.3:LRP4
GO:0060170	ciliary membrane	cellular_component	2	1253	118	41939	0.688456	0.728305	0.567303	XM_015275238.2:SEPT2L;XM_025145956.1:CASK
GO:0060158	phospholipase C-activating dopamine receptor signaling pathway	biological_process	1	1253	5	41939	0.00839895	0.0456232	6.69417	XM_025144797.1:GNA14
GO:0060137	maternal process involved in parturition	biological_process	2	1253	16	41939	0.0111357	0.055868	4.18386	XM_015286330.2:ARNTL;XM_015289984.2:KALRN
GO:0060136	embryonic process involved in female pregnancy	biological_process	1	1253	12	41939	0.0482663	0.122456	2.78924	XM_004940809.3:ACSL4
GO:0060134	prepulse inhibition	biological_process	2	1253	45	41939	0.150773	0.246577	1.48759	XM_015276600.2:GRID2;XM_015278036.2:NRXN1
GO:0060125	negative regulation of growth hormone secretion	biological_process	1	1253	25	41939	0.170832	0.268297	1.33883	XM_015289984.2:KALRN
GO:0060122	inner ear receptor cell stereocilium organization	biological_process	1	1253	51	41939	0.452816	0.530207	0.656292	XM_025142153.1:MKS1
GO:0060117	auditory receptor cell development	biological_process	2	1253	23	41939	0.0301825	0.0945277	2.91051	XM_015281790.1:SLC4A7;XM_025147477.1:SLC4A7
GO:0060113	inner ear receptor cell differentiation	biological_process	3	1253	11	41939	0.000221175	0.00503113	9.12842	NM_001006361.1:DFNA5;XM_015281447.2:DFNA5;XM_015281448.1:DFNA5
GO:0060101	negative regulation of phagocytosis, engulfment	biological_process	1	1253	3	41939	0.00262257	0.0244259	11.157	XM_015295393.2:CD300LG
GO:0060087	relaxation of vascular smooth muscle	biological_process	1	1253	7	41939	0.0169493	0.0665978	4.78155	XM_015285019.2:PRKACA
GO:0060083	smooth muscle contraction involved in micturition	biological_process	1	1253	19	41939	0.109169	0.201075	1.76162	XM_015288171.2:KCNMA1
GO:0060081	membrane hyperpolarization	biological_process	3	1253	19	41939	0.00214651	0.0244259	5.28487	NM_001199444.2:SLC26A3;XM_025147271.1:SLC26A3;XM_025147274.1:SLC26A3
GO:0060079	excitatory postsynaptic potential	biological_process	1	1253	72	41939	0.637968	0.686289	0.464873	XM_015276600.2:GRID2
GO:0060077	inhibitory synapse	cellular_component	4	1253	83	41939	0.102869	0.195192	1.61305	XM_015287537.2:GPHN;XM_015287540.2:GPHN;XM_015287544.2:GPHN;XM_025150836.1:GPHN
GO:0060073	micturition	biological_process	1	1253	18	41939	0.0995752	0.189409	1.85949	XM_015288171.2:KCNMA1
GO:0060072	large conductance calcium-activated potassium channel activity	molecular_function	5	1253	51	41939	0.00401963	0.0333668	3.28146	XM_015288171.2:KCNMA1;XM_015288184.2:KCNMA1;XM_015288189.2:KCNMA1;XM_025151436.1:KCNMA1;XM_025151443.1:KCNMA1
GO:0060071	Wnt signaling pathway, planar cell polarity pathway	biological_process	1	1253	61	41939	0.547666	0.61082	0.548703	XM_025152195.1:PSMD14
GO:0060070	canonical Wnt signaling pathway	biological_process	1	1253	142	41939	0.927942	0.938258	0.23571	XM_015276137.1:LEF1
GO:0060055	angiogenesis involved in wound healing	biological_process	3	1253	16	41939	0.00108247	0.0149275	6.27579	NM_204167.1:HPSE;XM_015276917.1:PIK3CB;XM_025149456.1:HPSE
GO:0060052	neurofilament cytoskeleton organization	biological_process	1	1253	19	41939	0.109169	0.201075	1.76162	XM_025146849.1:ATP8A2
GO:0060048	cardiac muscle contraction	biological_process	1	1253	63	41939	0.565203	0.625159	0.531284	XM_015286680.2:KCNQ1
GO:0060047	heart contraction	biological_process	3	1253	31	41939	0.0131292	0.0586516	3.23912	XM_004938804.3:SGCG;XM_015284518.2:ATG5;XM_015285690.2:DNM1L
GO:0060044	negative regulation of cardiac muscle cell proliferation	biological_process	1	1253	21	41939	0.129025	0.223584	1.59385	XM_025142629.1:TP73
GO:0060042	retina morphogenesis in camera-type eye	biological_process	1	1253	20	41939	0.118993	0.212388	1.67354	NM_001005616.1:PROX1
GO:0060041	retina development in camera-type eye	biological_process	2	1253	127	41939	0.735026	0.769402	0.5271	XM_004935336.3:RD3;XM_025148629.1:NPHP1
GO:0060039	pericardium development	biological_process	1	1253	16	41939	0.0811761	0.16644	2.09193	XM_001234247.5:RPGRIP1L
GO:0060038	cardiac muscle cell proliferation	biological_process	2	1253	15	41939	0.00925073	0.0492489	4.46278	XM_004944014.3:NDRG4;XM_015279790.2:RXRA
GO:0060037	pharyngeal system development	biological_process	2	1253	46	41939	0.157938	0.256255	1.45526	XM_015287909.2:SIX4;XM_025152083.1:ACVR1
GO:0060033	anatomical structure regression	biological_process	1	1253	4	41939	0.00514109	0.0343946	8.36772	XM_015276137.1:LEF1
GO:0060021	palate development	biological_process	8	1253	141	41939	0.0261038	0.0888324	1.89906	NM_001277910.2:DHRS3;XM_015276137.1:LEF1;XM_015282956.2:OSR2;XM_015289410.2:SATB2;XM_015289411.2:SATB2;XM_015289412.2:SATB2;XM_025142531.1:DHRS3;XM_025142532.1:DHRS3
GO:0060019	radial glial cell differentiation	biological_process	1	1253	7	41939	0.0169493	0.0665978	4.78155	NM_001030931.2:STAT3
GO:0060013	righting reflex	biological_process	2	1253	55	41939	0.226354	0.323417	1.21712	XM_025147813.1:AFG3L2;XM_025147814.1:AFG3L2
GO:0060005	vestibular reflex	biological_process	1	1253	11	41939	0.0410189	0.110915	3.04281	XM_015282406.2:NR4A3
GO:0055114	oxidation-reduction process	biological_process	8	1253	194	41939	0.128716	0.223584	1.38024	NM_001031288.1:DHCR24;XM_004942263.3:SH3PXD2A;XM_004942264.3:SH3PXD2A;XM_015278273.2:NOX1;XM_015281152.2:AOC1;XM_015281153.2:AOC1;XM_015288723.2:SH3PXD2A;XM_414847.6:NOXO1
GO:0055096	low-density lipoprotein particle mediated signaling	biological_process	1	1253	7	41939	0.0169493	0.0665978	4.78155	NM_205282.1:LPL
GO:0055091	phospholipid homeostasis	biological_process	1	1253	9	41939	0.0279277	0.0888324	3.71899	XM_025142195.1:HNF4A
GO:0055089	fatty acid homeostasis	biological_process	1	1253	14	41939	0.0639984	0.144303	2.39078	NM_205422.1:EXFABP
GO:0055088	lipid homeostasis	biological_process	3	1253	42	41939	0.0361571	0.104039	2.39078	NM_205205.2:NR1D2;XM_015281306.2:NR1D2;XM_025142195.1:HNF4A
GO:0055085	transmembrane transport	biological_process	3	1253	129	41939	0.540402	0.60572	0.778392	XM_015275327.2:RNF185;XM_015285767.2:ADD1;XM_025152195.1:PSMD14
GO:0055072	iron ion homeostasis	biological_process	3	1253	83	41939	0.236279	0.334662	1.20979	XM_015279049.2:NEO1;XM_015285802.2:FBXL5;XM_015294642.2:HMOX2
GO:0055069	zinc ion homeostasis	biological_process	1	1253	13	41939	0.0559367	0.133517	2.57468	XM_015296911.1:ATP13A2
GO:0055056	D-glucose transmembrane transporter activity	molecular_function	1	1253	4	41939	0.00514109	0.0343946	8.36772	XM_025141409.1:SLC2A6
GO:0055038	recycling endosome membrane	cellular_component	3	1253	130	41939	0.546506	0.61082	0.772405	XM_015295403.2:GGA3;XM_025148819.1:WASHC1;XM_025153473.1:ATP11B
GO:0055037	recycling endosome	cellular_component	11	1253	295	41939	0.175463	0.274006	1.24807	NM_001012854.2:VPS50;NM_001305659.1:SLC31A1;XM_004940693.3:ATP11C;XM_004944000.3:TUBGCP4;XM_015283897.2:SLC30A10;XM_015285765.2:TBC1D14;XM_015294332.2:MICALL2;XM_025148819.1:WASHC1;XM_025153473.1:ATP11B;XM_025154464.1:DENND6A;XM_421664.6:PANK1
GO:0055015	ventricular cardiac muscle cell development	biological_process	1	1253	11	41939	0.0410189	0.110915	3.04281	XM_015284518.2:ATG5
GO:0055013	cardiac muscle cell development	biological_process	1	1253	21	41939	0.129025	0.223584	1.59385	NM_001005616.1:PROX1
GO:0055012	ventricular cardiac muscle cell differentiation	biological_process	2	1253	19	41939	0.0180321	0.0692914	3.52325	NM_205326.1:RARB;XM_015279790.2:RXRA
GO:0055010	ventricular cardiac muscle tissue morphogenesis	biological_process	1	1253	30	41939	0.225536	0.323417	1.1157	XM_015279790.2:RXRA
GO:0055007	cardiac muscle cell differentiation	biological_process	2	1253	38	41939	0.103958	0.196472	1.76162	XM_015279790.2:RXRA;XM_025143087.1:ARID1A
GO:0055005	ventricular cardiac myofibril assembly	biological_process	1	1253	6	41939	0.0123498	0.055868	5.57848	XM_015292078.2:MEF2A
GO:0055003	cardiac myofibril assembly	biological_process	1	1253	12	41939	0.0482663	0.122456	2.78924	XM_015282354.2:FHOD3
GO:0055001	muscle cell development	biological_process	2	1253	20	41939	0.0207518	0.0773178	3.34709	XM_004938804.3:SGCG;XM_424719.6:MEGF10
GO:0052905	tRNA (guanine(9)-N(1))-methyltransferase activity	molecular_function	1	1253	11	41939	0.0410189	0.110915	3.04281	XM_015297202.2:TRMT10C
GO:0052848	inositol-3,5-bisdiphosphate-2,3,4,6-tetrakisphosphate 5-diphosphatase activity	molecular_function	3	1253	6	41939	1.13362e-05	0.000394002	16.7354	XM_015284139.2:NUDT4;XM_015284158.2:NUDT4;XM_015284164.2:NUDT4
GO:0052847	inositol-1,5-bisdiphosphate-2,3,4,6-tetrakisphosphate 5-diphosphatase activity	molecular_function	3	1253	6	41939	1.13362e-05	0.000394002	16.7354	XM_015284139.2:NUDT4;XM_015284158.2:NUDT4;XM_015284164.2:NUDT4
GO:0052846	inositol-1,5-bisdiphosphate-2,3,4,6-tetrakisphosphate 1-diphosphatase activity	molecular_function	3	1253	6	41939	1.13362e-05	0.000394002	16.7354	XM_015284139.2:NUDT4;XM_015284158.2:NUDT4;XM_015284164.2:NUDT4
GO:0052845	inositol-5-diphosphate-1,2,3,4,6-pentakisphosphate diphosphatase activity	molecular_function	3	1253	6	41939	1.13362e-05	0.000394002	16.7354	XM_015284139.2:NUDT4;XM_015284158.2:NUDT4;XM_015284164.2:NUDT4
GO:0052844	inositol-3-diphosphate-1,2,4,5,6-pentakisphosphate diphosphatase activity	molecular_function	3	1253	6	41939	1.13362e-05	0.000394002	16.7354	XM_015284139.2:NUDT4;XM_015284158.2:NUDT4;XM_015284164.2:NUDT4
GO:0052843	inositol-1-diphosphate-2,3,4,5,6-pentakisphosphate diphosphatase activity	molecular_function	3	1253	6	41939	1.13362e-05	0.000394002	16.7354	XM_015284139.2:NUDT4;XM_015284158.2:NUDT4;XM_015284164.2:NUDT4
GO:0052840	inositol diphosphate tetrakisphosphate diphosphatase activity	molecular_function	3	1253	6	41939	1.13362e-05	0.000394002	16.7354	XM_015284139.2:NUDT4;XM_015284158.2:NUDT4;XM_015284164.2:NUDT4
GO:0052839	inositol diphosphate tetrakisphosphate kinase activity	molecular_function	1	1253	13	41939	0.0559367	0.133517	2.57468	XM_025154615.1:IP6K1
GO:0052836	inositol 5-diphosphate pentakisphosphate 5-kinase activity	molecular_function	1	1253	13	41939	0.0559367	0.133517	2.57468	XM_025154615.1:IP6K1
GO:0052724	inositol hexakisphosphate 3-kinase activity	molecular_function	2	1253	39	41939	0.110248	0.201242	1.71645	XM_015292155.2:PPIP5K1;XM_025154615.1:IP6K1
GO:0052723	inositol hexakisphosphate 1-kinase activity	molecular_function	2	1253	39	41939	0.110248	0.201242	1.71645	XM_015292155.2:PPIP5K1;XM_025154615.1:IP6K1
GO:0052697	xenobiotic glucuronidation	biological_process	1	1253	7	41939	0.0169493	0.0665978	4.78155	XM_025152659.1:LOC101750052
GO:0052696	flavonoid glucuronidation	biological_process	1	1253	7	41939	0.0169493	0.0665978	4.78155	XM_025152659.1:LOC101750052
GO:0052695	cellular glucuronidation	biological_process	1	1253	6	41939	0.0123498	0.055868	5.57848	XM_025152659.1:LOC101750052
GO:0052689	carboxylic ester hydrolase activity	molecular_function	2	1253	84	41939	0.460759	0.537595	0.796925	XM_004938348.3:LIPI;XM_025149645.1:ACOT9
GO:0052659	inositol-1,3,4,5-tetrakisphosphate 5-phosphatase activity	molecular_function	1	1253	17	41939	0.0902362	0.17851	1.96887	XM_015289009.2:INPP5A
GO:0052658	inositol-1,4,5-trisphosphate 5-phosphatase activity	molecular_function	1	1253	15	41939	0.0724211	0.155656	2.23139	XM_015289009.2:INPP5A
GO:0052650	NADP-retinol dehydrogenase activity	molecular_function	3	1253	11	41939	0.000221175	0.00503113	9.12842	NM_001277910.2:DHRS3;XM_025142531.1:DHRS3;XM_025142532.1:DHRS3
GO:0052629	phosphatidylinositol-3,5-bisphosphate 3-phosphatase activity	molecular_function	1	1253	48	41939	0.422201	0.502621	0.69731	XM_015293104.2:MTMR14
GO:0052600	propane-1,3-diamine oxidase activity	molecular_function	2	1253	3	41939	2.66066e-05	0.000763378	22.3139	XM_015281152.2:AOC1;XM_015281153.2:AOC1
GO:0052599	methylputrescine oxidase activity	molecular_function	2	1253	3	41939	2.66066e-05	0.000763378	22.3139	XM_015281152.2:AOC1;XM_015281153.2:AOC1
GO:0052598	histamine oxidase activity	molecular_function	2	1253	3	41939	2.66066e-05	0.000763378	22.3139	XM_015281152.2:AOC1;XM_015281153.2:AOC1
GO:0052597	diamine oxidase activity	molecular_function	2	1253	3	41939	2.66066e-05	0.000763378	22.3139	XM_015281152.2:AOC1;XM_015281153.2:AOC1
GO:0052548	regulation of endopeptidase activity	biological_process	1	1253	21	41939	0.129025	0.223584	1.59385	XM_015296911.1:ATP13A2
GO:0051996	squalene synthase activity	molecular_function	1	1253	1	41939	0	0	33.4709	NM_001039294.1:FDFT1
GO:0051983	regulation of chromosome segregation	biological_process	1	1253	64	41939	0.573785	0.632525	0.522982	XM_015291299.2:KIF2C
GO:0051973	positive regulation of telomerase activity	biological_process	3	1253	73	41939	0.174318	0.272672	1.37552	XM_015284326.1:MAP3K4;XM_015285113.2:HMBOX1;XM_025148796.1:HMBOX1
GO:0051968	positive regulation of synaptic transmission, glutamatergic	biological_process	1	1253	62	41939	0.556496	0.618249	0.539853	XM_015278036.2:NRXN1
GO:0051966	regulation of synaptic transmission, glutamatergic	biological_process	2	1253	72	41939	0.364784	0.450579	0.929746	XM_015278728.2:SYT1;XM_015289984.2:KALRN
GO:0051965	positive regulation of synapse assembly	biological_process	5	1253	181	41939	0.456403	0.533823	0.92461	XM_004941848.3:FLRT2;XM_015276600.2:GRID2;XM_015278036.2:NRXN1;XM_015296484.2:ADNP;XM_025149811.1:ADGRL3
GO:0051959	dynein light intermediate chain binding	molecular_function	2	1253	82	41939	0.445141	0.523505	0.816363	XM_015280494.2:HOOK3;XM_025149434.1:CCDC88A
GO:0051958	methotrexate transport	biological_process	1	1253	2	41939	0.000891928	0.0126677	16.7354	XM_015289175.2:SLC19A1
GO:0051928	positive regulation of calcium ion transport	biological_process	4	1253	99	41939	0.174835	0.27328	1.35236	XM_015282014.2:CACNB2;XM_015290836.2:LPAR3;XM_015292996.2:CACNA1D;XM_425981.6:CACNB2
GO:0051926	negative regulation of calcium ion transport	biological_process	1	1253	16	41939	0.0811761	0.16644	2.09193	XM_015287027.2:PACSIN3
GO:0051923	sulfation	biological_process	1	1253	7	41939	0.0169493	0.0665978	4.78155	NM_204545.1:SULT1B1
GO:0051920	peroxiredoxin activity	molecular_function	1	1253	13	41939	0.0559367	0.133517	2.57468	XM_004940327.3:SESN1
GO:0051900	regulation of mitochondrial depolarization	biological_process	1	1253	6	41939	0.0123498	0.055868	5.57848	XM_025151082.1:PPP2R3C
GO:0051898	negative regulation of protein kinase B signaling	biological_process	1	1253	61	41939	0.547666	0.61082	0.548703	NM_001097540.1:DAG1
GO:0051897	positive regulation of protein kinase B signaling	biological_process	6	1253	214	41939	0.457751	0.534815	0.938436	XM_015276917.1:PIK3CB;XM_015278036.2:NRXN1;XM_015282268.2:SEMA5A;XM_015282269.2:SEMA5A;XM_025147720.1:SEMA5A;XM_429205.6:LOC431653
GO:0051895	negative regulation of focal adhesion assembly	biological_process	1	1253	77	41939	0.674077	0.716479	0.434687	XM_015297602.2:PHLDB2
GO:0051893	regulation of focal adhesion assembly	biological_process	3	1253	101	41939	0.356739	0.443074	0.994184	XM_003641619.4:CLASP1;XM_025149794.1:GPM6B;XM_025149802.1:GPM6B
GO:0051879	Hsp90 protein binding	molecular_function	2	1253	65	41939	0.307346	0.399606	1.02987	XM_015276420.1:PPEF2;XM_015286330.2:ARNTL
GO:0051865	protein autoubiquitination	biological_process	5	1253	136	41939	0.222294	0.322137	1.23055	NM_001109987.2:RNF220;XM_015275327.2:RNF185;XM_015284805.2:CNOT4;XM_015284812.2:CNOT4;XM_025142568.1:UBE4B
GO:0051864	histone demethylase activity (H3-K36 specific)	molecular_function	2	1253	30	41939	0.059412	0.140324	2.23139	XM_015300183.2:KDM4B;XM_015300184.2:KDM4B
GO:0051798	positive regulation of hair follicle development	biological_process	1	1253	3	41939	0.00262257	0.0244259	11.157	XM_015277250.2:FST
GO:0051787	misfolded protein binding	molecular_function	1	1253	6	41939	0.0123498	0.055868	5.57848	XM_025154496.1:EDEM1
GO:0051782	negative regulation of cell division	biological_process	1	1253	11	41939	0.0410189	0.110915	3.04281	XM_025155623.1:SUSD2
GO:0051781	positive regulation of cell division	biological_process	2	1253	91	41939	0.513809	0.582944	0.735624	XM_015278143.2:PDGFD;XM_025154815.1:FGF1
GO:0051775	response to redox state	biological_process	4	1253	31	41939	0.0021018	0.0244259	4.31882	NM_001030542.2:NPAS2;XM_015277680.2:NPAS2;XM_015285394.2:CLOCK;XM_015286330.2:ARNTL
GO:0051726	regulation of cell cycle	biological_process	12	1253	220	41939	0.0155887	0.0665978	1.82568	NM_001030931.2:STAT3;NM_204240.2:ADARB1;XM_004943504.3:MECOM;XM_004943708.1:KIAA0101;XM_015286330.2:ARNTL;XM_015286386.2:WEE1;XM_015296655.2:CABLES2;XM_015297719.2:E2F2;XM_015297811.2:SFPQ;XM_025149723.1:CTBP1;XM_025153591.1:MECOM;XM_421789.5:GRK5
GO:0051721	protein phosphatase 2A binding	molecular_function	3	1253	52	41939	0.0695112	0.153656	1.93101	XM_004945490.3:ANKLE2;XM_015287630.1:STRN3;XM_025155539.1:ANKLE2
GO:0051715	cytolysis in other organism	biological_process	2	1253	5	41939	0.000254312	0.0055753	13.3883	XM_015296249.2:ROMO1;XM_015296250.2:ROMO1
GO:0051661	maintenance of centrosome location	biological_process	1	1253	19	41939	0.109169	0.201075	1.76162	XM_004943093.3:GPSM2
GO:0051645	Golgi localization	biological_process	1	1253	25	41939	0.170832	0.268297	1.33883	XM_015280494.2:HOOK3
GO:0051642	centrosome localization	biological_process	3	1253	97	41939	0.329538	0.419153	1.03518	XM_015287884.2:SYNE2;XM_015294326.2:SUN1;XM_025146685.1:LOC776067
GO:0051639	actin filament network formation	biological_process	2	1253	51	41939	0.195184	0.293188	1.31258	XM_015282354.2:FHOD3;XM_025147765.1:COBL
GO:0051615	histamine uptake	biological_process	1	1253	1	41939	0	0	33.4709	XM_419620.6:SLC22A3
GO:0051612	negative regulation of serotonin uptake	biological_process	2	1253	18	41939	0.0155238	0.0665978	3.71899	XM_025149794.1:GPM6B;XM_025149802.1:GPM6B
GO:0051607	defense response to virus	biological_process	9	1253	244	41939	0.196657	0.295193	1.23458	NM_001006454.1:CNOT7;NM_001030845.1:SAMHD1;NM_001293293.1:CRCP;NM_204240.2:ADARB1;XM_004937316.3:SERINC5;XM_015276576.1:AIMP1;XM_015285948.1:LOC107049163;XM_015293053.2:ATG7;XM_015293527.2:TMEM173
GO:0051603	proteolysis involved in cellular protein catabolic process	biological_process	1	1253	36	41939	0.292418	0.38571	0.929746	XM_025150851.1:LGMN
GO:0051592	response to calcium ion	biological_process	3	1253	95	41939	0.315974	0.40613	1.05697	NM_204989.2:FGG;XM_015288171.2:KCNMA1;XM_025152607.1:SLC25A12
GO:0051591	response to cAMP	biological_process	2	1253	50	41939	0.187564	0.28678	1.33883	NM_205471.1:PCK1;XM_025142195.1:HNF4A
GO:0051560	mitochondrial calcium ion homeostasis	biological_process	5	1253	46	41939	0.00237113	0.0244259	3.63814	NM_001277666.2:LOC100858381;NM_001277671.1:C11H19orf12;XM_015292387.2:LOC100858381;XM_025147813.1:AFG3L2;XM_025147814.1:AFG3L2
GO:0051539	4 iron, 4 sulfur cluster binding	molecular_function	2	1253	71	41939	0.356604	0.443074	0.942841	XM_015285303.2:ETFDH;XM_025152951.1:DPYD
GO:0051537	2 iron, 2 sulfur cluster binding	molecular_function	1	1253	53	41939	0.472702	0.54705	0.631526	XM_025155547.1:AIFM3
GO:0051531	NFAT protein import into nucleus	biological_process	1	1253	7	41939	0.0169493	0.0665978	4.78155	XM_004937313.3:PIK3R1
GO:0051497	negative regulation of stress fiber assembly	biological_process	2	1253	108	41939	0.629807	0.679837	0.619831	XM_003641619.4:CLASP1;XM_015297602.2:PHLDB2
GO:0051496	positive regulation of stress fiber assembly	biological_process	2	1253	111	41939	0.648169	0.695164	0.603079	XM_015280856.2:PAK1;XM_025142549.1:ARHGEF5
GO:0051493	regulation of cytoskeleton organization	biological_process	1	1253	63	41939	0.565203	0.625159	0.531284	XM_025142549.1:ARHGEF5
GO:0051492	regulation of stress fiber assembly	biological_process	1	1253	29	41939	0.214461	0.312481	1.15417	XM_004937313.3:PIK3R1
GO:0051489	regulation of filopodium assembly	biological_process	2	1253	35	41939	0.0859975	0.174983	1.91262	NM_001030851.1:PPP1R16B;XM_015296355.2:PPP1R16B
GO:0051482	positive regulation of cytosolic calcium ion concentration involved in phospholipase C-activating G-protein coupled signaling pathway	biological_process	1	1253	52	41939	0.462813	0.538228	0.643671	XM_015290836.2:LPAR3
GO:0051480	regulation of cytosolic calcium ion concentration	biological_process	3	1253	52	41939	0.0695112	0.153656	1.93101	NM_205513.1:CALB1;XM_015288857.2:SLC35G1;XM_417089.6:TRPC4
GO:0051457	maintenance of protein location in nucleus	biological_process	1	1253	19	41939	0.109169	0.201075	1.76162	NM_001030923.1:TAF8
GO:0051455	attachment of spindle microtubules to kinetochore involved in homologous chromosome segregation	biological_process	1	1253	2	41939	0.000891928	0.0126677	16.7354	NM_205051.1:CENPC
GO:0051454	intracellular pH elevation	biological_process	8	1253	15	41939	7.84856e-11	3.99435e-09	17.8511	NM_001199444.2:SLC26A3;NM_001252254.1:SLC26A6;XM_015278273.2:NOX1;XM_015293073.1:SLC26A6;XM_015293074.2:SLC26A6;XM_015293075.2:SLC26A6;XM_025147271.1:SLC26A3;XM_025147274.1:SLC26A3
GO:0051453	regulation of intracellular pH	biological_process	7	1253	103	41939	0.0121688	0.055868	2.27472	NM_001252254.1:SLC26A6;XM_015281790.1:SLC4A7;XM_015293073.1:SLC26A6;XM_015293074.2:SLC26A6;XM_015293075.2:SLC26A6;XM_025147477.1:SLC4A7;XM_025150092.1:SLC4A11
GO:0051451	myoblast migration	biological_process	2	1253	22	41939	0.0268275	0.0888324	3.04281	XM_015287909.2:SIX4;XM_424719.6:MEGF10
GO:0051437	positive regulation of ubiquitin-protein ligase activity involved in regulation of mitotic cell cycle transition	biological_process	1	1253	41	41939	0.347618	0.434876	0.816363	XM_025152195.1:PSMD14
GO:0051436	negative regulation of ubiquitin-protein ligase activity involved in mitotic cell cycle	biological_process	1	1253	39	41939	0.325674	0.414855	0.858227	XM_025152195.1:PSMD14
GO:0051415	interphase microtubule nucleation by interphase microtubule organizing center	biological_process	1	1253	10	41939	0.0342277	0.0992696	3.34709	XM_004944000.3:TUBGCP4
GO:0051412	response to corticosterone	biological_process	1	1253	14	41939	0.0639984	0.144303	2.39078	NM_205422.1:EXFABP
GO:0051402	neuron apoptotic process	biological_process	2	1253	86	41939	0.476185	0.550038	0.778392	XM_015276123.2:CASP3;XM_025152141.1:SCN9A
GO:0051393	alpha-actinin binding	molecular_function	4	1253	129	41939	0.342181	0.430875	1.03786	NM_001097540.1:DAG1;XM_015288201.2:VCL;XM_015292996.2:CACNA1D;XM_025154746.1:MAGI1
GO:0051388	positive regulation of neurotrophin TRK receptor signaling pathway	biological_process	1	1253	22	41939	0.139245	0.234359	1.5214	XM_025154985.1:CYFIP2
GO:0051387	negative regulation of neurotrophin TRK receptor signaling pathway	biological_process	1	1253	7	41939	0.0169493	0.0665978	4.78155	XM_025149508.1:SPRY1
GO:0051384	response to glucocorticoid	biological_process	2	1253	66	41939	0.315558	0.405962	1.01427	NM_205471.1:PCK1;XM_015276123.2:CASP3
GO:0051382	kinetochore assembly	biological_process	1	1253	18	41939	0.0995752	0.189409	1.85949	NM_205051.1:CENPC
GO:0051379	epinephrine binding	molecular_function	1	1253	9	41939	0.0279277	0.0888324	3.71899	NM_205471.1:PCK1
GO:0051371	muscle alpha-actinin binding	molecular_function	3	1253	48	41939	0.0547464	0.133517	2.09193	XM_015288201.2:VCL;XM_025149829.1:PALLD;XM_025149832.1:PALLD
GO:0051351	positive regulation of ligase activity	biological_process	1	1253	4	41939	0.00514109	0.0343946	8.36772	NM_213575.1:MID1IP1
GO:0051321	meiotic cell cycle	biological_process	3	1253	154	41939	0.678896	0.720884	0.65203	XM_004944000.3:TUBGCP4;XM_025149584.1:MND1;XM_421768.6:TDRD1
GO:0051315	attachment of mitotic spindle microtubules to kinetochore	biological_process	2	1253	27	41939	0.0456815	0.120623	2.47932	NM_205051.1:CENPC;XM_015291299.2:KIF2C
GO:0051310	metaphase plate congression	biological_process	1	1253	38	41939	0.314626	0.405617	0.880812	XM_015291299.2:KIF2C
GO:0051301	cell division	biological_process	29	1253	942	41939	0.386146	0.470038	1.03042	NM_001008458.1:BRE;NM_205051.1:CENPC;XM_003641619.4:CLASP1;XM_004942958.3:LMLN;XM_004943093.3:GPSM2;XM_004945490.3:ANKLE2;XM_015275238.2:SEPT2L;XM_015277870.1:PDS5B;XM_015279435.2:CNTRL;XM_015285381.2:NEK1;XM_015285924.2:MAEA;XM_015286386.2:WEE1;XM_015288758.2:LZTS2;XM_015291299.2:KIF2C;XM_015291557.2:LOC101747338;XM_015294114.2:UBE2I;XM_015296655.2:CABLES2;XM_015299997.1:MISP;XM_025142724.1:KLHL…
GO:0051298	centrosome duplication	biological_process	2	1253	51	41939	0.195184	0.293188	1.31258	XM_004944000.3:TUBGCP4;XM_025154029.1:CEP152
GO:0051294	establishment of spindle orientation	biological_process	1	1253	31	41939	0.236651	0.334662	1.07971	XM_003641619.4:CLASP1
GO:0051291	protein heterooligomerization	biological_process	2	1253	135	41939	0.771644	0.800091	0.495865	XM_004940005.3:TRPS1;XM_004949334.3:MAT2A
GO:0051290	protein heterotetramerization	biological_process	1	1253	55	41939	0.492146	0.563149	0.608561	XM_004941584.3:LRP4
GO:0051289	protein homotetramerization	biological_process	2	1253	111	41939	0.648169	0.695164	0.603079	XM_015279790.2:RXRA;XM_015285690.2:DNM1L
GO:0051287	NAD binding	molecular_function	3	1253	71	41939	0.162667	0.259768	1.41426	NM_204303.1:ME1;XM_015290397.2:HTATIP2;XM_025149723.1:CTBP1
GO:0051281	positive regulation of release of sequestered calcium ion into cytosol	biological_process	1	1253	31	41939	0.236651	0.334662	1.07971	XM_025148191.1:LOC776273
GO:0051279	regulation of release of sequestered calcium ion into cytosol	biological_process	1	1253	22	41939	0.139245	0.234359	1.5214	XM_015284518.2:ATG5
GO:0051276	chromosome organization	biological_process	1	1253	18	41939	0.0995752	0.189409	1.85949	XM_015297811.2:SFPQ
GO:0051262	protein tetramerization	biological_process	1	1253	67	41939	0.598787	0.655019	0.499565	XM_025142629.1:TP73
GO:0051260	protein homooligomerization	biological_process	9	1253	429	41939	0.827157	0.849614	0.702186	XM_003642356.4:SPAG9;XM_004944237.3:KCTD15;XM_015276995.2:MFF;XM_015283570.2:ATL2;XM_015285531.2:LNX1;XM_015285690.2:DNM1L;XM_015287537.2:GPHN;XM_015296684.2:KCNB1;XM_025150836.1:GPHN
GO:0051259	protein oligomerization	biological_process	2	1253	120	41939	0.699309	0.737795	0.557848	XM_015285690.2:DNM1L;XM_015288320.2:CAMK2G
GO:0051258	protein polymerization	biological_process	2	1253	9	41939	0.00195245	0.0233802	7.43797	NM_204989.2:FGG;NM_213575.1:MID1IP1
GO:0051219	phosphoprotein binding	molecular_function	3	1253	111	41939	0.424399	0.504675	0.904618	XM_015299527.2:CACNB1;XM_025142968.1:EPB41;XM_025148191.1:LOC776273
GO:0051216	cartilage development	biological_process	6	1253	106	41939	0.0399116	0.110915	1.89458	XM_015281015.2:CHRDL2;XM_015281016.2:CHRDL2;XM_015289410.2:SATB2;XM_015289411.2:SATB2;XM_015289412.2:SATB2;XM_025153413.1:C9H2ORF82
GO:0051213	dioxygenase activity	molecular_function	2	1253	32	41939	0.0695136	0.153656	2.09193	NM_001167718.1:PTGS2;XM_015288100.2:JMJD1C
GO:0051209	release of sequestered calcium ion into cytosol	biological_process	1	1253	40	41939	0.336673	0.425319	0.836772	XM_004940419.3:IBTK
GO:0051186	cofactor metabolic process	biological_process	1	1253	6	41939	0.0123498	0.055868	5.57848	XM_004941096.3:PRKG2
GO:0051170	nuclear import	biological_process	1	1253	21	41939	0.129025	0.223584	1.59385	XM_015290397.2:HTATIP2
GO:0051154	negative regulation of striated muscle cell differentiation	biological_process	2	1253	9	41939	0.00195245	0.0233802	7.43797	XM_025147599.1:EZH2;XM_418879.6:EZH2
GO:0051152	positive regulation of smooth muscle cell differentiation	biological_process	1	1253	18	41939	0.0995752	0.189409	1.85949	XM_015281041.2:SMARCD3
GO:0051149	positive regulation of muscle cell differentiation	biological_process	2	1253	38	41939	0.103958	0.196472	1.76162	XM_003642356.4:SPAG9;XM_015292078.2:MEF2A
GO:0051148	negative regulation of muscle cell differentiation	biological_process	1	1253	5	41939	0.00839895	0.0456232	6.69417	XM_015299922.2:PTBP1
GO:0051147	regulation of muscle cell differentiation	biological_process	1	1253	17	41939	0.0902362	0.17851	1.96887	XM_424719.6:MEGF10
GO:0051146	striated muscle cell differentiation	biological_process	1	1253	19	41939	0.109169	0.201075	1.76162	XM_003642356.4:SPAG9
GO:0051145	smooth muscle cell differentiation	biological_process	1	1253	52	41939	0.462813	0.538228	0.643671	XM_025152083.1:ACVR1
GO:0051134	negative regulation of NK T cell activation	biological_process	1	1253	3	41939	0.00262257	0.0244259	11.157	XM_015295393.2:CD300LG
GO:0051128	regulation of cellular component organization	biological_process	2	1253	7	41939	0.000850886	0.0126677	9.56311	NM_001030770.2:STK38L;XM_015290295.2:STK38L
GO:0051124	synaptic growth at neuromuscular junction	biological_process	1	1253	4	41939	0.00514109	0.0343946	8.36772	XM_004941584.3:LRP4
GO:0051117	ATPase binding	molecular_function	1	1253	133	41939	0.910146	0.922008	0.251661	XM_025142568.1:UBE4B
GO:0051092	positive regulation of NF-kappaB transcription factor activity	biological_process	5	1253	160	41939	0.344863	0.433742	1.04596	XM_015294162.2:CARD11;XM_015302248.1:TAB3;XM_025153761.1:MAP3K13;XM_025153763.1:MAP3K13;XM_422542.6:CTH
GO:0051091	positive regulation of DNA binding transcription factor activity	biological_process	1	1253	114	41939	0.858287	0.876745	0.293604	XM_025142549.1:ARHGEF5
GO:0051087	chaperone binding	molecular_function	2	1253	94	41939	0.535678	0.601056	0.712146	XM_015284045.2:T;XM_420386.6:FNIP2
GO:0051082	unfolded protein binding	molecular_function	9	1253	151	41939	0.0156202	0.0665978	1.99495	NM_001030906.1:SRSF10;XM_015283624.2:HSP90AB1;XM_015284691.2:MDN1;XM_015297675.2:SRSF10;XM_025142568.1:UBE4B;XM_025142998.1:SRSF10;XM_025147332.1:FYCO1;XM_025147813.1:AFG3L2;XM_025147814.1:AFG3L2
GO:0051059	NF-kappaB binding	molecular_function	1	1253	42	41939	0.358502	0.443716	0.796925	XM_015285416.2:NFKB1
GO:0051056	regulation of small GTPase mediated signal transduction	biological_process	24	1253	291	41939	2.75206e-06	0.000109954	2.76048	XM_004940141.3:RALGAPA2;XM_004942126.2:ARHGAP22;XM_015276614.2:FAM13A;XM_015276858.1:NGEF;XM_015278226.2:RHOGL;XM_015279367.2:GARNL3;XM_015279375.2:GARNL3;XM_015284075.2:TIAM2;XM_015284396.2:SIPA1L2;XM_015284397.2:SIPA1L2;XM_015284398.2:SIPA1L2;XM_015289984.2:KALRN;XM_015293409.2:FGD3;XM_015295818.1:RAP1GAP2;XM_015295820.2:RAP1GAP2;XM_015295821.2:RAP1GAP2;XM_015298448.2:ARHGEF11;XM_015298451.2:AR…
GO:0051047	positive regulation of secretion	biological_process	1	1253	7	41939	0.0169493	0.0665978	4.78155	XM_015277001.2:RHBDD1
GO:0051044	positive regulation of membrane protein ectodomain proteolysis	biological_process	3	1253	32	41939	0.0146576	0.0644001	3.13789	XM_015276662.2:SH3D19;XM_015276667.2:SH3D19;XM_015287027.2:PACSIN3
GO:0051028	mRNA transport	biological_process	3	1253	158	41939	0.698115	0.736899	0.635523	XM_015277201.2:IWS1;XM_015283998.2:QKI;XM_025146685.1:LOC776067
GO:0051020	GTPase binding	molecular_function	1	1253	86	41939	0.731635	0.767167	0.389196	XM_015276576.1:AIMP1
GO:0051019	mitogen-activated protein kinase binding	molecular_function	2	1253	37	41939	0.0978159	0.189409	1.80924	XM_003642060.4:TNIP1;XM_025154457.1:MAPKAPK3
GO:0051018	protein kinase A binding	molecular_function	2	1253	60	41939	0.266482	0.364431	1.1157	XM_004940220.3:AKAP7;XM_025144612.1:AKAP2
GO:0051017	actin filament bundle assembly	biological_process	1	1253	119	41939	0.874111	0.890568	0.281268	XM_015285767.2:ADD1
GO:0051016	barbed-end actin filament capping	biological_process	2	1253	37	41939	0.0978159	0.189409	1.80924	XM_015285767.2:ADD1;XM_025156028.1:GSN
GO:0051015	actin filament binding	molecular_function	13	1253	563	41939	0.792805	0.819053	0.772862	NM_001079495.2:ARPC1A;XM_004948721.2:MYO5B;XM_015279012.2:TLN2;XM_015282014.2:CACNB2;XM_015285767.2:ADD1;XM_015287884.2:SYNE2;XM_015288201.2:VCL;XM_015294332.2:MICALL2;XM_025148341.1:SVIL;XM_025148354.1:SVIL;XM_025149389.1:RCSD1;XM_025156028.1:GSN;XM_425981.6:CACNB2
GO:0051014	actin filament severing	biological_process	1	1253	17	41939	0.0902362	0.17851	1.96887	XM_025156028.1:GSN
GO:0051010	microtubule plus-end binding	molecular_function	3	1253	124	41939	0.509271	0.58026	0.809779	XM_003641619.4:CLASP1;XM_015291299.2:KIF2C;XM_421164.6:TTBK2
GO:0051000	positive regulation of nitric-oxide synthase activity	biological_process	2	1253	32	41939	0.0695136	0.153656	2.09193	XM_004937171.3:NPR3;XM_015275626.1:SCARB1
GO:0050992	dimethylallyl diphosphate biosynthetic process	biological_process	1	1253	2	41939	0.000891928	0.0126677	16.7354	XM_418561.6:IDI1
GO:0050982	detection of mechanical stimulus	biological_process	1	1253	37	41939	0.303538	0.395497	0.904618	XM_015292666.2:PIEZO1
GO:0050965	detection of temperature stimulus involved in sensory perception of pain	biological_process	5	1253	13	41939	1.00715e-06	4.22115e-05	12.8734	XM_004941529.3:ANO1;XM_004941530.3:ANO1;XM_015286869.2:ANO1;XM_015286871.2:ANO1;XM_025151146.1:ANO1
GO:0050923	regulation of negative chemotaxis	biological_process	1	1253	5	41939	0.00839895	0.0456232	6.69417	XM_015291976.2:PLXNA4
GO:0050919	negative chemotaxis	biological_process	3	1253	69	41939	0.151311	0.24708	1.45526	XM_015282268.2:SEMA5A;XM_015282269.2:SEMA5A;XM_025147720.1:SEMA5A
GO:0050918	positive chemotaxis	biological_process	3	1253	24	41939	0.00522744	0.0344939	4.18386	XM_015282268.2:SEMA5A;XM_015282269.2:SEMA5A;XM_025147720.1:SEMA5A
GO:0050916	sensory perception of sweet taste	biological_process	1	1253	9	41939	0.0279277	0.0888324	3.71899	XM_004945061.3:REEP2
GO:0050913	sensory perception of bitter taste	biological_process	1	1253	13	41939	0.0559367	0.133517	2.57468	XM_004945061.3:REEP2
GO:0050909	sensory perception of taste	biological_process	1	1253	21	41939	0.129025	0.223584	1.59385	XM_015276137.1:LEF1
GO:0050908	detection of light stimulus involved in visual perception	biological_process	1	1253	27	41939	0.192484	0.290355	1.23966	XM_025146849.1:ATP8A2
GO:0050906	detection of stimulus involved in sensory perception	biological_process	1	1253	11	41939	0.0410189	0.110915	3.04281	XM_015276420.1:PPEF2
GO:0050900	leukocyte migration	biological_process	6	1253	130	41939	0.0954562	0.187448	1.54481	NM_001006257.1:JAM2;XM_015276576.1:AIMP1;XM_015276917.1:PIK3CB;XM_025143367.1:JAM3;XM_025143550.1:CD244;XM_025146124.1:LOC112531168
GO:0050896	response to stimulus	biological_process	3	1253	135	41939	0.576378	0.635055	0.743797	XM_004935336.3:RD3;XM_025149001.1:RIMS1;XM_025153030.1:HMCN1
GO:0050892	intestinal absorption	biological_process	7	1253	21	41939	8.93428e-08	4.0632e-06	11.157	NM_001252254.1:SLC26A6;NM_205471.1:PCK1;XM_015275626.1:SCARB1;XM_015286680.2:KCNQ1;XM_015293073.1:SLC26A6;XM_015293074.2:SLC26A6;XM_015293075.2:SLC26A6
GO:0050885	neuromuscular process controlling balance	biological_process	4	1253	143	41939	0.42509	0.505215	0.936248	XM_015273167.2:AP1S2;XM_015278036.2:NRXN1;XM_015282406.2:NR4A3;XM_015288075.2:RBFOX2
GO:0050884	neuromuscular process controlling posture	biological_process	2	1253	25	41939	0.0375207	0.106792	2.67767	NM_204240.2:ADARB1;XM_025146849.1:ATP8A2
GO:0050873	brown fat cell differentiation	biological_process	1	1253	35	41939	0.281274	0.377534	0.956311	XM_025147794.1:ZNF516
GO:0050872	white fat cell differentiation	biological_process	2	1253	31	41939	0.0643708	0.144303	2.15941	XM_025149723.1:CTBP1;XM_025153401.1:TBL1XR1
GO:0050870	positive regulation of T cell activation	biological_process	2	1253	33	41939	0.0748355	0.159244	2.02854	XM_004940041.3:FAM49B;XM_015283140.2:FAM49B
GO:0050860	negative regulation of T cell receptor signaling pathway	biological_process	4	1253	44	41939	0.00977106	0.0516971	3.04281	XM_015275463.2:ELF1;XM_025146063.1:LOC101747711;XM_025150319.1:ELF1;XM_025150324.1:ELF1
GO:0050859	negative regulation of B cell receptor signaling pathway	biological_process	2	1253	14	41939	0.00756687	0.0456232	4.78155	XM_015295393.2:CD300LG;XM_025147460.1:PLCL2
GO:0050856	regulation of T cell receptor signaling pathway	biological_process	1	1253	17	41939	0.0902362	0.17851	1.96887	XM_015295393.2:CD300LG
GO:0050855	regulation of B cell receptor signaling pathway	biological_process	3	1253	19	41939	0.00214651	0.0244259	5.28487	XM_015275463.2:ELF1;XM_025150319.1:ELF1;XM_025150324.1:ELF1
GO:0050852	T cell receptor signaling pathway	biological_process	5	1253	192	41939	0.513238	0.582944	0.871637	NM_001319011.1:IGHVL;XM_015276917.1:PIK3CB;XM_015294162.2:CARD11;XM_025148191.1:LOC776273;XM_025152195.1:PSMD14
GO:0050850	positive regulation of calcium-mediated signaling	biological_process	1	1253	18	41939	0.0995752	0.189409	1.85949	XM_015285948.1:LOC107049163
GO:0050840	extracellular matrix binding	molecular_function	4	1253	71	41939	0.0612075	0.144303	1.88568	XM_015284078.2:ADGRG6;XM_015288242.2:SPOCK2;XM_015292330.2:ADGRG1;XM_025148731.1:ADGRG6
GO:0050839	cell adhesion molecule binding	molecular_function	2	1253	200	41939	0.940037	0.948916	0.334709	NM_204989.2:FGG;XM_015278036.2:NRXN1
GO:0050833	pyruvate transmembrane transporter activity	molecular_function	3	1253	15	41939	0.000831436	0.0126677	6.69417	XM_015293259.2:MCT2L;XM_015293262.2:MCT2L;XM_414421.5:MCT2L
GO:0050832	defense response to fungus	biological_process	1	1253	23	41939	0.149632	0.245557	1.45526	XM_015293350.2:ARPC4-TTLL3
GO:0050830	defense response to Gram-positive bacterium	biological_process	8	1253	87	41939	0.00117323	0.0159224	3.07778	NM_001007942.1:RSFR;XM_015296249.2:ROMO1;XM_015296250.2:ROMO1;XM_025147270.1:DROSHA;XM_025151973.1:LOC107053714;XM_025151974.1:LOC107053714;XM_025151975.1:LOC101750892;XM_025152024.1:LOC112529943
GO:0050829	defense response to Gram-negative bacterium	biological_process	8	1253	68	41939	0.000186524	0.00442995	3.93775	NM_001007942.1:RSFR;XM_015296249.2:ROMO1;XM_015296250.2:ROMO1;XM_025147270.1:DROSHA;XM_025151973.1:LOC107053714;XM_025151974.1:LOC107053714;XM_025151975.1:LOC101750892;XM_025152024.1:LOC112529943
GO:0050821	protein stabilization	biological_process	3	1253	252	41939	0.945063	0.953764	0.398463	NM_001289779.2:PER3;XM_004937313.3:PIK3R1;XM_025145730.1:RASAL3
GO:0050811	GABA receptor binding	molecular_function	2	1253	43	41939	0.136772	0.234067	1.55678	XM_015281731.2:TRAK1;XM_025147460.1:PLCL2
GO:0050808	synapse organization	biological_process	1	1253	106	41939	0.829156	0.850831	0.315763	XM_004941584.3:LRP4
GO:0050806	positive regulation of synaptic transmission	biological_process	2	1253	36	41939	0.0918273	0.180737	1.85949	XM_015278728.2:SYT1;XM_015288603.2:LGI1
GO:0050805	negative regulation of synaptic transmission	biological_process	1	1253	21	41939	0.129025	0.223584	1.59385	XM_015296484.2:ADNP
GO:0050801	ion homeostasis	biological_process	1	1253	18	41939	0.0995752	0.189409	1.85949	XM_015293960.2:KLHL3
GO:0050796	regulation of insulin secretion	biological_process	2	1253	119	41939	0.693919	0.733194	0.562536	XM_015286330.2:ARNTL;XM_025142195.1:HNF4A
GO:0050790	regulation of catalytic activity	biological_process	2	1253	16	41939	0.0111357	0.055868	4.18386	XM_004945490.3:ANKLE2;XM_025155539.1:ANKLE2
GO:0050786	RAGE receptor binding	molecular_function	1	1253	4	41939	0.00514109	0.0343946	8.36772	NM_001305151.1:S100A9
GO:0050776	regulation of immune response	biological_process	2	1253	66	41939	0.315558	0.405962	1.01427	NM_001319011.1:IGHVL;XM_025141402.1:NPDC1
GO:0050775	positive regulation of dendrite morphogenesis	biological_process	4	1253	73	41939	0.0673434	0.150651	1.83402	XM_004948721.2:MYO5B;XM_015272943.2:CDKL5;XM_015278289.2:VAMP7;XM_025141419.1:CAPRIN2
GO:0050774	negative regulation of dendrite morphogenesis	biological_process	1	1253	23	41939	0.149632	0.245557	1.45526	XM_004940909.3:RAPGEF2
GO:0050773	regulation of dendrite development	biological_process	1	1253	30	41939	0.225536	0.323417	1.1157	XM_015272943.2:CDKL5
GO:0050772	positive regulation of axonogenesis	biological_process	1	1253	73	41939	0.645434	0.693099	0.458505	XM_015281731.2:TRAK1
GO:0050771	negative regulation of axonogenesis	biological_process	1	1253	52	41939	0.462813	0.538228	0.643671	XM_004941584.3:LRP4
GO:0050770	regulation of axonogenesis	biological_process	2	1253	59	41939	0.258379	0.356069	1.13461	XM_015275531.2:SSH1;XM_015280856.2:PAK1
GO:0050768	negative regulation of neurogenesis	biological_process	2	1253	37	41939	0.0978159	0.189409	1.80924	XM_015280494.2:HOOK3;XM_015285408.2:PCM1
GO:0050767	regulation of neurogenesis	biological_process	2	1253	64	41939	0.299141	0.392881	1.04596	XM_015286330.2:ARNTL;XM_015291145.2:DOCK7
GO:0050766	positive regulation of phagocytosis	biological_process	2	1253	43	41939	0.136772	0.234067	1.55678	NM_001017413.1:PTX3;XM_015301282.2:DOCK2L
GO:0050765	negative regulation of phagocytosis	biological_process	1	1253	15	41939	0.0724211	0.155656	2.23139	XM_015284518.2:ATG5
GO:0050764	regulation of phagocytosis	biological_process	1	1253	28	41939	0.203439	0.301039	1.19539	XM_015275626.1:SCARB1
GO:0050750	low-density lipoprotein particle receptor binding	molecular_function	2	1253	39	41939	0.110248	0.201242	1.71645	XM_015278728.2:SYT1;XM_025155585.1:CLTCL1
GO:0050733	RS domain binding	molecular_function	6	1253	24	41939	4.63035e-06	0.000183285	8.36772	NM_001030906.1:SRSF10;XM_004945371.3:LUC7L;XM_015297675.2:SRSF10;XM_015300318.2:U2AF1;XM_025142998.1:SRSF10;XM_025154367.1:U2AF1
GO:0050731	positive regulation of peptidyl-tyrosine phosphorylation	biological_process	3	1253	135	41939	0.576378	0.635055	0.743797	XM_004941584.3:LRP4;XM_015296484.2:ADNP;XM_025150577.1:CD44
GO:0050730	regulation of peptidyl-tyrosine phosphorylation	biological_process	1	1253	46	41939	0.401307	0.483672	0.727628	XM_015278143.2:PDGFD
GO:0050729	positive regulation of inflammatory response	biological_process	2	1253	60	41939	0.266482	0.364431	1.1157	XM_003642060.4:TNIP1;XM_004945464.3:GPRC5B
GO:0050728	negative regulation of inflammatory response	biological_process	3	1253	126	41939	0.521841	0.589554	0.796925	XM_015275372.2:ACOD1;XM_015278661.2:IRG1L;XM_025150577.1:CD44
GO:0050727	regulation of inflammatory response	biological_process	4	1253	88	41939	0.123508	0.219086	1.5214	NM_001305151.1:S100A9;NM_205205.2:NR1D2;XM_015281306.2:NR1D2;XM_025147270.1:DROSHA
GO:0050714	positive regulation of protein secretion	biological_process	4	1253	116	41939	0.266396	0.364431	1.15417	NM_204989.2:FGG;XM_015285690.2:DNM1L;XM_015295046.2:STXBP5L;XM_015296911.1:ATP13A2
GO:0050708	regulation of protein secretion	biological_process	2	1253	51	41939	0.195184	0.293188	1.31258	XM_004935591.3:STXBP5;XM_015283903.2:DISP1
GO:0050700	CARD domain binding	molecular_function	1	1253	20	41939	0.118993	0.212388	1.67354	XM_015294162.2:CARD11
GO:0050699	WW domain binding	molecular_function	1	1253	62	41939	0.556496	0.618249	0.539853	XM_004940909.3:RAPGEF2
GO:0050693	LBD domain binding	molecular_function	1	1253	8	41939	0.0221554	0.0773178	4.18386	XM_015279790.2:RXRA
GO:0050692	DBD domain binding	molecular_function	2	1253	19	41939	0.0180321	0.0692914	3.52325	NM_205471.1:PCK1;XM_015279790.2:RXRA
GO:0050691	regulation of defense response to virus by host	biological_process	1	1253	9	41939	0.0279277	0.0888324	3.71899	XM_015294369.2:RNF216
GO:0050690	regulation of defense response to virus by virus	biological_process	1	1253	32	41939	0.247793	0.346069	1.04596	XM_015301282.2:DOCK2L
GO:0050684	regulation of mRNA processing	biological_process	4	1253	41	41939	0.00725419	0.0456232	3.26545	NM_001030871.3:CDK11A;XM_015277201.2:IWS1;XM_015278904.2:SLTM;XM_015296863.2:CDK11A
GO:0050681	androgen receptor binding	molecular_function	1	1253	44	41939	0.380061	0.463423	0.760702	XM_015277280.2:PIAS2
GO:0050679	positive regulation of epithelial cell proliferation	biological_process	3	1253	98	41939	0.336332	0.425319	1.02462	XM_015282406.2:NR4A3;XM_015282956.2:OSR2;XM_025154815.1:FGF1
GO:0050678	regulation of epithelial cell proliferation	biological_process	1	1253	11	41939	0.0410189	0.110915	3.04281	XM_015287909.2:SIX4
GO:0050671	positive regulation of lymphocyte proliferation	biological_process	2	1253	18	41939	0.0155238	0.0665978	3.71899	XM_015297946.2:IL18;XM_025143170.1:IL18
GO:0050661	NADP binding	molecular_function	3	1253	60	41939	0.104425	0.197094	1.67354	NM_204961.1:NOS2;XM_015278273.2:NOX1;XM_025152951.1:DPYD
GO:0050660	flavin adenine dinucleotide binding	molecular_function	6	1253	103	41939	0.0349782	0.10124	1.94976	NM_001031288.1:DHCR24;NM_001194927.1:SQLE;NM_204961.1:NOS2;XM_015292364.2:DUS2;XM_025152951.1:DPYD;XM_025155547.1:AIFM3
GO:0050658	RNA transport	biological_process	1	1253	39	41939	0.325674	0.414855	0.858227	XM_015275568.2:ATXN2
GO:0050650	chondroitin sulfate proteoglycan biosynthetic process	biological_process	1	1253	29	41939	0.214461	0.312481	1.15417	XM_015277039.2:PXYLP1
GO:0050614	delta24-sterol reductase activity	molecular_function	1	1253	1	41939	0	0	33.4709	NM_001031288.1:DHCR24
GO:0050544	arachidonic acid binding	molecular_function	3	1253	6	41939	1.13362e-05	0.000394002	16.7354	NM_001305151.1:S100A9;NM_205422.1:EXFABP;XM_025142195.1:HNF4A
GO:0050482	arachidonic acid secretion	biological_process	1	1253	55	41939	0.492146	0.563149	0.608561	XM_025152768.1:PLA2G4A
GO:0050459	ethanolamine-phosphate phospho-lyase activity	molecular_function	1	1253	3	41939	0.00262257	0.0244259	11.157	XM_015276580.2:ETNPPL
GO:0050434	positive regulation of viral transcription	biological_process	2	1253	17	41939	0.0132258	0.0586516	3.93775	XM_025149714.1:NELFA;XM_025149715.1:NELFA
GO:0050431	transforming growth factor beta binding	molecular_function	1	1253	34	41939	0.270116	0.366702	0.984437	XM_025152083.1:ACVR1
GO:0050354	triokinase activity	molecular_function	1	1253	2	41939	0.000891928	0.0126677	16.7354	XM_015286123.2:TKFC
GO:0050321	tau-protein kinase activity	molecular_function	1	1253	34	41939	0.270116	0.366702	0.984437	XM_421164.6:TTBK2
GO:0050265	RNA uridylyltransferase activity	molecular_function	1	1253	12	41939	0.0482663	0.122456	2.78924	XM_025152982.1:ZCCHC11
GO:0050111	mycocerosate synthase activity	molecular_function	4	1253	4	41939	0	0	33.4709	XM_015282060.2:LOC101750112;XM_015282061.2:LOC101750112;XM_015282062.2:LOC101750112;XM_015282063.2:LOC420486
GO:0048873	homeostasis of number of cells within a tissue	biological_process	2	1253	57	41939	0.24228	0.341492	1.17442	XM_015285767.2:ADD1;XM_025141590.1:CD7
GO:0048872	homeostasis of number of cells	biological_process	1	1253	14	41939	0.0639984	0.144303	2.39078	XM_015294162.2:CARD11
GO:0048870	cell motility	biological_process	3	1253	80	41939	0.217128	0.315614	1.25516	XM_015286766.2:CTTN;XM_015286769.2:CTTN;XM_015295323.2:ITGB4
GO:0048864	stem cell development	biological_process	1	1253	14	41939	0.0639984	0.144303	2.39078	XM_015296175.2:MSI2
GO:0048846	axon extension involved in axon guidance	biological_process	1	1253	23	41939	0.149632	0.245557	1.45526	XM_015289367.2:NRP2
GO:0048843	negative regulation of axon extension involved in axon guidance	biological_process	3	1253	10	41939	0.000144162	0.00346232	10.0413	XM_015282268.2:SEMA5A;XM_015282269.2:SEMA5A;XM_025147720.1:SEMA5A
GO:0048842	positive regulation of axon extension involved in axon guidance	biological_process	3	1253	12	41939	0.000323914	0.00688922	8.36772	XM_015282268.2:SEMA5A;XM_015282269.2:SEMA5A;XM_025147720.1:SEMA5A
GO:0048841	regulation of axon extension involved in axon guidance	biological_process	1	1253	20	41939	0.118993	0.212388	1.67354	XM_015291976.2:PLXNA4
GO:0048840	otolith development	biological_process	1	1253	14	41939	0.0639984	0.144303	2.39078	XM_015284518.2:ATG5
GO:0048839	inner ear development	biological_process	2	1253	74	41939	0.381089	0.464015	0.904618	XM_015286680.2:KCNQ1;XM_417087.6:FREM2
GO:0048822	enucleate erythrocyte development	biological_process	1	1253	7	41939	0.0169493	0.0665978	4.78155	XM_015285924.2:MAEA
GO:0048813	dendrite morphogenesis	biological_process	5	1253	193	41939	0.518298	0.587414	0.867121	XM_004941584.3:LRP4;XM_015281731.2:TRAK1;XM_015288075.2:RBFOX2;XM_015290951.2:ELAVL4;XM_015292078.2:MEF2A
GO:0048812	neuron projection morphogenesis	biological_process	4	1253	171	41939	0.581679	0.640199	0.782944	XM_015286386.2:WEE1;XM_015286766.2:CTTN;XM_015286769.2:CTTN;XM_015291976.2:PLXNA4
GO:0048793	pronephros development	biological_process	1	1253	21	41939	0.129025	0.223584	1.59385	XM_015282956.2:OSR2
GO:0048791	calcium ion-regulated exocytosis of neurotransmitter	biological_process	3	1253	145	41939	0.632602	0.681718	0.692501	XM_015278728.2:SYT1;XM_015282988.2:RIMS2;XM_025149001.1:RIMS1
GO:0048786	presynaptic active zone	cellular_component	3	1253	166	41939	0.734035	0.768552	0.604895	XM_015282988.2:RIMS2;XM_015300112.2:PCLO;XM_025149001.1:RIMS1
GO:0048762	mesenchymal cell differentiation	biological_process	1	1253	17	41939	0.0902362	0.17851	1.96887	XM_025152083.1:ACVR1
GO:0048754	branching morphogenesis of an epithelial tube	biological_process	2	1253	25	41939	0.0375207	0.106792	2.67767	XM_015280856.2:PAK1;XM_025142153.1:MKS1
GO:0048752	semicircular canal morphogenesis	biological_process	1	1253	22	41939	0.139245	0.234359	1.5214	XM_015282406.2:NR4A3
GO:0048747	muscle fiber development	biological_process	4	1253	30	41939	0.00180676	0.0226508	4.46278	NM_205422.1:EXFABP;XM_015276137.1:LEF1;XM_025147813.1:AFG3L2;XM_025147814.1:AFG3L2
GO:0048741	skeletal muscle fiber development	biological_process	2	1253	43	41939	0.136772	0.234067	1.55678	XM_025142936.1:BIN3;XM_429205.6:LOC431653
GO:0048738	cardiac muscle tissue development	biological_process	1	1253	35	41939	0.281274	0.377534	0.956311	XM_004938804.3:SGCG
GO:0048714	positive regulation of oligodendrocyte differentiation	biological_process	1	1253	24	41939	0.160167	0.256255	1.39462	XM_025142629.1:TP73
GO:0048709	oligodendrocyte differentiation	biological_process	1	1253	43	41939	0.369318	0.453037	0.778392	XM_417089.6:TRPC4
GO:0048708	astrocyte differentiation	biological_process	1	1253	12	41939	0.0482663	0.122456	2.78924	NM_001030931.2:STAT3
GO:0048706	embryonic skeletal system development	biological_process	1	1253	84	41939	0.719643	0.756634	0.398463	XM_025142153.1:MKS1
GO:0048705	skeletal system morphogenesis	biological_process	1	1253	57	41939	0.511129	0.580829	0.587208	XM_015298228.2:SIK3
GO:0048704	embryonic skeletal system morphogenesis	biological_process	4	1253	78	41939	0.0841135	0.172133	1.71645	XM_015282956.2:OSR2;XM_015289410.2:SATB2;XM_015289411.2:SATB2;XM_015289412.2:SATB2
GO:0048703	embryonic viscerocranium morphogenesis	biological_process	1	1253	44	41939	0.380061	0.463423	0.760702	XM_025148930.1:MTHFD1L
GO:0048702	embryonic neurocranium morphogenesis	biological_process	1	1253	10	41939	0.0342277	0.0992696	3.34709	XM_025148930.1:MTHFD1L
GO:0048701	embryonic cranial skeleton morphogenesis	biological_process	1	1253	51	41939	0.452816	0.530207	0.656292	XM_015287909.2:SIX4
GO:0048699	generation of neurons	biological_process	1	1253	24	41939	0.160167	0.256255	1.39462	XM_015287909.2:SIX4
GO:0048681	negative regulation of axon regeneration	biological_process	1	1253	24	41939	0.160167	0.256255	1.39462	NM_205407.1:PTPRS
GO:0048672	positive regulation of collateral sprouting	biological_process	1	1253	28	41939	0.203439	0.301039	1.19539	XM_015290836.2:LPAR3
GO:0048671	negative regulation of collateral sprouting	biological_process	1	1253	34	41939	0.270116	0.366702	0.984437	NM_205407.1:PTPRS
GO:0048669	collateral sprouting in absence of injury	biological_process	1	1253	12	41939	0.0482663	0.122456	2.78924	XM_025147765.1:COBL
GO:0048667	cell morphogenesis involved in neuron differentiation	biological_process	1	1253	33	41939	0.258952	0.356069	1.01427	XM_015295337.2:UNK
GO:0048666	neuron development	biological_process	1	1253	121	41939	0.879972	0.895473	0.276619	XM_025146849.1:ATP8A2
GO:0048663	neuron fate commitment	biological_process	1	1253	47	41939	0.4118	0.492846	0.712146	XM_015277989.2:ZNF521
GO:0048662	negative regulation of smooth muscle cell proliferation	biological_process	2	1253	36	41939	0.0918273	0.180737	1.85949	XM_004937171.3:NPR3;XM_004944014.3:NDRG4
GO:0048661	positive regulation of smooth muscle cell proliferation	biological_process	3	1253	74	41939	0.180249	0.278872	1.35693	XM_015278143.2:PDGFD;XM_015278273.2:NOX1;XM_015282406.2:NR4A3
GO:0048660	regulation of smooth muscle cell proliferation	biological_process	1	1253	46	41939	0.401307	0.483672	0.727628	XM_015282406.2:NR4A3
GO:0048659	smooth muscle cell proliferation	biological_process	1	1253	13	41939	0.0559367	0.133517	2.57468	XM_015289984.2:KALRN
GO:0048641	regulation of skeletal muscle tissue development	biological_process	1	1253	14	41939	0.0639984	0.144303	2.39078	XM_424719.6:MEGF10
GO:0048593	camera-type eye morphogenesis	biological_process	1	1253	23	41939	0.149632	0.245557	1.45526	XM_001231780.5:AQP5
GO:0048592	eye morphogenesis	biological_process	1	1253	21	41939	0.129025	0.223584	1.59385	XM_015289202.2:COL5A2
GO:0048589	developmental growth	biological_process	2	1253	53	41939	0.210642	0.310301	1.26305	NM_205471.1:PCK1;XM_015287550.2:ALKBH1
GO:0048568	embryonic organ development	biological_process	3	1253	78	41939	0.204606	0.302347	1.28734	NM_001001340.2:TEAD4;XM_015294186.2:EPN2;XM_015298759.2:TEAD3
GO:0048566	embryonic digestive tract development	biological_process	1	1253	23	41939	0.149632	0.245557	1.45526	NM_205326.1:RARB
GO:0048565	digestive tract development	biological_process	2	1253	35	41939	0.0859975	0.174983	1.91262	XM_015295323.2:ITGB4;XM_025147765.1:COBL
GO:0048562	embryonic organ morphogenesis	biological_process	1	1253	3	41939	0.00262257	0.0244259	11.157	NM_205471.1:PCK1
GO:0048557	embryonic digestive tract morphogenesis	biological_process	1	1253	51	41939	0.452816	0.530207	0.656292	XM_015283902.2:HLX
GO:0048538	thymus development	biological_process	1	1253	40	41939	0.336673	0.425319	0.836772	XM_015287909.2:SIX4
GO:0048536	spleen development	biological_process	1	1253	34	41939	0.270116	0.366702	0.984437	XM_025151082.1:PPP2R3C
GO:0048524	positive regulation of viral process	biological_process	1	1253	11	41939	0.0410189	0.110915	3.04281	XM_015279392.2:MVB12B
GO:0048515	spermatid differentiation	biological_process	3	1253	29	41939	0.0103864	0.0545477	3.4625	XM_015277001.2:RHBDD1;XM_015291259.2:MAST2;XM_025148629.1:NPHP1
GO:0048511	rhythmic process	biological_process	9	1253	144	41939	0.0115007	0.055868	2.09193	NM_001005616.1:PROX1;NM_205205.2:NR1D2;XM_015281306.2:NR1D2;XM_015281805.2:KAT2B;XM_015289853.2:ARNTL2;XM_015297811.2:SFPQ;XM_015298943.2:NFYA;XM_025147599.1:EZH2;XM_418879.6:EZH2
GO:0048490	anterograde synaptic vesicle transport	biological_process	1	1253	29	41939	0.214461	0.312481	1.15417	XM_025153927.1:AP3B2
GO:0048488	synaptic vesicle endocytosis	biological_process	1	1253	71	41939	0.63038	0.679837	0.471421	XM_015278728.2:SYT1
GO:0048487	beta-tubulin binding	molecular_function	1	1253	64	41939	0.573785	0.632525	0.522982	XM_015296484.2:ADNP
GO:0048485	sympathetic nervous system development	biological_process	1	1253	21	41939	0.129025	0.223584	1.59385	XM_015291976.2:PLXNA4
GO:0048484	enteric nervous system development	biological_process	3	1253	21	41939	0.00316087	0.0279188	4.78155	XM_015278146.2:EDNRB2;XM_015278150.2:EDNRB2;XM_015283902.2:HLX
GO:0048477	oogenesis	biological_process	2	1253	59	41939	0.258379	0.356069	1.13461	XM_015278159.2:DIAPH2;XM_415813.6:SEBOX
GO:0048476	Holliday junction resolvase complex	cellular_component	2	1253	7	41939	0.000850886	0.0126677	9.56311	XM_003642358.3:EME1;XM_015295521.1:EME1
GO:0048471	perinuclear region of cytoplasm	cellular_component	48	1253	1544	41939	0.351909	0.438476	1.04055	NM_001030851.1:PPP1R16B;NM_001030923.1:TAF8;NM_001044636.1:RASD1;NM_001048007.1:COPS8;NM_205326.1:RARB;XM_001231863.5:TPPP;XM_003642356.4:SPAG9;XM_004934358.3:DEPDC5;XM_004935987.2:SORBS2;XM_004936788.3:RAB3B;XM_004940909.3:RAPGEF2;XM_004942680.3:PIKFYVE;XM_004943708.1:KIAA0101;XM_004943928.3:ANP32A;XM_004944209.3:PLEKHF1;XM_004946205.3:BPTF;XM_004948721.2:MYO5B;XM_015272943.2:CDKL5;XM_015275568.…
GO:0048468	cell development	biological_process	2	1253	65	41939	0.307346	0.399606	1.02987	XM_015276137.1:LEF1;XM_421648.6:GDF10
GO:0048387	negative regulation of retinoic acid receptor signaling pathway	biological_process	9	1253	39	41939	1.57914e-07	7.03209e-06	7.72405	NM_001277910.2:DHRS3;XM_004944214.3:ZNF536;XM_015279111.2:CNOT1;XM_015279112.2:CNOT1;XM_015279114.2:CNOT1;XM_025142531.1:DHRS3;XM_025142532.1:DHRS3;XM_025147599.1:EZH2;XM_418879.6:EZH2
GO:0048384	retinoic acid receptor signaling pathway	biological_process	1	1253	10	41939	0.0342277	0.0992696	3.34709	XM_015279790.2:RXRA
GO:0048368	lateral mesoderm development	biological_process	1	1253	10	41939	0.0342277	0.0992696	3.34709	XM_025150622.1:TEAD1
GO:0048365	Rac GTPase binding	molecular_function	5	1253	158	41939	0.33427	0.424415	1.0592	XM_015272943.2:CDKL5;XM_015278273.2:NOX1;XM_015280856.2:PAK1;XM_015291145.2:DOCK7;XM_025154498.1:SRGAP3
GO:0048341	paraxial mesoderm formation	biological_process	1	1253	10	41939	0.0342277	0.0992696	3.34709	XM_015276137.1:LEF1
GO:0048339	paraxial mesoderm development	biological_process	1	1253	15	41939	0.0724211	0.155656	2.23139	XM_025150622.1:TEAD1
GO:0048333	mesodermal cell differentiation	biological_process	1	1253	17	41939	0.0902362	0.17851	1.96887	XM_015295323.2:ITGB4
GO:0048312	intracellular distribution of mitochondria	biological_process	1	1253	37	41939	0.303538	0.395497	0.904618	XM_015285690.2:DNM1L
GO:0048311	mitochondrion distribution	biological_process	1	1253	16	41939	0.0811761	0.16644	2.09193	XM_015292078.2:MEF2A
GO:0048306	calcium-dependent protein binding	molecular_function	1	1253	88	41939	0.743189	0.775288	0.380351	XM_015278728.2:SYT1
GO:0048286	lung alveolus development	biological_process	5	1253	77	41939	0.0276936	0.0888324	2.17343	XM_015275853.1:TNS3;XM_015281401.1:PHF14;XM_025147237.1:TNS3;XM_025147238.1:TNS3;XM_025147242.1:TNS3
GO:0048278	vesicle docking	biological_process	3	1253	47	41939	0.0513491	0.1289	2.13644	XM_004944014.3:NDRG4;XM_015281176.2:LOC426355;XM_015282381.2:STX17
GO:0048273	mitogen-activated protein kinase p38 binding	molecular_function	2	1253	24	41939	0.0337475	0.0992696	2.78924	XM_003642356.4:SPAG9;XM_015275937.2:NFATC1
GO:0048269	methionine adenosyltransferase complex	cellular_component	1	1253	5	41939	0.00839895	0.0456232	6.69417	XM_004949334.3:MAT2A
GO:0048268	clathrin coat assembly	biological_process	1	1253	70	41939	0.622668	0.673729	0.478155	XM_025155585.1:CLTCL1
GO:0048255	mRNA stabilization	biological_process	1	1253	37	41939	0.303538	0.395497	0.904618	XM_015276162.2:NOCT
GO:0048251	elastic fiber assembly	biological_process	2	1253	24	41939	0.0337475	0.0992696	2.78924	XM_015278912.2:THSD4;XM_025155802.1:TNX
GO:0048240	sperm capacitation	biological_process	7	1253	30	41939	2.02274e-06	8.23542e-05	7.80987	NM_001199444.2:SLC26A3;NM_001252254.1:SLC26A6;XM_015293073.1:SLC26A6;XM_015293074.2:SLC26A6;XM_015293075.2:SLC26A6;XM_025147271.1:SLC26A3;XM_025147274.1:SLC26A3
GO:0048227	plasma membrane to endosome transport	biological_process	1	1253	25	41939	0.170832	0.268297	1.33883	XM_015286811.2:LOC423110
GO:0048208	COPII vesicle coating	biological_process	1	1253	69	41939	0.614832	0.667617	0.485085	XM_004945972.3:SEC16A
GO:0048205	COPI coating of Golgi vesicle	biological_process	1	1253	7	41939	0.0169493	0.0665978	4.78155	XM_015288458.2:GBF1
GO:0048185	activin binding	molecular_function	2	1253	26	41939	0.0414996	0.111439	2.57468	XM_015277250.2:FST;XM_025152083.1:ACVR1
GO:0048179	activin receptor complex	cellular_component	1	1253	17	41939	0.0902362	0.17851	1.96887	XM_025152083.1:ACVR1
GO:0048169	regulation of long-term neuronal synaptic plasticity	biological_process	1	1253	43	41939	0.369318	0.453037	0.778392	XM_015288320.2:CAMK2G
GO:0048168	regulation of neuronal synaptic plasticity	biological_process	1	1253	43	41939	0.369318	0.453037	0.778392	XM_015289984.2:KALRN
GO:0048167	regulation of synaptic plasticity	biological_process	1	1253	87	41939	0.737466	0.770824	0.384723	XM_004940909.3:RAPGEF2
GO:0048149	behavioral response to ethanol	biological_process	1	1253	18	41939	0.0995752	0.189409	1.85949	XM_015287759.2:UNC79
GO:0048148	behavioral response to cocaine	biological_process	1	1253	24	41939	0.160167	0.256255	1.39462	XM_015289984.2:KALRN
GO:0048147	negative regulation of fibroblast proliferation	biological_process	3	1253	54	41939	0.0775842	0.164602	1.85949	XM_015275212.2:DACH1;XM_015275228.2:DACH1;XM_015295393.2:CD300LG
GO:0048146	positive regulation of fibroblast proliferation	biological_process	1	1253	71	41939	0.63038	0.679837	0.471421	XM_015278143.2:PDGFD
GO:0048096	chromatin-mediated maintenance of transcription	biological_process	1	1253	21	41939	0.129025	0.223584	1.59385	XM_025143087.1:ARID1A
GO:0048069	eye pigmentation	biological_process	1	1253	9	41939	0.0279277	0.0888324	3.71899	XM_015276137.1:LEF1
GO:0048048	embryonic eye morphogenesis	biological_process	1	1253	16	41939	0.0811761	0.16644	2.09193	NM_205326.1:RARB
GO:0048041	focal adhesion assembly	biological_process	3	1253	108	41939	0.404227	0.486722	0.929746	XM_015286766.2:CTTN;XM_015286769.2:CTTN;XM_015288520.2:SORBS1
GO:0048039	ubiquinone binding	molecular_function	1	1253	10	41939	0.0342277	0.0992696	3.34709	XM_015285303.2:ETFDH
GO:0048038	quinone binding	molecular_function	2	1253	16	41939	0.0111357	0.055868	4.18386	XM_015281152.2:AOC1;XM_015281153.2:AOC1
GO:0048037	cofactor binding	molecular_function	3	1253	20	41939	0.00262019	0.0244259	5.02063	XM_015284572.2:DDO;XM_015284573.2:DDO;XM_025149734.1:SUCLG1
GO:0048027	mRNA 5'-UTR binding	molecular_function	1	1253	43	41939	0.369318	0.453037	0.778392	XM_015293785.2:RPS14
GO:0048026	positive regulation of mRNA splicing, via spliceosome	biological_process	1	1253	39	41939	0.325674	0.414855	0.858227	XM_025144280.1:DAZAP1
GO:0048025	negative regulation of mRNA splicing, via spliceosome	biological_process	4	1253	36	41939	0.00412421	0.0341686	3.71899	NM_001030906.1:SRSF10;XM_015297675.2:SRSF10;XM_015299922.2:PTBP1;XM_025142998.1:SRSF10
GO:0048024	regulation of mRNA splicing, via spliceosome	biological_process	3	1253	36	41939	0.02187	0.0773178	2.78924	NM_001030906.1:SRSF10;XM_015297675.2:SRSF10;XM_025142998.1:SRSF10
GO:0048022	negative regulation of melanin biosynthetic process	biological_process	1	1253	11	41939	0.0410189	0.110915	3.04281	XM_004940909.3:RAPGEF2
GO:0048019	receptor antagonist activity	molecular_function	2	1253	11	41939	0.00366728	0.0310448	6.08561	XM_015280901.2:IL18BP;XM_015280902.2:IL18BP
GO:0048016	inositol phosphate-mediated signaling	biological_process	1	1253	10	41939	0.0342277	0.0992696	3.34709	XM_015289009.2:INPP5A
GO:0048015	phosphatidylinositol-mediated signaling	biological_process	3	1253	66	41939	0.13488	0.232223	1.5214	XM_004937171.3:NPR3;XM_004947701.3:PTAFR;XM_015276917.1:PIK3CB
GO:0048013	ephrin receptor signaling pathway	biological_process	4	1253	121	41939	0.295189	0.389005	1.10648	NM_001079495.2:ARPC1A;XM_015276147.2:EPHA5;XM_015276858.1:NGEF;XM_015289984.2:KALRN
GO:0048012	hepatocyte growth factor receptor signaling pathway	biological_process	1	1253	19	41939	0.109169	0.201075	1.76162	XM_015280856.2:PAK1
GO:0048011	neurotrophin TRK receptor signaling pathway	biological_process	1	1253	14	41939	0.0639984	0.144303	2.39078	XM_015276123.2:CASP3
GO:0048010	vascular endothelial growth factor receptor signaling pathway	biological_process	3	1253	84	41939	0.24275	0.34193	1.19539	XM_015276917.1:PIK3CB;XM_015289367.2:NRP2;XM_025154457.1:MAPKAPK3
GO:0048009	insulin-like growth factor receptor signaling pathway	biological_process	1	1253	34	41939	0.270116	0.366702	0.984437	XM_004937313.3:PIK3R1
GO:0048008	platelet-derived growth factor receptor signaling pathway	biological_process	1	1253	57	41939	0.511129	0.580829	0.587208	XM_015278143.2:PDGFD
GO:0047992	hydroxylysine kinase activity	molecular_function	2	1253	7	41939	0.000850886	0.0126677	9.56311	XM_015278879.2:HYKK;XM_015278883.2:HYKK
GO:0047961	glycine N-acyltransferase activity	molecular_function	1	1253	15	41939	0.0724211	0.155656	2.23139	XM_025151331.1:GLYATL3W
GO:0047960	glycine dehydrogenase activity	molecular_function	2	1253	2	41939	0	0	33.4709	NM_204322.1:GLDC;XM_015280062.1:GLDC
GO:0047844	deoxycytidine deaminase activity	molecular_function	1	1253	9	41939	0.0279277	0.0888324	3.71899	XM_025142139.1:LOC112530086
GO:0047804	cysteine-S-conjugate beta-lyase activity	molecular_function	1	1253	23	41939	0.149632	0.245557	1.45526	XM_004936632.3:KYAT3
GO:0047750	cholestenol delta-isomerase activity	molecular_function	1	1253	1	41939	0	0	33.4709	XM_015274577.2:LOC100857622
GO:0047708	biotinidase activity	molecular_function	1	1253	11	41939	0.0410189	0.110915	3.04281	XM_025155743.1:SIRT4
GO:0047696	beta-adrenergic receptor kinase activity	molecular_function	1	1253	7	41939	0.0169493	0.0665978	4.78155	XM_421789.5:GRK5
GO:0047676	arachidonate-CoA ligase activity	molecular_function	1	1253	12	41939	0.0482663	0.122456	2.78924	XM_004940809.3:ACSL4
GO:0047658	alpha-amino-acid esterase activity	molecular_function	1	1253	5	41939	0.00839895	0.0456232	6.69417	XM_025147673.1:BPHL
GO:0047631	ADP-ribose diphosphatase activity	molecular_function	1	1253	22	41939	0.139245	0.234359	1.5214	NM_001278106.1:NUDT5
GO:0047613	aconitate decarboxylase activity	molecular_function	2	1253	3	41939	2.66066e-05	0.000763378	22.3139	XM_015275372.2:ACOD1;XM_015278661.2:IRG1L
GO:0047560	3-dehydrosphinganine reductase activity	molecular_function	1	1253	3	41939	0.00262257	0.0244259	11.157	XM_015282177.2:KDSR
GO:0047547	2-methylcitrate dehydratase activity	molecular_function	2	1253	3	41939	2.66066e-05	0.000763378	22.3139	XM_015275372.2:ACOD1;XM_015278661.2:IRG1L
GO:0047536	2-aminoadipate transaminase activity	molecular_function	1	1253	4	41939	0.00514109	0.0343946	8.36772	XM_426286.6:AADAT
GO:0047497	mitochondrion transport along microtubule	biological_process	2	1253	42	41939	0.129947	0.224454	1.59385	XM_025141601.1:RHOT1;XM_025142650.1:KIF1B
GO:0047493	ceramide cholinephosphotransferase activity	molecular_function	2	1253	17	41939	0.0132258	0.0586516	3.93775	XM_015278673.2:SGMS1;XM_015278674.2:SGMS1
GO:0047485	protein N-terminus binding	molecular_function	3	1253	216	41939	0.889185	0.903772	0.464873	XM_015279515.2:NPAT;XM_025142968.1:EPB41;XM_025153401.1:TBL1XR1
GO:0047369	succinate-hydroxymethylglutarate CoA-transferase activity	molecular_function	1	1253	5	41939	0.00839895	0.0456232	6.69417	XM_004939568.3:SUGCT
GO:0047315	kynurenine-glyoxylate transaminase activity	molecular_function	1	1253	18	41939	0.0995752	0.189409	1.85949	XM_004936632.3:KYAT3
GO:0047134	protein-disulfide reductase activity	molecular_function	1	1253	11	41939	0.0410189	0.110915	3.04281	NM_205471.1:PCK1
GO:0046983	protein dimerization activity	molecular_function	21	1253	437	41939	0.0129423	0.0583016	1.60844	NM_001030542.2:NPAS2;NM_001030931.2:STAT3;NM_204864.3:MEF2A;NM_205029.1:MITF;XM_004935759.3:ATP6V1C2;XM_004941529.3:ANO1;XM_004941530.3:ANO1;XM_015276045.2:MYCN;XM_015277680.2:NPAS2;XM_015283624.2:HSP90AB1;XM_015285394.2:CLOCK;XM_015286181.2:ANO5;XM_015286183.2:ANO5;XM_015286869.2:ANO1;XM_015286871.2:ANO1;XM_015289853.2:ARNTL2;XM_015292974.2:MITF;XM_015297719.2:E2F2;XM_025150092.1:SLC4A11;XM_0251…
GO:0046982	protein heterodimerization activity	molecular_function	28	1253	884	41939	0.329339	0.419025	1.06016	NM_001006257.1:JAM2;NM_001030923.1:TAF8;NM_001257283.2:MCL1;NM_205253.2:CEBPB;XM_004937313.3:PIK3R1;XM_004940141.3:RALGAPA2;XM_015279790.2:RXRA;XM_015282830.2:TPD52;XM_015285767.2:ADD1;XM_015286330.2:ARNTL;XM_015291909.2:MAPK6;XM_015292078.2:MEF2A;XM_015295428.2:MAFG;XM_015296684.2:KCNB1;XM_015296754.2:ZHX3;XM_015299423.2:ITGA3;XM_015299500.2:IKZF3;XM_015299502.2:IKZF3;XM_015299895.2:TCF3;XM_0153…
GO:0046976	histone methyltransferase activity (H3-K27 specific)	molecular_function	2	1253	23	41939	0.0301825	0.0945277	2.91051	XM_025147599.1:EZH2;XM_418879.6:EZH2
GO:0046966	thyroid hormone receptor binding	molecular_function	2	1253	56	41939	0.234293	0.332647	1.19539	XM_004946867.3:NCOA6;XM_015288100.2:JMJD1C
GO:0046965	retinoid X receptor binding	molecular_function	1	1253	19	41939	0.109169	0.201075	1.76162	XM_004946867.3:NCOA6
GO:0046961	proton-transporting ATPase activity, rotational mechanism	molecular_function	1	1253	43	41939	0.369318	0.453037	0.778392	XM_004935759.3:ATP6V1C2
GO:0046959	habituation	biological_process	1	1253	18	41939	0.0995752	0.189409	1.85949	XM_015289984.2:KALRN
GO:0046935	1-phosphatidylinositol-3-kinase regulator activity	molecular_function	1	1253	17	41939	0.0902362	0.17851	1.96887	XM_004937313.3:PIK3R1
GO:0046934	phosphatidylinositol-4,5-bisphosphate 3-kinase activity	molecular_function	2	1253	51	41939	0.195184	0.293188	1.31258	NM_001199538.1:PIK3CG;XM_015276917.1:PIK3CB
GO:0046930	pore complex	cellular_component	3	1253	22	41939	0.00377286	0.0314405	4.56421	NM_204741.1:VDAC2;XM_025142892.1:VDAC3;XM_025143625.1:TOMM40L
GO:0046928	regulation of neurotransmitter secretion	biological_process	1	1253	79	41939	0.687679	0.72768	0.423682	XM_025149001.1:RIMS1
GO:0046907	intracellular transport	biological_process	2	1253	71	41939	0.356604	0.443074	0.942841	XM_025146685.1:LOC776067;XM_429975.6:STBD1
GO:0046903	secretion	biological_process	1	1253	37	41939	0.303538	0.395497	0.904618	XM_025149001.1:RIMS1
GO:0046898	response to cycloheximide	biological_process	1	1253	6	41939	0.0123498	0.055868	5.57848	NM_205471.1:PCK1
GO:0046890	regulation of lipid biosynthetic process	biological_process	1	1253	1	41939	0	0	33.4709	NM_213575.1:MID1IP1
GO:0046889	positive regulation of lipid biosynthetic process	biological_process	2	1253	87	41939	0.48382	0.555406	0.769445	XM_015288520.2:SORBS1;XM_025155743.1:SIRT4
GO:0046872	metal ion binding	molecular_function	189	1253	5763	41939	0.0758809	0.161389	1.09769	NM_001006392.2:CEPT1;NM_001006454.1:CNOT7;NM_001030542.2:NPAS2;NM_001109987.2:RNF220;NM_001163325.2:MBNL1;NM_001163374.1:MBNL2;NM_001163376.1:MBNL2;NM_001167718.1:PTGS2;NM_001168002.3:ATP2B1;NM_001199471.1:PRMT3;NM_001201468.1:PON2;NM_001291781.1:RASA4;NM_001348479.1:ARSG;NM_204240.2:ADARB1;NM_204303.1:ME1;NM_204989.2:FGG;XM_003640556.4:KLF12;XM_003641747.4:THAP4;XM_003642358.3:EME1;XM_004935583.…
GO:0046856	phosphatidylinositol dephosphorylation	biological_process	1	1253	68	41939	0.606872	0.661156	0.492219	XM_015289009.2:INPP5A
GO:0046855	inositol phosphate dephosphorylation	biological_process	1	1253	27	41939	0.192484	0.290355	1.23966	XM_015289009.2:INPP5A
GO:0046854	phosphatidylinositol phosphorylation	biological_process	4	1253	64	41939	0.0423428	0.113205	2.09193	XM_004937313.3:PIK3R1;XM_015283646.2:BPNT1;XM_025149695.1:PI4K2B;XM_025154615.1:IP6K1
GO:0046849	bone remodeling	biological_process	2	1253	18	41939	0.0155238	0.0665978	3.71899	NM_205029.1:MITF;XM_015292974.2:MITF
GO:0046847	filopodium assembly	biological_process	1	1253	67	41939	0.598787	0.655019	0.499565	XM_015293409.2:FGD3
GO:0046835	carbohydrate phosphorylation	biological_process	1	1253	27	41939	0.192484	0.290355	1.23966	XM_015286123.2:TKFC
GO:0046834	lipid phosphorylation	biological_process	1	1253	38	41939	0.314626	0.405617	0.880812	XM_015281877.2:DGKB
GO:0046797	viral procapsid maturation	biological_process	1	1253	9	41939	0.0279277	0.0888324	3.71899	XM_015281890.2:LOC107052568
GO:0046790	virion binding	molecular_function	1	1253	10	41939	0.0342277	0.0992696	3.34709	NM_001017413.1:PTX3
GO:0046785	microtubule polymerization	biological_process	2	1253	45	41939	0.150773	0.246577	1.48759	XM_001231863.5:TPPP;XM_025147612.1:TPPP
GO:0046777	protein autophosphorylation	biological_process	12	1253	500	41939	0.732471	0.767666	0.803301	XM_015272943.2:CDKL5;XM_015275600.1:CAMKK2;XM_015280856.2:PAK1;XM_015288320.2:CAMK2G;XM_015290397.2:HTATIP2;XM_015296911.1:ATP13A2;XM_025144218.1:MAP3K3;XM_025150785.1:VRK1;XM_025153761.1:MAP3K13;XM_025153763.1:MAP3K13;XM_025154457.1:MAPKAPK3;XM_421789.5:GRK5
GO:0046724	oxalic acid secretion	biological_process	4	1253	5	41939	2.3621e-08	1.09761e-06	26.7767	NM_001252254.1:SLC26A6;XM_015293073.1:SLC26A6;XM_015293074.2:SLC26A6;XM_015293075.2:SLC26A6
GO:0046718	viral entry into host cell	biological_process	2	1253	46	41939	0.157938	0.256255	1.45526	XM_015273094.2:CLC2DL4;XM_025148417.1:LOC112531968
GO:0046715	active borate transmembrane transporter activity	molecular_function	1	1253	6	41939	0.0123498	0.055868	5.57848	XM_025150092.1:SLC4A11
GO:0046713	borate transport	biological_process	1	1253	6	41939	0.0123498	0.055868	5.57848	XM_025150092.1:SLC4A11
GO:0046677	response to antibiotic	biological_process	3	1253	26	41939	0.00701569	0.0446311	3.86202	XM_015276123.2:CASP3;XM_015281152.2:AOC1;XM_015281153.2:AOC1
GO:0046676	negative regulation of insulin secretion	biological_process	5	1253	83	41939	0.0380366	0.108044	2.01632	XM_015293314.2:FAM3D;XM_015295046.2:STXBP5L;XM_015296684.2:KCNB1;XM_025154631.1:FAM3D;XM_025155743.1:SIRT4
GO:0046670	positive regulation of retinal cell programmed cell death	biological_process	1	1253	2	41939	0.000891928	0.0126677	16.7354	XM_015277250.2:FST
GO:0046666	retinal cell programmed cell death	biological_process	2	1253	9	41939	0.00195245	0.0233802	7.43797	XM_015281790.1:SLC4A7;XM_025147477.1:SLC4A7
GO:0046661	male sex differentiation	biological_process	1	1253	4	41939	0.00514109	0.0343946	8.36772	XM_015287909.2:SIX4
GO:0046658	anchored component of plasma membrane	cellular_component	1	1253	39	41939	0.325674	0.414855	0.858227	XM_421950.6:CPO
GO:0046655	folic acid metabolic process	biological_process	3	1253	20	41939	0.00262019	0.0244259	5.02063	XM_015287780.2:ALDH1L2;XM_015289175.2:SLC19A1;XM_025148930.1:MTHFD1L
GO:0046653	tetrahydrofolate metabolic process	biological_process	1	1253	16	41939	0.0811761	0.16644	2.09193	XM_025148930.1:MTHFD1L
GO:0046633	alpha-beta T cell proliferation	biological_process	1	1253	4	41939	0.00514109	0.0343946	8.36772	XM_015301282.2:DOCK2L
GO:0046632	alpha-beta T cell differentiation	biological_process	1	1253	17	41939	0.0902362	0.17851	1.96887	XM_015276137.1:LEF1
GO:0046627	negative regulation of insulin receptor signaling pathway	biological_process	2	1253	61	41939	0.274614	0.372454	1.09741	NM_204600.1:SOCS3;XM_025144647.1:KANK1
GO:0046626	regulation of insulin receptor signaling pathway	biological_process	1	1253	26	41939	0.181609	0.278872	1.28734	XM_004937313.3:PIK3R1
GO:0046622	positive regulation of organ growth	biological_process	1	1253	13	41939	0.0559367	0.133517	2.57468	XM_015283902.2:HLX
GO:0046621	negative regulation of organ growth	biological_process	1	1253	24	41939	0.160167	0.256255	1.39462	XM_025154832.1:WWC1
GO:0046604	positive regulation of mitotic centrosome separation	biological_process	1	1253	50	41939	0.442713	0.521233	0.669417	XM_025146685.1:LOC776067
GO:0046597	negative regulation of viral entry into host cell	biological_process	1	1253	14	41939	0.0639984	0.144303	2.39078	NM_001017413.1:PTX3
GO:0046581	intercellular canaliculus	cellular_component	1	1253	19	41939	0.109169	0.201075	1.76162	NM_204894.1:ABCB1
GO:0046580	negative regulation of Ras protein signal transduction	biological_process	2	1253	66	41939	0.315558	0.405962	1.01427	NM_001291781.1:RASA4;XM_025149508.1:SPRY1
GO:0046545	development of primary female sexual characteristics	biological_process	2	1253	27	41939	0.0456815	0.120623	2.47932	XM_015275212.2:DACH1;XM_015275228.2:DACH1
GO:0046541	saliva secretion	biological_process	1	1253	4	41939	0.00514109	0.0343946	8.36772	XM_001231780.5:AQP5
GO:0046513	ceramide biosynthetic process	biological_process	2	1253	50	41939	0.187564	0.28678	1.33883	XM_015278673.2:SGMS1;XM_015278674.2:SGMS1
GO:0046488	phosphatidylinositol metabolic process	biological_process	1	1253	59	41939	0.529639	0.595374	0.567303	XM_015297082.2:PLCH2
GO:0046486	glycerolipid metabolic process	biological_process	1	1253	23	41939	0.149632	0.245557	1.45526	XM_015281877.2:DGKB
GO:0046456	icosanoid biosynthetic process	biological_process	1	1253	17	41939	0.0902362	0.17851	1.96887	XM_025152768.1:PLA2G4A
GO:0046426	negative regulation of JAK-STAT cascade	biological_process	3	1253	92	41939	0.295724	0.38935	1.09144	NM_204600.1:SOCS3;XM_004941848.3:FLRT2;XM_015291208.2:PODN
GO:0046360	2-oxobutyrate biosynthetic process	biological_process	1	1253	6	41939	0.0123498	0.055868	5.57848	XM_004936268.2:THNSL2
GO:0046332	SMAD binding	molecular_function	5	1253	100	41939	0.0793795	0.16644	1.67354	XM_015278754.2:RNF111;XM_015289202.2:COL5A2;XM_015292078.2:MEF2A;XM_025147270.1:DROSHA;XM_025152083.1:ACVR1
GO:0046330	positive regulation of JNK cascade	biological_process	3	1253	124	41939	0.509271	0.58026	0.809779	XM_015277863.2:EDAR;XM_015278273.2:NOX1;XM_025149322.1:ANKRD6
GO:0046329	negative regulation of JNK cascade	biological_process	2	1253	49	41939	0.180024	0.278872	1.36616	XM_004943504.3:MECOM;XM_025153591.1:MECOM
GO:0046326	positive regulation of glucose import	biological_process	2	1253	122	41939	0.709872	0.747464	0.548703	XM_004937313.3:PIK3R1;XM_015288520.2:SORBS1
GO:0046323	glucose import	biological_process	1	1253	20	41939	0.118993	0.212388	1.67354	XM_025141409.1:SLC2A6
GO:0046322	negative regulation of fatty acid oxidation	biological_process	1	1253	11	41939	0.0410189	0.110915	3.04281	XM_025155743.1:SIRT4
GO:0046321	positive regulation of fatty acid oxidation	biological_process	1	1253	7	41939	0.0169493	0.0665978	4.78155	XM_015282406.2:NR4A3
GO:0046167	glycerol-3-phosphate biosynthetic process	biological_process	1	1253	5	41939	0.00839895	0.0456232	6.69417	XM_015302211.2:GK
GO:0046135	pyrimidine nucleoside catabolic process	biological_process	1	1253	6	41939	0.0123498	0.055868	5.57848	XM_025152951.1:DPYD
GO:0046108	uridine metabolic process	biological_process	4	1253	5	41939	2.3621e-08	1.09761e-06	26.7767	XM_025147725.1:UPP1;XM_025147726.1:UPP1;XM_025147727.1:UPP1;XM_419026.5:UPP1
GO:0046061	dATP catabolic process	biological_process	1	1253	1	41939	0	0	33.4709	NM_001030845.1:SAMHD1
GO:0046039	GTP metabolic process	biological_process	1	1253	43	41939	0.369318	0.453037	0.778392	XM_015286378.2:AMPD3
GO:0046034	ATP metabolic process	biological_process	1	1253	51	41939	0.452816	0.530207	0.656292	XM_015286378.2:AMPD3
GO:0046031	ADP metabolic process	biological_process	1	1253	3	41939	0.00262257	0.0244259	11.157	XM_015286378.2:AMPD3
GO:0046022	positive regulation of transcription from RNA polymerase II promoter during mitotic cell cycle	biological_process	1	1253	1	41939	0	0	33.4709	XM_015290397.2:HTATIP2
GO:0046015	regulation of transcription by glucose	biological_process	1	1253	2	41939	0.000891928	0.0126677	16.7354	NM_205471.1:PCK1
GO:0046007	negative regulation of activated T cell proliferation	biological_process	4	1253	34	41939	0.00319721	0.0281236	3.93775	XM_004949068.3:PDCD1LG2;XM_015276123.2:CASP3;XM_015280143.2:PDCD1LG2;XM_025145073.1:CD274
GO:0045995	regulation of embryonic development	biological_process	1	1253	54	41939	0.482481	0.554315	0.619831	XM_015276162.2:NOCT
GO:0045994	positive regulation of translational initiation by iron	biological_process	1	1253	2	41939	0.000891928	0.0126677	16.7354	XM_015279790.2:RXRA
GO:0045986	negative regulation of smooth muscle contraction	biological_process	1	1253	5	41939	0.00839895	0.0456232	6.69417	XM_015285019.2:PRKACA
GO:0045956	positive regulation of calcium ion-dependent exocytosis	biological_process	2	1253	55	41939	0.226354	0.323417	1.21712	XM_015295482.2:CACNA1G;XM_015296684.2:KCNB1
GO:0045944	positive regulation of transcription from RNA polymerase II promoter	biological_process	54	1253	1864	41939	0.558119	0.619407	0.96965	NM_001001340.2:TEAD4;NM_001005616.1:PROX1;NM_001006454.1:CNOT7;NM_001305162.1:TAF2;NM_204387.2:CREM;NM_204864.3:MEF2A;NM_205029.1:MITF;NM_205326.1:RARB;NM_205416.1:IRF8;XM_003640556.4:KLF12;XM_003642060.4:TNIP1;XM_004937313.3:PIK3R1;XM_004945912.3:SETX;XM_004946867.3:NCOA6;XM_015275463.2:ELF1;XM_015275937.2:NFATC1;XM_015276137.1:LEF1;XM_015277280.2:PIAS2;XM_015277849.2:MCF2L;XM_015278754.2:RNF111…
GO:0045931	positive regulation of mitotic cell cycle	biological_process	1	1253	44	41939	0.380061	0.463423	0.760702	XM_015287280.2:MEIS2
GO:0045930	negative regulation of mitotic cell cycle	biological_process	3	1253	36	41939	0.02187	0.0773178	2.78924	XM_015283660.1:ANGEL2;XM_015283662.1:ANGEL2;XM_025142195.1:HNF4A
GO:0045921	positive regulation of exocytosis	biological_process	3	1253	122	41939	0.496554	0.567737	0.823054	NM_204989.2:FGG;XM_003641619.4:CLASP1;XM_004935591.3:STXBP5
GO:0045913	positive regulation of carbohydrate metabolic process	biological_process	1	1253	1	41939	0	0	33.4709	NM_205471.1:PCK1
GO:0045912	negative regulation of carbohydrate metabolic process	biological_process	1	1253	1	41939	0	0	33.4709	NM_205471.1:PCK1
GO:0045907	positive regulation of vasoconstriction	biological_process	1	1253	28	41939	0.203439	0.301039	1.19539	NM_204989.2:FGG
GO:0045893	positive regulation of transcription, DNA-templated	biological_process	52	1253	1198	41939	0.00323427	0.0283912	1.45283	NM_001030542.2:NPAS2;NM_001030923.1:TAF8;NM_001030931.2:STAT3;NM_001277432.1:ENY2;NM_205029.1:MITF;NM_205205.2:NR1D2;XM_004943504.3:MECOM;XM_004946205.3:BPTF;XM_004946867.3:NCOA6;XM_015275463.2:ELF1;XM_015275600.1:CAMKK2;XM_015275937.2:NFATC1;XM_015276137.1:LEF1;XM_015277280.2:PIAS2;XM_015277680.2:NPAS2;XM_015278226.2:RHOGL;XM_015278754.2:RNF111;XM_015279515.2:NPAT;XM_015279684.2:FAM129B;XM_01527…
GO:0045892	negative regulation of transcription, DNA-templated	biological_process	31	1253	960	41939	0.287484	0.383342	1.08083	NM_001006454.1:CNOT7;NM_001044636.1:RASD1;NM_205205.2:NR1D2;NM_205253.2:CEBPB;XM_004943504.3:MECOM;XM_015275212.2:DACH1;XM_015275228.2:DACH1;XM_015276137.1:LEF1;XM_015279684.2:FAM129B;XM_015281306.2:NR1D2;XM_015285113.2:HMBOX1;XM_015286330.2:ARNTL;XM_015287630.1:STRN3;XM_015287909.2:SIX4;XM_015288075.2:RBFOX2;XM_015288303.2:KAT6B;XM_015289096.2:HDAC4;XM_015292400.2:ZNF423;XM_015296754.2:ZHX3;XM_0…
GO:0045876	positive regulation of sister chromatid cohesion	biological_process	1	1253	13	41939	0.0559367	0.133517	2.57468	XM_015297811.2:SFPQ
GO:0045862	positive regulation of proteolysis	biological_process	1	1253	61	41939	0.547666	0.61082	0.548703	XM_025154985.1:CYFIP2
GO:0045860	positive regulation of protein kinase activity	biological_process	2	1253	145	41939	0.811476	0.836523	0.461667	XM_004940909.3:RAPGEF2;XM_015275600.1:CAMKK2
GO:0045859	regulation of protein kinase activity	biological_process	1	1253	31	41939	0.236651	0.334662	1.07971	XM_015275600.1:CAMKK2
GO:0045843	negative regulation of striated muscle tissue development	biological_process	3	1253	24	41939	0.00522744	0.0344939	4.18386	XM_004945371.3:LUC7L;XM_015276137.1:LEF1;XM_015289096.2:HDAC4
GO:0045824	negative regulation of innate immune response	biological_process	2	1253	20	41939	0.0207518	0.0773178	3.34709	XM_015275372.2:ACOD1;XM_015278661.2:IRG1L
GO:0045821	positive regulation of glycolytic process	biological_process	2	1253	35	41939	0.0859975	0.174983	1.91262	XM_004944393.3:PFKFB4L;XM_015290911.2:PFKFB3
GO:0045820	negative regulation of glycolytic process	biological_process	1	1253	8	41939	0.0221554	0.0773178	4.18386	NM_001030931.2:STAT3
GO:0045815	positive regulation of gene expression, epigenetic	biological_process	1	1253	35	41939	0.281274	0.377534	0.956311	XM_015281805.2:KAT2B
GO:0045814	negative regulation of gene expression, epigenetic	biological_process	2	1253	39	41939	0.110248	0.201242	1.71645	XM_025147599.1:EZH2;XM_418879.6:EZH2
GO:0045806	negative regulation of endocytosis	biological_process	1	1253	43	41939	0.369318	0.453037	0.778392	XM_015287027.2:PACSIN3
GO:0045794	negative regulation of cell volume	biological_process	1	1253	30	41939	0.225536	0.323417	1.1157	XM_015288171.2:KCNMA1
GO:0045787	positive regulation of cell cycle	biological_process	1	1253	36	41939	0.292418	0.38571	0.929746	XM_015282406.2:NR4A3
GO:0045786	negative regulation of cell cycle	biological_process	1	1253	59	41939	0.529639	0.595374	0.567303	XM_015276123.2:CASP3
GO:0045785	positive regulation of cell adhesion	biological_process	1	1253	46	41939	0.401307	0.483672	0.727628	XM_015292330.2:ADGRG1
GO:0045776	negative regulation of blood pressure	biological_process	1	1253	24	41939	0.160167	0.256255	1.39462	NM_204961.1:NOS2
GO:0045773	positive regulation of axon extension	biological_process	4	1253	111	41939	0.238287	0.33653	1.20616	XM_004948721.2:MYO5B;XM_015272943.2:CDKL5;XM_015296484.2:ADNP;XM_025141988.1:TRPV2
GO:0045766	positive regulation of angiogenesis	biological_process	9	1253	164	41939	0.0260334	0.0888324	1.83682	NM_001030931.2:STAT3;XM_015282268.2:SEMA5A;XM_015282269.2:SEMA5A;XM_025147720.1:SEMA5A;XM_025148191.1:LOC776273;XM_025149372.1:SASH1;XM_025149374.1:SASH1;XM_025149377.1:SASH1;XM_025154815.1:FGF1
GO:0045765	regulation of angiogenesis	biological_process	1	1253	23	41939	0.149632	0.245557	1.45526	XM_015290397.2:HTATIP2
GO:0045747	positive regulation of Notch signaling pathway	biological_process	2	1253	84	41939	0.460759	0.537595	0.796925	NM_001030931.2:STAT3;XM_015281805.2:KAT2B
GO:0045746	negative regulation of Notch signaling pathway	biological_process	1	1253	41	41939	0.347618	0.434876	0.816363	XM_015284892.2:BEND6
GO:0045744	negative regulation of G-protein coupled receptor protein signaling pathway	biological_process	1	1253	30	41939	0.225536	0.323417	1.1157	XM_001234247.5:RPGRIP1L
GO:0045743	positive regulation of fibroblast growth factor receptor signaling pathway	biological_process	1	1253	45	41939	0.390725	0.473858	0.743797	XM_015278036.2:NRXN1
GO:0045739	positive regulation of DNA repair	biological_process	4	1253	129	41939	0.342181	0.430875	1.03786	NM_001008458.1:BRE;NM_001030542.2:NPAS2;XM_015277680.2:NPAS2;XM_015297521.2:EYA3
GO:0045737	positive regulation of cyclin-dependent protein serine/threonine kinase activity	biological_process	3	1253	47	41939	0.0513491	0.1289	2.13644	XM_025142480.1:CCNL2;XM_025142481.1:CCNL2;XM_025148324.1:CCNY
GO:0045736	negative regulation of cyclin-dependent protein serine/threonine kinase activity	biological_process	2	1253	19	41939	0.0180321	0.0692914	3.52325	XM_015276123.2:CASP3;XM_015281805.2:KAT2B
GO:0045732	positive regulation of protein catabolic process	biological_process	3	1253	110	41939	0.417692	0.499478	0.912842	XM_015277001.2:RHBDD1;XM_015293053.2:ATG7;XM_015295403.2:GGA3
GO:0045730	respiratory burst	biological_process	1	1253	23	41939	0.149632	0.245557	1.45526	XM_015278273.2:NOX1
GO:0045726	positive regulation of integrin biosynthetic process	biological_process	1	1253	8	41939	0.0221554	0.0773178	4.18386	XM_015278273.2:NOX1
GO:0045725	positive regulation of glycogen biosynthetic process	biological_process	1	1253	66	41939	0.590578	0.647862	0.507134	XM_015288520.2:SORBS1
GO:0045724	positive regulation of cilium assembly	biological_process	1	1253	45	41939	0.390725	0.473858	0.743797	XM_025149434.1:CCDC88A
GO:0045723	positive regulation of fatty acid biosynthetic process	biological_process	2	1253	29	41939	0.0546414	0.133517	2.30834	NM_213575.1:MID1IP1;XM_025142195.1:HNF4A
GO:0045722	positive regulation of gluconeogenesis	biological_process	2	1253	30	41939	0.059412	0.140324	2.23139	NM_205471.1:PCK1;XM_025142195.1:HNF4A
GO:0045721	negative regulation of gluconeogenesis	biological_process	1	1253	19	41939	0.109169	0.201075	1.76162	XM_015285924.2:MAEA
GO:0045671	negative regulation of osteoclast differentiation	biological_process	2	1253	52	41939	0.202878	0.301039	1.28734	XM_004937313.3:PIK3R1;XM_025146063.1:LOC101747711
GO:0045670	regulation of osteoclast differentiation	biological_process	3	1253	25	41939	0.00607798	0.0389635	4.0165	NM_205029.1:MITF;NM_205253.2:CEBPB;XM_015292974.2:MITF
GO:0045669	positive regulation of osteoblast differentiation	biological_process	4	1253	115	41939	0.260713	0.357916	1.1642	NM_205253.2:CEBPB;XM_015296754.2:ZHX3;XM_025152083.1:ACVR1;XM_417355.6:ZHX3
GO:0045668	negative regulation of osteoblast differentiation	biological_process	2	1253	67	41939	0.323775	0.414855	0.99913	XM_015276162.2:NOCT;XM_421648.6:GDF10
GO:0045667	regulation of osteoblast differentiation	biological_process	1	1253	16	41939	0.0811761	0.16644	2.09193	XM_015277280.2:PIAS2
GO:0045666	positive regulation of neuron differentiation	biological_process	6	1253	259	41939	0.657729	0.7033	0.775387	XM_003642356.4:SPAG9;XM_004945464.3:GPRC5B;XM_015284892.2:BEND6;XM_015291541.2:EIF4G1;XM_015299895.2:TCF3;XM_025153664.1:EIF4G1
GO:0045665	negative regulation of neuron differentiation	biological_process	2	1253	109	41939	0.636	0.684862	0.614144	XM_004944214.3:ZNF536;XM_025142629.1:TP73
GO:0045663	positive regulation of myoblast differentiation	biological_process	1	1253	53	41939	0.472702	0.54705	0.631526	NM_205422.1:EXFABP
GO:0045652	regulation of megakaryocyte differentiation	biological_process	4	1253	90	41939	0.132261	0.228082	1.48759	XM_004937722.3:TNRC6B;XM_015281805.2:KAT2B;XM_015288794.2:TNRC6B;XM_015295276.1:TNRC6C
GO:0045650	negative regulation of macrophage differentiation	biological_process	1	1253	14	41939	0.0639984	0.144303	2.39078	XM_417653.5:C1QC
GO:0045648	positive regulation of erythrocyte differentiation	biological_process	1	1253	29	41939	0.214461	0.312481	1.15417	NM_001030931.2:STAT3
GO:0045638	negative regulation of myeloid cell differentiation	biological_process	1	1253	37	41939	0.303538	0.395497	0.904618	XM_015287280.2:MEIS2
GO:0045629	negative regulation of T-helper 2 cell differentiation	biological_process	1	1253	3	41939	0.00262257	0.0244259	11.157	XM_015283902.2:HLX
GO:0045627	positive regulation of T-helper 1 cell differentiation	biological_process	1	1253	6	41939	0.0123498	0.055868	5.57848	XM_015283902.2:HLX
GO:0045619	regulation of lymphocyte differentiation	biological_process	2	1253	19	41939	0.0180321	0.0692914	3.52325	XM_015299500.2:IKZF3;XM_015299502.2:IKZF3
GO:0045605	negative regulation of epidermal cell differentiation	biological_process	2	1253	13	41939	0.00607921	0.0389635	5.14936	XM_025147599.1:EZH2;XM_418879.6:EZH2
GO:0045604	regulation of epidermal cell differentiation	biological_process	1	1253	7	41939	0.0169493	0.0665978	4.78155	XM_015295428.2:MAFG
GO:0045600	positive regulation of fat cell differentiation	biological_process	2	1253	44	41939	0.143715	0.240369	1.5214	NM_205253.2:CEBPB;XM_015276162.2:NOCT
GO:0045599	negative regulation of fat cell differentiation	biological_process	1	1253	70	41939	0.622668	0.673729	0.478155	XM_015286330.2:ARNTL
GO:0045598	regulation of fat cell differentiation	biological_process	1	1253	26	41939	0.181609	0.278872	1.28734	NM_001030923.1:TAF8
GO:0045591	positive regulation of regulatory T cell differentiation	biological_process	1	1253	14	41939	0.0639984	0.144303	2.39078	XM_025146063.1:LOC101747711
GO:0045590	negative regulation of regulatory T cell differentiation	biological_process	1	1253	22	41939	0.139245	0.234359	1.5214	XM_025150577.1:CD44
GO:0045589	regulation of regulatory T cell differentiation	biological_process	1	1253	6	41939	0.0123498	0.055868	5.57848	XM_025147270.1:DROSHA
GO:0045586	regulation of gamma-delta T cell differentiation	biological_process	1	1253	5	41939	0.00839895	0.0456232	6.69417	XM_015299128.2:SOX13
GO:0045580	regulation of T cell differentiation	biological_process	1	1253	14	41939	0.0639984	0.144303	2.39078	XM_015294162.2:CARD11
GO:0045579	positive regulation of B cell differentiation	biological_process	2	1253	26	41939	0.0414996	0.111439	2.57468	XM_004940693.3:ATP11C;XM_025151082.1:PPP2R3C
GO:0045577	regulation of B cell differentiation	biological_process	3	1253	25	41939	0.00607798	0.0389635	4.0165	XM_015294162.2:CARD11;XM_015299500.2:IKZF3;XM_015299502.2:IKZF3
GO:0045576	mast cell activation	biological_process	1	1253	4	41939	0.00514109	0.0343946	8.36772	XM_418430.6:NDRG1
GO:0045545	syndecan binding	molecular_function	3	1253	13	41939	0.000456819	0.00938894	7.72405	XM_015282268.2:SEMA5A;XM_015282269.2:SEMA5A;XM_025147720.1:SEMA5A
GO:0045542	positive regulation of cholesterol biosynthetic process	biological_process	1	1253	28	41939	0.203439	0.301039	1.19539	XM_025154815.1:FGF1
GO:0045540	regulation of cholesterol biosynthetic process	biological_process	2	1253	21	41939	0.0236837	0.0816513	3.1877	NM_001039294.1:FDFT1;NM_001194927.1:SQLE
GO:0045499	chemorepellent activity	molecular_function	1	1253	14	41939	0.0639984	0.144303	2.39078	XM_004941848.3:FLRT2
GO:0045475	locomotor rhythm	biological_process	2	1253	15	41939	0.00925073	0.0492489	4.46278	XM_015290320.2:MTA1;XM_015298641.2:CIART
GO:0045471	response to ethanol	biological_process	3	1253	126	41939	0.521841	0.589554	0.796925	NM_001001751.2:CYP3A5;XM_015280047.2:SETDB1;XM_025152195.1:PSMD14
GO:0045454	cell redox homeostasis	biological_process	2	1253	95	41939	0.542842	0.607977	0.70465	XM_004945983.3:QSOX2;XM_421472.6:TXNDC16
GO:0045445	myoblast differentiation	biological_process	1	1253	29	41939	0.214461	0.312481	1.15417	NM_001163325.2:MBNL1
GO:0045444	fat cell differentiation	biological_process	5	1253	151	41939	0.297562	0.391649	1.10831	NM_205253.2:CEBPB;XM_015273167.2:AP1S2;XM_015282406.2:NR4A3;XM_421648.6:GDF10;XM_421789.5:GRK5
GO:0045429	positive regulation of nitric oxide biosynthetic process	biological_process	1	1253	36	41939	0.292418	0.38571	0.929746	NM_001017413.1:PTX3
GO:0045408	regulation of interleukin-6 biosynthetic process	biological_process	1	1253	10	41939	0.0342277	0.0992696	3.34709	NM_205253.2:CEBPB
GO:0045338	farnesyl diphosphate metabolic process	biological_process	1	1253	1	41939	0	0	33.4709	NM_001039294.1:FDFT1
GO:0045337	farnesyl diphosphate biosynthetic process	biological_process	1	1253	4	41939	0.00514109	0.0343946	8.36772	XM_015298647.2:FDPS
GO:0045335	phagocytic vesicle	cellular_component	6	1253	137	41939	0.117086	0.212094	1.46588	XM_001232273.5:RAB9B;XM_015278289.2:VAMP7;XM_015278387.2:RAB9B;XM_015279934.2:CDC42EP4;XM_015279935.2:CDC42EP4;XM_025152384.1:MT
GO:0045333	cellular respiration	biological_process	2	1253	41	41939	0.123248	0.218806	1.63273	XM_004935128.3:FASTKD3;XM_015282406.2:NR4A3
GO:0045332	phospholipid translocation	biological_process	3	1253	53	41939	0.0734912	0.157481	1.89458	XM_004936057.3:ATP10D;XM_004940693.3:ATP11C;XM_025153473.1:ATP11B
GO:0045298	tubulin complex	cellular_component	1	1253	24	41939	0.160167	0.256255	1.39462	XM_025148591.1:TTBK1
GO:0045296	cadherin binding	molecular_function	17	1253	763	41939	0.874709	0.890965	0.745747	XM_004949608.3:TBC1D2;XM_015277483.2:LOC100858919;XM_015279684.2:FAM129B;XM_015280669.2:TBC1D2;XM_015285767.2:ADD1;XM_015287239.2:ARHGAP1;XM_015288201.2:VCL;XM_015290211.2:FMNL2;XM_015291541.2:EIF4G1;XM_015294186.2:EPN2;XM_015296229.2:EPB41L1;XM_015297602.2:PHLDB2;XM_025144418.1:EPS15L1;XM_025147324.1:PFKP;XM_025148178.1:ASAP1;XM_025153664.1:EIF4G1;XM_417089.6:TRPC4
GO:0045295	gamma-catenin binding	molecular_function	1	1253	58	41939	0.520444	0.588753	0.577084	XM_015276137.1:LEF1
GO:0045294	alpha-catenin binding	molecular_function	1	1253	40	41939	0.336673	0.425319	0.836772	XM_015288201.2:VCL
GO:0045218	zonula adherens maintenance	biological_process	3	1253	22	41939	0.00377286	0.0314405	4.56421	XM_015292320.1:KIFC3;XM_015292321.2:KIFC3;XM_015292324.2:KIFC3
GO:0045216	cell-cell junction organization	biological_process	2	1253	46	41939	0.157938	0.256255	1.45526	XM_004936953.3:LIMS2;XM_025142195.1:HNF4A
GO:0045214	sarcomere organization	biological_process	2	1253	70	41939	0.34841	0.434876	0.956311	XM_015282354.2:FHOD3;XM_015287909.2:SIX4
GO:0045211	postsynaptic membrane	cellular_component	12	1253	817	41939	0.996343	0.997042	0.491616	NM_001097540.1:DAG1;NM_205513.1:CALB1;XM_015276600.2:GRID2;XM_015287537.2:GPHN;XM_015287540.2:GPHN;XM_015287544.2:GPHN;XM_015296684.2:KCNB1;XM_025146912.1:DLG2;XM_025146918.1:DLG2;XM_025150836.1:GPHN;XM_025153788.1:CHRNA5;XM_025153790.1:CHRNA5
GO:0045202	synapse	cellular_component	16	1253	781	41939	0.932267	0.942408	0.685703	XM_004940909.3:RAPGEF2;XM_004941848.3:FLRT2;XM_015272943.2:CDKL5;XM_015276600.2:GRID2;XM_015278289.2:VAMP7;XM_015279012.2:TLN2;XM_015281790.1:SLC4A7;XM_015287537.2:GPHN;XM_015288603.2:LGI1;XM_015300112.2:PCLO;XM_025147477.1:SLC4A7;XM_025147952.1:DTNA;XM_025150836.1:GPHN;XM_025154985.1:CYFIP2;XM_025155410.1:RIMBP2;XM_420735.6:APBB2
GO:0045200	establishment of neuroblast polarity	biological_process	1	1253	26	41939	0.181609	0.278872	1.28734	XM_015291145.2:DOCK7
GO:0045198	establishment of epithelial cell apical/basal polarity	biological_process	1	1253	23	41939	0.149632	0.245557	1.45526	XM_015279072.2:MYO9A
GO:0045197	establishment or maintenance of epithelial cell apical/basal polarity	biological_process	1	1253	35	41939	0.281274	0.377534	0.956311	XM_004944662.3:PRICKLE2
GO:0045187	regulation of circadian sleep/wake cycle, sleep	biological_process	1	1253	15	41939	0.0724211	0.155656	2.23139	NM_001289779.2:PER3
GO:0045184	establishment of protein localization	biological_process	3	1253	126	41939	0.521841	0.589554	0.796925	XM_015287537.2:GPHN;XM_015297602.2:PHLDB2;XM_025150836.1:GPHN
GO:0045182	translation regulator activity	molecular_function	1	1253	7	41939	0.0169493	0.0665978	4.78155	XM_015293785.2:RPS14
GO:0045180	basal cortex	cellular_component	2	1253	92	41939	0.52116	0.589251	0.727628	XM_003641619.4:CLASP1;XM_015297602.2:PHLDB2
GO:0045179	apical cortex	cellular_component	1	1253	11	41939	0.0410189	0.110915	3.04281	XM_004948721.2:MYO5B
GO:0045178	basal part of cell	cellular_component	1	1253	64	41939	0.573785	0.632525	0.522982	XM_015291145.2:DOCK7
GO:0045177	apical part of cell	cellular_component	4	1253	237	41939	0.83911	0.859413	0.564909	XM_015277863.2:EDAR;XM_015278289.2:VAMP7;XM_015285408.2:PCM1;XM_025152083.1:ACVR1
GO:0045171	intercellular bridge	cellular_component	4	1253	151	41939	0.471691	0.54705	0.886646	NM_205051.1:CENPC;XM_004943761.3:FAN1;XM_004945912.3:SETX;XM_415453.6:SETX
GO:0045165	cell fate commitment	biological_process	3	1253	49	41939	0.0582622	0.13853	2.04924	NM_205029.1:MITF;XM_015276123.2:CASP3;XM_015292974.2:MITF
GO:0045121	membrane raft	cellular_component	11	1253	397	41939	0.5244	0.591976	0.927404	NM_001097540.1:DAG1;XM_004942680.3:PIKFYVE;XM_015276123.2:CASP3;XM_015286680.2:KCNQ1;XM_015288520.2:SORBS1;XM_015289536.2:PIKFYVE;XM_015292330.2:ADGRG1;XM_015294162.2:CARD11;XM_025149794.1:GPM6B;XM_025149802.1:GPM6B;XM_421967.5:PIKFYVE
GO:0045120	pronucleus	cellular_component	2	1253	18	41939	0.0155238	0.0665978	3.71899	XM_025147599.1:EZH2;XM_418879.6:EZH2
GO:0045116	protein neddylation	biological_process	1	1253	48	41939	0.422201	0.502621	0.69731	XM_025154179.1:NAE1
GO:0045111	intermediate filament cytoskeleton	cellular_component	4	1253	119	41939	0.283603	0.378757	1.12507	XM_004948655.3:SLC1A6;XM_015284691.2:MDN1;XM_015287884.2:SYNE2;XM_015297602.2:PHLDB2
GO:0045109	intermediate filament organization	biological_process	1	1253	22	41939	0.139245	0.234359	1.5214	XM_015276981.2:AGFG1
GO:0045088	regulation of innate immune response	biological_process	2	1253	21	41939	0.0236837	0.0816513	3.1877	NM_001030845.1:SAMHD1;XM_015286123.2:TKFC
GO:0045087	innate immune response	biological_process	19	1253	770	41939	0.768763	0.797878	0.825905	NM_001017413.1:PTX3;NM_001030845.1:SAMHD1;NM_001199538.1:PIK3CG;NM_001293293.1:CRCP;NM_001305151.1:S100A9;NM_204240.2:ADARB1;NM_205422.1:EXFABP;XM_004937316.3:SERINC5;XM_015276917.1:PIK3CB;XM_015285416.2:NFKB1;XM_015286123.2:TKFC;XM_015293515.2:ANKHD1;XM_015293527.2:TMEM173;XM_015294273.2:STYK1;XM_015297811.2:SFPQ;XM_025143550.1:CD244;XM_025145879.1:LOC101749511;XM_025152692.1:PARP14;XM_417653.5:…
GO:0045086	positive regulation of interleukin-2 biosynthetic process	biological_process	1	1253	14	41939	0.0639984	0.144303	2.39078	XM_015294162.2:CARD11
GO:0045075	regulation of interleukin-12 biosynthetic process	biological_process	1	1253	17	41939	0.0902362	0.17851	1.96887	XM_015291259.2:MAST2
GO:0045070	positive regulation of viral genome replication	biological_process	2	1253	38	41939	0.103958	0.196472	1.76162	NM_001006454.1:CNOT7;NM_204240.2:ADARB1
GO:0045065	cytotoxic T cell differentiation	biological_process	1	1253	24	41939	0.160167	0.256255	1.39462	XM_015285948.1:LOC107049163
GO:0045063	T-helper 1 cell differentiation	biological_process	1	1253	9	41939	0.0279277	0.0888324	3.71899	XM_015276137.1:LEF1
GO:0045061	thymic T cell selection	biological_process	1	1253	10	41939	0.0342277	0.0992696	3.34709	XM_015294162.2:CARD11
GO:0045060	negative thymic T cell selection	biological_process	2	1253	15	41939	0.00925073	0.0492489	4.46278	XM_015284518.2:ATG5;XM_015301282.2:DOCK2L
GO:0045059	positive thymic T cell selection	biological_process	1	1253	11	41939	0.0410189	0.110915	3.04281	XM_015301282.2:DOCK2L
GO:0045056	transcytosis	biological_process	1	1253	36	41939	0.292418	0.38571	0.929746	XM_025155585.1:CLTCL1
GO:0045055	regulated exocytosis	biological_process	1	1253	64	41939	0.573785	0.632525	0.522982	XM_025149001.1:RIMS1
GO:0045022	early endosome to late endosome transport	biological_process	2	1253	53	41939	0.210642	0.310301	1.26305	XM_015280494.2:HOOK3;XM_015282795.2:SNX16
GO:0045010	actin nucleation	biological_process	1	1253	38	41939	0.314626	0.405617	0.880812	XM_025156028.1:GSN
GO:0044871	negative regulation by host of viral glycoprotein metabolic process	biological_process	1	1253	1	41939	0	0	33.4709	NM_001017413.1:PTX3
GO:0044869	negative regulation by host of viral exo-alpha-sialidase activity	biological_process	1	1253	1	41939	0	0	33.4709	NM_001017413.1:PTX3
GO:0044853	plasma membrane raft	cellular_component	1	1253	28	41939	0.203439	0.301039	1.19539	XM_015285948.1:LOC107049163
GO:0044849	estrous cycle	biological_process	1	1253	23	41939	0.149632	0.245557	1.45526	XM_015296484.2:ADNP
GO:0044826	viral genome integration into host DNA	biological_process	2	1253	24	41939	0.0337475	0.0992696	2.78924	XM_015273094.2:CLC2DL4;XM_025148417.1:LOC112531968
GO:0044824	retroviral 3' processing activity	molecular_function	1	1253	5	41939	0.00839895	0.0456232	6.69417	XM_015273094.2:CLC2DL4
GO:0044823	retroviral integrase activity	molecular_function	1	1253	4	41939	0.00514109	0.0343946	8.36772	XM_025148417.1:LOC112531968
GO:0044805	late nucleophagy	biological_process	1	1253	8	41939	0.0221554	0.0773178	4.18386	XM_015293053.2:ATG7
GO:0044804	autophagy of nucleus	biological_process	2	1253	36	41939	0.0918273	0.180737	1.85949	NM_001006162.1:WIPI2;XM_015284518.2:ATG5
GO:0044715	8-oxo-dGDP phosphatase activity	molecular_function	1	1253	10	41939	0.0342277	0.0992696	3.34709	NM_001278106.1:NUDT5
GO:0044615	nuclear pore nuclear basket	cellular_component	1	1253	41	41939	0.347618	0.434876	0.816363	XM_025146685.1:LOC776067
GO:0044614	nuclear pore cytoplasmic filaments	cellular_component	1	1253	34	41939	0.270116	0.366702	0.984437	XM_025146685.1:LOC776067
GO:0044548	S100 protein binding	molecular_function	1	1253	20	41939	0.118993	0.212388	1.67354	XM_025154815.1:FGF1
GO:0044540	L-cystine L-cysteine-lyase (deaminating)	molecular_function	1	1253	1	41939	0	0	33.4709	XM_422542.6:CTH
GO:0044528	regulation of mitochondrial mRNA stability	biological_process	1	1253	4	41939	0.00514109	0.0343946	8.36772	XM_004935128.3:FASTKD3
GO:0044524	protein sulfhydration	biological_process	1	1253	1	41939	0	0	33.4709	XM_422542.6:CTH
GO:0044458	motile cilium assembly	biological_process	1	1253	32	41939	0.247793	0.346069	1.04596	XM_025142153.1:MKS1
GO:0044406	adhesion of symbiont to host	biological_process	1	1253	5	41939	0.00839895	0.0456232	6.69417	XM_015275626.1:SCARB1
GO:0044390	ubiquitin-like protein conjugating enzyme binding	molecular_function	1	1253	10	41939	0.0342277	0.0992696	3.34709	XM_015275327.2:RNF185
GO:0044389	ubiquitin-like protein ligase binding	molecular_function	1	1253	22	41939	0.139245	0.234359	1.5214	NM_205253.2:CEBPB
GO:0044387	negative regulation of protein kinase activity by regulation of protein phosphorylation	biological_process	1	1253	22	41939	0.139245	0.234359	1.5214	NM_204240.2:ADARB1
GO:0044351	macropinocytosis	biological_process	2	1253	10	41939	0.00272743	0.0245469	6.69417	XM_015301282.2:DOCK2L;XM_025154457.1:MAPKAPK3
GO:0044344	cellular response to fibroblast growth factor stimulus	biological_process	4	1253	69	41939	0.0554025	0.133517	1.94034	XM_004945912.3:SETX;XM_015277625.2:POSTN;XM_025150577.1:CD44;XM_415453.6:SETX
GO:0044336	canonical Wnt signaling pathway involved in negative regulation of apoptotic process	biological_process	2	1253	26	41939	0.0414996	0.111439	2.57468	NM_205029.1:MITF;XM_015292974.2:MITF
GO:0044332	Wnt signaling pathway involved in dorsal/ventral axis specification	biological_process	1	1253	7	41939	0.0169493	0.0665978	4.78155	XM_004941584.3:LRP4
GO:0044325	ion channel binding	molecular_function	7	1253	370	41939	0.865282	0.883468	0.633233	NM_001006130.1:USP10;XM_004942973.3:DPP10;XM_015282988.2:RIMS2;XM_015286680.2:KCNQ1;XM_015298166.2:SCN3B;XM_025149001.1:RIMS1;XM_422126.6:DPP10
GO:0044323	retinoic acid-responsive element binding	molecular_function	2	1253	19	41939	0.0180321	0.0692914	3.52325	XM_004944214.3:ZNF536;XM_015279790.2:RXRA
GO:0044322	endoplasmic reticulum quality control compartment	cellular_component	3	1253	37	41939	0.0239568	0.082264	2.71385	XM_015275327.2:RNF185;XM_015277001.2:RHBDD1;XM_025154496.1:EDEM1
GO:0044320	cellular response to leptin stimulus	biological_process	1	1253	13	41939	0.0559367	0.133517	2.57468	XM_015282406.2:NR4A3
GO:0044319	wound healing, spreading of cells	biological_process	1	1253	41	41939	0.347618	0.434876	0.816363	XM_025150577.1:CD44
GO:0044306	neuron projection terminus	cellular_component	1	1253	44	41939	0.380061	0.463423	0.760702	XM_015286691.1:MOB2
GO:0044297	cell body	cellular_component	2	1253	129	41939	0.744593	0.776375	0.518928	XM_004946205.3:BPTF;XM_025141988.1:TRPV2
GO:0044295	axonal growth cone	cellular_component	4	1253	130	41939	0.348102	0.434876	1.02987	XM_015281731.2:TRAK1;XM_025141988.1:TRPV2;XM_025147165.1:PARD3;XM_025147765.1:COBL
GO:0044294	dendritic growth cone	cellular_component	2	1253	32	41939	0.0695136	0.153656	2.09193	XM_015272943.2:CDKL5;XM_025147765.1:COBL
GO:0044291	cell-cell contact zone	cellular_component	1	1253	25	41939	0.170832	0.268297	1.33883	XM_025143367.1:JAM3
GO:0044267	cellular protein metabolic process	biological_process	3	1253	95	41939	0.315974	0.40613	1.05697	XM_004949222.3:GOLM1;XM_015295403.2:GGA3;XM_417210.5:PRSS23
GO:0044262	cellular carbohydrate metabolic process	biological_process	1	1253	4	41939	0.00514109	0.0343946	8.36772	XM_015286123.2:TKFC
GO:0044257	cellular protein catabolic process	biological_process	1	1253	24	41939	0.160167	0.256255	1.39462	XM_025142568.1:UBE4B
GO:0044255	cellular lipid metabolic process	biological_process	1	1253	27	41939	0.192484	0.290355	1.23966	NM_205422.1:EXFABP
GO:0044233	ER-mitochondrion membrane contact site	cellular_component	3	1253	38	41939	0.0261602	0.0888324	2.64244	XM_004940809.3:ACSL4;XM_015282381.2:STX17;XM_015284518.2:ATG5
GO:0044224	juxtaparanode region of axon	cellular_component	2	1253	47	41939	0.165205	0.262645	1.42429	XM_025146912.1:DLG2;XM_025146918.1:DLG2
GO:0044212	transcription regulatory region DNA binding	molecular_function	13	1253	514	41939	0.674617	0.716875	0.84654	NM_001001340.2:TEAD4;NM_001305162.1:TAF2;XM_015276137.1:LEF1;XM_015282736.1:MYBL1;XM_015297811.2:SFPQ;XM_015298759.2:TEAD3;XM_015299500.2:IKZF3;XM_015299502.2:IKZF3;XM_025142195.1:HNF4A;XM_025142629.1:TP73;XM_025152112.1:IKZF2;XM_025153401.1:TBL1XR1;XM_417481.6:ZNF831
GO:0044206	UMP salvage	biological_process	4	1253	17	41939	0.000108266	0.00267536	7.8755	XM_025147725.1:UPP1;XM_025147726.1:UPP1;XM_025147727.1:UPP1;XM_419026.5:UPP1
GO:0044196	host cell nucleolus	cellular_component	1	1253	9	41939	0.0279277	0.0888324	3.71899	XM_015281890.2:LOC107052568
GO:0044185	host cell late endosome membrane	cellular_component	1	1253	6	41939	0.0123498	0.055868	5.57848	XM_015273094.2:CLC2DL4
GO:0044183	protein binding involved in protein folding	molecular_function	1	1253	39	41939	0.325674	0.414855	0.858227	XM_025147332.1:FYCO1
GO:0044130	negative regulation of growth of symbiont in host	biological_process	1	1253	10	41939	0.0342277	0.0992696	3.34709	NM_205416.1:IRF8
GO:0044095	host cell nucleoplasm	cellular_component	1	1253	9	41939	0.0279277	0.0888324	3.71899	XM_015281890.2:LOC107052568
GO:0043987	histone H3-S10 phosphorylation	biological_process	1	1253	14	41939	0.0639984	0.144303	2.39078	XM_025150785.1:VRK1
GO:0043984	histone H4-K16 acetylation	biological_process	1	1253	43	41939	0.369318	0.453037	0.778392	XM_015296276.2:PHF20
GO:0043982	histone H4-K8 acetylation	biological_process	1	1253	69	41939	0.614832	0.667617	0.485085	XM_015296276.2:PHF20
GO:0043981	histone H4-K5 acetylation	biological_process	1	1253	69	41939	0.614832	0.667617	0.485085	XM_015296276.2:PHF20
GO:0043970	histone H3-K9 acetylation	biological_process	1	1253	3	41939	0.00262257	0.0244259	11.157	XM_015281805.2:KAT2B
GO:0043967	histone H4 acetylation	biological_process	1	1253	61	41939	0.547666	0.61082	0.548703	XM_015276137.1:LEF1
GO:0043966	histone H3 acetylation	biological_process	3	1253	90	41939	0.282316	0.377882	1.1157	XM_015276137.1:LEF1;XM_015281805.2:KAT2B;XM_015288303.2:KAT6B
GO:0043950	positive regulation of cAMP-mediated signaling	biological_process	2	1253	26	41939	0.0414996	0.111439	2.57468	NM_205471.1:PCK1;XM_004940909.3:RAPGEF2
GO:0043928	exonucleolytic nuclear-transcribed mRNA catabolic process involved in deadenylation-dependent decay	biological_process	1	1253	38	41939	0.314626	0.405617	0.880812	NM_001006454.1:CNOT7
GO:0043923	positive regulation by host of viral transcription	biological_process	1	1253	14	41939	0.0639984	0.144303	2.39078	XM_015276137.1:LEF1
GO:0043813	phosphatidylinositol-3,5-bisphosphate 5-phosphatase activity	molecular_function	3	1253	21	41939	0.00316087	0.0279188	4.78155	XM_004942680.3:PIKFYVE;XM_015289536.2:PIKFYVE;XM_421967.5:PIKFYVE
GO:0043783	oxidoreductase activity, oxidizing metal ions with flavin as acceptor	molecular_function	1	1253	5	41939	0.00839895	0.0456232	6.69417	XM_015285303.2:ETFDH
GO:0043734	DNA-N1-methyladenine dioxygenase activity	molecular_function	1	1253	9	41939	0.0279277	0.0888324	3.71899	XM_015287550.2:ALKBH1
GO:0043691	reverse cholesterol transport	biological_process	1	1253	14	41939	0.0639984	0.144303	2.39078	XM_015275626.1:SCARB1
GO:0043687	post-translational protein modification	biological_process	12	1253	319	41939	0.16215	0.259137	1.25909	XM_004938639.3:LMO7;XM_004949222.3:GOLM1;XM_015277001.2:RHBDD1;XM_015279384.2:FBXW2;XM_015279534.2:CUL5;XM_015284518.2:ATG5;XM_025146772.1:LMO7;XM_025149424.1:FBXO30;XM_025149965.1:KLHL5;XM_025152195.1:PSMD14;XM_417210.5:PRSS23;XM_428816.6:FEM1C
GO:0043657	host cell	cellular_component	1	1253	52	41939	0.462813	0.538228	0.643671	XM_015279392.2:MVB12B
GO:0043654	recognition of apoptotic cell	biological_process	2	1253	15	41939	0.00925073	0.0492489	4.46278	XM_015275626.1:SCARB1;XM_424719.6:MEGF10
GO:0043653	mitochondrial fragmentation involved in apoptotic process	biological_process	2	1253	32	41939	0.0695136	0.153656	2.09193	XM_015276995.2:MFF;XM_015285690.2:DNM1L
GO:0043652	engulfment of apoptotic cell	biological_process	1	1253	14	41939	0.0639984	0.144303	2.39078	XM_424719.6:MEGF10
GO:0043647	inositol phosphate metabolic process	biological_process	3	1253	118	41939	0.470713	0.546226	0.850954	XM_015292155.2:PPIP5K1;XM_025148599.1:PLCB4;XM_025154615.1:IP6K1
GO:0043627	response to estrogen	biological_process	1	1253	48	41939	0.422201	0.502621	0.69731	NM_001001751.2:CYP3A5
GO:0043623	cellular protein complex assembly	biological_process	1	1253	22	41939	0.139245	0.234359	1.5214	NM_204989.2:FGG
GO:0043621	protein self-association	molecular_function	1	1253	62	41939	0.556496	0.618249	0.539853	XM_004943093.3:GPSM2
GO:0043614	multi-eIF complex	cellular_component	1	1253	2	41939	0.000891928	0.0126677	16.7354	XM_025150723.1:EIF2S1
GO:0043588	skin development	biological_process	4	1253	72	41939	0.0642342	0.144303	1.85949	NM_001031288.1:DHCR24;XM_015289202.2:COL5A2;XM_015295323.2:ITGB4;XM_025146849.1:ATP8A2
GO:0043586	tongue development	biological_process	2	1253	21	41939	0.0236837	0.0816513	3.1877	XM_015276137.1:LEF1;XM_015287909.2:SIX4
GO:0043584	nose development	biological_process	1	1253	11	41939	0.0410189	0.110915	3.04281	XM_001234247.5:RPGRIP1L
GO:0043568	positive regulation of insulin-like growth factor receptor signaling pathway	biological_process	1	1253	16	41939	0.0811761	0.16644	2.09193	XM_429205.6:LOC431653
GO:0043567	regulation of insulin-like growth factor receptor signaling pathway	biological_process	1	1253	11	41939	0.0410189	0.110915	3.04281	NM_001001294.1:IGFBP1
GO:0043565	sequence-specific DNA binding	molecular_function	39	1253	979	41939	0.0300659	0.0945277	1.33336	NM_001001340.2:TEAD4;NM_001305162.1:TAF2;NM_205192.2:FOXD1;NM_205471.1:PCK1;XM_004946205.3:BPTF;XM_015276137.1:LEF1;XM_015278904.2:SLTM;XM_015279790.2:RXRA;XM_015281323.2:THRB;XM_015282406.2:NR4A3;XM_015282736.1:MYBL1;XM_015282956.2:OSR2;XM_015283902.2:HLX;XM_015285113.2:HMBOX1;XM_015287280.2:MEIS2;XM_015289410.2:SATB2;XM_015289411.2:SATB2;XM_015289412.2:SATB2;XM_015292078.2:MEF2A;XM_015293120.2:…
GO:0043560	insulin receptor substrate binding	molecular_function	2	1253	29	41939	0.0546414	0.133517	2.30834	XM_004937313.3:PIK3R1;XM_015276917.1:PIK3CB
GO:0043559	insulin binding	molecular_function	1	1253	21	41939	0.129025	0.223584	1.59385	XM_004937313.3:PIK3R1
GO:0043551	regulation of phosphatidylinositol 3-kinase activity	biological_process	1	1253	14	41939	0.0639984	0.144303	2.39078	XM_004937313.3:PIK3R1
GO:0043548	phosphatidylinositol 3-kinase binding	molecular_function	1	1253	58	41939	0.520444	0.588753	0.577084	XM_004937313.3:PIK3R1
GO:0043547	positive regulation of GTPase activity	biological_process	20	1253	429	41939	0.0196789	0.0751807	1.56041	NM_001277544.2:RGS16;XM_004940909.3:RAPGEF2;XM_004949608.3:TBC1D2;XM_015272943.2:CDKL5;XM_015277011.2:DOCK10;XM_015277021.2:DOCK10;XM_015280140.2:RIC1;XM_015280669.2:TBC1D2;XM_015286811.2:LOC423110;XM_015293456.2:IQSEC1;XM_025142549.1:ARHGEF5;XM_025145754.1:EVI5L;XM_025146685.1:LOC776067;XM_025147599.1:EZH2;XM_025149791.1:RASGEF1B;XM_025150563.1:RGS6;XM_025150565.1:RGS6;XM_025154464.1:DENND6A;XM_…
GO:0043546	molybdopterin cofactor binding	molecular_function	4	1253	39	41939	0.00585249	0.0380234	3.43291	XM_015287537.2:GPHN;XM_015287540.2:GPHN;XM_015287544.2:GPHN;XM_025150836.1:GPHN
GO:0043536	positive regulation of blood vessel endothelial cell migration	biological_process	2	1253	41	41939	0.123248	0.218806	1.63273	XM_025148191.1:LOC776273;XM_425649.6:AMOTL1
GO:0043534	blood vessel endothelial cell migration	biological_process	1	1253	27	41939	0.192484	0.290355	1.23966	XM_015275626.1:SCARB1
GO:0043531	ADP binding	molecular_function	1	1253	66	41939	0.590578	0.647862	0.507134	XM_015273812.2:PRKAG1
GO:0043525	positive regulation of neuron apoptotic process	biological_process	1	1253	42	41939	0.358502	0.443716	0.796925	XM_015276123.2:CASP3
GO:0043524	negative regulation of neuron apoptotic process	biological_process	7	1253	277	41939	0.588005	0.645703	0.845834	NM_205253.2:CEBPB;XM_015282406.2:NR4A3;XM_015283897.2:SLC30A10;XM_015287550.2:ALKBH1;XM_015287909.2:SIX4;XM_015296484.2:ADNP;XM_025142629.1:TP73
GO:0043523	regulation of neuron apoptotic process	biological_process	1	1253	57	41939	0.511129	0.580829	0.587208	XM_015276600.2:GRID2
GO:0043518	negative regulation of DNA damage response, signal transduction by p53 class mediator	biological_process	1	1253	31	41939	0.236651	0.334662	1.07971	XM_025150577.1:CD44
GO:0043515	kinetochore binding	molecular_function	1	1253	42	41939	0.358502	0.443716	0.796925	XM_003641619.4:CLASP1
GO:0043508	negative regulation of JUN kinase activity	biological_process	1	1253	35	41939	0.281274	0.377534	0.956311	XM_025142629.1:TP73
GO:0043507	positive regulation of JUN kinase activity	biological_process	6	1253	117	41939	0.0617657	0.144303	1.71645	XM_015280856.2:PAK1;XM_015284326.1:MAP3K4;XM_025142549.1:ARHGEF5;XM_025149372.1:SASH1;XM_025149374.1:SASH1;XM_025149377.1:SASH1
GO:0043506	regulation of JUN kinase activity	biological_process	1	1253	7	41939	0.0169493	0.0665978	4.78155	XM_015276420.1:PPEF2
GO:0043495	protein membrane anchor	molecular_function	1	1253	102	41939	0.81265	0.837127	0.328146	XM_015294326.2:SUN1
GO:0043491	protein kinase B signaling	biological_process	2	1253	55	41939	0.226354	0.323417	1.21712	XM_004945912.3:SETX;XM_415453.6:SETX
GO:0043490	malate-aspartate shuttle	biological_process	1	1253	12	41939	0.0482663	0.122456	2.78924	XM_025152607.1:SLC25A12
GO:0043488	regulation of mRNA stability	biological_process	3	1253	112	41939	0.431086	0.510638	0.896541	XM_015291541.2:EIF4G1;XM_025152195.1:PSMD14;XM_025153664.1:EIF4G1
GO:0043484	regulation of RNA splicing	biological_process	5	1253	134	41939	0.212761	0.312481	1.24891	NM_001163325.2:MBNL1;NM_001163374.1:MBNL2;NM_001163376.1:MBNL2;XM_025150245.1:MBNL2;XM_025150467.1:AFF2
GO:0043473	pigmentation	biological_process	1	1253	24	41939	0.160167	0.256255	1.39462	XM_015277863.2:EDAR
GO:0043434	response to peptide hormone	biological_process	1	1253	23	41939	0.149632	0.245557	1.45526	XM_015282406.2:NR4A3
GO:0043433	negative regulation of DNA binding transcription factor activity	biological_process	4	1253	150	41939	0.465925	0.541532	0.892557	XM_015277280.2:PIAS2;XM_025142195.1:HNF4A;XM_025147599.1:EZH2;XM_418879.6:EZH2
GO:0043425	bHLH transcription factor binding	molecular_function	1	1253	49	41939	0.432507	0.511612	0.683079	XM_015286330.2:ARNTL
GO:0043422	protein kinase B binding	molecular_function	1	1253	47	41939	0.4118	0.492846	0.712146	XM_025149434.1:CCDC88A
GO:0043410	positive regulation of MAPK cascade	biological_process	4	1253	124	41939	0.312709	0.405617	1.07971	NM_001006361.1:DFNA5;XM_015281447.2:DFNA5;XM_015281448.1:DFNA5;XM_025154832.1:WWC1
GO:0043409	negative regulation of MAPK cascade	biological_process	2	1253	22	41939	0.0268275	0.0888324	3.04281	NM_001097540.1:DAG1;XM_015276420.1:PPEF2
GO:0043408	regulation of MAPK cascade	biological_process	2	1253	106	41939	0.617202	0.668493	0.631526	XM_015280856.2:PAK1;XM_421648.6:GDF10
GO:0043407	negative regulation of MAP kinase activity	biological_process	2	1253	48	41939	0.172569	0.270133	1.39462	XM_015295393.2:CD300LG;XM_025149508.1:SPRY1
GO:0043406	positive regulation of MAP kinase activity	biological_process	3	1253	101	41939	0.356739	0.443074	0.994184	XM_015278143.2:PDGFD;XM_025147599.1:EZH2;XM_418879.6:EZH2
GO:0043405	regulation of MAP kinase activity	biological_process	1	1253	14	41939	0.0639984	0.144303	2.39078	XM_015276420.1:PPEF2
GO:0043395	heparan sulfate proteoglycan binding	molecular_function	4	1253	40	41939	0.00652703	0.0416463	3.34709	NM_205407.1:PTPRS;XM_015282268.2:SEMA5A;XM_015282269.2:SEMA5A;XM_025147720.1:SEMA5A
GO:0043393	regulation of protein binding	biological_process	1	1253	42	41939	0.358502	0.443716	0.796925	XM_015281041.2:SMARCD3
GO:0043392	negative regulation of DNA binding	biological_process	1	1253	29	41939	0.214461	0.312481	1.15417	XM_015276137.1:LEF1
GO:0043362	nucleate erythrocyte maturation	biological_process	2	1253	4	41939	0.000104047	0.00258606	16.7354	NM_204897.1:SERPINB10B;XM_015282163.2:SERPINB10B
GO:0043331	response to dsRNA	biological_process	1	1253	9	41939	0.0279277	0.0888324	3.71899	XM_015278049.2:PELI1
GO:0043325	phosphatidylinositol-3,4-bisphosphate binding	molecular_function	1	1253	59	41939	0.529639	0.595374	0.567303	NM_001305057.2:RAG2
GO:0043320	natural killer cell degranulation	biological_process	1	1253	9	41939	0.0279277	0.0888324	3.71899	XM_015278289.2:VAMP7
GO:0043312	neutrophil degranulation	biological_process	8	1253	249	41939	0.328288	0.417937	1.07537	XM_015278226.2:RHOGL;XM_015278289.2:VAMP7;XM_015286378.2:AMPD3;XM_015301282.2:DOCK2L;XM_025152195.1:PSMD14;XM_025153473.1:ATP11B;XM_025155367.1:C14H16orf62;XM_429975.6:STBD1
GO:0043308	eosinophil degranulation	biological_process	1	1253	10	41939	0.0342277	0.0992696	3.34709	XM_015278289.2:VAMP7
GO:0043305	negative regulation of mast cell degranulation	biological_process	1	1253	7	41939	0.0169493	0.0665978	4.78155	XM_015295393.2:CD300LG
GO:0043304	regulation of mast cell degranulation	biological_process	1	1253	16	41939	0.0811761	0.16644	2.09193	XM_015294273.2:STYK1
GO:0043303	mast cell degranulation	biological_process	1	1253	29	41939	0.214461	0.312481	1.15417	XM_015282406.2:NR4A3
GO:0043291	RAVE complex	cellular_component	2	1253	6	41939	0.000497287	0.00979679	11.157	XM_015280678.2:DMXL1;XM_015280679.2:DMXL1
GO:0043280	positive regulation of cysteine-type endopeptidase activity involved in apoptotic process	biological_process	1	1253	50	41939	0.442713	0.521233	0.669417	NM_204591.2:TRAIL-LIKE
GO:0043278	response to morphine	biological_process	1	1253	29	41939	0.214461	0.312481	1.15417	XM_025148191.1:LOC776273
GO:0043265	ectoplasm	cellular_component	3	1253	3	41939	0	0	33.4709	XM_004937991.3:GYS2;XM_015291547.2:GYS2;XM_025142064.1:GYS2
GO:0043249	erythrocyte maturation	biological_process	2	1253	41	41939	0.123248	0.218806	1.63273	XM_015285924.2:MAEA;XM_015297747.2:L3MBTL4
GO:0043237	laminin-1 binding	molecular_function	1	1253	16	41939	0.0811761	0.16644	2.09193	NM_001097540.1:DAG1
GO:0043236	laminin binding	molecular_function	2	1253	39	41939	0.110248	0.201242	1.71645	XM_015284078.2:ADGRG6;XM_025148731.1:ADGRG6
GO:0043235	receptor complex	cellular_component	4	1253	201	41939	0.720346	0.757	0.666087	XM_004941584.3:LRP4;XM_015279790.2:RXRA;XM_015295323.2:ITGB4;XM_025141419.1:CAPRIN2
GO:0043234	protein complex	cellular_component	36	1253	1062	41939	0.189929	0.290084	1.13461	NM_001006162.1:WIPI2;NM_205029.1:MITF;XM_001232380.5:NAT9;XM_004937171.3:NPR3;XM_004937313.3:PIK3R1;XM_004940005.3:TRPS1;XM_004940220.3:AKAP7;XM_004940909.3:RAPGEF2;XM_004943093.3:GPSM2;XM_004948721.2:MYO5B;XM_004948785.3:MIER2;XM_015278036.2:NRXN1;XM_015278754.2:RNF111;XM_015279790.2:RXRA;XM_015280140.2:RIC1;XM_015280856.2:PAK1;XM_015281805.2:KAT2B;XM_015285408.2:PCM1;XM_015285690.2:DNM1L;XM_015…
GO:0043231	intracellular membrane-bounded organelle	cellular_component	24	1253	1135	41939	0.957101	0.963865	0.707754	NM_001168002.3:ATP2B1;XM_003640811.4:CA13;XM_004945464.3:GPRC5B;XM_004946867.3:NCOA6;XM_015273167.2:AP1S2;XM_015275626.1:SCARB1;XM_015276981.2:AGFG1;XM_015278159.2:DIAPH2;XM_015280047.2:SETDB1;XM_015281810.2:TBC1D5;XM_015282795.2:SNX16;XM_015285765.2:TBC1D14;XM_015289059.2:ZRANB1;XM_015293456.2:IQSEC1;XM_015294186.2:EPN2;XM_015294326.2:SUN1;XM_015295517.2:EPN3;XM_015299997.1:MISP;XM_025142629.1:T…
GO:0043229	intracellular organelle	cellular_component	1	1253	10	41939	0.0342277	0.0992696	3.34709	XM_004944768.3:SLC23A1
GO:0043220	Schmidt-Lanterman incisure	cellular_component	1	1253	41	41939	0.347618	0.434876	0.816363	XM_025143367.1:JAM3
GO:0043209	myelin sheath	cellular_component	6	1253	249	41939	0.617113	0.668493	0.806527	XM_001231863.5:TPPP;XM_003640811.4:CA13;XM_015294970.2:BG1;XM_025147612.1:TPPP;XM_025152607.1:SLC25A12;XM_025155585.1:CLTCL1
GO:0043204	perikaryon	cellular_component	2	1253	264	41939	0.986206	0.989433	0.253567	NM_205407.1:PTPRS;XM_015296684.2:KCNB1
GO:0043202	lysosomal lumen	cellular_component	1	1253	62	41939	0.556496	0.618249	0.539853	XM_015296911.1:ATP13A2
GO:0043200	response to amino acid	biological_process	1	1253	32	41939	0.247793	0.346069	1.04596	XM_015276123.2:CASP3
GO:0043197	dendritic spine	cellular_component	7	1253	385	41939	0.891114	0.905517	0.608561	XM_004948721.2:MYO5B;XM_015276600.2:GRID2;XM_015277011.2:DOCK10;XM_015277021.2:DOCK10;XM_015286766.2:CTTN;XM_015286769.2:CTTN;XM_025148178.1:ASAP1
GO:0043186	P granule	cellular_component	1	1253	35	41939	0.281274	0.377534	0.956311	XM_421768.6:TDRD1
GO:0043175	RNA polymerase core enzyme binding	molecular_function	1	1253	6	41939	0.0123498	0.055868	5.57848	XM_015284245.2:SCAF8
GO:0043171	peptide catabolic process	biological_process	1	1253	26	41939	0.181609	0.278872	1.28734	XM_015283004.2:TRHDE
GO:0043162	ubiquitin-dependent protein catabolic process via the multivesicular body sorting pathway	biological_process	1	1253	38	41939	0.314626	0.405617	0.880812	XM_015279392.2:MVB12B
GO:0043161	proteasome-mediated ubiquitin-dependent protein catabolic process	biological_process	9	1253	435	41939	0.83931	0.859413	0.692501	XM_015278754.2:RNF111;XM_015285916.2:RMND5A;XM_015285924.2:MAEA;XM_015286330.2:ARNTL;XM_015290320.2:MTA1;XM_015294369.2:RNF216;XM_025142568.1:UBE4B;XM_025152195.1:PSMD14;XM_025153401.1:TBL1XR1
GO:0043154	negative regulation of cysteine-type endopeptidase activity involved in apoptotic process	biological_process	4	1253	98	41939	0.169866	0.268297	1.36616	NM_001031288.1:DHCR24;NM_001167718.1:PTGS2;XM_015276137.1:LEF1;XM_025150577.1:CD44
GO:0043153	entrainment of circadian clock by photoperiod	biological_process	1	1253	19	41939	0.109169	0.201075	1.76162	XM_015290320.2:MTA1
GO:0043149	stress fiber assembly	biological_process	1	1253	90	41939	0.754313	0.784978	0.371899	XM_015288520.2:SORBS1
GO:0043130	ubiquitin binding	molecular_function	1	1253	103	41939	0.816905	0.840616	0.32496	XM_015297290.2:DDI2
GO:0043125	ErbB-3 class receptor binding	molecular_function	1	1253	26	41939	0.181609	0.278872	1.28734	XM_004937313.3:PIK3R1
GO:0043124	negative regulation of I-kappaB kinase/NF-kappaB signaling	biological_process	3	1253	93	41939	0.302458	0.395497	1.07971	NM_001006130.1:USP10;XM_003642060.4:TNIP1;XM_015287120.2:MAPKBP1
GO:0043123	positive regulation of I-kappaB kinase/NF-kappaB signaling	biological_process	7	1253	262	41939	0.524892	0.592375	0.89426	NM_204591.2:TRAIL-LIKE;XM_004945464.3:GPRC5B;XM_015277863.2:EDAR;XM_015278049.2:PELI1;XM_015294162.2:CARD11;XM_025144218.1:MAP3K3;XM_422542.6:CTH
GO:0043113	receptor clustering	biological_process	2	1253	106	41939	0.617202	0.668493	0.631526	XM_025146912.1:DLG2;XM_025146918.1:DLG2
GO:0043101	purine-containing compound salvage	biological_process	1	1253	15	41939	0.0724211	0.155656	2.23139	XM_015286378.2:AMPD3
GO:0043087	regulation of GTPase activity	biological_process	7	1253	181	41939	0.175911	0.27446	1.29445	XM_015274391.2:SBF1;XM_015276147.2:EPHA5;XM_015276858.1:NGEF;XM_015285019.2:PRKACA;XM_015287239.2:ARHGAP1;XM_015293409.2:FGD3;XM_025142549.1:ARHGEF5
GO:0043069	negative regulation of programmed cell death	biological_process	2	1253	27	41939	0.0456815	0.120623	2.47932	XM_004943504.3:MECOM;XM_025153591.1:MECOM
GO:0043068	positive regulation of programmed cell death	biological_process	1	1253	7	41939	0.0169493	0.0665978	4.78155	XM_015290397.2:HTATIP2
GO:0043066	negative regulation of apoptotic process	biological_process	30	1253	693	41939	0.0180243	0.0692914	1.44896	NM_001008458.1:BRE;NM_001030931.2:STAT3;NM_001031288.1:DHCR24;NM_001282184.1:TMIGD1;NM_204600.1:SOCS3;NM_205326.1:RARB;NM_205422.1:EXFABP;XM_004936953.3:LIMS2;XM_004937313.3:PIK3R1;XM_004939623.3:RNF144B;XM_004945490.3:ANKLE2;XM_004945912.3:SETX;XM_015276123.2:CASP3;XM_015276137.1:LEF1;XM_015277001.2:RHBDD1;XM_015278673.2:SGMS1;XM_015278674.2:SGMS1;XM_015279684.2:FAM129B;XM_015282406.2:NR4A3;XM_0…
GO:0043065	positive regulation of apoptotic process	biological_process	15	1253	515	41939	0.47226	0.54705	0.97488	NM_204591.2:TRAIL-LIKE;NM_205326.1:RARB;XM_015276123.2:CASP3;XM_015276858.1:NGEF;XM_015279243.2:OSGIN1;XM_015284075.2:TIAM2;XM_015288171.2:KCNMA1;XM_015289984.2:KALRN;XM_015293053.2:ATG7;XM_015293409.2:FGD3;XM_015298448.2:ARHGEF11;XM_015298451.2:ARHGEF11;XM_025142549.1:ARHGEF5;XM_025154268.1:OSGIN1;XM_420735.6:APBB2
GO:0043049	otic placode formation	biological_process	1	1253	5	41939	0.00839895	0.0456232	6.69417	NM_001005616.1:PROX1
GO:0043046	DNA methylation involved in gamete generation	biological_process	1	1253	39	41939	0.325674	0.414855	0.858227	XM_421768.6:TDRD1
GO:0043044	ATP-dependent chromatin remodeling	biological_process	1	1253	26	41939	0.181609	0.278872	1.28734	XM_025143087.1:ARID1A
GO:0043034	costamere	cellular_component	3	1253	59	41939	0.0996889	0.189409	1.70191	XM_015288201.2:VCL;XM_025148354.1:SVIL;XM_025150876.1:AHNAK2
GO:0043029	T cell homeostasis	biological_process	2	1253	48	41939	0.172569	0.270133	1.39462	XM_015276123.2:CASP3;XM_025151082.1:PPP2R3C
GO:0043027	cysteine-type endopeptidase inhibitor activity involved in apoptotic process	molecular_function	1	1253	46	41939	0.401307	0.483672	0.727628	XM_015276137.1:LEF1
GO:0043025	neuronal cell body	cellular_component	19	1253	881	41939	0.918569	0.92966	0.721846	NM_001305659.1:SLC31A1;NM_205513.1:CALB1;XM_004935987.2:SORBS2;XM_004936574.3:PTBP2;XM_004940809.3:ACSL4;XM_004940909.3:RAPGEF2;XM_004941584.3:LRP4;XM_004948721.2:MYO5B;XM_015276981.2:AGFG1;XM_015278036.2:NRXN1;XM_015287537.2:GPHN;XM_015287540.2:GPHN;XM_015287544.2:GPHN;XM_015290736.2:PTBP2;XM_015296484.2:ADNP;XM_015296911.1:ATP13A2;XM_025147165.1:PARD3;XM_025147765.1:COBL;XM_025150836.1:GPHN
GO:0043024	ribosomal small subunit binding	molecular_function	1	1253	21	41939	0.129025	0.223584	1.59385	XM_025145604.1:EIF4B
GO:0043022	ribosome binding	molecular_function	1	1253	81	41939	0.70081	0.739014	0.413221	XM_025150723.1:EIF2S1
GO:0043021	ribonucleoprotein complex binding	molecular_function	2	1253	53	41939	0.210642	0.310301	1.26305	XM_025147599.1:EZH2;XM_418879.6:EZH2
GO:0043020	NADPH oxidase complex	cellular_component	2	1253	26	41939	0.0414996	0.111439	2.57468	XM_015278273.2:NOX1;XM_414847.6:NOXO1
GO:0043015	gamma-tubulin binding	molecular_function	1	1253	45	41939	0.390725	0.473858	0.743797	XM_004944000.3:TUBGCP4
GO:0043014	alpha-tubulin binding	molecular_function	1	1253	61	41939	0.547666	0.61082	0.548703	XM_025148819.1:WASHC1
GO:0043010	camera-type eye development	biological_process	6	1253	124	41939	0.0788446	0.16644	1.61956	NM_205029.1:MITF;XM_001234247.5:RPGRIP1L;XM_015279790.2:RXRA;XM_015292974.2:MITF;XM_025145637.1:PKNOX1;XM_025145644.1:PKNOX1
GO:0043005	neuron projection	cellular_component	16	1253	820	41939	0.957604	0.964144	0.65309	NM_001167718.1:PTGS2;NM_205513.1:CALB1;XM_004940909.3:RAPGEF2;XM_004941848.3:FLRT2;XM_004948721.2:MYO5B;XM_015277054.2:VAMP2;XM_015278289.2:VAMP7;XM_015281164.2:MAP4;XM_015288320.2:CAMK2G;XM_015291145.2:DOCK7;XM_015294332.2:MICALL2;XM_015296911.1:ATP13A2;XM_025142650.1:KIF1B;XM_025147368.1:MAP4;XM_025153308.1:GPR149;XM_025154985.1:CYFIP2
GO:0043001	Golgi to plasma membrane protein transport	biological_process	1	1253	89	41939	0.748804	0.780384	0.376077	XM_015278289.2:VAMP7
GO:0042995	cell projection	cellular_component	13	1253	274	41939	0.0371231	0.106726	1.58803	NM_001030851.1:PPP1R16B;XM_004935116.3:ROPN1L;XM_004942263.3:SH3PXD2A;XM_004942264.3:SH3PXD2A;XM_015275600.1:CAMKK2;XM_015276981.2:AGFG1;XM_015288723.2:SH3PXD2A;XM_015296355.2:PPP1R16B;XM_025142549.1:ARHGEF5;XM_025148191.1:LOC776273;XM_025150577.1:CD44;XM_025154746.1:MAGI1;XM_424719.6:MEGF10
GO:0042993	positive regulation of transcription factor import into nucleus	biological_process	1	1253	23	41939	0.149632	0.245557	1.45526	XM_004937313.3:PIK3R1
GO:0042987	amyloid precursor protein catabolic process	biological_process	1	1253	13	41939	0.0559367	0.133517	2.57468	NM_001031288.1:DHCR24
GO:0042986	positive regulation of amyloid precursor protein biosynthetic process	biological_process	1	1253	8	41939	0.0221554	0.0773178	4.18386	XM_004943237.3:SOAT1
GO:0042981	regulation of apoptotic process	biological_process	15	1253	514	41939	0.469148	0.544854	0.976776	NM_001006343.1:TNFAIP8L1;XM_004943928.3:ANP32A;XM_004944552.3:CARD19;XM_015280856.2:PAK1;XM_015284326.1:MAP3K4;XM_015285381.2:NEK1;XM_015294162.2:CARD11;XM_015299500.2:IKZF3;XM_015299502.2:IKZF3;XM_025142629.1:TP73;XM_025144218.1:MAP3K3;XM_025150456.1:RTKN;XM_025150458.1:RTKN;XM_025152470.1:DIP2A;XM_421648.6:GDF10
GO:0042974	retinoic acid receptor binding	molecular_function	3	1253	18	41939	0.00173536	0.0219487	5.57848	XM_015279111.2:CNOT1;XM_015279112.2:CNOT1;XM_015279114.2:CNOT1
GO:0042923	neuropeptide binding	molecular_function	1	1253	50	41939	0.442713	0.521233	0.669417	XM_025153308.1:GPR149
GO:0042921	glucocorticoid receptor signaling pathway	biological_process	2	1253	14	41939	0.00756687	0.0456232	4.78155	XM_004946867.3:NCOA6;XM_025143087.1:ARID1A
GO:0042832	defense response to protozoan	biological_process	1	1253	67	41939	0.598787	0.655019	0.499565	NM_205416.1:IRF8
GO:0042826	histone deacetylase binding	molecular_function	7	1253	188	41939	0.202058	0.301039	1.24626	NM_205253.2:CEBPB;XM_004948785.3:MIER2;XM_015276137.1:LEF1;XM_015281805.2:KAT2B;XM_015292078.2:MEF2A;XM_015297811.2:SFPQ;XM_015300021.2:MIER2
GO:0042813	Wnt-activated receptor activity	molecular_function	1	1253	32	41939	0.247793	0.346069	1.04596	XM_004941584.3:LRP4
GO:0042809	vitamin D receptor binding	molecular_function	1	1253	13	41939	0.0559367	0.133517	2.57468	XM_015279790.2:RXRA
GO:0042805	actinin binding	molecular_function	1	1253	30	41939	0.225536	0.323417	1.1157	XM_015294332.2:MICALL2
GO:0042803	protein homodimerization activity	molecular_function	57	1253	1698	41939	0.161991	0.25898	1.12358	NM_001030931.2:STAT3;NM_001030977.1:ASNS;NM_001167718.1:PTGS2;NM_001257283.2:MCL1;NM_001278106.1:NUDT5;NM_204322.1:GLDC;NM_204989.2:FGG;NM_205253.2:CEBPB;NM_205407.1:PTPRS;XM_003641747.4:THAP4;XM_004936632.3:KYAT3;XM_004937171.3:NPR3;XM_004937991.3:GYS2;XM_004941096.3:PRKG2;XM_004941584.3:LRP4;XM_004943504.3:MECOM;XM_004944715.3:SUMF1;XM_015275626.1:SCARB1;XM_015276576.1:AIMP1;XM_015276995.2:MFF;…
GO:0042802	identical protein binding	molecular_function	45	1253	1949	41939	0.962345	0.968006	0.772801	NM_001017413.1:PTX3;NM_001305659.1:SLC31A1;NM_204591.2:TRAIL-LIKE;NM_213575.1:MID1IP1;XM_001231780.5:AQP5;XM_001232273.5:RAB9B;XM_001234005.5:LTC4SL;XM_003642060.4:TNIP1;XM_004937313.3:PIK3R1;XM_004943093.3:GPSM2;XM_004945371.3:LUC7L;XM_004945912.3:SETX;XM_004949334.3:MAT2A;XM_004949690.3:GRAMD3;XM_015277483.2:LOC100858919;XM_015278387.2:RAB9B;XM_015280494.2:HOOK3;XM_015282795.2:SNX16;XM_01528357…
GO:0042797	tRNA transcription from RNA polymerase III promoter	biological_process	1	1253	16	41939	0.0811761	0.16644	2.09193	XM_025156064.1:GTF3C5
GO:0042795	snRNA transcription from RNA polymerase II promoter	biological_process	1	1253	48	41939	0.422201	0.502621	0.69731	XM_015298619.2:RPRD2
GO:0042791	5S class rRNA transcription from RNA polymerase III type 1 promoter	biological_process	1	1253	16	41939	0.0811761	0.16644	2.09193	XM_025156064.1:GTF3C5
GO:0042789	mRNA transcription from RNA polymerase II promoter	biological_process	1	1253	19	41939	0.109169	0.201075	1.76162	NM_001030931.2:STAT3
GO:0042788	polysomal ribosome	cellular_component	1	1253	21	41939	0.129025	0.223584	1.59385	XM_025142081.1:NUFIP2
GO:0042787	protein ubiquitination involved in ubiquitin-dependent protein catabolic process	biological_process	11	1253	310	41939	0.219702	0.31849	1.18768	NM_001143670.1:KLHL15;XM_004939623.3:RNF144B;XM_015275327.2:RNF185;XM_015278754.2:RNF111;XM_015279534.2:CUL5;XM_015285531.2:LNX1;XM_015285916.2:RMND5A;XM_015285924.2:MAEA;XM_015293960.2:KLHL3;XM_025142568.1:UBE4B;XM_025149853.1:UBA6
GO:0042771	intrinsic apoptotic signaling pathway in response to DNA damage by p53 class mediator	biological_process	2	1253	58	41939	0.25031	0.348445	1.15417	XM_015294237.2:CDIP1;XM_025142629.1:TP73
GO:0042769	DNA damage response, detection of DNA damage	biological_process	1	1253	19	41939	0.109169	0.201075	1.76162	XM_015285381.2:NEK1
GO:0042766	nucleosome mobilization	biological_process	1	1253	3	41939	0.00262257	0.0244259	11.157	XM_025143087.1:ARID1A
GO:0042755	eating behavior	biological_process	2	1253	26	41939	0.0414996	0.111439	2.57468	NM_001030931.2:STAT3;XM_025146849.1:ATP8A2
GO:0042754	negative regulation of circadian rhythm	biological_process	1	1253	19	41939	0.109169	0.201075	1.76162	XM_015297811.2:SFPQ
GO:0042753	positive regulation of circadian rhythm	biological_process	2	1253	43	41939	0.136772	0.234067	1.55678	XM_015286330.2:ARNTL;XM_015289853.2:ARNTL2
GO:0042752	regulation of circadian rhythm	biological_process	6	1253	69	41939	0.00450439	0.0343946	2.91051	NM_205205.2:NR1D2;XM_015276162.2:NOCT;XM_015281306.2:NR1D2;XM_015297811.2:SFPQ;XM_025147599.1:EZH2;XM_418879.6:EZH2
GO:0042743	hydrogen peroxide metabolic process	biological_process	1	1253	20	41939	0.118993	0.212388	1.67354	XM_015278273.2:NOX1
GO:0042742	defense response to bacterium	biological_process	7	1253	161	41939	0.110688	0.20196	1.45526	NM_001001470.1:LYG2;NM_204961.1:NOS2;NM_205253.2:CEBPB;NM_205416.1:IRF8;NM_205422.1:EXFABP;XM_015296249.2:ROMO1;XM_015296250.2:ROMO1
GO:0042737	drug catabolic process	biological_process	1	1253	1	41939	0	0	33.4709	NM_001001751.2:CYP3A5
GO:0042734	presynaptic membrane	cellular_component	5	1253	297	41939	0.881019	0.896324	0.563483	XM_015278036.2:NRXN1;XM_015278728.2:SYT1;XM_015282988.2:RIMS2;XM_025145956.1:CASK;XM_025149001.1:RIMS1
GO:0042733	embryonic digit morphogenesis	biological_process	4	1253	104	41939	0.200472	0.300496	1.28734	XM_004941584.3:LRP4;XM_015282956.2:OSR2;XM_025142153.1:MKS1;XM_025152419.1:C2CD3
GO:0042732	D-xylose metabolic process	biological_process	1	1253	10	41939	0.0342277	0.0992696	3.34709	XM_015281246.2:XYLB
GO:0042730	fibrinolysis	biological_process	1	1253	13	41939	0.0559367	0.133517	2.57468	NM_204989.2:FGG
GO:0042711	maternal behavior	biological_process	1	1253	16	41939	0.0811761	0.16644	2.09193	XM_015289984.2:KALRN
GO:0042692	muscle cell differentiation	biological_process	1	1253	50	41939	0.442713	0.521233	0.669417	XM_015281041.2:SMARCD3
GO:0042645	mitochondrial nucleoid	cellular_component	1	1253	57	41939	0.511129	0.580829	0.587208	XM_015297202.2:TRMT10C
GO:0042641	actomyosin	cellular_component	1	1253	36	41939	0.292418	0.38571	0.929746	XM_015281805.2:KAT2B
GO:0042634	regulation of hair cycle	biological_process	1	1253	25	41939	0.170832	0.268297	1.33883	XM_015286330.2:ARNTL
GO:0042632	cholesterol homeostasis	biological_process	3	1253	100	41939	0.349935	0.436144	1.00413	NM_205282.1:LPL;XM_004943237.3:SOAT1;XM_015275626.1:SCARB1
GO:0042629	mast cell granule	cellular_component	2	1253	43	41939	0.136772	0.234067	1.55678	XM_015282406.2:NR4A3;XM_015295393.2:CD300LG
GO:0042627	chylomicron	cellular_component	1	1253	12	41939	0.0482663	0.122456	2.78924	NM_205282.1:LPL
GO:0042626	ATPase activity, coupled to transmembrane movement of substances	molecular_function	1	1253	38	41939	0.314626	0.405617	0.880812	XM_025152623.1:ABCB11
GO:0042622	photoreceptor outer segment membrane	cellular_component	2	1253	9	41939	0.00195245	0.0233802	7.43797	XM_025142531.1:DHRS3;XM_025142532.1:DHRS3
GO:0042612	MHC class I protein complex	cellular_component	1	1253	77	41939	0.674077	0.716479	0.434687	XM_015295039.2:YF6
GO:0042608	T cell receptor binding	molecular_function	1	1253	26	41939	0.181609	0.278872	1.28734	XM_015301282.2:DOCK2L
GO:0042605	peptide antigen binding	molecular_function	2	1253	10	41939	0.00272743	0.0245469	6.69417	NM_001031288.1:DHCR24;NM_001319011.1:IGHVL
GO:0042594	response to starvation	biological_process	2	1253	44	41939	0.143715	0.240369	1.5214	NM_205471.1:PCK1;XM_015281810.2:TBC1D5
GO:0042593	glucose homeostasis	biological_process	5	1253	207	41939	0.586727	0.644465	0.808475	NM_001030931.2:STAT3;XM_015295046.2:STXBP5L;XM_015296684.2:KCNB1;XM_025142195.1:HNF4A;XM_025144081.1:PDKI2
GO:0042589	zymogen granule membrane	cellular_component	4	1253	11	41939	9.38897e-06	0.000358374	12.1712	XM_025151973.1:LOC107053714;XM_025151974.1:LOC107053714;XM_025151975.1:LOC101750892;XM_025152024.1:LOC112529943
GO:0042584	chromaffin granule membrane	cellular_component	1	1253	22	41939	0.139245	0.234359	1.5214	XM_015278728.2:SYT1
GO:0042572	retinol metabolic process	biological_process	2	1253	28	41939	0.0500633	0.126043	2.39078	XM_025142531.1:DHRS3;XM_025142532.1:DHRS3
GO:0042562	hormone binding	molecular_function	1	1253	16	41939	0.0811761	0.16644	2.09193	XM_004937171.3:NPR3
GO:0042554	superoxide anion generation	biological_process	1	1253	21	41939	0.129025	0.223584	1.59385	XM_015278273.2:NOX1
GO:0042552	myelination	biological_process	7	1253	167	41939	0.128656	0.223584	1.40297	XM_004937316.3:SERINC5;XM_015284078.2:ADGRG6;XM_025143367.1:JAM3;XM_025147813.1:AFG3L2;XM_025147814.1:AFG3L2;XM_025148731.1:ADGRG6;XM_025152141.1:SCN9A
GO:0042542	response to hydrogen peroxide	biological_process	3	1253	48	41939	0.0547464	0.133517	2.09193	XM_015276123.2:CASP3;XM_015282406.2:NR4A3;XM_025148191.1:LOC776273
GO:0042532	negative regulation of tyrosine phosphorylation of STAT protein	biological_process	2	1253	25	41939	0.0375207	0.106792	2.67767	XM_025142195.1:HNF4A;XM_025152692.1:PARP14
GO:0042531	positive regulation of tyrosine phosphorylation of STAT protein	biological_process	1	1253	87	41939	0.737466	0.770824	0.384723	XM_025152692.1:PARP14
GO:0042509	regulation of tyrosine phosphorylation of STAT protein	biological_process	1	1253	3	41939	0.00262257	0.0244259	11.157	NM_001006454.1:CNOT7
GO:0042493	response to drug	biological_process	11	1253	239	41939	0.0565819	0.134982	1.5405	NM_001031420.1:PLIN2;NM_205422.1:EXFABP;XM_015273981.2:LOC101749846;XM_015277483.2:LOC100858919;XM_015280093.2:PLIN2;XM_015280094.2:PLIN2;XM_015281152.2:AOC1;XM_015281153.2:AOC1;XM_015284518.2:ATG5;XM_025142195.1:HNF4A;XM_025142629.1:TP73
GO:0042476	odontogenesis	biological_process	2	1253	25	41939	0.0375207	0.106792	2.67767	XM_001231780.5:AQP5;XM_015282956.2:OSR2
GO:0042475	odontogenesis of dentin-containing tooth	biological_process	3	1253	81	41939	0.223465	0.323287	1.23966	XM_004941584.3:LRP4;XM_015276137.1:LEF1;XM_015277863.2:EDAR
GO:0042474	middle ear morphogenesis	biological_process	1	1253	33	41939	0.258952	0.356069	1.01427	XM_015282956.2:OSR2
GO:0042472	inner ear morphogenesis	biological_process	3	1253	94	41939	0.309208	0.401661	1.06822	XM_015282406.2:NR4A3;XM_015287909.2:SIX4;XM_025146849.1:ATP8A2
GO:0042470	melanosome	cellular_component	4	1253	137	41939	0.389631	0.473565	0.977252	XM_015283624.2:HSP90AB1;XM_015292437.2:ANKRD27;XM_025141988.1:TRPV2;XM_025155585.1:CLTCL1
GO:0042450	arginine biosynthetic process via ornithine	biological_process	1	1253	6	41939	0.0123498	0.055868	5.57848	XM_015295736.1:ASL2
GO:0042445	hormone metabolic process	biological_process	2	1253	31	41939	0.0643708	0.144303	2.15941	XM_015284572.2:DDO;XM_015284573.2:DDO
GO:0042412	taurine biosynthetic process	biological_process	1	1253	6	41939	0.0123498	0.055868	5.57848	XM_025145490.1:CSAD
GO:0042407	cristae formation	biological_process	3	1253	38	41939	0.0261602	0.0888324	2.64244	XM_015296996.2:DNAJC11;XM_025147813.1:AFG3L2;XM_025147814.1:AFG3L2
GO:0042405	nuclear inclusion body	cellular_component	1	1253	51	41939	0.452816	0.530207	0.656292	XM_025146685.1:LOC776067
GO:0042403	thyroid hormone metabolic process	biological_process	1	1253	4	41939	0.00514109	0.0343946	8.36772	NM_204545.1:SULT1B1
GO:0042393	histone binding	molecular_function	4	1253	185	41939	0.650809	0.697645	0.723694	XM_004943928.3:ANP32A;XM_015276137.1:LEF1;XM_025149509.1:CHAF1B;XM_025153401.1:TBL1XR1
GO:0042391	regulation of membrane potential	biological_process	10	1253	277	41939	0.208997	0.308516	1.20833	NM_001252254.1:SLC26A6;XM_004948655.3:SLC1A6;XM_015282988.2:RIMS2;XM_015288171.2:KCNMA1;XM_015292666.2:PIEZO1;XM_015293073.1:SLC26A6;XM_015293074.2:SLC26A6;XM_015293075.2:SLC26A6;XM_015295482.2:CACNA1G;XM_025149001.1:RIMS1
GO:0042383	sarcolemma	cellular_component	7	1253	282	41939	0.608131	0.662022	0.830837	NM_001097540.1:DAG1;XM_004938804.3:SGCG;XM_015288201.2:VCL;XM_015293037.2:SLMAP;XM_015296684.2:KCNB1;XM_025147952.1:DTNA;XM_025150876.1:AHNAK2
GO:0042382	paraspeckles	cellular_component	1	1253	15	41939	0.0724211	0.155656	2.23139	XM_015297811.2:SFPQ
GO:0042371	vitamin K biosynthetic process	biological_process	1	1253	3	41939	0.00262257	0.0244259	11.157	NM_001030879.1:UBIAD1
GO:0042346	positive regulation of NF-kappaB import into nucleus	biological_process	1	1253	20	41939	0.118993	0.212388	1.67354	XM_015277863.2:EDAR
GO:0042327	positive regulation of phosphorylation	biological_process	2	1253	33	41939	0.0748355	0.159244	2.02854	XM_015299145.2:KCTD20;XM_417950.5:KCTD20
GO:0042326	negative regulation of phosphorylation	biological_process	2	1253	18	41939	0.0155238	0.0665978	3.71899	XM_004945490.3:ANKLE2;XM_025155539.1:ANKLE2
GO:0042325	regulation of phosphorylation	biological_process	1	1253	17	41939	0.0902362	0.17851	1.96887	XM_025151341.1:PPP1R14D
GO:0042311	vasodilation	biological_process	1	1253	26	41939	0.181609	0.278872	1.28734	XM_015284518.2:ATG5
GO:0042310	vasoconstriction	biological_process	2	1253	32	41939	0.0695136	0.153656	2.09193	XM_015278146.2:EDNRB2;XM_015278150.2:EDNRB2
GO:0042297	vocal learning	biological_process	1	1253	35	41939	0.281274	0.377534	0.956311	XM_015278036.2:NRXN1
GO:0042288	MHC class I protein binding	molecular_function	1	1253	38	41939	0.314626	0.405617	0.880812	XM_025143550.1:CD244
GO:0042287	MHC protein binding	molecular_function	1	1253	16	41939	0.0811761	0.16644	2.09193	NM_001319011.1:IGHVL
GO:0042285	xylosyltransferase activity	molecular_function	2	1253	11	41939	0.00366728	0.0310448	6.08561	XM_015287059.2:LARGE2;XM_015287061.2:LARGE2
GO:0042281	dolichyl pyrophosphate Man9GlcNAc2 alpha-1,3-glucosyltransferase activity	molecular_function	1	1253	6	41939	0.0123498	0.055868	5.57848	XM_025152744.1:ALG6
GO:0042277	peptide binding	molecular_function	4	1253	93	41939	0.145894	0.243726	1.43961	XM_004937171.3:NPR3;XM_015279790.2:RXRA;XM_015283004.2:TRHDE;XM_015296484.2:ADNP
GO:0042254	ribosome biogenesis	biological_process	2	1253	49	41939	0.180024	0.278872	1.36616	XM_025147270.1:DROSHA;XM_418645.6:GTPBP10
GO:0042246	tissue regeneration	biological_process	1	1253	29	41939	0.214461	0.312481	1.15417	NM_001001294.1:IGFBP1
GO:0042245	RNA repair	biological_process	1	1253	3	41939	0.00262257	0.0244259	11.157	XM_015287550.2:ALKBH1
GO:0042220	response to cocaine	biological_process	1	1253	36	41939	0.292418	0.38571	0.929746	XM_025149811.1:ADGRL3
GO:0042219	cellular modified amino acid catabolic process	biological_process	1	1253	10	41939	0.0342277	0.0992696	3.34709	XM_025146742.1:GGACT
GO:0042176	regulation of protein catabolic process	biological_process	1	1253	35	41939	0.281274	0.377534	0.956311	XM_015286330.2:ARNTL
GO:0042169	SH2 domain binding	molecular_function	1	1253	65	41939	0.582244	0.640199	0.514936	NM_001097540.1:DAG1
GO:0042167	heme catabolic process	biological_process	1	1253	4	41939	0.00514109	0.0343946	8.36772	XM_015294642.2:HMOX2
GO:0042162	telomeric DNA binding	molecular_function	2	1253	63	41939	0.290948	0.38571	1.06257	XM_015285113.2:HMBOX1;XM_025148796.1:HMBOX1
GO:0042149	cellular response to glucose starvation	biological_process	6	1253	79	41939	0.00937805	0.0498646	2.54209	NM_205471.1:PCK1;XM_004938088.3:ITFG2;XM_025147725.1:UPP1;XM_025147726.1:UPP1;XM_025147727.1:UPP1;XM_419026.5:UPP1
GO:0042147	retrograde transport, endosome to Golgi	biological_process	10	1253	178	41939	0.0185066	0.0709558	1.88039	XM_003642356.4:SPAG9;XM_004942680.3:PIKFYVE;XM_015280140.2:RIC1;XM_015281810.2:TBC1D5;XM_015288458.2:GBF1;XM_015289536.2:PIKFYVE;XM_025148819.1:WASHC1;XM_025155585.1:CLTCL1;XM_415619.6:UBE2O;XM_421967.5:PIKFYVE
GO:0042130	negative regulation of T cell proliferation	biological_process	4	1253	55	41939	0.0239768	0.082264	2.43425	NM_205253.2:CEBPB;XM_004949068.3:PDCD1LG2;XM_015278049.2:PELI1;XM_015280143.2:PDCD1LG2
GO:0042127	regulation of cell proliferation	biological_process	14	1253	394	41939	0.203806	0.301478	1.18932	NM_001167718.1:PTGS2;NM_001282184.1:TMIGD1;NM_205029.1:MITF;XM_015292974.2:MITF;XM_015294273.2:STYK1;XM_015295428.2:MAFG;XM_015295654.2:TMIGD1;XM_015295655.2:TMIGD1;XM_025147599.1:EZH2;XM_025149434.1:CCDC88A;XM_025150622.1:TEAD1;XM_025152768.1:PLA2G4A;XM_418430.6:NDRG1;XM_418879.6:EZH2
GO:0042118	endothelial cell activation	biological_process	1	1253	21	41939	0.129025	0.223584	1.59385	XM_025152083.1:ACVR1
GO:0042113	B cell activation	biological_process	3	1253	63	41939	0.11923	0.212388	1.59385	XM_015289096.2:HDAC4;XM_015299500.2:IKZF3;XM_015299502.2:IKZF3
GO:0042102	positive regulation of T cell proliferation	biological_process	4	1253	59	41939	0.0313401	0.0974392	2.26921	XM_004949068.3:PDCD1LG2;XM_015280143.2:PDCD1LG2;XM_015294162.2:CARD11;XM_025145073.1:CD274
GO:0042100	B cell proliferation	biological_process	2	1253	41	41939	0.123248	0.218806	1.63273	XM_015276137.1:LEF1;XM_015294162.2:CARD11
GO:0042088	T-helper 1 type immune response	biological_process	2	1253	30	41939	0.059412	0.140324	2.23139	XM_015280901.2:IL18BP;XM_015280902.2:IL18BP
GO:0042063	gliogenesis	biological_process	1	1253	10	41939	0.0342277	0.0992696	3.34709	XM_015281978.2:ADAM22
GO:0042060	wound healing	biological_process	4	1253	113	41939	0.249436	0.347568	1.18481	XM_015275626.1:SCARB1;XM_015276123.2:CASP3;XM_015280856.2:PAK1;XM_416743.4:TFF2
GO:0042059	negative regulation of epidermal growth factor receptor signaling pathway	biological_process	2	1253	46	41939	0.157938	0.256255	1.45526	XM_025144418.1:EPS15L1;XM_025149508.1:SPRY1
GO:0042058	regulation of epidermal growth factor receptor signaling pathway	biological_process	1	1253	28	41939	0.203439	0.301039	1.19539	XM_015279392.2:MVB12B
GO:0042056	chemoattractant activity	molecular_function	1	1253	30	41939	0.225536	0.323417	1.1157	XM_015287550.2:ALKBH1
GO:0042054	histone methyltransferase activity	molecular_function	2	1253	26	41939	0.0414996	0.111439	2.57468	XM_025147599.1:EZH2;XM_418879.6:EZH2
GO:0042045	epithelial fluid transport	biological_process	4	1253	24	41939	0.000624993	0.0116675	5.57848	NM_001252254.1:SLC26A6;XM_015293073.1:SLC26A6;XM_015293074.2:SLC26A6;XM_015293075.2:SLC26A6
GO:0042044	fluid transport	biological_process	1	1253	6	41939	0.0123498	0.055868	5.57848	XM_025150092.1:SLC4A11
GO:0042043	neurexin family protein binding	molecular_function	1	1253	51	41939	0.452816	0.530207	0.656292	XM_025145956.1:CASK
GO:0042030	ATPase inhibitor activity	molecular_function	1	1253	9	41939	0.0279277	0.0888324	3.71899	XM_420386.6:FNIP2
GO:0042007	interleukin-18 binding	molecular_function	2	1253	3	41939	2.66066e-05	0.000763378	22.3139	XM_015280901.2:IL18BP;XM_015280902.2:IL18BP
GO:0040037	negative regulation of fibroblast growth factor receptor signaling pathway	biological_process	1	1253	29	41939	0.214461	0.312481	1.15417	XM_025149508.1:SPRY1
GO:0040029	regulation of gene expression, epigenetic	biological_process	1	1253	24	41939	0.160167	0.256255	1.39462	XM_015290320.2:MTA1
GO:0040018	positive regulation of multicellular organism growth	biological_process	1	1253	54	41939	0.482481	0.554315	0.619831	XM_025146849.1:ATP8A2
GO:0040016	embryonic cleavage	biological_process	1	1253	14	41939	0.0639984	0.144303	2.39078	XM_015276917.1:PIK3CB
GO:0040014	regulation of multicellular organism growth	biological_process	3	1253	48	41939	0.0547464	0.133517	2.09193	NM_001030931.2:STAT3;XM_025147813.1:AFG3L2;XM_025147814.1:AFG3L2
GO:0040008	regulation of growth	biological_process	1	1253	100	41939	0.803873	0.82923	0.334709	NM_204600.1:SOCS3
GO:0040001	establishment of mitotic spindle localization	biological_process	1	1253	34	41939	0.270116	0.366702	0.984437	XM_003641619.4:CLASP1
GO:0039705	viral translational readthrough	biological_process	1	1253	5	41939	0.00839895	0.0456232	6.69417	XM_015273094.2:CLC2DL4
GO:0039689	negative stranded viral RNA replication	biological_process	1	1253	18	41939	0.0995752	0.189409	1.85949	XM_015284518.2:ATG5
GO:0039660	structural constituent of virion	molecular_function	2	1253	17	41939	0.0132258	0.0586516	3.93775	XM_015273094.2:CLC2DL4;XM_015281890.2:LOC107052568
GO:0039657	suppression by virus of host gene expression	biological_process	1	1253	5	41939	0.00839895	0.0456232	6.69417	XM_015273094.2:CLC2DL4
GO:0039534	negative regulation of MDA-5 signaling pathway	biological_process	1	1253	9	41939	0.0279277	0.0888324	3.71899	XM_015286123.2:TKFC
GO:0039521	suppression by virus of host autophagy	biological_process	1	1253	4	41939	0.00514109	0.0343946	8.36772	XM_015293053.2:ATG7
GO:0038202	TORC1 signaling	biological_process	1	1253	17	41939	0.0902362	0.17851	1.96887	XM_015294162.2:CARD11
GO:0038191	neuropilin binding	molecular_function	3	1253	36	41939	0.02187	0.0773178	2.78924	XM_015282268.2:SEMA5A;XM_015282269.2:SEMA5A;XM_025147720.1:SEMA5A
GO:0038180	nerve growth factor signaling pathway	biological_process	1	1253	33	41939	0.258952	0.356069	1.01427	XM_004940909.3:RAPGEF2
GO:0038166	angiotensin-activated signaling pathway	biological_process	4	1253	12	41939	1.56979e-05	0.000524286	11.157	NM_001252254.1:SLC26A6;XM_015293073.1:SLC26A6;XM_015293074.2:SLC26A6;XM_015293075.2:SLC26A6
GO:0038158	granulocyte colony-stimulating factor signaling pathway	biological_process	1	1253	4	41939	0.00514109	0.0343946	8.36772	XM_015293350.2:ARPC4-TTLL3
GO:0038128	ERBB2 signaling pathway	biological_process	1	1253	44	41939	0.380061	0.463423	0.760702	XM_015279534.2:CUL5
GO:0038097	positive regulation of mast cell activation by Fc-epsilon receptor signaling pathway	biological_process	1	1253	4	41939	0.00514109	0.0343946	8.36772	XM_015282406.2:NR4A3
GO:0038096	Fc-gamma receptor signaling pathway involved in phagocytosis	biological_process	2	1253	63	41939	0.290948	0.38571	1.06257	NM_001079495.2:ARPC1A;XM_015276917.1:PIK3CB
GO:0038095	Fc-epsilon receptor signaling pathway	biological_process	5	1253	91	41939	0.0552317	0.133517	1.83906	XM_015275937.2:NFATC1;XM_015276917.1:PIK3CB;XM_015294162.2:CARD11;XM_015302248.1:TAB3;XM_025152195.1:PSMD14
GO:0038083	peptidyl-tyrosine autophosphorylation	biological_process	1	1253	156	41939	0.949154	0.956763	0.214557	XM_015294273.2:STYK1
GO:0038065	collagen-activated signaling pathway	biological_process	3	1253	23	41939	0.00446037	0.0343946	4.36577	XM_025146009.1:PLTGP6L1;XM_025146025.1:LOC107050748;XM_025146115.1:IGSF1L6
GO:0038064	collagen receptor activity	molecular_function	3	1253	23	41939	0.00446037	0.0343946	4.36577	XM_025146009.1:PLTGP6L1;XM_025146025.1:LOC107050748;XM_025146115.1:IGSF1L6
GO:0038063	collagen-activated tyrosine kinase receptor signaling pathway	biological_process	3	1253	43	41939	0.0389553	0.110434	2.33518	XM_025146009.1:PLTGP6L1;XM_025146025.1:LOC107050748;XM_025146115.1:IGSF1L6
GO:0038061	NIK/NF-kappaB signaling	biological_process	2	1253	56	41939	0.234293	0.332647	1.19539	XM_015285416.2:NFKB1;XM_025152195.1:PSMD14
GO:0038023	signaling receptor activity	molecular_function	1	1253	3	41939	0.00262257	0.0244259	11.157	XM_015295393.2:CD300LG
GO:0036510	trimming of terminal mannose on C branch	biological_process	1	1253	6	41939	0.0123498	0.055868	5.57848	XM_025154496.1:EDEM1
GO:0036503	ERAD pathway	biological_process	2	1253	33	41939	0.0748355	0.159244	2.02854	XM_015275327.2:RNF185;XM_015277001.2:RHBDD1
GO:0036498	IRE1-mediated unfolded protein response	biological_process	1	1253	49	41939	0.432507	0.511612	0.683079	XM_015285767.2:ADD1
GO:0036465	synaptic vesicle recycling	biological_process	1	1253	26	41939	0.181609	0.278872	1.28734	XM_015273167.2:AP1S2
GO:0036464	cytoplasmic ribonucleoprotein granule	cellular_component	4	1253	123	41939	0.306852	0.39945	1.08848	XM_015296152.1:NFKBIZ;XM_015296165.1:NFKBIZ;XM_015296184.2:NFKBIZ;XM_425809.5:LOC428250
GO:0036459	thiol-dependent ubiquitinyl hydrolase activity	molecular_function	5	1253	190	41939	0.503058	0.573639	0.880812	NM_001006130.1:USP10;XM_004942084.3:USP54;XM_015289059.2:ZRANB1;XM_025152195.1:PSMD14;XM_025154847.1:USP44
GO:0036449	microtubule minus-end	cellular_component	2	1253	28	41939	0.0500633	0.126043	2.39078	XM_025148341.1:SVIL;XM_025148354.1:SVIL
GO:0036444	mitochondrial calcium uptake	biological_process	2	1253	16	41939	0.0111357	0.055868	4.18386	XM_025147813.1:AFG3L2;XM_025147814.1:AFG3L2
GO:0036345	platelet maturation	biological_process	1	1253	1	41939	0	0	33.4709	NM_204989.2:FGG
GO:0036333	hepatocyte homeostasis	biological_process	2	1253	9	41939	0.00195245	0.0233802	7.43797	XM_025147599.1:EZH2;XM_418879.6:EZH2
GO:0036313	phosphatidylinositol 3-kinase catalytic subunit binding	molecular_function	1	1253	2	41939	0.000891928	0.0126677	16.7354	XM_426203.6:FAM83B
GO:0036312	phosphatidylinositol 3-kinase regulatory subunit binding	molecular_function	2	1253	33	41939	0.0748355	0.159244	2.02854	XM_004937313.3:PIK3R1;XM_426203.6:FAM83B
GO:0036310	annealing helicase activity	molecular_function	1	1253	7	41939	0.0169493	0.0665978	4.78155	XM_025152483.1:SMARCAL1
GO:0036297	interstrand cross-link repair	biological_process	1	1253	37	41939	0.303538	0.395497	0.904618	XM_004943761.3:FAN1
GO:0036289	peptidyl-serine autophosphorylation	biological_process	1	1253	19	41939	0.109169	0.201075	1.76162	XM_004941096.3:PRKG2
GO:0036255	response to methylamine	biological_process	2	1253	2	41939	0	0	33.4709	NM_204322.1:GLDC;XM_015280062.1:GLDC
GO:0036195	muscle cell projection membrane	cellular_component	1	1253	5	41939	0.00839895	0.0456232	6.69417	NM_001079495.2:ARPC1A
GO:0036120	cellular response to platelet-derived growth factor stimulus	biological_process	2	1253	57	41939	0.24228	0.341492	1.17442	XM_015278143.2:PDGFD;XM_025145290.1:MARS
GO:0036094	small molecule binding	molecular_function	1	1253	11	41939	0.0410189	0.110915	3.04281	NM_204259.1:PTGDS
GO:0036091	positive regulation of transcription from RNA polymerase II promoter in response to oxidative stress	biological_process	2	1253	27	41939	0.0456815	0.120623	2.47932	XM_025142375.1:CHD6;XM_025142376.1:CHD6
GO:0036066	protein O-linked fucosylation	biological_process	1	1253	9	41939	0.0279277	0.0888324	3.71899	XM_429157.6:ADAMTSL1
GO:0036064	ciliary basal body	cellular_component	7	1253	314	41939	0.723653	0.760102	0.746166	XM_001234247.5:RPGRIP1L;XM_015285408.2:PCM1;XM_015297035.2:RSG1;XM_025142153.1:MKS1;XM_025149434.1:CCDC88A;XM_025152419.1:C2CD3;XM_421164.6:TTBK2
GO:0036042	long-chain fatty acyl-CoA binding	molecular_function	1	1253	5	41939	0.00839895	0.0456232	6.69417	XM_025142195.1:HNF4A
GO:0036038	MKS complex	cellular_component	1	1253	30	41939	0.225536	0.323417	1.1157	XM_025142153.1:MKS1
GO:0036023	embryonic skeletal limb joint morphogenesis	biological_process	1	1253	7	41939	0.0169493	0.0665978	4.78155	XM_015282956.2:OSR2
GO:0036002	pre-mRNA binding	molecular_function	2	1253	28	41939	0.0500633	0.126043	2.39078	XM_004936574.3:PTBP2;XM_015290736.2:PTBP2
GO:0035999	tetrahydrofolate interconversion	biological_process	1	1253	17	41939	0.0902362	0.17851	1.96887	XM_025148930.1:MTHFD1L
GO:0035984	cellular response to trichostatin A	biological_process	2	1253	26	41939	0.0414996	0.111439	2.57468	XM_025147599.1:EZH2;XM_418879.6:EZH2
GO:0035973	aggrephagy	biological_process	1	1253	33	41939	0.258952	0.356069	1.01427	XM_015284518.2:ATG5
GO:0035948	positive regulation of gluconeogenesis by positive regulation of transcription from RNA polymerase II promoter	biological_process	1	1253	9	41939	0.0279277	0.0888324	3.71899	XM_015281805.2:KAT2B
GO:0035914	skeletal muscle cell differentiation	biological_process	1	1253	55	41939	0.492146	0.563149	0.608561	XM_025156064.1:GTF3C5
GO:0035878	nail development	biological_process	1	1253	14	41939	0.0639984	0.144303	2.39078	XM_015295323.2:ITGB4
GO:0035874	cellular response to copper ion starvation	biological_process	2	1253	3	41939	2.66066e-05	0.000763378	22.3139	XM_015281152.2:AOC1;XM_015281153.2:AOC1
GO:0035873	lactate transmembrane transport	biological_process	3	1253	16	41939	0.00108247	0.0149275	6.27579	XM_015293259.2:MCT2L;XM_015293262.2:MCT2L;XM_414421.5:MCT2L
GO:0035869	ciliary transition zone	cellular_component	4	1253	80	41939	0.0913825	0.180444	1.67354	XM_001234247.5:RPGRIP1L;XM_015285408.2:PCM1;XM_025148629.1:NPHP1;XM_421164.6:TTBK2
GO:0035865	cellular response to potassium ion	biological_process	1	1253	20	41939	0.118993	0.212388	1.67354	XM_015289502.2:CARF
GO:0035861	site of double-strand break	cellular_component	1	1253	51	41939	0.452816	0.530207	0.656292	XM_015282603.2:RNF138
GO:0035853	chromosome passenger complex localization to spindle midzone	biological_process	1	1253	3	41939	0.00262257	0.0244259	11.157	XM_025142724.1:KLHL21
GO:0035845	photoreceptor cell outer segment organization	biological_process	1	1253	32	41939	0.247793	0.346069	1.04596	XM_025148629.1:NPHP1
GO:0035810	positive regulation of urine volume	biological_process	1	1253	20	41939	0.118993	0.212388	1.67354	XM_004937171.3:NPR3
GO:0035805	egg coat	cellular_component	1	1253	1	41939	0	0	33.4709	NM_204534.4:RARRES1
GO:0035774	positive regulation of insulin secretion involved in cellular response to glucose stimulus	biological_process	5	1253	69	41939	0.0170668	0.066998	2.42543	XM_004941529.3:ANO1;XM_004941530.3:ANO1;XM_015286869.2:ANO1;XM_015286871.2:ANO1;XM_025151146.1:ANO1
GO:0035735	intraciliary transport involved in cilium assembly	biological_process	1	1253	48	41939	0.422201	0.502621	0.69731	XM_015285408.2:PCM1
GO:0035726	common myeloid progenitor cell proliferation	biological_process	1	1253	6	41939	0.0123498	0.055868	5.57848	XM_015282406.2:NR4A3
GO:0035725	sodium ion transmembrane transport	biological_process	2	1253	80	41939	0.429346	0.509141	0.836772	XM_001233530.4:SLC13A1;XM_025152141.1:SCN9A
GO:0035710	CD4-positive, alpha-beta T cell activation	biological_process	2	1253	8	41939	0.00133117	0.0172447	8.36772	XM_015297946.2:IL18;XM_025143170.1:IL18
GO:0035692	macrophage migration inhibitory factor receptor complex	cellular_component	1	1253	21	41939	0.129025	0.223584	1.59385	XM_025150577.1:CD44
GO:0035690	cellular response to drug	biological_process	1	1253	91	41939	0.759718	0.789257	0.367812	XM_015286680.2:KCNQ1
GO:0035662	Toll-like receptor 4 binding	molecular_function	1	1253	1	41939	0	0	33.4709	NM_001305151.1:S100A9
GO:0035613	RNA stem-loop binding	molecular_function	1	1253	50	41939	0.442713	0.521233	0.669417	XM_025144280.1:DAZAP1
GO:0035612	AP-2 adaptor complex binding	molecular_function	1	1253	43	41939	0.369318	0.453037	0.778392	XM_015281810.2:TBC1D5
GO:0035580	specific granule lumen	cellular_component	1	1253	44	41939	0.380061	0.463423	0.760702	XM_015301282.2:DOCK2L
GO:0035577	azurophil granule membrane	cellular_component	2	1253	45	41939	0.150773	0.246577	1.48759	XM_015278289.2:VAMP7;XM_025153473.1:ATP11B
GO:0035563	positive regulation of chromatin binding	biological_process	2	1253	43	41939	0.136772	0.234067	1.55678	XM_015285113.2:HMBOX1;XM_025148796.1:HMBOX1
GO:0035556	intracellular signal transduction	biological_process	30	1253	1193	41939	0.811214	0.836454	0.841682	NM_001030770.2:STK38L;NM_001097540.1:DAG1;XM_004934358.3:DEPDC5;XM_004940909.3:RAPGEF2;XM_004942680.3:PIKFYVE;XM_015275937.2:NFATC1;XM_015277618.2:MAST4;XM_015277623.2:MAST4;XM_015279072.2:MYO9A;XM_015281877.2:DGKB;XM_015284075.2:TIAM2;XM_015284326.1:MAP3K4;XM_015288320.2:CAMK2G;XM_015289536.2:PIKFYVE;XM_015289984.2:KALRN;XM_015290295.2:STK38L;XM_015291259.2:MAST2;XM_015297082.2:PLCH2;XM_01529939…
GO:0035552	oxidative single-stranded DNA demethylation	biological_process	1	1253	4	41939	0.00514109	0.0343946	8.36772	XM_015287550.2:ALKBH1
GO:0035529	NADH pyrophosphatase activity	molecular_function	1	1253	10	41939	0.0342277	0.0992696	3.34709	XM_025145018.1:NUDT12
GO:0035526	retrograde transport, plasma membrane to Golgi	biological_process	1	1253	22	41939	0.139245	0.234359	1.5214	XM_015286811.2:LOC423110
GO:0035524	proline transmembrane transport	biological_process	1	1253	5	41939	0.00839895	0.0456232	6.69417	XM_418798.5:SLC6A20
GO:0035523	protein K29-linked deubiquitination	biological_process	1	1253	7	41939	0.0169493	0.0665978	4.78155	XM_015289059.2:ZRANB1
GO:0035502	metanephric part of ureteric bud development	biological_process	1	1253	1	41939	0	0	33.4709	NM_205513.1:CALB1
GO:0035493	SNARE complex assembly	biological_process	1	1253	14	41939	0.0639984	0.144303	2.39078	XM_015278289.2:VAMP7
GO:0035461	vitamin transmembrane transport	biological_process	1	1253	5	41939	0.00839895	0.0456232	6.69417	XM_015275626.1:SCARB1
GO:0035458	cellular response to interferon-beta	biological_process	2	1253	16	41939	0.0111357	0.055868	4.18386	XM_015275372.2:ACOD1;XM_015278661.2:IRG1L
GO:0035457	cellular response to interferon-alpha	biological_process	1	1253	20	41939	0.118993	0.212388	1.67354	XM_015299276.2:IFNAR1
GO:0035438	cyclic-di-GMP binding	molecular_function	1	1253	11	41939	0.0410189	0.110915	3.04281	XM_015293527.2:TMEM173
GO:0035428	hexose transmembrane transport	biological_process	1	1253	6	41939	0.0123498	0.055868	5.57848	XM_025141409.1:SLC2A6
GO:0035413	positive regulation of catenin import into nucleus	biological_process	4	1253	33	41939	0.00279487	0.024996	4.05708	XM_015282268.2:SEMA5A;XM_015282269.2:SEMA5A;XM_025144647.1:KANK1;XM_025147720.1:SEMA5A
GO:0035375	zymogen binding	molecular_function	4	1253	5	41939	2.3621e-08	1.09761e-06	26.7767	XM_025151973.1:LOC107053714;XM_025151974.1:LOC107053714;XM_025151975.1:LOC101750892;XM_025152024.1:LOC112529943
GO:0035373	chondroitin sulfate proteoglycan binding	molecular_function	3	1253	24	41939	0.00522744	0.0344939	4.18386	XM_015282268.2:SEMA5A;XM_015282269.2:SEMA5A;XM_025147720.1:SEMA5A
GO:0035371	microtubule plus-end	cellular_component	2	1253	122	41939	0.709872	0.747464	0.548703	XM_003641619.4:CLASP1;XM_015291299.2:KIF2C
GO:0035357	peroxisome proliferator activated receptor signaling pathway	biological_process	1	1253	12	41939	0.0482663	0.122456	2.78924	XM_015279790.2:RXRA
GO:0035339	SPOTS complex	cellular_component	2	1253	9	41939	0.00195245	0.0233802	7.43797	XM_003642808.4:ORMDL3;XM_025152270.1:ORMDL1
GO:0035335	peptidyl-tyrosine dephosphorylation	biological_process	1	1253	63	41939	0.565203	0.625159	0.531284	NM_205407.1:PTPRS
GO:0035331	negative regulation of hippo signaling	biological_process	1	1253	27	41939	0.192484	0.290355	1.23966	XM_025154832.1:WWC1
GO:0035330	regulation of hippo signaling	biological_process	1	1253	10	41939	0.0342277	0.0992696	3.34709	XM_025154832.1:WWC1
GO:0035329	hippo signaling	biological_process	5	1253	54	41939	0.00534618	0.0350536	3.09915	NM_001001340.2:TEAD4;XM_015298759.2:TEAD3;XM_025150622.1:TEAD1;XM_025154832.1:WWC1;XM_425649.6:AMOTL1
GO:0035326	enhancer binding	molecular_function	1	1253	19	41939	0.109169	0.201075	1.76162	XM_015276137.1:LEF1
GO:0035307	positive regulation of protein dephosphorylation	biological_process	4	1253	39	41939	0.00585249	0.0380234	3.43291	NM_001030851.1:PPP1R16B;XM_004945490.3:ANKLE2;XM_015296355.2:PPP1R16B;XM_025155539.1:ANKLE2
GO:0035278	miRNA mediated inhibition of translation	biological_process	4	1253	37	41939	0.00465316	0.0343946	3.61847	NM_001030931.2:STAT3;XM_004937722.3:TNRC6B;XM_015288794.2:TNRC6B;XM_015295276.1:TNRC6C
GO:0035269	protein O-linked mannosylation	biological_process	2	1253	25	41939	0.0375207	0.106792	2.67767	XM_015287059.2:LARGE2;XM_015287061.2:LARGE2
GO:0035264	multicellular organism growth	biological_process	6	1253	230	41939	0.533358	0.599081	0.873153	NM_204240.2:ADARB1;NM_205326.1:RARB;XM_015285767.2:ADD1;XM_015287759.2:UNC79;XM_015298228.2:SIK3;XM_025153401.1:TBL1XR1
GO:0035259	glucocorticoid receptor binding	molecular_function	1	1253	24	41939	0.160167	0.256255	1.39462	XM_015282406.2:NR4A3
GO:0035257	nuclear hormone receptor binding	molecular_function	1	1253	72	41939	0.637968	0.686289	0.464873	XM_015281041.2:SMARCD3
GO:0035255	ionotropic glutamate receptor binding	molecular_function	3	1253	94	41939	0.309208	0.401661	1.06822	XM_004948721.2:MYO5B;XM_025146912.1:DLG2;XM_025146918.1:DLG2
GO:0035254	glutamate receptor binding	molecular_function	1	1253	18	41939	0.0995752	0.189409	1.85949	XM_025148191.1:LOC776273
GO:0035253	ciliary rootlet	cellular_component	1	1253	32	41939	0.247793	0.346069	1.04596	XM_001234247.5:RPGRIP1L
GO:0035249	synaptic transmission, glutamatergic	biological_process	1	1253	64	41939	0.573785	0.632525	0.522982	XM_015276600.2:GRID2
GO:0035242	protein-arginine omega-N asymmetric methyltransferase activity	molecular_function	2	1253	17	41939	0.0132258	0.0586516	3.93775	NM_001199471.1:PRMT3;XM_015286190.2:PRMT3
GO:0035212	cell competition in a multicellular organism	biological_process	1	1253	4	41939	0.00514109	0.0343946	8.36772	XM_015292905.1:DCAF1
GO:0035198	miRNA binding	molecular_function	1	1253	73	41939	0.645434	0.693099	0.458505	XM_025155152.1:ZC3H7B
GO:0035196	production of miRNAs involved in gene silencing by miRNA	biological_process	1	1253	48	41939	0.422201	0.502621	0.69731	XM_025155152.1:ZC3H7B
GO:0035195	gene silencing by miRNA	biological_process	5	1253	36	41939	0.000635039	0.0117523	4.64873	NM_001006454.1:CNOT7;XM_015279111.2:CNOT1;XM_015279112.2:CNOT1;XM_015279114.2:CNOT1;XM_015295276.1:TNRC6C
GO:0035194	posttranscriptional gene silencing by RNA	biological_process	3	1253	25	41939	0.00607798	0.0389635	4.0165	XM_004937722.3:TNRC6B;XM_015288794.2:TNRC6B;XM_015295276.1:TNRC6C
GO:0035176	social behavior	biological_process	4	1253	143	41939	0.42509	0.505215	0.936248	XM_015278036.2:NRXN1;XM_015285408.2:PCM1;XM_015289984.2:KALRN;XM_025155439.1:GNB1L
GO:0035175	histone kinase activity (H3-S10 specific)	molecular_function	1	1253	9	41939	0.0279277	0.0888324	3.71899	XM_025150785.1:VRK1
GO:0035116	embryonic hindlimb morphogenesis	biological_process	3	1253	33	41939	0.0162939	0.0665978	3.04281	NM_205326.1:RARB;XM_001234247.5:RPGRIP1L;XM_015282956.2:OSR2
GO:0035115	embryonic forelimb morphogenesis	biological_process	2	1253	62	41939	0.282771	0.377882	1.07971	XM_001234247.5:RPGRIP1L;XM_015282956.2:OSR2
GO:0035108	limb morphogenesis	biological_process	3	1253	55	41939	0.0817887	0.167536	1.82568	NM_205326.1:RARB;XM_001234247.5:RPGRIP1L;XM_015298228.2:SIK3
GO:0035102	PRC1 complex	cellular_component	1	1253	25	41939	0.170832	0.268297	1.33883	XM_004943490.3:PHC3
GO:0035098	ESC/E(Z) complex	cellular_component	2	1253	33	41939	0.0748355	0.159244	2.02854	XM_025147599.1:EZH2;XM_418879.6:EZH2
GO:0035097	histone methyltransferase complex	cellular_component	1	1253	75	41939	0.659998	0.704543	0.446278	XM_004946867.3:NCOA6
GO:0035094	response to nicotine	biological_process	3	1253	44	41939	0.0418737	0.112092	2.2821	XM_015276123.2:CASP3;XM_025153788.1:CHRNA5;XM_025153790.1:CHRNA5
GO:0035091	phosphatidylinositol binding	molecular_function	13	1253	366	41939	0.20898	0.308516	1.18886	NM_001305057.2:RAG2;XM_004942263.3:SH3PXD2A;XM_004942264.3:SH3PXD2A;XM_015277849.2:MCF2L;XM_015279981.2:PITPNC1;XM_015282201.2:ZCCHC2;XM_015282795.2:SNX16;XM_015288723.2:SH3PXD2A;XM_025149434.1:CCDC88A;XM_025153438.1:MCF2L2;XM_414847.6:NOXO1;XM_418967.5:PXDC1;XM_418991.5:ZCCHC2
GO:0035067	negative regulation of histone acetylation	biological_process	1	1253	21	41939	0.129025	0.223584	1.59385	XM_025149723.1:CTBP1
GO:0035064	methylated histone binding	molecular_function	2	1253	114	41939	0.665874	0.709701	0.587208	NM_001305057.2:RAG2;XM_015291557.2:LOC101747338
GO:0035050	embryonic heart tube development	biological_process	1	1253	35	41939	0.281274	0.377534	0.956311	XM_004944014.3:NDRG4
GO:0035035	histone acetyltransferase binding	molecular_function	3	1253	38	41939	0.0261602	0.0888324	2.64244	NM_205253.2:CEBPB;XM_015282406.2:NR4A3;XM_015292078.2:MEF2A
GO:0035025	positive regulation of Rho protein signal transduction	biological_process	3	1253	68	41939	0.145751	0.243584	1.47666	XM_015277849.2:MCF2L;XM_015292330.2:ADGRG1;XM_025153438.1:MCF2L2
GO:0035024	negative regulation of Rho protein signal transduction	biological_process	1	1253	54	41939	0.482481	0.554315	0.619831	XM_025144647.1:KANK1
GO:0035023	regulation of Rho protein signal transduction	biological_process	8	1253	283	41939	0.471865	0.54705	0.946173	XM_015276858.1:NGEF;XM_015284075.2:TIAM2;XM_015284268.2:PLEKHG1;XM_015289984.2:KALRN;XM_015293409.2:FGD3;XM_015298448.2:ARHGEF11;XM_015298451.2:ARHGEF11;XM_025142549.1:ARHGEF5
GO:0035014	phosphatidylinositol 3-kinase regulator activity	molecular_function	1	1253	13	41939	0.0559367	0.133517	2.57468	XM_004937313.3:PIK3R1
GO:0035005	1-phosphatidylinositol-4-phosphate 3-kinase activity	molecular_function	2	1253	32	41939	0.0695136	0.153656	2.09193	NM_001199538.1:PIK3CG;XM_015276917.1:PIK3CB
GO:0035004	phosphatidylinositol 3-kinase activity	molecular_function	1	1253	18	41939	0.0995752	0.189409	1.85949	XM_015276917.1:PIK3CB
GO:0034993	LINC complex	cellular_component	2	1253	67	41939	0.323775	0.414855	0.99913	XM_015287884.2:SYNE2;XM_015294326.2:SUN1
GO:0034983	peptidyl-lysine deacetylation	biological_process	1	1253	26	41939	0.181609	0.278872	1.28734	XM_025155743.1:SIRT4
GO:0034982	mitochondrial protein processing	biological_process	2	1253	7	41939	0.000850886	0.0126677	9.56311	XM_025147813.1:AFG3L2;XM_025147814.1:AFG3L2
GO:0034979	NAD-dependent protein deacetylase activity	molecular_function	1	1253	15	41939	0.0724211	0.155656	2.23139	XM_025155743.1:SIRT4
GO:0034976	response to endoplasmic reticulum stress	biological_process	3	1253	99	41939	0.343132	0.431692	1.01427	XM_004937313.3:PIK3R1;XM_025142568.1:UBE4B;XM_025150723.1:EIF2S1
GO:0034774	secretory granule lumen	cellular_component	2	1253	35	41939	0.0859975	0.174983	1.91262	XM_015286378.2:AMPD3;XM_025152195.1:PSMD14
GO:0034765	regulation of ion transmembrane transport	biological_process	10	1253	357	41939	0.501265	0.572238	0.937559	XM_015278273.2:NOX1;XM_015288171.2:KCNMA1;XM_015288184.2:KCNMA1;XM_015288189.2:KCNMA1;XM_015295482.2:CACNA1G;XM_015296684.2:KCNB1;XM_025151436.1:KCNMA1;XM_025151443.1:KCNMA1;XM_025152141.1:SCN9A;XM_419477.4:KCNK17
GO:0034751	aryl hydrocarbon receptor complex	cellular_component	1	1253	11	41939	0.0410189	0.110915	3.04281	XM_015283624.2:HSP90AB1
GO:0034736	cholesterol O-acyltransferase activity	molecular_function	1	1253	7	41939	0.0169493	0.0665978	4.78155	XM_004943237.3:SOAT1
GO:0034727	piecemeal microautophagy of the nucleus	biological_process	1	1253	4	41939	0.00514109	0.0343946	8.36772	XM_015293053.2:ATG7
GO:0034707	chloride channel complex	cellular_component	10	1253	101	41939	0.000221252	0.00503113	3.31395	NM_001252254.1:SLC26A6;XM_004941529.3:ANO1;XM_004941530.3:ANO1;XM_015286869.2:ANO1;XM_015286871.2:ANO1;XM_015291063.2:BEST4;XM_015293073.1:SLC26A6;XM_015293074.2:SLC26A6;XM_015293075.2:SLC26A6;XM_025151146.1:ANO1
GO:0034706	sodium channel complex	cellular_component	1	1253	42	41939	0.358502	0.443716	0.796925	XM_025152141.1:SCN9A
GO:0034704	calcium channel complex	cellular_component	1	1253	41	41939	0.347618	0.434876	0.816363	XM_417089.6:TRPC4
GO:0034702	ion channel complex	cellular_component	1	1253	13	41939	0.0559367	0.133517	2.57468	XM_015286680.2:KCNQ1
GO:0034657	GID complex	cellular_component	2	1253	19	41939	0.0180321	0.0692914	3.52325	XM_015285916.2:RMND5A;XM_015285924.2:MAEA
GO:0034656	nucleobase-containing small molecule catabolic process	biological_process	1	1253	41	41939	0.347618	0.434876	0.816363	NM_001278106.1:NUDT5
GO:0034645	cellular macromolecule biosynthetic process	biological_process	2	1253	24	41939	0.0337475	0.0992696	2.78924	XM_015291541.2:EIF4G1;XM_025153664.1:EIF4G1
GO:0034644	cellular response to UV	biological_process	4	1253	90	41939	0.132261	0.228082	1.48759	XM_004937313.3:PIK3R1;XM_015277001.2:RHBDD1;XM_025142629.1:TP73;XM_025150723.1:EIF2S1
GO:0034641	cellular nitrogen compound metabolic process	biological_process	2	1253	20	41939	0.0207518	0.0773178	3.34709	XM_015284572.2:DDO;XM_015284573.2:DDO
GO:0034620	cellular response to unfolded protein	biological_process	1	1253	15	41939	0.0724211	0.155656	2.23139	XM_015277001.2:RHBDD1
GO:0034614	cellular response to reactive oxygen species	biological_process	4	1253	47	41939	0.0128302	0.0579801	2.84858	XM_015275600.1:CAMKK2;XM_015296249.2:ROMO1;XM_015296250.2:ROMO1;XM_025144081.1:PDKI2
GO:0034613	cellular protein localization	biological_process	3	1253	92	41939	0.295724	0.38935	1.09144	XM_015276600.2:GRID2;XM_015297035.2:RSG1;XM_025148629.1:NPHP1
GO:0034605	cellular response to heat	biological_process	6	1253	102	41939	0.0334281	0.0992696	1.96887	XM_004941529.3:ANO1;XM_004941530.3:ANO1;XM_015286869.2:ANO1;XM_015286871.2:ANO1;XM_025151146.1:ANO1;XM_025154815.1:FGF1
GO:0034599	cellular response to oxidative stress	biological_process	3	1253	111	41939	0.424399	0.504675	0.904618	XM_004945912.3:SETX;XM_015296911.1:ATP13A2;XM_415453.6:SETX
GO:0034587	piRNA metabolic process	biological_process	1	1253	43	41939	0.369318	0.453037	0.778392	XM_421768.6:TDRD1
GO:0034504	protein localization to nucleus	biological_process	5	1253	44	41939	0.00187945	0.0233802	3.80351	XM_004942680.3:PIKFYVE;XM_015287884.2:SYNE2;XM_015287909.2:SIX4;XM_015289536.2:PIKFYVE;XM_421967.5:PIKFYVE
GO:0034497	protein localization to phagophore assembly site	biological_process	2	1253	49	41939	0.180024	0.278872	1.36616	NM_001006162.1:WIPI2;XM_015282381.2:STX17
GO:0034465	response to carbon monoxide	biological_process	1	1253	18	41939	0.0995752	0.189409	1.85949	XM_015288171.2:KCNMA1
GO:0034454	microtubule anchoring at centrosome	biological_process	2	1253	34	41939	0.0803319	0.16644	1.96887	XM_015280494.2:HOOK3;XM_015285408.2:PCM1
GO:0034453	microtubule anchoring	biological_process	2	1253	81	41939	0.437265	0.516668	0.826441	NM_001097540.1:DAG1;XM_003641619.4:CLASP1
GO:0034451	centriolar satellite	cellular_component	4	1253	113	41939	0.249436	0.347568	1.18481	XM_015280494.2:HOOK3;XM_015285408.2:PCM1;XM_025152419.1:C2CD3;XM_025152464.1:PCNT
GO:0034450	ubiquitin-ubiquitin ligase activity	molecular_function	2	1253	30	41939	0.059412	0.140324	2.23139	XM_015278049.2:PELI1;XM_025142568.1:UBE4B
GO:0034446	substrate adhesion-dependent cell spreading	biological_process	2	1253	74	41939	0.381089	0.464015	0.904618	XM_015286493.2:AKIP1;XM_015294332.2:MICALL2
GO:0034435	cholesterol esterification	biological_process	1	1253	8	41939	0.0221554	0.0773178	4.18386	XM_004943237.3:SOAT1
GO:0034384	high-density lipoprotein particle clearance	biological_process	1	1253	6	41939	0.0123498	0.055868	5.57848	XM_015275626.1:SCARB1
GO:0034383	low-density lipoprotein particle clearance	biological_process	2	1253	23	41939	0.0301825	0.0945277	2.91051	XM_004943237.3:SOAT1;XM_015275626.1:SCARB1
GO:0034379	very-low-density lipoprotein particle assembly	biological_process	1	1253	14	41939	0.0639984	0.144303	2.39078	XM_004943237.3:SOAT1
GO:0034375	high-density lipoprotein particle remodeling	biological_process	1	1253	15	41939	0.0724211	0.155656	2.23139	XM_015275626.1:SCARB1
GO:0034372	very-low-density lipoprotein particle remodeling	biological_process	1	1253	8	41939	0.0221554	0.0773178	4.18386	NM_205282.1:LPL
GO:0034364	high-density lipoprotein particle	cellular_component	1	1253	17	41939	0.0902362	0.17851	1.96887	XM_015286662.2:HPS5
GO:0034361	very-low-density lipoprotein particle	cellular_component	1	1253	19	41939	0.109169	0.201075	1.76162	NM_205282.1:LPL
GO:0034349	glial cell apoptotic process	biological_process	1	1253	4	41939	0.00514109	0.0343946	8.36772	XM_015276123.2:CASP3
GO:0034337	RNA folding	biological_process	1	1253	2	41939	0.000891928	0.0126677	16.7354	XM_015279684.2:FAM129B
GO:0034334	adherens junction maintenance	biological_process	1	1253	18	41939	0.0995752	0.189409	1.85949	XM_015286728.2:RASSF7
GO:0034333	adherens junction assembly	biological_process	1	1253	30	41939	0.225536	0.323417	1.1157	XM_015288201.2:VCL
GO:0034329	cell junction assembly	biological_process	2	1253	52	41939	0.202878	0.301039	1.28734	XM_004936953.3:LIMS2;XM_015279072.2:MYO9A
GO:0034314	Arp2/3 complex-mediated actin nucleation	biological_process	2	1253	41	41939	0.123248	0.218806	1.63273	NM_001079495.2:ARPC1A;XM_025148819.1:WASHC1
GO:0034274	Atg12-Atg5-Atg16 complex	cellular_component	1	1253	10	41939	0.0342277	0.0992696	3.34709	XM_015284518.2:ATG5
GO:0034260	negative regulation of GTPase activity	biological_process	2	1253	46	41939	0.157938	0.256255	1.45526	NM_001291781.1:RASA4;XM_025149508.1:SPRY1
GO:0034244	negative regulation of transcription elongation from RNA polymerase II promoter	biological_process	2	1253	30	41939	0.059412	0.140324	2.23139	XM_025147599.1:EZH2;XM_418879.6:EZH2
GO:0034237	protein kinase A regulatory subunit binding	molecular_function	2	1253	38	41939	0.103958	0.196472	1.76162	XM_004940220.3:AKAP7;XM_015286680.2:KCNQ1
GO:0034236	protein kinase A catalytic subunit binding	molecular_function	1	1253	17	41939	0.0902362	0.17851	1.96887	XM_015286680.2:KCNQ1
GO:0034220	ion transmembrane transport	biological_process	13	1253	219	41939	0.00647117	0.0414135	1.98686	XM_001231780.5:AQP5;XM_004936057.3:ATP10D;XM_004940693.3:ATP11C;XM_004941529.3:ANO1;XM_004941530.3:ANO1;XM_015286181.2:ANO5;XM_015286183.2:ANO5;XM_015286869.2:ANO1;XM_015286871.2:ANO1;XM_015287759.2:UNC79;XM_015296911.1:ATP13A2;XM_025151146.1:ANO1;XM_025153473.1:ATP11B
GO:0034214	protein hexamerization	biological_process	1	1253	24	41939	0.160167	0.256255	1.39462	XM_004949334.3:MAT2A
GO:0034198	cellular response to amino acid starvation	biological_process	7	1253	84	41939	0.00364623	0.0310448	2.78924	XM_004934358.3:DEPDC5;XM_004938088.3:ITFG2;XM_004940327.3:SESN1;XM_015282178.2:RNF152;XM_015294665.1:WDR24;XM_025150723.1:EIF2S1;XM_025154156.1:WDR59
GO:0034186	apolipoprotein A-I binding	molecular_function	1	1253	6	41939	0.0123498	0.055868	5.57848	XM_015275626.1:SCARB1
GO:0034185	apolipoprotein binding	molecular_function	3	1253	30	41939	0.0117063	0.055868	3.34709	NM_205282.1:LPL;XM_004941584.3:LRP4;XM_015275626.1:SCARB1
GO:0034145	positive regulation of toll-like receptor 4 signaling pathway	biological_process	1	1253	18	41939	0.0995752	0.189409	1.85949	XM_015278049.2:PELI1
GO:0034144	negative regulation of toll-like receptor 4 signaling pathway	biological_process	3	1253	29	41939	0.0103864	0.0545477	3.4625	XM_015275372.2:ACOD1;XM_015278661.2:IRG1L;XM_025145879.1:LOC101749511
GO:0034141	positive regulation of toll-like receptor 3 signaling pathway	biological_process	1	1253	12	41939	0.0482663	0.122456	2.78924	XM_015278049.2:PELI1
GO:0034136	negative regulation of toll-like receptor 2 signaling pathway	biological_process	2	1253	4	41939	0.000104047	0.00258606	16.7354	XM_015275372.2:ACOD1;XM_015278661.2:IRG1L
GO:0034125	negative regulation of MyD88-dependent toll-like receptor signaling pathway	biological_process	1	1253	3	41939	0.00262257	0.0244259	11.157	XM_015295393.2:CD300LG
GO:0034116	positive regulation of heterotypic cell-cell adhesion	biological_process	2	1253	24	41939	0.0337475	0.0992696	2.78924	NM_204989.2:FGG;XM_025150577.1:CD44
GO:0034113	heterotypic cell-cell adhesion	biological_process	2	1253	24	41939	0.0337475	0.0992696	2.78924	XM_015294825.2:ITGAD;XM_025155181.1:ITGAD
GO:0034109	homotypic cell-cell adhesion	biological_process	1	1253	15	41939	0.0724211	0.155656	2.23139	XM_424719.6:MEGF10
GO:0034101	erythrocyte homeostasis	biological_process	1	1253	9	41939	0.0279277	0.0888324	3.71899	XM_015286378.2:AMPD3
GO:0034097	response to cytokine	biological_process	6	1253	71	41939	0.00527558	0.0346971	2.82852	NM_205422.1:EXFABP;XM_004949068.3:PDCD1LG2;XM_015280143.2:PDCD1LG2;XM_015285416.2:NFKB1;XM_025145073.1:CD274;XM_025154457.1:MAPKAPK3
GO:0034080	CENP-A containing nucleosome assembly	biological_process	1	1253	17	41939	0.0902362	0.17851	1.96887	NM_205051.1:CENPC
GO:0034067	protein localization to Golgi apparatus	biological_process	1	1253	33	41939	0.258952	0.356069	1.01427	XM_015288458.2:GBF1
GO:0034066	RIC1-RGP1 guanyl-nucleotide exchange factor complex	cellular_component	1	1253	6	41939	0.0123498	0.055868	5.57848	XM_015280140.2:RIC1
GO:0034063	stress granule assembly	biological_process	1	1253	54	41939	0.482481	0.554315	0.619831	XM_015275568.2:ATXN2
GO:0034057	RNA strand-exchange activity	molecular_function	1	1253	8	41939	0.0221554	0.0773178	4.18386	XM_025145604.1:EIF4B
GO:0034046	poly(G) binding	molecular_function	1	1253	17	41939	0.0902362	0.17851	1.96887	XM_025144280.1:DAZAP1
GO:0034045	phagophore assembly site membrane	cellular_component	3	1253	43	41939	0.0389553	0.110434	2.33518	NM_001006162.1:WIPI2;XM_015284518.2:ATG5;XM_429975.6:STBD1
GO:0034012	FAD-AMP lyase (cyclizing) activity	molecular_function	1	1253	2	41939	0.000891928	0.0126677	16.7354	XM_015286123.2:TKFC
GO:0033993	response to lipid	biological_process	1	1253	19	41939	0.109169	0.201075	1.76162	NM_205471.1:PCK1
GO:0033962	cytoplasmic mRNA processing body assembly	biological_process	4	1253	48	41939	0.0139787	0.0617981	2.78924	NM_001006454.1:CNOT7;XM_015275568.2:ATXN2;XM_015276162.2:NOCT;XM_015292441.2:LSM14A
GO:0033864	positive regulation of NAD(P)H oxidase activity	biological_process	1	1253	6	41939	0.0123498	0.055868	5.57848	XM_424842.6:RFK
GO:0033857	diphosphoinositol-pentakisphosphate kinase activity	molecular_function	1	1253	26	41939	0.181609	0.278872	1.28734	XM_015292155.2:PPIP5K1
GO:0033688	regulation of osteoblast proliferation	biological_process	1	1253	8	41939	0.0221554	0.0773178	4.18386	XM_004937171.3:NPR3
GO:0033687	osteoblast proliferation	biological_process	1	1253	7	41939	0.0169493	0.0665978	4.78155	XM_015282956.2:OSR2
GO:0033683	nucleotide-excision repair, DNA incision	biological_process	1	1253	12	41939	0.0482663	0.122456	2.78924	XM_004943761.3:FAN1
GO:0033674	positive regulation of kinase activity	biological_process	1	1253	33	41939	0.258952	0.356069	1.01427	XM_025150577.1:CD44
GO:0033634	positive regulation of cell-cell adhesion mediated by integrin	biological_process	1	1253	8	41939	0.0221554	0.0773178	4.18386	XM_015292666.2:PIEZO1
GO:0033625	positive regulation of integrin activation	biological_process	1	1253	4	41939	0.00514109	0.0343946	8.36772	XM_015292666.2:PIEZO1
GO:0033623	regulation of integrin activation	biological_process	1	1253	13	41939	0.0559367	0.133517	2.57468	XM_015297176.2:FBLIM1
GO:0033619	membrane protein proteolysis	biological_process	1	1253	15	41939	0.0724211	0.155656	2.23139	XM_015277001.2:RHBDD1
GO:0033617	mitochondrial respiratory chain complex IV assembly	biological_process	1	1253	17	41939	0.0902362	0.17851	1.96887	XM_004935128.3:FASTKD3
GO:0033613	activating transcription factor binding	molecular_function	2	1253	101	41939	0.58444	0.642117	0.66279	XM_015292078.2:MEF2A;XM_025147794.1:ZNF516
GO:0033608	formyl-CoA transferase activity	molecular_function	1	1253	5	41939	0.00839895	0.0456232	6.69417	XM_004939568.3:SUGCT
GO:0033605	positive regulation of catecholamine secretion	biological_process	1	1253	5	41939	0.00839895	0.0456232	6.69417	XM_015296684.2:KCNB1
GO:0033592	RNA strand annealing activity	molecular_function	1	1253	23	41939	0.149632	0.245557	1.45526	XM_025145604.1:EIF4B
GO:0033572	transferrin transport	biological_process	2	1253	37	41939	0.0978159	0.189409	1.80924	XM_015287239.2:ARHGAP1;XM_025155585.1:CLTCL1
GO:0033539	fatty acid beta-oxidation using acyl-CoA dehydrogenase	biological_process	1	1253	22	41939	0.139245	0.234359	1.5214	XM_015285303.2:ETFDH
GO:0033512	L-lysine catabolic process to acetyl-CoA via saccharopine	biological_process	1	1253	9	41939	0.0279277	0.0888324	3.71899	XM_426286.6:AADAT
GO:0033504	floor plate development	biological_process	1	1253	15	41939	0.0724211	0.155656	2.23139	XM_025147765.1:COBL
GO:0033490	cholesterol biosynthetic process via lathosterol	biological_process	2	1253	3	41939	2.66066e-05	0.000763378	22.3139	NM_001031288.1:DHCR24;XM_015274577.2:LOC100857622
GO:0033489	cholesterol biosynthetic process via desmosterol	biological_process	2	1253	2	41939	0	0	33.4709	NM_001031288.1:DHCR24;XM_015274577.2:LOC100857622
GO:0033484	nitric oxide homeostasis	biological_process	1	1253	13	41939	0.0559367	0.133517	2.57468	XM_015296484.2:ADNP
GO:0033391	chromatoid body	cellular_component	2	1253	28	41939	0.0500633	0.126043	2.39078	XM_015286330.2:ARNTL;XM_421768.6:TDRD1
GO:0033384	geranyl diphosphate biosynthetic process	biological_process	1	1253	4	41939	0.00514109	0.0343946	8.36772	XM_015298647.2:FDPS
GO:0033363	secretory granule organization	biological_process	1	1253	9	41939	0.0279277	0.0888324	3.71899	XM_015290320.2:MTA1
GO:0033344	cholesterol efflux	biological_process	2	1253	27	41939	0.0456815	0.120623	2.47932	XM_004943237.3:SOAT1;XM_015275626.1:SCARB1
GO:0033314	mitotic DNA replication checkpoint	biological_process	1	1253	5	41939	0.00839895	0.0456232	6.69417	XM_025153845.1:TICRR
GO:0033300	dehydroascorbic acid transmembrane transporter activity	molecular_function	1	1253	4	41939	0.00514109	0.0343946	8.36772	XM_004944768.3:SLC23A1
GO:0033290	eukaryotic 48S preinitiation complex	cellular_component	1	1253	2	41939	0.000891928	0.0126677	16.7354	XM_025150723.1:EIF2S1
GO:0033273	response to vitamin	biological_process	1	1253	8	41939	0.0221554	0.0773178	4.18386	XM_015280047.2:SETDB1
GO:0033270	paranode region of axon	cellular_component	1	1253	48	41939	0.422201	0.502621	0.69731	XM_025152141.1:SCN9A
GO:0033269	internode region of axon	cellular_component	1	1253	22	41939	0.139245	0.234359	1.5214	XM_025147165.1:PARD3
GO:0033268	node of Ranvier	cellular_component	2	1253	76	41939	0.3973	0.481285	0.880812	NM_001097540.1:DAG1;XM_025152141.1:SCN9A
GO:0033262	regulation of nuclear cell cycle DNA replication	biological_process	2	1253	10	41939	0.00272743	0.0245469	6.69417	XM_015275212.2:DACH1;XM_015275228.2:DACH1
GO:0033256	I-kappaB/NF-kappaB complex	cellular_component	1	1253	10	41939	0.0342277	0.0992696	3.34709	XM_015285416.2:NFKB1
GO:0033210	leptin-mediated signaling pathway	biological_process	1	1253	6	41939	0.0123498	0.055868	5.57848	NM_001030931.2:STAT3
GO:0033209	tumor necrosis factor-mediated signaling pathway	biological_process	3	1253	99	41939	0.343132	0.431692	1.01427	XM_015277863.2:EDAR;XM_015294237.2:CDIP1;XM_025152195.1:PSMD14
GO:0033188	sphingomyelin synthase activity	molecular_function	2	1253	17	41939	0.0132258	0.0586516	3.93775	XM_015278673.2:SGMS1;XM_015278674.2:SGMS1
GO:0033186	CAF-1 complex	cellular_component	1	1253	8	41939	0.0221554	0.0773178	4.18386	XM_025149509.1:CHAF1B
GO:0033173	calcineurin-NFAT signaling cascade	biological_process	1	1253	29	41939	0.214461	0.312481	1.15417	XM_015275937.2:NFATC1
GO:0033169	histone H3-K9 demethylation	biological_process	3	1253	21	41939	0.00316087	0.0279188	4.78155	XM_015288100.2:JMJD1C;XM_015300183.2:KDM4B;XM_015300184.2:KDM4B
GO:0033159	negative regulation of protein import into nucleus, translocation	biological_process	1	1253	6	41939	0.0123498	0.055868	5.57848	XM_025142195.1:HNF4A
GO:0033157	regulation of intracellular protein transport	biological_process	1	1253	17	41939	0.0902362	0.17851	1.96887	XM_015296911.1:ATP13A2
GO:0033153	T cell receptor V(D)J recombination	biological_process	1	1253	17	41939	0.0902362	0.17851	1.96887	XM_015276137.1:LEF1
[truncated: 2,219 more rows]

## Sheet: KEGG-trans
id	term	ListHits	ListTotal	PopHits	PopTotal	pval	padj	Enrichment_score	Gene
ko00909	Sesquiterpenoid and triterpenoid biosynthesis	2	522	2	15870	0	0	30.4023	NM_001039294.1:FDFT1;NM_001194927.1:SQLE
ko00100	Steroid biosynthesis	9	522	39	15870	3.66202e-07	4.26626e-05	7.01592	NM_001031288.1:DHCR24;NM_001039294.1:FDFT1;NM_001194927.1:SQLE;XM_004943237.3:SOAT1;XM_015274577.2:LOC100857622;XM_015281391.2:CYP51A1;XM_015293773.2:FAXDC2;XM_015293776.2:FAXDC2;XM_025154848.1:FAXDC2
ko04978	Mineral absorption	12	522	74	15870	7.58193e-07	5.88863e-05	4.9301	NM_001199444.2:SLC26A3;NM_001252254.1:SLC26A6;NM_001305659.1:SLC31A1;XM_004935075.3:SLC9A3;XM_015293073.1:SLC26A6;XM_015293074.2:SLC26A6;XM_015293075.2:SLC26A6;XM_015294642.2:HMOX2;XM_025147271.1:SLC26A3;XM_025147274.1:SLC26A3;XM_025150285.1:HEPH;XM_421999.6:CYBRD1
ko00660	C5-Branched dibasic acid metabolism	2	522	3	15870	3.53886e-05	0.00206138	20.2682	XM_015275372.2:ACOD1;XM_015278661.2:IRG1L
ko04970	Salivary secretion	18	522	245	15870	0.000492803	0.0229646	2.23364	NM_001168002.3:ATP2B1;XM_001231780.5:AQP5;XM_004941096.3:PRKG2;XM_015277054.2:VAMP2;XM_015285019.2:PRKACA;XM_015288171.2:KCNMA1;XM_015288184.2:KCNMA1;XM_015288189.2:KCNMA1;XM_015294875.2:NOS1;XM_015300579.2:LOC426820;XM_015300581.2:LOC426820;XM_025148599.1:PLCB4;XM_025151436.1:KCNMA1;XM_025151443.1:KCNMA1;XM_025151917.1:LOC112532700;XM_025151973.1:LOC107053714;XM_025151975.1:LOC101750892;XM_02515…
ko00363	Bisphenol degradation	1	522	2	15870	0.0010799	0.0375226	15.2011	NM_001201468.1:PON2
ko01230	Biosynthesis of amino acids	11	522	129	15870	0.00112729	0.0375226	2.59244	NM_001206496.2:ALDOC;XM_004949334.3:MAT2A;XM_015295564.2:LOC101747660;XM_015295736.1:ASL2;XM_015300287.2:CS;XM_025142487.1:ENO1;XM_025147324.1:PFKP;XM_025151653.1:SRRL;XM_025153808.1:PKM;XM_422542.6:CTH;XM_426286.6:AADAT
ko00983	Drug metabolism - other enzymes	7	522	72	15870	0.00244931	0.0713362	2.95578	XM_015292459.2:LOC415787;XM_025147725.1:UPP1;XM_025147726.1:UPP1;XM_025147727.1:UPP1;XM_025152951.1:DPYD;XM_025154182.1:PNAT3;XM_419026.5:UPP1
ko00670	One carbon pool by folate	5	522	44	15870	0.00300378	0.0738356	3.45481	NM_001328491.1:MTHFR;XM_015287780.2:ALDH1L2;XM_015292818.1:AMT;XM_025142534.1:MTHFR;XM_025148930.1:MTHFD1L
ko00901	Indole alkaloid biosynthesis	1	522	3	15870	0.00316891	0.0738356	10.1341	XM_419032.6:DDC
ko04152	AMPK signaling pathway	22	522	379	15870	0.00366058	0.0749857	1.76478	NM_001199538.1:PIK3CG;NM_205471.1:PCK1;XM_003641254.4:PPP2R2C;XM_004937313.3:PIK3R1;XM_004937991.3:GYS2;XM_004944393.3:PFKFB4L;XM_015273812.2:PRKAG1;XM_015275600.1:CAMKK2;XM_015275629.2:CAB39L;XM_015276917.1:PIK3CB;XM_015285697.2:PPARGC1A;XM_015286795.2:CPT1A;XM_015288089.2:SIRT1;XM_015290911.2:PFKFB3;XM_015291096.2:PFKFB3;XM_015291547.2:GYS2;XM_025142064.1:GYS2;XM_025142195.1:HNF4A;XM_025147324.…
ko01200	Carbon metabolism	14	522	210	15870	0.00409562	0.0749857	2.02682	NM_001206496.2:ALDOC;NM_001328491.1:MTHFR;NM_204303.1:ME1;NM_204322.1:GLDC;XM_015280062.1:GLDC;XM_015286123.2:TKFC;XM_015292818.1:AMT;XM_015300287.2:CS;XM_025142487.1:ENO1;XM_025142534.1:MTHFR;XM_025147324.1:PFKP;XM_025149734.1:SUCLG1;XM_025151653.1:SRRL;XM_025153808.1:PKM
ko00900	Terpenoid backbone biosynthesis	4	522	33	15870	0.00418375	0.0749857	3.68513	XM_015277253.2:HMGCS1;XM_015277255.2:HMGCS1;XM_015298647.2:FDPS;XM_418561.6:IDI1
ko03320	PPAR signaling pathway	14	522	226	15870	0.00795252	0.132353	1.88333	NM_001031420.1:PLIN2;NM_001160428.2:FADS2;NM_205282.1:LPL;NM_205471.1:PCK1;XM_004940809.3:ACSL4;XM_015279790.2:RXRA;XM_015280093.2:PLIN2;XM_015280094.2:PLIN2;XM_015286795.2:CPT1A;XM_015288520.2:SORBS1;XM_015289940.2:PPARA;XM_015302211.2:GK;XM_025143667.1:PPARD;XM_025150696.1:CPT1A
ko00300	Lysine biosynthesis	1	522	5	15870	0.0101084	0.14697	6.08046	XM_426286.6:AADAT
ko00010	Glycolysis / Gluconeogenesis	8	522	110	15870	0.0103623	0.14697	2.21108	NM_001206496.2:ALDOC;NM_001305183.1:ADH1C;NM_205471.1:PCK1;XM_015286580.2:LDHA;XM_025142487.1:ENO1;XM_025147324.1:PFKP;XM_025149776.1:ADH1C;XM_025153808.1:PKM
ko00260	Glycine, serine and threonine metabolism	6	522	75	15870	0.011557	0.14697	2.43218	NM_204322.1:GLDC;XM_015280062.1:GLDC;XM_015292818.1:AMT;XM_015295564.2:LOC101747660;XM_025151653.1:SRRL;XM_422542.6:CTH
ko00830	Retinol metabolism	6	522	75	15870	0.011557	0.14697	2.43218	NM_001001751.2:CYP3A5;NM_001277910.2:DHRS3;NM_001305183.1:ADH1C;XM_025142531.1:DHRS3;XM_025142532.1:DHRS3;XM_025149776.1:ADH1C
ko04626	Plant-pathogen interaction	2	522	15	15870	0.0119847	0.14697	4.05364	XM_015283624.2:HSP90AB1;XM_015302211.2:GK
ko00220	Arginine biosynthesis	3	522	30	15870	0.0160975	0.187536	3.04023	NM_204961.1:NOS2;XM_015294875.2:NOS1;XM_015295736.1:ASL2
ko00633	Nitrotoluene degradation	1	522	7	15870	0.020319	0.220348	4.34319	XM_025154182.1:PNAT3
ko03018	RNA degradation	10	522	166	15870	0.0214565	0.220348	1.83146	NM_001006454.1:CNOT7;XM_015279111.2:CNOT1;XM_015279112.2:CNOT1;XM_015279114.2:CNOT1;XM_015282281.2:PAPD7;XM_015282285.2:PAPD7;XM_015284805.2:CNOT4;XM_015284812.2:CNOT4;XM_025142487.1:ENO1;XM_025147324.1:PFKP
ko04392	Hippo signaling pathway -multiple species	6	522	85	15870	0.0217771	0.220348	2.14604	NM_001001340.2:TEAD4;XM_015276397.2:RASSF6;XM_015280856.2:PAK1;XM_015298759.2:TEAD3;XM_025150622.1:TEAD1;XM_025154832.1:WWC1
ko00051	Fructose and mannose metabolism	6	522	86	15870	0.0230604	0.220348	2.12109	NM_001206496.2:ALDOC;XM_004944393.3:PFKFB4L;XM_015286123.2:TKFC;XM_015290911.2:PFKFB3;XM_015291096.2:PFKFB3;XM_025147324.1:PFKP
ko04711	Circadian rhythm - fly	4	522	50	15870	0.0237236	0.220348	2.43218	NM_001289779.2:PER3;XM_015276804.2:PER2;XM_015285394.2:CLOCK;XM_015286330.2:ARNTL
ko04977	Vitamin digestion and absorption	3	522	34	15870	0.0245882	0.220348	2.68256	XM_001235155.5:CUBN;XM_015275626.1:SCARB1;XM_015289175.2:SLC19A1
ko00680	Methane metabolism	4	522	51	15870	0.0256154	0.221052	2.38449	NM_001206496.2:ALDOC;XM_015286123.2:TKFC;XM_025142487.1:ENO1;XM_025147324.1:PFKP
ko00630	Glyoxylate and dicarboxylate metabolism	4	522	53	15870	0.029682	0.246997	2.29451	NM_204322.1:GLDC;XM_015280062.1:GLDC;XM_015292818.1:AMT;XM_015300287.2:CS
ko04668	TNF signaling pathway	14	522	268	15870	0.0320639	0.251019	1.58818	NM_001167718.1:PTGS2;NM_001199538.1:PIK3CG;NM_001202462.2:CFLAR;NM_001278089.1:MMP10;NM_204600.1:SOCS3;NM_204667.1:MMP9;NM_205253.2:CEBPB;XM_004937313.3:PIK3R1;XM_015276123.2:CASP3;XM_015276917.1:PIK3CB;XM_015285416.2:NFKB1;XM_015285690.2:DNM1L;XM_015302248.1:TAB3;XM_418581.6:MAP3K8
ko04920	Adipocytokine signaling pathway	12	522	222	15870	0.03232	0.251019	1.64337	NM_001030931.2:STAT3;NM_204600.1:SOCS3;NM_205471.1:PCK1;XM_004940809.3:ACSL4;XM_015273812.2:PRKAG1;XM_015275600.1:CAMKK2;XM_015279790.2:RXRA;XM_015285416.2:NFKB1;XM_015285697.2:PPARGC1A;XM_015286795.2:CPT1A;XM_015289940.2:PPARA;XM_025150696.1:CPT1A
ko00440	Phosphonate and phosphinate metabolism	2	522	22	15870	0.0342429	0.257374	2.76385	NM_001006392.2:CEPT1;XM_015285482.2:CHPT1
ko00710	Carbon fixation in photosynthetic organisms	2	522	23	15870	0.0384447	0.274071	2.64368	NM_001206496.2:ALDOC;NM_204303.1:ME1
ko04974	Protein digestion and absorption	11	522	205	15870	0.0388169	0.274071	1.63134	NM_001277721.1:MEP1A;NM_001305202.1:COL17A1;XM_004935075.3:SLC9A3;XM_015278606.2:COL4A5;XM_015279699.2:COL27A1;XM_015286680.2:KCNQ1;XM_015289202.2:COL5A2;XM_015290844.2:COL24A1;XM_419181.5:MEP1B;XM_419902.5:COL21A1;XM_420139.6:XPNPEP2
ko00450	Selenocompound metabolism	4	522	58	15870	0.0415493	0.284735	2.09671	XM_004936632.3:KYAT3;XM_015291344.2:SCLY;XM_025145290.1:MARS;XM_422542.6:CTH
ko00511	Other glycan degradation	3	522	41	15870	0.0449385	0.287493	2.22456	XM_015281008.2:NEU3;XM_015294465.2:HEXDCL;XM_025155235.1:HEXDCL
ko00770	Pantothenate and CoA biosynthesis	3	522	42	15870	0.0484286	0.287493	2.17159	NM_001039288.2:VNN1;XM_025152951.1:DPYD;XM_421664.6:PANK1
ko00232	Caffeine metabolism	1	522	11	15870	0.0487949	0.287493	2.76385	XM_025154182.1:PNAT3
ko00730	Thiamine metabolism	1	522	11	15870	0.0487949	0.287493	2.76385	XM_015275899.2:TPK1
ko00965	Betalain biosynthesis	1	522	11	15870	0.0487949	0.287493	2.76385	XM_419032.6:DDC
ko04630	Jak-STAT signaling pathway	16	522	333	15870	0.0493551	0.287493	1.46077	NM_001030898.2:CSF3R;NM_001030931.2:STAT3;NM_001199538.1:PIK3CG;NM_001199614.1:IL22;NM_001257283.2:MCL1;NM_204540.1:SOCS2;NM_204600.1:SOCS3;XM_001233761.5:IL22RA2;XM_004937313.3:PIK3R1;XM_015276917.1:PIK3CB;XM_015277280.2:PIAS2;XM_015299276.2:IFNAR1;XM_025143427.1:IL6R;XM_025145740.1:TYK2;XM_025145741.1:TYK2;XM_025147965.1:IL22
ko01210	2-Oxocarboxylic acid metabolism	2	522	26	15870	0.052531	0.29853	2.33864	XM_015300287.2:CS;XM_426286.6:AADAT
ko00290	Valine, leucine and isoleucine biosynthesis	1	522	12	15870	0.0573069	0.310406	2.53352	XM_025151653.1:SRRL
ko00330	Arginine and proline metabolism	6	522	105	15870	0.0579874	0.310406	1.73727	NM_001198738.1:P4HA1;NM_204961.1:NOS2;XM_015281152.2:AOC1;XM_015281153.2:AOC1;XM_015294875.2:NOS1;XM_025151565.1:P4HA1
ko04972	Pancreatic secretion	13	522	267	15870	0.0586175	0.310406	1.48026	NM_001081501.1:CCKAR;NM_001168002.3:ATP2B1;NM_001199444.2:SLC26A3;XM_015286680.2:KCNQ1;XM_015288171.2:KCNMA1;XM_015288184.2:KCNMA1;XM_015288189.2:KCNMA1;XM_025147271.1:SLC26A3;XM_025147274.1:SLC26A3;XM_025148599.1:PLCB4;XM_025149044.1:RYR2;XM_025151436.1:KCNMA1;XM_025151443.1:KCNMA1
ko04976	Bile secretion	8	522	154	15870	0.0681633	0.34078	1.57934	NM_204894.1:ABCB1;XM_004935075.3:SLC9A3;XM_015275626.1:SCARB1;XM_015279790.2:RXRA;XM_015283835.2:ABCG8;XM_015289673.2:ABCB11;XM_025147036.1:ABCB1;XM_025152623.1:ABCB11
ko00072	Synthesis and degradation of ketone bodies	2	522	29	15870	0.068741	0.34078	2.09671	XM_015277253.2:HMGCS1;XM_015277255.2:HMGCS1
ko04964	Proximal tubule bicarbonate reclamation	2	522	29	15870	0.068741	0.34078	2.09671	NM_205471.1:PCK1;XM_004935075.3:SLC9A3
ko04640	Hematopoietic cell lineage	7	522	133	15870	0.0724211	0.351544	1.60012	NM_001030898.2:CSF3R;XM_015277561.2:ITGA2;XM_015277810.2:IL1R2;XM_015299423.2:ITGA3;XM_025141590.1:CD7;XM_025143427.1:IL6R;XM_025150577.1:CD44
ko00250	Alanine, aspartate and glutamate metabolism	4	522	69	15870	0.0764793	0.363667	1.76245	NM_001030977.1:ASNS;XM_015284572.2:DDO;XM_015284573.2:DDO;XM_015295736.1:ASL2
ko00627	Aminobenzoate degradation	1	522	15	15870	0.0855009	0.394751	2.02682	NM_001201468.1:PON2
ko00980	Metabolism of xenobiotics by cytochrome P450	4	522	72	15870	0.088099	0.394751	1.68902	NM_001305183.1:ADH1C;NM_205365.1:GSTT1;XM_015284824.2:GSTA2;XM_025149776.1:ADH1C
ko00982	Drug metabolism - cytochrome P450	4	522	72	15870	0.088099	0.394751	1.68902	NM_001305183.1:ADH1C;NM_205365.1:GSTT1;XM_015284824.2:GSTA2;XM_025149776.1:ADH1C
ko00340	Histidine metabolism	3	522	52	15870	0.0911442	0.395087	1.75398	XM_015281152.2:AOC1;XM_015281153.2:AOC1;XM_419032.6:DDC
ko00071	Fatty acid degradation	5	522	96	15870	0.0965666	0.395087	1.58345	NM_001305183.1:ADH1C;XM_004940809.3:ACSL4;XM_015286795.2:CPT1A;XM_025149776.1:ADH1C;XM_025150696.1:CPT1A
ko04066	HIF-1 signaling pathway	13	522	289	15870	0.096629	0.395087	1.36758	NM_001030931.2:STAT3;NM_001199538.1:PIK3CG;NM_204961.1:NOS2;XM_004937313.3:PIK3R1;XM_015276917.1:PIK3CB;XM_015278273.2:NOX1;XM_015285416.2:NFKB1;XM_015288320.2:CAMK2G;XM_015290911.2:PFKFB3;XM_015291096.2:PFKFB3;XM_025142487.1:ENO1;XM_025143427.1:IL6R;XM_025148191.1:LOC776273
ko04666	Fc gamma R-mediated phagocytosis	13	522	289	15870	0.096629	0.395087	1.36758	NM_001006133.1:PRKCD;NM_001079495.2:ARPC1A;NM_001199538.1:PIK3CG;XM_004937313.3:PIK3R1;XM_004938782.3:WASF3;XM_015276917.1:PIK3CB;XM_015280856.2:PAK1;XM_015292767.2:PRKCD;XM_025148178.1:ASAP1;XM_025148191.1:LOC776273;XM_025152736.1:PTPRC;XM_025154456.1:PRKCD;XM_025156028.1:GSN
ko04922	Glucagon signaling pathway	14	522	315	15870	0.097823	0.395087	1.35121	NM_205471.1:PCK1;XM_004937991.3:GYS2;XM_015273812.2:PRKAG1;XM_015285697.2:PPARGC1A;XM_015286580.2:LDHA;XM_015286795.2:CPT1A;XM_015288089.2:SIRT1;XM_015288320.2:CAMK2G;XM_015289940.2:PPARA;XM_015291547.2:GYS2;XM_025142064.1:GYS2;XM_025148599.1:PLCB4;XM_025150696.1:CPT1A;XM_025153808.1:PKM
ko02010	ABC transporters	7	522	143	15870	0.099811	0.395087	1.48822	NM_204894.1:ABCB1;XM_015283835.2:ABCG8;XM_015289673.2:ABCB11;XM_015291558.2:ABCC9;XM_025147036.1:ABCB1;XM_025152623.1:ABCB11;XM_025153502.1:ABCC5
ko00603	Glycosphingolipid biosynthesis - globo series	2	522	34	15870	0.100043	0.395087	1.78837	XM_015301230.2:B3GALT5;XM_025153494.1:B3GALNT1
ko00500	Starch and sucrose metabolism	5	522	100	15870	0.111729	0.43388	1.52011	XM_004937991.3:GYS2;XM_015291547.2:GYS2;XM_025142064.1:GYS2;XM_025150713.1:GANC;XM_417105.6:KL
ko04710	Circadian rhythm	7	522	150	15870	0.122011	0.455719	1.41877	NM_001030542.2:NPAS2;NM_001289779.2:PER3;XM_015273812.2:PRKAG1;XM_015276804.2:PER2;XM_015277680.2:NPAS2;XM_015285394.2:CLOCK;XM_015286330.2:ARNTL
ko00533	Glycosaminoglycan biosynthesis - keratan sulfate	3	522	58	15870	0.123096	0.455719	1.57253	NM_205202.1:B4GALT1;XM_015290988.2:ST3GAL3;XM_422738.6:B3GNT7
ko00620	Pyruvate metabolism	4	522	80	15870	0.12322	0.455719	1.52011	NM_204303.1:ME1;NM_205471.1:PCK1;XM_015286580.2:LDHA;XM_025153808.1:PKM
ko00563	Glycosylphosphatidylinositol(GPI)-anchor biosynthesis	3	522	59	15870	0.128833	0.469031	1.54588	XM_015294731.2:PIGQ;XM_015294732.2:PIGQ;XM_015294733.2:PIGQ
ko00600	Sphingolipid metabolism	5	522	105	15870	0.132269	0.474135	1.44773	XM_015278673.2:SGMS1;XM_015278674.2:SGMS1;XM_015281008.2:NEU3;XM_015282177.2:KDSR;XM_015295596.2:ENPP7
ko00531	Glycosaminoglycan degradation	2	522	39	15870	0.135946	0.479932	1.55909	NM_204167.1:HPSE;XM_025149456.1:HPSE
ko00950	Isoquinoline alkaloid biosynthesis	1	522	20	15870	0.139196	0.484071	1.52011	XM_419032.6:DDC
ko00380	Tryptophan metabolism	5	522	108	15870	0.145397	0.4982	1.40751	XM_004936632.3:KYAT3;XM_015281152.2:AOC1;XM_015281153.2:AOC1;XM_419032.6:DDC;XM_426286.6:AADAT
ko04214	Apoptosis - fly	8	522	183	15870	0.150076	0.501482	1.32906	XM_015275463.2:ELF1;XM_015283765.2:BIRC6;XM_015285690.2:DNM1L;XM_015292031.2:LMINA;XM_025141601.1:RHOT1;XM_025150319.1:ELF1;XM_025150324.1:ELF1;XM_025154590.1:ATM
ko00920	Sulfur metabolism	1	522	21	15870	0.15066	0.501482	1.44773	XM_015283646.2:BPNT1
ko00350	Tyrosine metabolism	3	522	65	15870	0.16543	0.542892	1.40318	NM_001305183.1:ADH1C;XM_025149776.1:ADH1C;XM_419032.6:DDC
ko04923	Regulation of lipolysis in adipocytes	6	522	138	15870	0.169941	0.549948	1.32184	NM_001167718.1:PTGS2;NM_001199538.1:PIK3CG;XM_004937313.3:PIK3R1;XM_004941096.3:PRKG2;XM_015276917.1:PIK3CB;XM_015285019.2:PRKACA
ko00360	Phenylalanine metabolism	1	522	23	15870	0.174098	0.555681	1.32184	XM_419032.6:DDC
ko00052	Galactose metabolism	3	522	68	15870	0.184977	0.573962	1.34128	NM_205202.1:B4GALT1;XM_025147324.1:PFKP;XM_025150713.1:GANC
ko03440	Homologous recombination	3	522	68	15870	0.184977	0.573962	1.34128	XM_003642358.3:EME1;XM_015282911.2:RAD54B;XM_015295521.1:EME1
ko00020	Citrate cycle (TCA cycle)	3	522	69	15870	0.191654	0.573962	1.32184	NM_205471.1:PCK1;XM_015300287.2:CS;XM_025149734.1:SUCLG1
ko00030	Pentose phosphate pathway	2	522	46	15870	0.192142	0.573962	1.32184	NM_001206496.2:ALDOC;XM_025147324.1:PFKP
ko00720	Carbon fixation pathways in prokaryotes	2	522	46	15870	0.192142	0.573962	1.32184	NM_001328491.1:MTHFR;XM_025142534.1:MTHFR
ko04130	SNARE interactions in vesicular transport	3	522	70	15870	0.198405	0.57574	1.30296	XM_015277054.2:VAMP2;XM_015278289.2:VAMP7;XM_015282381.2:STX17
ko00040	Pentose and glucuronate interconversions	2	522	47	15870	0.200603	0.57574	1.29371	XM_015281246.2:XYLB;XM_417105.6:KL
ko04623	Cytosolic DNA-sensing pathway	4	522	96	15870	0.208894	0.57574	1.26676	XM_015285416.2:NFKB1;XM_015293527.2:TMEM173;XM_015297946.2:IL18;XM_025143170.1:IL18
ko02024	Quorum sensing	1	522	26	15870	0.21019	0.57574	1.16932	XM_004940809.3:ACSL4
ko04060	Cytokine-cytokine receptor interaction	16	522	416	15870	0.211482	0.57574	1.16932	NM_001030898.2:CSF3R;NM_001045840.1:CCR9;NM_001199614.1:IL22;NM_001293309.1:CCL17;XM_001233761.5:IL22RA2;XM_003642981.4:LOC100857191;XM_015277810.2:IL1R2;XM_015277863.2:EDAR;XM_015278143.2:PDGFD;XM_015297946.2:IL18;XM_015299276.2:IFNAR1;XM_025143170.1:IL18;XM_025143427.1:IL6R;XM_025147965.1:IL22;XM_025152083.1:ACVR1;XM_417434.6:TNFRSF6B
ko00270	Cysteine and methionine metabolism	3	522	72	15870	0.212118	0.57574	1.26676	XM_004949334.3:MAT2A;XM_015286580.2:LDHA;XM_422542.6:CTH
ko00562	Inositol phosphate metabolism	12	522	308	15870	0.216099	0.57574	1.18451	NM_001199538.1:PIK3CG;XM_004942680.3:PIKFYVE;XM_015276917.1:PIK3CB;XM_015289009.2:INPP5A;XM_015289536.2:PIKFYVE;XM_015293104.2:MTMR14;XM_015297082.2:PLCH2;XM_025148191.1:LOC776273;XM_025148599.1:PLCB4;XM_025149695.1:PI4K2B;XM_420138.6:OCRL;XM_421967.5:PIKFYVE
ko04621	NOD-like receptor signaling pathway	5	522	123	15870	0.218887	0.57574	1.23587	XM_015283624.2:HSP90AB1;XM_015285416.2:NFKB1;XM_015297946.2:IL18;XM_015302248.1:TAB3;XM_025143170.1:IL18
ko04211	Longevity regulating pathway	12	522	309	15870	0.219355	0.57574	1.18067	NM_001199538.1:PIK3CG;XM_004937313.3:PIK3R1;XM_004940327.3:SESN1;XM_015273812.2:PRKAG1;XM_015275600.1:CAMKK2;XM_015276917.1:PIK3CB;XM_015284518.2:ATG5;XM_015285416.2:NFKB1;XM_015285697.2:PPARGC1A;XM_015287226.2:ATG13;XM_015288089.2:SIRT1;XM_417105.6:KL
ko03015	mRNA surveillance pathway	8	522	202	15870	0.221925	0.57574	1.20405	XM_003641254.4:PPP2R2C;XM_015296175.2:MSI2;XM_015296182.2:MSI2;XM_015296185.2:MSI2;XM_025144280.1:DAZAP1;XM_025149945.1:EPFIP1L;XM_025151082.1:PPP2R3C;XM_416866.6:PPP2R3B
ko00430	Taurine and hypotaurine metabolism	1	522	27	15870	0.222389	0.57574	1.12601	XM_025145490.1:CSAD
ko00910	Nitrogen metabolism	1	522	27	15870	0.222389	0.57574	1.12601	XM_003640811.4:CA13
ko04960	Aldosterone-regulated sodium reabsorption	4	522	99	15870	0.226762	0.58061	1.22838	NM_001199538.1:PIK3CG;XM_004937313.3:PIK3R1;XM_015276101.2:NR3C2;XM_015276917.1:PIK3CB
ko04022	cGMP-PKG signaling pathway	23	522	622	15870	0.237434	0.601328	1.1242	NM_001168002.3:ATP2B1;NM_001199538.1:PIK3CG;NM_204741.1:VDAC2;NM_204864.3:MEF2A;XM_004937313.3:PIK3R1;XM_004941096.3:PRKG2;XM_004944194.3:MYLK3;XM_015275937.2:NFATC1;XM_015276917.1:PIK3CB;XM_015278146.2:EDNRB2;XM_015278150.2:EDNRB2;XM_015285019.2:PRKACA;XM_015286578.2:CACNA1C;XM_015286643.2:CACNA1C;XM_015288171.2:KCNMA1;XM_015288184.2:KCNMA1;XM_015288189.2:KCNMA1;XM_015292078.2:MEF2A;XM_015292996…
ko00860	Porphyrin and chlorophyll metabolism	2	522	52	15870	0.244061	0.607763	1.16932	XM_015294642.2:HMOX2;XM_025150285.1:HEPH
ko04810	Regulation of actin cytoskeleton	24	522	655	15870	0.248448	0.607763	1.11398	NM_001079495.2:ARPC1A;NM_001199538.1:PIK3CG;XM_001233410.5:APC;XM_004937313.3:PIK3R1;XM_004942680.3:PIKFYVE;XM_004944194.3:MYLK3;XM_004949286.3:APC;XM_015275531.2:SSH1;XM_015276917.1:PIK3CB;XM_015277561.2:ITGA2;XM_015278143.2:PDGFD;XM_015278159.2:DIAPH2;XM_015280445.1:APC;XM_015280856.2:PAK1;XM_015283601.2:ENAH;XM_015288201.2:VCL;XM_015289536.2:PIKFYVE;XM_015293409.2:FGD3;XM_015295323.2:ITGB4;XM_…
ko04070	Phosphatidylinositol signaling system	15	522	401	15870	0.248459	0.607763	1.13724	NM_001199538.1:PIK3CG;XM_004937313.3:PIK3R1;XM_004942680.3:PIKFYVE;XM_015276917.1:PIK3CB;XM_015281877.2:DGKB;XM_015289009.2:INPP5A;XM_015289536.2:PIKFYVE;XM_015292155.2:PPIP5K1;XM_015293104.2:MTMR14;XM_025148191.1:LOC776273;XM_025148599.1:PLCB4;XM_025149695.1:PI4K2B;XM_025154615.1:IP6K1;XM_420138.6:OCRL;XM_421967.5:PIKFYVE
ko04261	Adrenergic signaling in cardiomyocytes	19	522	514	15870	0.250409	0.607763	1.12382	NM_001168002.3:ATP2B1;NM_001199538.1:PIK3CG;NM_204387.2:CREM;XM_003641254.4:PPP2R2C;XM_004937313.3:PIK3R1;XM_015276917.1:PIK3CB;XM_015282014.2:CACNB2;XM_015286578.2:CACNA1C;XM_015286643.2:CACNA1C;XM_015286680.2:KCNQ1;XM_015288320.2:CAMK2G;XM_015292996.2:CACNA1D;XM_015299527.2:CACNB1;XM_015300190.1:TPM4;XM_025148599.1:PLCB4;XM_025149044.1:RYR2;XM_025151082.1:PPP2R3C;XM_416866.6:PPP2R3B;XM_425981.6…
ko04064	NF-kappa B signaling pathway	9	522	238	15870	0.258794	0.616284	1.14967	NM_001167718.1:PTGS2;NM_001202462.2:CFLAR;XM_003642981.4:LOC100857191;XM_015285416.2:NFKB1;XM_015294114.2:UBE2I;XM_015294162.2:CARD11;XM_015302248.1:TAB3;XM_025148191.1:LOC776273;XM_025154590.1:ATM
ko04260	Cardiac muscle contraction	8	522	211	15870	0.259873	0.616284	1.15269	XM_015282014.2:CACNB2;XM_015286578.2:CACNA1C;XM_015286643.2:CACNA1C;XM_015292996.2:CACNA1D;XM_015299527.2:CACNB1;XM_015300190.1:TPM4;XM_025149044.1:RYR2;XM_425981.6:CACNB2
ko00650	Butanoate metabolism	2	522	54	15870	0.261855	0.616284	1.12601	XM_015277253.2:HMGCS1;XM_015277255.2:HMGCS1
ko04370	VEGF signaling pathway	7	522	185	15870	0.264858	0.617118	1.15036	NM_001167718.1:PTGS2;NM_001199538.1:PIK3CG;XM_004937313.3:PIK3R1;XM_015276917.1:PIK3CB;XM_025148191.1:LOC776273;XM_025152768.1:PLA2G4A;XM_025154457.1:MAPKAPK3
ko04213	Longevity regulating pathway - multiple species	6	522	160	15870	0.274635	0.619625	1.14009	NM_001199538.1:PIK3CG;XM_004937313.3:PIK3R1;XM_015273812.2:PRKAG1;XM_015276917.1:PIK3CB;XM_015284518.2:ATG5;XM_015288089.2:SIRT1
ko04011	MAPK signaling pathway - yeast	4	522	107	15870	0.276348	0.619625	1.13653	NM_001001340.2:TEAD4;XM_015280856.2:PAK1;XM_015298759.2:TEAD3;XM_025150622.1:TEAD1
ko04911	Insulin secretion	15	522	410	15870	0.276501	0.619625	1.11228	NM_001081501.1:CCKAR;XM_015277054.2:VAMP2;XM_015282988.2:RIMS2;XM_015286578.2:CACNA1C;XM_015286643.2:CACNA1C;XM_015288171.2:KCNMA1;XM_015288184.2:KCNMA1;XM_015288189.2:KCNMA1;XM_015288320.2:CAMK2G;XM_015292996.2:CACNA1D;XM_015300112.2:PCLO;XM_025148599.1:PLCB4;XM_025149044.1:RYR2;XM_025151436.1:KCNMA1;XM_025151443.1:KCNMA1
ko00512	Mucin type O-Glycan biosynthesis	3	522	81	15870	0.276571	0.619625	1.12601	NM_001277789.1:C1GALT1C1;XM_004939390.3:GALNT15;XM_015278296.2:C1GALT1C1
ko04062	Chemokine signaling pathway	15	522	415	15870	0.292536	0.649151	1.09888	NM_001006133.1:PRKCD;NM_001030931.2:STAT3;NM_001045840.1:CCR9;NM_001199538.1:PIK3CG;NM_001293309.1:CCL17;XM_003642981.4:LOC100857191;XM_004937313.3:PIK3R1;XM_015276917.1:PIK3CB;XM_015280856.2:PAK1;XM_015285416.2:NFKB1;XM_015292767.2:PRKCD;XM_025147165.1:PARD3;XM_025148599.1:PLCB4;XM_025154456.1:PRKCD;XM_421789.5:GRK5
ko00514	Other types of O-glycan biosynthesis	4	522	110	15870	0.2955	0.649543	1.10554	NM_205202.1:B4GALT1;XM_015276829.2:ST6GAL1;XM_015290988.2:ST3GAL3;XM_025152420.1:YBEY
ko00590	Arachidonic acid metabolism	5	522	138	15870	0.30204	0.657208	1.10153	NM_001167718.1:PTGS2;NM_204259.1:PTGDS;XM_001234005.5:LTC4SL;XM_025152768.1:PLA2G4A;XM_025155784.1:TBXAS1
ko04915	Estrogen signaling pathway	9	522	249	15870	0.304629	0.657208	1.09888	NM_001006133.1:PRKCD;NM_001199538.1:PIK3CG;NM_204667.1:MMP9;XM_004937313.3:PIK3R1;XM_015276917.1:PIK3CB;XM_015283624.2:HSP90AB1;XM_015292767.2:PRKCD;XM_025148599.1:PLCB4;XM_025154456.1:PRKCD
ko04530	Tight junction	18	522	507	15870	0.311922	0.666769	1.07937	NM_001006133.1:PRKCD;NM_001006257.1:JAM2;XM_003641254.4:PPP2R2C;XM_004936788.3:RAB3B;XM_015280243.2:TJP2;XM_015280244.2:TJP2;XM_015286766.2:CTTN;XM_015286769.2:CTTN;XM_015291222.2:RAB3B;XM_015292767.2:PRKCD;XM_015296229.2:EPB41L1;XM_025142968.1:EPB41;XM_025143367.1:JAM3;XM_025145956.1:CASK;XM_025147165.1:PARD3;XM_025154456.1:PRKCD;XM_025154746.1:MAGI1;XM_425649.6:AMOTL1
ko01212	Fatty acid metabolism	4	522	114	15870	0.321358	0.680695	1.06675	NM_001160428.2:FADS2;XM_004940809.3:ACSL4;XM_015286795.2:CPT1A;XM_025150696.1:CPT1A
ko00513	Various types of N-glycan biosynthesis	4	522	115	15870	0.327866	0.683695	1.05747	NM_205202.1:B4GALT1;XM_015290988.2:ST3GAL3;XM_015294465.2:HEXDCL;XM_025155235.1:HEXDCL
ko00140	Steroid hormone biosynthesis	3	522	88	15870	0.328643	0.683695	1.03644	NM_001001751.2:CYP3A5;XM_004938428.3:STS;XM_025146625.1:STS
ko00601	Glycosphingolipid biosynthesis - lacto and neolacto series	3	522	90	15870	0.343656	0.708601	1.01341	NM_205202.1:B4GALT1;XM_015290988.2:ST3GAL3;XM_015301230.2:B3GALT5
ko03460	Fanconi anemia pathway	5	522	146	15870	0.348599	0.712488	1.04117	XM_003642358.3:EME1;XM_004943761.3:FAN1;XM_015295521.1:EME1;XM_025144630.1:POLK;XM_025149788.1:POLN
ko04917	Prolactin signaling pathway	7	522	205	15870	0.362096	0.728228	1.03813	NM_001030931.2:STAT3;NM_001199538.1:PIK3CG;NM_204540.1:SOCS2;NM_204600.1:SOCS3;XM_004937313.3:PIK3R1;XM_015276917.1:PIK3CB;XM_015285416.2:NFKB1
ko04140	Regulation of autophagy	3	522	93	15870	0.366198	0.728228	0.980719	XM_015284518.2:ATG5;XM_015287226.2:ATG13;XM_015293053.2:ATG7
ko04924	Renin secretion	11	522	321	15870	0.366694	0.728228	1.04182	XM_004941096.3:PRKG2;XM_015285019.2:PRKACA;XM_015286578.2:CACNA1C;XM_015286643.2:CACNA1C;XM_015288171.2:KCNMA1;XM_015288184.2:KCNMA1;XM_015288189.2:KCNMA1;XM_015292996.2:CACNA1D;XM_025148599.1:PLCB4;XM_025151436.1:KCNMA1;XM_025151443.1:KCNMA1
ko04270	Vascular smooth muscle contraction	16	522	467	15870	0.368802	0.728228	1.04162	NM_001006133.1:PRKCD;XM_004944194.3:MYLK3;XM_015286578.2:CACNA1C;XM_015286643.2:CACNA1C;XM_015288171.2:KCNMA1;XM_015288184.2:KCNMA1;XM_015288189.2:KCNMA1;XM_015292767.2:PRKCD;XM_015292996.2:CACNA1D;XM_015298448.2:ARHGEF11;XM_015298451.2:ARHGEF11;XM_025148599.1:PLCB4;XM_025151436.1:KCNMA1;XM_025151443.1:KCNMA1;XM_025152768.1:PLA2G4A;XM_025154456.1:PRKCD
ko00510	N-Glycan biosynthesis	4	522	123	15870	0.380241	0.744506	0.988693	NM_205202.1:B4GALT1;XM_015276829.2:ST6GAL1;XM_015289923.2:MGAT5;XM_025152744.1:ALG6
ko03450	Non-homologous end-joining	1	522	42	15870	0.404124	0.770939	0.723864	XM_015288782.2:POLL
ko04610	Complement and coagulation cascades	5	522	156	15870	0.407503	0.770939	0.974433	NM_204685.1:F13A1;NM_204989.2:FGG;XM_015291182.2:C8A;XM_025143788.1:F5;XM_417653.5:C1QC
ko04151	PI3K-Akt signaling pathway	27	522	807	15870	0.412592	0.770939	1.01718	NM_001030898.2:CSF3R;NM_001199538.1:PIK3CG;NM_001257283.2:MCL1;NM_205471.1:PCK1;XM_003641254.4:PPP2R2C;XM_004937313.3:PIK3R1;XM_004937991.3:GYS2;XM_015276917.1:PIK3CB;XM_015277561.2:ITGA2;XM_015278143.2:PDGFD;XM_015278606.2:COL4A5;XM_015279790.2:RXRA;XM_015283624.2:HSP90AB1;XM_015285416.2:NFKB1;XM_015290836.2:LPAR3;XM_015291547.2:GYS2;XM_015295323.2:ITGB4;XM_015299276.2:IFNAR1;XM_015299423.2:ITGA…
ko04961	Endocrine and other factor-regulated calcium reabsorption	4	522	128	15870	0.41297	0.770939	0.950072	NM_205513.1:CALB1;XM_025148599.1:PLCB4;XM_025155585.1:CLTCL1;XM_417105.6:KL
ko04730	Long-term depression	6	522	186	15870	0.413022	0.770939	0.980719	XM_004941096.3:PRKG2;XM_015276600.2:GRID2;XM_015285019.2:PRKACA;XM_015294875.2:NOS1;XM_025148599.1:PLCB4;XM_025152768.1:PLA2G4A
ko03430	Mismatch repair	1	522	43	15870	0.415674	0.770939	0.70703	NM_001006550.2:RFC4
ko04380	Osteoclast differentiation	12	522	363	15870	0.416903	0.770939	1.00503	NM_001199538.1:PIK3CG;NM_204600.1:SOCS3;NM_205029.1:MITF;XM_004937313.3:PIK3R1;XM_015275937.2:NFATC1;XM_015276917.1:PIK3CB;XM_015278273.2:NOX1;XM_015285416.2:NFKB1;XM_015292974.2:MITF;XM_015299276.2:IFNAR1;XM_025145740.1:TYK2;XM_025145741.1:TYK2
ko04611	Platelet activation	12	522	365	15870	0.424642	0.777474	0.999528	NM_001199538.1:PIK3CG;NM_204989.2:FGG;XM_004937313.3:PIK3R1;XM_004941096.3:PRKG2;XM_004944194.3:MYLK3;XM_015276917.1:PIK3CB;XM_015277561.2:ITGA2;XM_015279012.2:TLN2;XM_015285019.2:PRKACA;XM_025148599.1:PLCB4;XM_025152768.1:PLA2G4A;XM_025155784.1:TBXAS1
ko03050	Proteasome	1	522	44	15870	0.42711	0.777474	0.690961	XM_025152195.1:PSMD14
ko00640	Propanoate metabolism	2	522	73	15870	0.432558	0.7798	0.83294	XM_015286580.2:LDHA;XM_025149734.1:SUCLG1
ko04150	mTOR signaling pathway	13	522	398	15870	0.437208	0.7798	0.99304	NM_001199538.1:PIK3CG;XM_004934358.3:DEPDC5;XM_004935759.3:ATP6V1C2;XM_004937313.3:PIK3R1;XM_015275629.2:CAB39L;XM_015276917.1:PIK3CB;XM_015282178.2:RNF152;XM_015290544.2:PRR5;XM_015294665.1:WDR24;XM_025145604.1:EIF4B;XM_025149081.1:PRR5;XM_025154156.1:WDR59;XM_420386.6:FNIP2
ko01040	Biosynthesis of unsaturated fatty acids	1	522	45	15870	0.438428	0.7798	0.675607	NM_001160428.2:FADS2
ko04973	Carbohydrate digestion and absorption	4	522	133	15870	0.445432	0.786255	0.914355	NM_001199538.1:PIK3CG;XM_004937313.3:PIK3R1;XM_015276917.1:PIK3CB;XM_015292996.2:CACNA1D
ko00561	Glycerolipid metabolism	5	522	164	15870	0.454352	0.795969	0.926899	NM_205282.1:LPL;XM_015281877.2:DGKB;XM_015286123.2:TKFC;XM_015288969.2:GPAM;XM_015302211.2:GK
ko04068	FoxO signaling pathway	10	522	314	15870	0.458994	0.798101	0.968226	NM_001030931.2:STAT3;NM_001199538.1:PIK3CG;NM_001305057.2:RAG2;NM_205471.1:PCK1;XM_003641046.4:FBXO25;XM_004937313.3:PIK3R1;XM_015273812.2:PRKAG1;XM_015276917.1:PIK3CB;XM_015288089.2:SIRT1;XM_025154590.1:ATM
ko04512	ECM-receptor interaction	7	522	227	15870	0.472062	0.814745	0.937516	NM_001097540.1:DAG1;XM_015277561.2:ITGA2;XM_015278606.2:COL4A5;XM_015295323.2:ITGB4;XM_015299423.2:ITGA3;XM_025150577.1:CD44;XM_025155802.1:TNX
ko03410	Base excision repair	2	522	78	15870	0.475628	0.814863	0.779546	NM_204693.1:MBD4;XM_015288782.2:POLL
ko00592	alpha-Linolenic acid metabolism	2	522	79	15870	0.484064	0.823262	0.769678	NM_001160428.2:FADS2;XM_025152768.1:PLA2G4A
ko04550	Signaling pathways regulating pluripotency of stem cells	13	522	412	15870	0.489123	0.823481	0.959296	NM_001030931.2:STAT3;NM_001199538.1:PIK3CG;XM_001233410.5:APC;XM_004937313.3:PIK3R1;XM_004949286.3:APC;XM_015276917.1:PIK3CB;XM_015280047.2:SETDB1;XM_015280445.1:APC;XM_015299895.2:TCF3;XM_025152083.1:ACVR1;XM_025154148.1:ZFHX3;XM_025154149.1:ZFHX3;XM_025154426.1:HESX1
ko04612	Antigen processing and presentation	3	522	110	15870	0.491261	0.823481	0.829154	XM_015283624.2:HSP90AB1;XM_015298943.2:NFYA;XM_025150851.1:LGMN
ko04139	Regulation of mitophagy - yeast	2	522	82	15870	0.508969	0.84707	0.741519	NM_001006130.1:USP10;XM_015285690.2:DNM1L
ko04745	Phototransduction - fly	4	522	144	15870	0.514986	0.850977	0.844508	XM_015276420.1:PPEF2;XM_015288320.2:CAMK2G;XM_025148599.1:PLCB4;XM_417089.6:TRPC4
ko04662	B cell receptor signaling pathway	6	522	206	15870	0.519127	0.850977	0.885504	NM_001199538.1:PIK3CG;XM_004937313.3:PIK3R1;XM_015275937.2:NFATC1;XM_015276917.1:PIK3CB;XM_015285416.2:NFKB1;XM_015294162.2:CARD11
ko00591	Linoleic acid metabolism	2	522	84	15870	0.525218	0.850977	0.723864	NM_001001751.2:CYP3A5;XM_025152768.1:PLA2G4A
ko00565	Ether lipid metabolism	4	522	146	15870	0.527256	0.850977	0.83294	NM_001006392.2:CEPT1;NM_001198662.1:ENPP2;XM_015285482.2:CHPT1;XM_025152768.1:PLA2G4A
ko00480	Glutathione metabolism	2	522	85	15870	0.533231	0.850977	0.715348	NM_205365.1:GSTT1;XM_015284824.2:GSTA2
ko00970	Aminoacyl-tRNA biosynthesis	2	522	85	15870	0.533231	0.850977	0.715348	XM_015286586.2:CARS;XM_025145290.1:MARS
ko00410	beta-Alanine metabolism	1	522	55	15870	0.544275	0.851655	0.552769	XM_025152951.1:DPYD
ko04071	Sphingolipid signaling pathway	10	522	335	15870	0.545678	0.851655	0.907531	NM_001199538.1:PIK3CG;XM_003641254.4:PPP2R2C;XM_004937313.3:PIK3R1;XM_015276917.1:PIK3CB;XM_015278673.2:SGMS1;XM_015278674.2:SGMS1;XM_015285416.2:NFKB1;XM_025148599.1:PLCB4;XM_025151082.1:PPP2R3C;XM_416866.6:PPP2R3B
ko04975	Fat digestion and absorption	2	522	87	15870	0.549024	0.851655	0.698903	XM_015275626.1:SCARB1;XM_015283835.2:ABCG8
ko04212	Longevity regulating pathway - worm	5	522	181	15870	0.550277	0.851655	0.839843	NM_001199538.1:PIK3CG;XM_015276917.1:PIK3CB;XM_015287771.2:HCFC2;XM_015288089.2:SIRT1;XM_025148819.1:WASHC1
ko00061	Fatty acid biosynthesis	1	522	57	15870	0.563715	0.851655	0.533374	XM_004940809.3:ACSL4
ko03022	Basal transcription factors	2	522	89	15870	0.5645	0.851655	0.683198	NM_001030923.1:TAF8;NM_001305162.1:TAF2
ko04713	Circadian entrainment	14	522	464	15870	0.564928	0.851655	0.917311	NM_001044636.1:RASD1;NM_001289779.2:PER3;XM_004941096.3:PRKG2;XM_015276804.2:PER2;XM_015285019.2:PRKACA;XM_015286578.2:CACNA1C;XM_015286643.2:CACNA1C;XM_015288320.2:CAMK2G;XM_015292996.2:CACNA1D;XM_015294875.2:NOS1;XM_015295482.2:CACNA1G;XM_025148599.1:PLCB4;XM_025149044.1:RYR2;XM_025155084.1:RASD1
ko04750	Inflammatory mediator regulation of TRP channels	11	522	371	15870	0.565263	0.851655	0.901416	NM_001006133.1:PRKCD;NM_001199538.1:PIK3CG;XM_004937313.3:PIK3R1;XM_015276917.1:PIK3CB;XM_015288320.2:CAMK2G;XM_015292767.2:PRKCD;XM_025141988.1:TRPV2;XM_025148191.1:LOC776273;XM_025148599.1:PLCB4;XM_025152768.1:PLA2G4A;XM_025154456.1:PRKCD
ko04913	Ovarian steroidogenesis	3	522	121	15870	0.566551	0.851655	0.753776	NM_001167718.1:PTGS2;XM_015275626.1:SCARB1;XM_025152768.1:PLA2G4A
ko04215	Apoptosis - multiple species	2	522	90	15870	0.572115	0.854505	0.675607	XM_015276123.2:CASP3;XM_015283765.2:BIRC6
ko03008	Ribosome biogenesis in eukaryotes	3	522	123	15870	0.579572	0.854796	0.741519	XM_015275410.2:POP5;XM_015284691.2:MDN1;XM_025147270.1:DROSHA
ko00280	Valine, leucine and isoleucine degradation	2	522	91	15870	0.579647	0.854796	0.668182	XM_015277253.2:HMGCS1;XM_015277255.2:HMGCS1
ko04670	Leukocyte transendothelial migration	9	522	315	15870	0.590717	0.86061	0.868637	NM_001006257.1:JAM2;NM_001199538.1:PIK3CG;NM_204667.1:MMP9;XM_004937313.3:PIK3R1;XM_015276917.1:PIK3CB;XM_015278273.2:NOX1;XM_015288201.2:VCL;XM_025143367.1:JAM3;XM_025148191.1:LOC776273
ko04660	T cell receptor signaling pathway	10	522	348	15870	0.596781	0.86061	0.873629	NM_001199538.1:PIK3CG;XM_004937313.3:PIK3R1;XM_015275937.2:NFATC1;XM_015276917.1:PIK3CB;XM_015280856.2:PAK1;XM_015285416.2:NFKB1;XM_015294162.2:CARD11;XM_025148191.1:LOC776273;XM_025152736.1:PTPRC;XM_418581.6:MAP3K8
ko04622	RIG-I-like receptor signaling pathway	4	522	158	15870	0.597732	0.86061	0.769678	XM_015284518.2:ATG5;XM_015285416.2:NFKB1;XM_015286123.2:TKFC;XM_015293527.2:TMEM173
ko04390	Hippo signaling pathway	15	522	507	15870	0.603876	0.86061	0.899476	NM_001001340.2:TEAD4;XM_001233410.5:APC;XM_003641254.4:PPP2R2C;XM_004949286.3:APC;XM_015276137.1:LEF1;XM_015276397.2:RASSF6;XM_015280445.1:APC;XM_015298759.2:TEAD3;XM_025142629.1:TP73;XM_025146912.1:DLG2;XM_025146918.1:DLG2;XM_025147165.1:PARD3;XM_025150622.1:TEAD1;XM_025154815.1:FGF1;XM_025154832.1:WWC1
ko03040	Spliceosome	7	522	255	15870	0.604246	0.86061	0.834573	NM_001030906.1:SRSF10;XM_015280374.2:HNRNPK;XM_015297675.2:SRSF10;XM_015300318.2:U2AF1;XM_025142998.1:SRSF10;XM_025152379.1:HNRNPA3;XM_025154367.1:U2AF1
ko00310	Lysine degradation	4	522	160	15870	0.608895	0.86061	0.760057	XM_015278879.2:HYKK;XM_015278883.2:HYKK;XM_015280047.2:SETDB1;XM_426286.6:AADAT
ko04210	Apoptosis	10	522	352	15870	0.611972	0.86061	0.863702	NM_001199538.1:PIK3CG;NM_001202462.2:CFLAR;NM_001257283.2:MCL1;XM_004937313.3:PIK3R1;XM_015276123.2:CASP3;XM_015276917.1:PIK3CB;XM_015285416.2:NFKB1;XM_015292031.2:LMINA;XM_025150723.1:EIF2S1;XM_025154590.1:ATM
ko04146	Peroxisome	5	522	193	15870	0.613139	0.86061	0.787624	NM_204961.1:NOS2;XM_004940809.3:ACSL4;XM_015284572.2:DDO;XM_015284573.2:DDO;XM_025145018.1:NUDT12
ko04142	Lysosome	8	522	293	15870	0.630052	0.874208	0.830097	NM_001348479.1:ARSG;XM_004944715.3:SUMF1;XM_015273167.2:AP1S2;XM_015288194.2:PSAP;XM_015295403.2:GGA3;XM_025150851.1:LGMN;XM_025153927.1:AP3B2;XM_025155585.1:CLTCL1
ko04115	p53 signaling pathway	4	522	164	15870	0.630675	0.874208	0.741519	XM_004940327.3:SESN1;XM_015276123.2:CASP3;XM_025142629.1:TP73;XM_025154590.1:ATM
ko04145	Phagosome	8	522	294	15870	0.634082	0.874208	0.827273	XM_004935759.3:ATP6V1C2;XM_004942680.3:PIKFYVE;XM_015275626.1:SCARB1;XM_015277561.2:ITGA2;XM_015278273.2:NOX1;XM_015289536.2:PIKFYVE;XM_015294875.2:NOS1;XM_421967.5:PIKFYVE
ko04650	Natural killer cell mediated cytotoxicity	9	522	329	15870	0.645366	0.878534	0.831674	NM_001199538.1:PIK3CG;XM_004937313.3:PIK3R1;XM_015275937.2:NFATC1;XM_015276123.2:CASP3;XM_015276917.1:PIK3CB;XM_015280856.2:PAK1;XM_015299276.2:IFNAR1;XM_025143550.1:CD244;XM_025148191.1:LOC776273
ko04919	Thyroid hormone signaling pathway	9	522	329	15870	0.645366	0.878534	0.831674	NM_001199538.1:PIK3CG;XM_004937313.3:PIK3R1;XM_015276917.1:PIK3CB;XM_015278410.2:MED12;XM_015279790.2:RXRA;XM_015281323.2:THRB;XM_015281805.2:KAT2B;XM_025148191.1:LOC776273;XM_025148599.1:PLCB4
ko04910	Insulin signaling pathway	12	522	428	15870	0.655321	0.878534	0.852401	NM_001199538.1:PIK3CG;NM_204540.1:SOCS2;NM_204600.1:SOCS3;NM_205471.1:PCK1;XM_004937313.3:PIK3R1;XM_004937991.3:GYS2;XM_015273812.2:PRKAG1;XM_015276917.1:PIK3CB;XM_015285697.2:PPARGC1A;XM_015288520.2:SORBS1;XM_015291547.2:GYS2;XM_025142064.1:GYS2
ko03030	DNA replication	1	522	68	15870	0.659843	0.878534	0.447093	NM_001006550.2:RFC4
ko04672	Intestinal immune network for IgA production	1	522	68	15870	0.659843	0.878534	0.447093	NM_001045840.1:CCR9
ko04966	Collecting duct acid secretion	1	522	68	15870	0.659843	0.878534	0.447093	XM_004935759.3:ATP6V1C2
ko00534	Glycosaminoglycan biosynthesis - heparan sulfate / heparin	1	522	69	15870	0.667683	0.879917	0.440613	XM_004936547.3:EXTL2
ko04921	Oxytocin signaling pathway	18	522	624	15870	0.669058	0.879917	0.876989	NM_001167718.1:PTGS2;NM_001199538.1:PIK3CG;XM_004937313.3:PIK3R1;XM_004944194.3:MYLK3;XM_015273812.2:PRKAG1;XM_015275600.1:CAMKK2;XM_015275937.2:NFATC1;XM_015276917.1:PIK3CB;XM_015282014.2:CACNB2;XM_015286578.2:CACNA1C;XM_015286643.2:CACNA1C;XM_015288320.2:CAMK2G;XM_015292996.2:CACNA1D;XM_015299527.2:CACNB1;XM_025148599.1:PLCB4;XM_025149044.1:RYR2;XM_025152768.1:PLA2G4A;XM_425981.6:CACNB2
ko04722	Neurotrophin signaling pathway	11	522	402	15870	0.675481	0.879917	0.831904	NM_001006133.1:PRKCD;NM_001199538.1:PIK3CG;XM_004937313.3:PIK3R1;XM_015276917.1:PIK3CB;XM_015285416.2:NFKB1;XM_015288320.2:CAMK2G;XM_015292767.2:PRKCD;XM_025142629.1:TP73;XM_025144218.1:MAP3K3;XM_025148191.1:LOC776273;XM_025154456.1:PRKCD
ko04341	Hedgehog signaling pathway - fly	2	522	105	15870	0.675988	0.879917	0.579091	XM_025153819.1:CSNK1G1;XM_421789.5:GRK5
ko04912	GnRH signaling pathway	11	522	404	15870	0.682017	0.882833	0.827785	NM_001006133.1:PRKCD;XM_015284326.1:MAP3K4;XM_015286578.2:CACNA1C;XM_015286643.2:CACNA1C;XM_015288320.2:CAMK2G;XM_015292767.2:PRKCD;XM_015292996.2:CACNA1D;XM_025144218.1:MAP3K3;XM_025148599.1:PLCB4;XM_025152768.1:PLA2G4A;XM_025154456.1:PRKCD
ko04620	Toll-like receptor signaling pathway	6	522	244	15870	0.69577	0.895659	0.747598	NM_001199538.1:PIK3CG;XM_004937313.3:PIK3R1;XM_015276917.1:PIK3CB;XM_015285416.2:NFKB1;XM_015299276.2:IFNAR1;XM_418581.6:MAP3K8
ko04020	Calcium signaling pathway	21	522	737	15870	0.712142	0.911699	0.86628	NM_001081501.1:CCKAR;NM_001168002.3:ATP2B1;NM_204741.1:VDAC2;NM_204961.1:NOS2;XM_004944194.3:MYLK3;XM_004947701.3:PTAFR;XM_015278146.2:EDNRB2;XM_015278150.2:EDNRB2;XM_015286578.2:CACNA1C;XM_015286643.2:CACNA1C;XM_015288320.2:CAMK2G;XM_015292996.2:CACNA1D;XM_015294875.2:NOS1;XM_015295482.2:CACNA1G;XM_015295667.2:P2RX5;XM_025141936.1:ORAI2;XM_025142892.1:VDAC3;XM_025144797.1:GNA14;XM_025148191.1:LO…
ko04015	Rap1 signaling pathway	19	522	681	15870	0.73169	0.931606	0.848229	NM_001199538.1:PIK3CG;XM_004937313.3:PIK3R1;XM_004940909.3:RAPGEF2;XM_015276917.1:PIK3CB;XM_015278143.2:PDGFD;XM_015279012.2:TLN2;XM_015279770.2:RALGDS;XM_015284396.2:SIPA1L2;XM_015284397.2:SIPA1L2;XM_015284398.2:SIPA1L2;XM_015290836.2:LPAR3;XM_025142510.1:PUSL1;XM_025147165.1:PARD3;XM_025148191.1:LOC776273;XM_025148599.1:PLCB4;XM_025152429.1:RALB;XM_025154746.1:MAGI1;XM_025154815.1:FGF1;XM_41956…
ko04664	Fc epsilon RI signaling pathway	5	522	226	15870	0.757713	0.959496	0.672617	NM_001199538.1:PIK3CG;XM_004937313.3:PIK3R1;XM_015276917.1:PIK3CB;XM_025148191.1:LOC776273;XM_025152768.1:PLA2G4A
ko00760	Nicotinate and nicotinamide metabolism	1	522	84	15870	0.768464	0.962579	0.361932	XM_025145018.1:NUDT12
ko00240	Pyrimidine metabolism	5	522	230	15870	0.772195	0.962579	0.66092	XM_025147725.1:UPP1;XM_025147726.1:UPP1;XM_025147727.1:UPP1;XM_025152951.1:DPYD;XM_419026.5:UPP1
ko04391	Hippo signaling pathway - fly	6	522	266	15870	0.776245	0.962579	0.685766	NM_001001340.2:TEAD4;XM_003641254.4:PPP2R2C;XM_015298759.2:TEAD3;XM_025147165.1:PARD3;XM_025150622.1:TEAD1;XM_025154832.1:WWC1
ko04120	Ubiquitin mediated proteolysis	10	522	403	15870	0.777386	0.962579	0.754399	NM_204600.1:SOCS3;XM_015277280.2:PIAS2;XM_015279534.2:CUL5;XM_015283765.2:BIRC6;XM_015288130.2:RHOBTB1;XM_015294114.2:UBE2I;XM_025142568.1:UBE4B;XM_025149853.1:UBA6;XM_025151683.1:HERC4;XM_415619.6:UBE2O
ko04727	GABAergic synapse	7	522	302	15870	0.780804	0.962579	0.704689	XM_015286578.2:CACNA1C;XM_015286643.2:CACNA1C;XM_015287537.2:GPHN;XM_015287540.2:GPHN;XM_015287544.2:GPHN;XM_015292996.2:CACNA1D;XM_025150836.1:GPHN
ko03013	RNA transport	8	522	338	15870	0.785635	0.963437	0.719581	XM_015275410.2:POP5;XM_015291541.2:EIF4G1;XM_015294114.2:UBE2I;XM_025145604.1:EIF4B;XM_025146685.1:LOC776067;XM_025150723.1:EIF2S1;XM_025153664.1:EIF4G1;XM_025154985.1:CYFIP2
ko03420	Nucleotide excision repair	1	522	88	15870	0.790416	0.963607	0.345481	NM_001006550.2:RFC4
ko04925	Aldosterone synthesis and secretion	8	522	341	15870	0.794045	0.963607	0.71325	XM_015275626.1:SCARB1;XM_015286578.2:CACNA1C;XM_015286643.2:CACNA1C;XM_015288320.2:CAMK2G;XM_015292996.2:CACNA1D;XM_015295482.2:CACNA1G;XM_015300261.2:ATF1;XM_025148599.1:PLCB4
ko04141	Protein processing in endoplasmic reticulum	8	522	344	15870	0.802211	0.968472	0.70703	NM_001159698.1:HSPH1;XM_015275327.2:RNF185;XM_015276252.2:SEC31A;XM_015283624.2:HSP90AB1;XM_025142568.1:UBE4B;XM_025148587.1:RRBP1;XM_025150723.1:EIF2S1;XM_025154496.1:EDEM1
ko04916	Melanogenesis	7	522	315	15870	0.817759	0.97568	0.675607	NM_205029.1:MITF;XM_015276137.1:LEF1;XM_015278146.2:EDNRB2;XM_015278150.2:EDNRB2;XM_015288320.2:CAMK2G;XM_015292974.2:MITF;XM_025148599.1:PLCB4
ko04330	Notch signaling pathway	2	522	134	15870	0.821689	0.97568	0.453766	XM_015281805.2:KAT2B;XM_025149723.1:CTBP1
ko04013	MAPK signaling pathway - fly	6	522	284	15870	0.829498	0.97568	0.642302	NM_001005616.1:PROX1;NM_204864.3:MEF2A;XM_015284326.1:MAP3K4;XM_015287630.1:STRN3;XM_015292078.2:MEF2A;XM_025153401.1:TBL1XR1
ko00520	Amino sugar and nucleotide sugar metabolism	1	522	97	15870	0.833207	0.97568	0.313426	XM_025152895.1:NPL
ko04072	Phospholipase D signaling pathway	13	522	531	15870	0.836929	0.97568	0.744312	NM_001031105.2:CYTH1;NM_001199538.1:PIK3CG;XM_004937313.3:PIK3R1;XM_015276917.1:PIK3CB;XM_015278143.2:PDGFD;XM_015279770.2:RALGDS;XM_015281877.2:DGKB;XM_015290836.2:LPAR3;XM_025142510.1:PUSL1;XM_025148191.1:LOC776273;XM_025148599.1:PLCB4;XM_025152429.1:RALB;XM_025152768.1:PLA2G4A
ko04360	Axon guidance	19	522	736	15870	0.840771	0.97568	0.784842	NM_001199538.1:PIK3CG;XM_004937313.3:PIK3R1;XM_015275531.2:SSH1;XM_015276147.2:EPHA5;XM_015276858.1:NGEF;XM_015276917.1:PIK3CB;XM_015280856.2:PAK1;XM_015282268.2:SEMA5A;XM_015282269.2:SEMA5A;XM_015283601.2:ENAH;XM_015288320.2:CAMK2G;XM_015291941.2:SEMA6D;XM_015291950.2:SEMA6D;XM_015291976.2:PLXNA4;XM_025147720.1:SEMA5A;XM_025148191.1:LOC776273;XM_025154498.1:SRGAP3;XM_025154969.1:ABLIM3;XM_417089…
ko04721	Synaptic vesicle cycle	5	522	254	15870	0.845725	0.97568	0.59847	XM_004935759.3:ATP6V1C2;XM_015277054.2:VAMP2;XM_015278728.2:SYT1;XM_025149001.1:RIMS1;XM_025155585.1:CLTCL1
ko04310	Wnt signaling pathway	12	522	503	15870	0.848975	0.97568	0.725303	XM_001233410.5:APC;XM_004944662.3:PRICKLE2;XM_004949286.3:APC;XM_015275937.2:NFATC1;XM_015276137.1:LEF1;XM_015280445.1:APC;XM_015288320.2:CAMK2G;XM_025143667.1:PPARD;XM_025148599.1:PLCB4;XM_025148875.1:DAAM2;XM_025149723.1:CTBP1;XM_025153401.1:TBL1XR1
ko04971	Gastric acid secretion	4	522	220	15870	0.853753	0.97568	0.552769	XM_004944194.3:MYLK3;XM_015286680.2:KCNQ1;XM_015288320.2:CAMK2G;XM_025148599.1:PLCB4
ko04010	MAPK signaling pathway	25	522	945	15870	0.854055	0.97568	0.804294	XM_004940909.3:RAPGEF2;XM_004943504.3:MECOM;XM_015275937.2:NFATC1;XM_015276123.2:CASP3;XM_015277810.2:IL1R2;XM_015280856.2:PAK1;XM_015282014.2:CACNB2;XM_015284326.1:MAP3K4;XM_015285416.2:NFKB1;XM_015286578.2:CACNA1C;XM_015286643.2:CACNA1C;XM_015286687.2:DUSP8;XM_015292996.2:CACNA1D;XM_015295482.2:CACNA1G;XM_015299527.2:CACNB1;XM_025144218.1:MAP3K3;XM_025150938.1:PTPN5;XM_025152768.1:PLA2G4A;XM_02…
ko04012	ErbB signaling pathway	7	522	330	15870	0.854243	0.97568	0.644897	NM_001199538.1:PIK3CG;XM_004937313.3:PIK3R1;XM_015276917.1:PIK3CB;XM_015280856.2:PAK1;XM_015288320.2:CAMK2G;XM_025148191.1:LOC776273;XM_422269.6:ABL2
ko04742	Taste transduction	2	522	150	15870	0.875126	0.986768	0.405364	XM_015286578.2:CACNA1C;XM_015286643.2:CACNA1C
ko00564	Glycerophospholipid metabolism	6	522	305	15870	0.878435	0.986768	0.598078	NM_001006392.2:CEPT1;XM_015276580.2:ETNPPL;XM_015281877.2:DGKB;XM_015285482.2:CHPT1;XM_015288969.2:GPAM;XM_025152768.1:PLA2G4A
ko04726	Serotonergic synapse	8	522	379	15870	0.880304	0.986768	0.641737	NM_001167718.1:PTGS2;XM_015276123.2:CASP3;XM_015286578.2:CACNA1C;XM_015286643.2:CACNA1C;XM_015292996.2:CACNA1D;XM_025148599.1:PLCB4;XM_025152768.1:PLA2G4A;XM_419032.6:DDC
ko04914	Progesterone-mediated oocyte maturation	4	522	231	15870	0.880892	0.986768	0.526447	NM_001199538.1:PIK3CG;XM_004937313.3:PIK3R1;XM_015276917.1:PIK3CB;XM_015283624.2:HSP90AB1
ko04962	Vasopressin-regulated water reabsorption	1	522	114	15870	0.893134	0.991547	0.266687	XM_015277054.2:VAMP2
ko04728	Dopaminergic synapse	11	522	498	15870	0.898378	0.991547	0.671537	XM_003641254.4:PPP2R2C;XM_015285394.2:CLOCK;XM_015286330.2:ARNTL;XM_015286578.2:CACNA1C;XM_015286643.2:CACNA1C;XM_015288320.2:CAMK2G;XM_015292996.2:CACNA1D;XM_025148599.1:PLCB4;XM_025151082.1:PPP2R3C;XM_416866.6:PPP2R3B;XM_419032.6:DDC
ko04540	Gap junction	4	522	241	15870	0.90172	0.991547	0.504602	XM_004941096.3:PRKG2;XM_015278143.2:PDGFD;XM_015285019.2:PRKACA;XM_025148599.1:PLCB4
ko04080	Neuroactive ligand-receptor interaction	16	522	677	15870	0.90218	0.991547	0.718518	NM_001081501.1:CCKAR;XM_004939318.3:TAC1;XM_004947701.3:PTAFR;XM_015276600.2:GRID2;XM_015278146.2:EDNRB2;XM_015278150.2:EDNRB2;XM_015281323.2:THRB;XM_015284165.2:TAAR1;XM_015290836.2:LPAR3;XM_015293952.2:NPY6R;XM_015295667.2:P2RX5;XM_025142510.1:PUSL1;XM_025147165.1:PARD3;XM_025148454.1:TAC1;XM_025153788.1:CHRNA5;XM_025153790.1:CHRNA5
ko04510	Focal adhesion	13	522	580	15870	0.91228	0.994773	0.681431	NM_001199538.1:PIK3CG;XM_004937313.3:PIK3R1;XM_004944194.3:MYLK3;XM_015276917.1:PIK3CB;XM_015277561.2:ITGA2;XM_015278143.2:PDGFD;XM_015278606.2:COL4A5;XM_015279012.2:TLN2;XM_015280856.2:PAK1;XM_015288201.2:VCL;XM_015295323.2:ITGB4;XM_015299423.2:ITGA3;XM_025155802.1:TNX
ko04113	Meiosis - yeast	1	522	132	15870	0.934361	0.994773	0.23032	XM_025155526.1:CDC45
ko04111	Cell cycle - yeast	2	522	181	15870	0.93993	0.994773	0.335937	XM_003641254.4:PPP2R2C;XM_025155526.1:CDC45
ko04110	Cell cycle	4	522	269	15870	0.944084	0.994773	0.452079	XM_015286386.2:WEE1;XM_015297719.2:E2F2;XM_025154590.1:ATM;XM_025155526.1:CDC45
ko04725	Cholinergic synapse	9	522	472	15870	0.95074	0.994773	0.579705	NM_001199538.1:PIK3CG;XM_004937313.3:PIK3R1;XM_015276917.1:PIK3CB;XM_015286578.2:CACNA1C;XM_015286643.2:CACNA1C;XM_015286680.2:KCNQ1;XM_015288320.2:CAMK2G;XM_015292996.2:CACNA1D;XM_025148599.1:PLCB4
ko04520	Adherens junction	7	522	400	15870	0.954846	0.994773	0.53204	XM_004938639.3:LMO7;XM_004938782.3:WASF3;XM_015276137.1:LEF1;XM_015288201.2:VCL;XM_015288520.2:SORBS1;XM_025146772.1:LMO7;XM_025147165.1:PARD3
ko04340	Hedgehog signaling pathway	1	522	155	15870	0.965447	0.994773	0.196144	XM_025153819.1:CSNK1G1
ko04720	Long-term potentiation	4	522	293	15870	0.966432	0.994773	0.415048	XM_015286578.2:CACNA1C;XM_015286643.2:CACNA1C;XM_015288320.2:CAMK2G;XM_025148599.1:PLCB4
ko04514	Cell adhesion molecules (CAMs)	9	522	501	15870	0.969953	0.994773	0.546149	NM_001006257.1:JAM2;XM_004949068.3:PDCD1LG2;XM_015278036.2:NRXN1;XM_015279049.2:NEO1;XM_015280143.2:PDCD1LG2;XM_025143367.1:JAM3;XM_025145073.1:CD274;XM_025148517.1:NRXN1;XM_025152736.1:PTPRC
ko04740	Olfactory transduction	4	522	299	15870	0.970555	0.994773	0.40672	XM_004941096.3:PRKG2;XM_015280946.2:LOC419080;XM_015285019.2:PRKACA;XM_015288320.2:CAMK2G
ko04350	TGF-beta signaling pathway	2	522	210	15870	0.970883	0.994773	0.289546	XM_015277250.2:FST;XM_025152083.1:ACVR1
ko04144	Endocytosis	17	522	815	15870	0.975212	0.994773	0.634158	NM_001031105.2:CYTH1;NM_001079495.2:ARPC1A;XM_015277537.2:DAB2;XM_015277542.2:DAB2;XM_015279392.2:MVB12B;XM_015288458.2:GBF1;XM_015293456.2:IQSEC1;XM_015294186.2:EPN2;XM_015295517.2:EPN3;XM_025144418.1:EPS15L1;XM_025147165.1:PARD3;XM_025148178.1:ASAP1;XM_025148819.1:WASHC1;XM_025154697.1:IQSEC1;XM_025155585.1:CLTCL1;XM_025155663.1:WASHC4;XM_421789.5:GRK5
ko04918	Thyroid hormone synthesis	1	522	167	15870	0.975448	0.994773	0.18205	XM_025148599.1:PLCB4
ko04014	Ras signaling pathway	13	522	670	15870	0.976786	0.994773	0.589895	NM_001199538.1:PIK3CG;NM_001291781.1:RASA4;XM_004937313.3:PIK3R1;XM_015276917.1:PIK3CB;XM_015278143.2:PDGFD;XM_015279770.2:RALGDS;XM_015280856.2:PAK1;XM_015285416.2:NFKB1;XM_025148191.1:LOC776273;XM_025152429.1:RALB;XM_025152768.1:PLA2G4A;XM_025154815.1:FGF1;XM_422269.6:ABL2
ko00190	Oxidative phosphorylation	1	522	175	15870	0.980494	0.994773	0.173727	XM_004935759.3:ATP6V1C2
ko03010	Ribosome	1	522	175	15870	0.980494	0.994773	0.173727	XM_015293785.2:RPS14
ko04724	Glutamatergic synapse	6	522	412	15870	0.983741	0.994773	0.442752	XM_004948655.3:SLC1A6;XM_015286578.2:CACNA1C;XM_015286643.2:CACNA1C;XM_015292996.2:CACNA1D;XM_025148599.1:PLCB4;XM_025152768.1:PLA2G4A
ko04024	cAMP signaling pathway	13	522	694	15870	0.984307	0.994773	0.569496	NM_001168002.3:ATP2B1;NM_001199538.1:PIK3CG;XM_004937313.3:PIK3R1;XM_015275937.2:NFATC1;XM_015276917.1:PIK3CB;XM_015280856.2:PAK1;XM_015285416.2:NFKB1;XM_015286578.2:CACNA1C;XM_015286643.2:CACNA1C;XM_015288320.2:CAMK2G;XM_015289940.2:PPARA;XM_015292996.2:CACNA1D;XM_025149044.1:RYR2
ko04723	Retrograde endocannabinoid signaling	6	522	420	15870	0.986234	0.994773	0.434319	NM_001167718.1:PTGS2;XM_015286578.2:CACNA1C;XM_015286643.2:CACNA1C;XM_015292996.2:CACNA1D;XM_025148599.1:PLCB4;XM_025149001.1:RIMS1
ko00230	Purine metabolism	5	522	426	15870	0.995454	0.999724	0.356834	NM_001278106.1:NUDT5;XM_015282733.2:PDE7A;XM_015286378.2:AMPD3;XM_025153808.1:PKM;XM_025153942.1:PDE8A
ko04114	Oocyte meiosis	1	522	316	15870	0.999724	0.999724	0.0962098	XM_015288320.2:CAMK2G
