# Supplementary material for: Genome-wide analysis of differentially expressed profiles of mRNAs, lncRNAs and circRNAs in chickens during Eimeria necatrix infection
Source: Parasit Vectors. 2020 Apr 3;13:167. doi: 10.1186/s13071-020-04047-9 (PMC7118956; doi:10.1186/s13071-020-04047-9)
Supplement: Supplementary file 10 — Additional file 10: Data S10. The GO and KEGG pathway enrichment analysis of source genes for the differentially expressed circRNAs. [file 13071_2020_4047_MOESM10_ESM.xlsx]

## Sheet: GO
id	term	category	ListHits	ListTotal	PopHits	PopTotal	pval	padj	Enrichment_score	Gene
GO:0032897	negative regulation of viral transcription	biological_process	1	10	1	3522	0	0	352.2	circRNA_2775|Chr4:1762265_1762986_-
GO:0046597	negative regulation of viral entry into host cell	biological_process	1	10	1	3522	0	0	352.2	circRNA_2775|Chr4:1762265_1762986_-
GO:1902187	negative regulation of viral release from host cell	biological_process	1	10	1	3522	0	0	352.2	circRNA_2775|Chr4:1762265_1762986_-
GO:0019953	sexual reproduction	biological_process	1	10	2	3522	7.2575e-06	7.98325e-05	176.1	circRNA_1044|Chr14:1334013_1336144_+
GO:0098560	cytoplasmic side of late endosome membrane	cellular_component	1	10	2	3522	7.2575e-06	7.98325e-05	176.1	circRNA_1044|Chr14:1334013_1336144_+
GO:0098574	cytoplasmic side of lysosomal membrane	cellular_component	1	10	2	3522	7.2575e-06	7.98325e-05	176.1	circRNA_1044|Chr14:1334013_1336144_+
GO:0035372	protein localization to microtubule	biological_process	1	10	2	3522	7.2575e-06	7.98325e-05	176.1	circRNA_2775|Chr4:1762265_1762986_-
GO:0014829	vascular smooth muscle contraction	biological_process	1	10	2	3522	7.2575e-06	7.98325e-05	176.1	circRNA_3106|Chr5:11993188_11994361_-
GO:0001816	cytokine production	biological_process	1	10	3	3522	2.17395e-05	0.000119567	117.4	circRNA_1044|Chr14:1334013_1336144_+
GO:0098559	cytoplasmic side of early endosome membrane	cellular_component	1	10	3	3522	2.17395e-05	0.000119567	117.4	circRNA_1044|Chr14:1334013_1336144_+
GO:0000795	synaptonemal complex	cellular_component	1	10	3	3522	2.17395e-05	0.000119567	117.4	circRNA_3323|Chr6:2981281_2992162_-
GO:0008156	negative regulation of DNA replication	biological_process	1	10	3	3522	2.17395e-05	0.000119567	117.4	circRNA_3323|Chr6:2981281_2992162_-
GO:0045132	meiotic chromosome segregation	biological_process	1	10	3	3522	2.17395e-05	0.000119567	117.4	circRNA_3323|Chr6:2981281_2992162_-
GO:0045875	negative regulation of sister chromatid cohesion	biological_process	1	10	3	3522	2.17395e-05	0.000119567	117.4	circRNA_3323|Chr6:2981281_2992162_-
GO:0060623	regulation of chromosome condensation	biological_process	1	10	3	3522	2.17395e-05	0.000119567	117.4	circRNA_3323|Chr6:2981281_2992162_-
GO:0071922	regulation of cohesin loading	biological_process	1	10	3	3522	2.17395e-05	0.000119567	117.4	circRNA_3323|Chr6:2981281_2992162_-
GO:0035004	phosphatidylinositol 3-kinase activity	molecular_function	1	10	4	3522	4.34132e-05	0.000224727	88.05	circRNA_3106|Chr5:11993188_11994361_-
GO:0000042	protein targeting to Golgi	biological_process	1	10	5	3522	7.22456e-05	0.000317881	70.44	circRNA_0676|Chr1:196196902_196205371_+
GO:0008278	cohesin complex	cellular_component	1	10	5	3522	7.22456e-05	0.000317881	70.44	circRNA_3323|Chr6:2981281_2992162_-
GO:0071168	protein localization to chromatin	biological_process	1	10	5	3522	7.22456e-05	0.000317881	70.44	circRNA_3323|Chr6:2981281_2992162_-
GO:0005942	phosphatidylinositol 3-kinase complex	cellular_component	1	10	6	3522	0.000108204	0.000453427	58.7	circRNA_3106|Chr5:11993188_11994361_-
GO:0014065	phosphatidylinositol 3-kinase signaling	biological_process	1	10	7	3522	0.000151256	0.000554607	50.3143	circRNA_3106|Chr5:11993188_11994361_-
GO:0035005	1-phosphatidylinositol-4-phosphate 3-kinase activity	molecular_function	1	10	7	3522	0.000151256	0.000554607	50.3143	circRNA_3106|Chr5:11993188_11994361_-
GO:0035562	negative regulation of chromatin binding	biological_process	1	10	7	3522	0.000151256	0.000554607	50.3143	circRNA_3323|Chr6:2981281_2992162_-
GO:0016303	1-phosphatidylinositol-3-kinase activity	molecular_function	1	10	8	3522	0.00020137	0.000681558	44.025	circRNA_3106|Chr5:11993188_11994361_-
GO:0007064	mitotic sister chromatid cohesion	biological_process	1	10	8	3522	0.00020137	0.000681558	44.025	circRNA_3323|Chr6:2981281_2992162_-
GO:0048268	clathrin coat assembly	biological_process	1	10	9	3522	0.000258511	0.000784448	39.1333	circRNA_3106|Chr5:11993188_11994361_-
GO:0009636	response to toxic substance	biological_process	1	10	9	3522	0.000258511	0.000784448	39.1333	circRNA_3323|Chr6:2981281_2992162_-
GO:0048146	positive regulation of fibroblast proliferation	biological_process	1	10	9	3522	0.000258511	0.000784448	39.1333	circRNA_3323|Chr6:2981281_2992162_-
GO:0005125	cytokine activity	molecular_function	1	10	11	3522	0.000393752	0.00108282	32.0182	circRNA_1044|Chr14:1334013_1336144_+
GO:0010508	positive regulation of autophagy	biological_process	1	10	11	3522	0.000393752	0.00108282	32.0182	circRNA_2775|Chr4:1762265_1762986_-
GO:0000775	chromosome, centromeric region	cellular_component	1	10	11	3522	0.000393752	0.00108282	32.0182	circRNA_3323|Chr6:2981281_2992162_-
GO:0051091	positive regulation of DNA binding transcription factor activity	biological_process	1	10	13	3522	0.00055672	0.00148459	27.0923	circRNA_2775|Chr4:1762265_1762986_-
GO:0051219	phosphoprotein binding	molecular_function	1	10	14	3522	0.000648523	0.00163057	25.1571	circRNA_2775|Chr4:1762265_1762986_-
GO:0007062	sister chromatid cohesion	biological_process	1	10	14	3522	0.000648523	0.00163057	25.1571	circRNA_3323|Chr6:2981281_2992162_-
GO:0006891	intra-Golgi vesicle-mediated transport	biological_process	1	10	15	3522	0.000747162	0.00182639	23.48	circRNA_0676|Chr1:196196902_196205371_+
GO:0003823	antigen binding	molecular_function	1	10	16	3522	0.000852605	0.00197445	22.0125	circRNA_1151|Chr15:8218348_8228063_-
GO:0061024	membrane organization	biological_process	1	10	16	3522	0.000852605	0.00197445	22.0125	circRNA_3106|Chr5:11993188_11994361_-
GO:0016740	transferase activity	molecular_function	1	10	19	3522	0.00120945	0.00272901	18.5368	circRNA_2775|Chr4:1762265_1762986_-
GO:0006890	retrograde vesicle-mediated transport, Golgi to ER	biological_process	1	10	21	3522	0.00148078	0.00303044	16.7714	circRNA_0676|Chr1:196196902_196205371_+
GO:0007156	homophilic cell adhesion via plasma membrane adhesion molecules	biological_process	1	10	21	3522	0.00148078	0.00303044	16.7714	circRNA_0882|Chr11:18869159_18877671_+
GO:0006887	exocytosis	biological_process	1	10	21	3522	0.00148078	0.00303044	16.7714	circRNA_3106|Chr5:11993188_11994361_-
GO:0048008	platelet-derived growth factor receptor signaling pathway	biological_process	1	10	21	3522	0.00148078	0.00303044	16.7714	circRNA_3106|Chr5:11993188_11994361_-
GO:0042147	retrograde transport, endosome to Golgi	biological_process	1	10	23	3522	0.00177859	0.00355718	15.313	circRNA_0676|Chr1:196196902_196205371_+
GO:0043123	positive regulation of I-kappaB kinase/NF-kappaB signaling	biological_process	1	10	25	3522	0.00210261	0.00402238	14.088	circRNA_2775|Chr4:1762265_1762986_-
GO:0007173	epidermal growth factor receptor signaling pathway	biological_process	1	10	25	3522	0.00210261	0.00402238	14.088	circRNA_3106|Chr5:11993188_11994361_-
GO:0006661	phosphatidylinositol biosynthetic process	biological_process	1	10	26	3522	0.00227437	0.00408459	13.5462	circRNA_3106|Chr5:11993188_11994361_-
GO:0031982	vesicle	cellular_component	1	10	26	3522	0.00227437	0.00408459	13.5462	circRNA_3106|Chr5:11993188_11994361_-
GO:0000785	chromatin	cellular_component	1	10	26	3522	0.00227437	0.00408459	13.5462	circRNA_3323|Chr6:2981281_2992162_-
GO:0009898	cytoplasmic side of plasma membrane	cellular_component	1	10	29	3522	0.00282832	0.00497784	12.1448	circRNA_1044|Chr14:1334013_1336144_+
GO:0051092	positive regulation of NF-kappaB transcription factor activity	biological_process	1	10	30	3522	0.00302575	0.00512049	11.74	circRNA_2775|Chr4:1762265_1762986_-
GO:0008286	insulin receptor signaling pathway	biological_process	1	10	30	3522	0.00302575	0.00512049	11.74	circRNA_3106|Chr5:11993188_11994361_-
GO:0005694	chromosome	cellular_component	1	10	33	3522	0.00365595	0.00607026	10.6727	circRNA_3323|Chr6:2981281_2992162_-
GO:0016032	viral process	biological_process	1	10	36	3522	0.0043424	0.00707651	9.78333	circRNA_3323|Chr6:2981281_2992162_-
GO:0030136	clathrin-coated vesicle	cellular_component	1	10	38	3522	0.00483089	0.00772942	9.26842	circRNA_3106|Chr5:11993188_11994361_-
GO:0000139	Golgi membrane	cellular_component	2	10	134	3522	0.00530978	0.00825004	5.25672	circRNA_0676|Chr1:196196902_196205371_+; circRNA_1044|Chr14:1334013_1336144_+
GO:0002250	adaptive immune response	biological_process	1	10	40	3522	0.00534377	0.00825004	8.805	circRNA_1151|Chr15:8218348_8228063_-
GO:0005765	lysosomal membrane	cellular_component	1	10	45	3522	0.00673121	0.0102129	7.82667	circRNA_1044|Chr14:1334013_1336144_+
GO:0035091	phosphatidylinositol binding	molecular_function	1	10	54	3522	0.00959767	0.0143152	6.52222	circRNA_3106|Chr5:11993188_11994361_-
GO:0045087	innate immune response	biological_process	1	10	61	3522	0.012144	0.0178112	5.77377	circRNA_2775|Chr4:1762265_1762986_-
GO:0008270	zinc ion binding	molecular_function	2	10	187	3522	0.0133979	0.0193281	3.76684	circRNA_1044|Chr14:1334013_1336144_+; circRNA_2775|Chr4:1762265_1762986_-
GO:0003924	GTPase activity	molecular_function	1	10	65	3522	0.0137195	0.0194728	5.41846	circRNA_0676|Chr1:196196902_196205371_+
GO:0008017	microtubule binding	molecular_function	1	10	78	3522	0.0194204	0.0267031	4.51538	circRNA_2775|Chr4:1762265_1762986_-
GO:0046982	protein heterodimerization activity	molecular_function	1	10	78	3522	0.0194204	0.0267031	4.51538	circRNA_2775|Chr4:1762265_1762986_-
GO:0006897	endocytosis	biological_process	1	10	79	3522	0.0198946	0.0269342	4.45823	circRNA_3106|Chr5:11993188_11994361_-
GO:0005525	GTP binding	molecular_function	1	10	82	3522	0.0213469	0.0284625	4.29512	circRNA_0676|Chr1:196196902_196205371_+
GO:0005794	Golgi apparatus	cellular_component	2	10	238	3522	0.0256348	0.0331145	2.95966	circRNA_0676|Chr1:196196902_196205371_+; circRNA_3106|Chr5:11993188_11994361_-
GO:0005874	microtubule	cellular_component	1	10	91	3522	0.0259648	0.0331145	3.87033	circRNA_2775|Chr4:1762265_1762986_-
GO:0016567	protein ubiquitination	biological_process	1	10	91	3522	0.0259648	0.0331145	3.87033	circRNA_2775|Chr4:1762265_1762986_-
GO:0016477	cell migration	biological_process	1	10	94	3522	0.0275888	0.0346831	3.74681	circRNA_3106|Chr5:11993188_11994361_-
GO:0051301	cell division	biological_process	1	10	95	3522	0.0281394	0.0348769	3.70737	circRNA_3323|Chr6:2981281_2992162_-
GO:0070062	extracellular exosome	cellular_component	2	10	296	3522	0.0452112	0.0552581	2.37973	circRNA_3106|Chr5:11993188_11994361_-; circRNA_3825|Chr9:13332856_13333705_-
GO:0042803	protein homodimerization activity	molecular_function	1	10	126	3522	0.0473475	0.0570764	2.79524	circRNA_2775|Chr4:1762265_1762986_-
GO:0005576	extracellular region	cellular_component	1	10	131	3522	0.0508081	0.0604204	2.68855	circRNA_1151|Chr15:8218348_8228063_-
GO:0005509	calcium ion binding	molecular_function	1	10	132	3522	0.0515115	0.0604401	2.66818	circRNA_0882|Chr11:18869159_18877671_+
GO:0042802	identical protein binding	molecular_function	1	10	154	3522	0.0678827	0.078601	2.28701	circRNA_2775|Chr4:1762265_1762986_-
GO:0006355	regulation of transcription, DNA-templated	biological_process	1	10	190	3522	0.0979531	0.111946	1.85368	circRNA_1044|Chr14:1334013_1336144_+
GO:0005886	plasma membrane	cellular_component	3	10	740	3522	0.139047	0.156874	1.42784	circRNA_0882|Chr11:18869159_18877671_+; circRNA_1151|Chr15:8218348_8228063_-; circRNA_3106|Chr5:11993188_11994361_-
GO:0003677	DNA binding	molecular_function	1	10	252	3522	0.157038	0.174929	1.39762	circRNA_1044|Chr14:1334013_1336144_+
GO:0016021	integral component of membrane	cellular_component	2	10	616	3522	0.247901	0.272692	1.14351	circRNA_0882|Chr11:18869159_18877671_+; circRNA_1898|Chr20:1448359_1455586_-
GO:0006351	transcription, DNA-templated	biological_process	1	10	348	3522	0.259223	0.281625	1.01207	circRNA_1044|Chr14:1334013_1336144_+
GO:0005737	cytoplasm	cellular_component	3	10	958	3522	0.277408	0.295638	1.10292	circRNA_2775|Chr4:1762265_1762986_-; circRNA_3106|Chr5:11993188_11994361_-; circRNA_3323|Chr6:2981281_2992162_-
GO:0005829	cytosol	cellular_component	3	10	960	3522	0.27884	0.295638	1.10062	circRNA_0676|Chr1:196196902_196205371_+; circRNA_3106|Chr5:11993188_11994361_-; circRNA_3323|Chr6:2981281_2992162_-
GO:0005634	nucleus	cellular_component	3	10	975	3522	0.289647	0.302669	1.08369	circRNA_1044|Chr14:1334013_1336144_+; circRNA_3106|Chr5:11993188_11994361_-; circRNA_3323|Chr6:2981281_2992162_-
GO:0016020	membrane	cellular_component	1	10	378	3522	0.292351	0.302669	0.931746	circRNA_3106|Chr5:11993188_11994361_-
GO:0005524	ATP binding	molecular_function	1	10	465	3522	0.388244	0.397273	0.757419	circRNA_3106|Chr5:11993188_11994361_-
GO:0046872	metal ion binding	molecular_function	1	10	491	3522	0.416349	0.421134	0.717312	circRNA_4137|ChrZ:68866373_68866976_-
GO:0005654	nucleoplasm	cellular_component	1	10	519	3522	0.446124	0.446124	0.678613	circRNA_3323|Chr6:2981281_2992162_-

## Sheet: KEGG
id	term	ListHits	ListTotal	PopHits	PopTotal	pval	padj	Enrichment_score	Gene
ko04142	Lysosome	1	3	26	1446	0.00092291	0.00461086	18.5385	circRNA_1044|Chr14:1334013_1336144_+
ko04514	Cell adhesion molecules (CAMs)	1	3	31	1446	0.00131739	0.00461086	15.5484	circRNA_0882|Chr11:18869159_18877671_+
ko04390	Hippo signaling pathway	1	3	44	1446	0.0026638	0.00487618	10.9545	circRNA_0882|Chr11:18869159_18877671_+
ko00562	Inositol phosphate metabolism	1	3	45	1446	0.00278639	0.00487618	10.7111	circRNA_3106|Chr5:11993188_11994361_-
ko04070	Phosphatidylinositol signaling system	1	3	61	1446	0.00511178	0.00715649	7.90164	circRNA_3106|Chr5:11993188_11994361_-
ko04520	Adherens junction	1	3	70	1446	0.00671706	0.00783657	6.88571	circRNA_0882|Chr11:18869159_18877671_+
ko04015	Rap1 signaling pathway	1	3	81	1446	0.00896446	0.00896446	5.95062	circRNA_0882|Chr11:18869159_18877671_+
