# Supplementary material for: Genome-wide analysis of differentially expressed profiles of mRNAs, lncRNAs and circRNAs in chickens during Eimeria necatrix infection
Source: Parasit Vectors. 2020 Apr 3;13:167. doi: 10.1186/s13071-020-04047-9 (PMC7118956; doi:10.1186/s13071-020-04047-9)
Supplement: Supplementary file 11 — Additional file 11: Data S11. The GO and KEGG pathway enrichment analysis of sponging miRNA targets for the differentially expressed circRNAs. [file 13071_2020_4047_MOESM11_ESM.xlsx]

## Sheet: GO
id	term	category	ListHits	ListTotal	PopHits	PopTotal	pval	padj	Enrichment_score	Gene
GO:0004962	endothelin receptor activity	molecular_function	9	34608	9	41939	0	0	1.21183	NM_001001127.1(EDNRB);NM_204120.1(EDNRB2);XM_015278144.2(EDNRB2);XM_015278145.2(EDNRB2);XM_015278146.2(EDNRB2);XM_015278148.2(EDNRB2);XM_015278149.2(EDNRB2);XM_015278150.2(EDNRB2);XM_015278151.2(EDNRB2);
GO:0002118	aggressive behavior	biological_process	2	34608	2	41939	0	0	1.21183	NM_001001291.2(ADCYAP1);XM_419213.5(PENK);
GO:0042756	drinking behavior	biological_process	9	34608	9	41939	0	0	1.21183	NM_001001291.2(ADCYAP1);XM_004934900.3(REN);XM_015275637.2(MMP17);XM_015278386.2(APLN);XM_015285002.2(UCN);XM_025143916.1(REN);XM_025143917.1(REN);XM_025143918.1(REN);XM_025143919.1(REN);
GO:0070852	cell body fiber	cellular_component	25	34608	25	41939	0	0	1.21183	NM_001001291.2(ADCYAP1);NM_001030539.1(CRABP1);NM_204782.1(NRP1);XM_004935131.3(SRD5A1);XM_004938796.3(SACS);XM_015281290.2(NRP1);XM_015298214.2(CADM1);XM_015298217.2(CADM1);XM_015298222.2(CADM1);XM_015298224.2(CADM1);XM_025143222.1(CADM1);XM_025143223.1(CADM1);XM_025143224.1(CADM1);XM_025143225.1(CADM1);XM_025143226.1(CADM1);XM_025143227.1(CADM1);XM_025143228.1(CADM1);XM_025143230.1(CADM1);XM_02…
GO:0007262	STAT protein import into nucleus	biological_process	2	34608	2	41939	0	0	1.21183	NM_001001292.1(EGF);XM_015276164.2(EGF);
GO:0017147	Wnt-protein binding	molecular_function	43	34608	43	41939	0	0	1.21183	NM_001001292.1(EGF);NM_001012941.2(APCDD1);NM_001030337.1(FZD1);NM_001031294.1(WLS);NM_001130744.1(WNT11B);NM_001271940.2(FZD3);NM_001271941.2(FZD3);NM_001276283.1(FZD9);NM_001305216.1(FZD5);NM_001318447.1(SFRP5);NM_204098.2(FZD10);NM_204099.1(FZD4);NM_204122.2(PTPRO);NM_204221.2(FZD7);NM_204222.1(FZD2);NM_204509.2(ROR1);NM_204553.3(SFRP1);NM_204772.2(FRZB);NM_204773.1(SFRP2);NM_205099.1(LOC39599…
GO:0042813	Wnt-activated receptor activity	molecular_function	32	34608	32	41939	0	0	1.21183	NM_001001292.1(EGF);NM_001030337.1(FZD1);NM_001271931.2(FZD6);NM_001271940.2(FZD3);NM_001271941.2(FZD3);NM_001276283.1(FZD9);NM_001305216.1(FZD5);NM_001318447.1(SFRP5);NM_204098.2(FZD10);NM_204099.1(FZD4);NM_204221.2(FZD7);NM_204222.1(FZD2);NM_204509.2(ROR1);NM_204553.3(SFRP1);NM_204772.2(FRZB);NM_204773.1(SFRP2);NM_205099.1(LOC395991);XM_004941584.3(LRP4);XM_004941585.3(LRP4);XM_015276164.2(EGF)…
GO:0044332	Wnt signaling pathway involved in dorsal/ventral axis specification	biological_process	7	34608	7	41939	0	0	1.21183	NM_001001292.1(EGF);NM_001305216.1(FZD5);XM_004941584.3(LRP4);XM_004941585.3(LRP4);XM_015276164.2(EGF);XM_015290906.2(LRP6);XM_421114.6(LRP4);
GO:0060059	embryonic retina morphogenesis in camera-type eye	biological_process	13	34608	13	41939	0	0	1.21183	NM_001001292.1(EGF);NM_204821.1(SHH);NM_205413.1(LHX1);XM_015276164.2(EGF);XM_015290906.2(LRP6);XM_015295682.2(LHX1);XM_015298103.2(CDON);XM_015299020.2(HIPK1);XM_015299021.2(HIPK1);XM_015299022.2(HIPK1);XM_015299023.2(HIPK1);XM_025143258.1(CDON);XM_417853.6(CDON);
GO:0031995	insulin-like growth factor II binding	molecular_function	11	34608	11	41939	0	0	1.21183	NM_001001294.1(IGFBP1);NM_001101034.1(IGFBP3);NM_204353.1(IGFBP4);NM_205359.1(IGFBP2);XM_015289789.2(IGFBP2);XM_015289790.2(IGFBP2);XM_015289791.2(IGFBP2);XM_025152151.1(IGFBP2);XM_025152152.1(IGFBP2);XM_025152153.1(IGFBP2);XM_422069.6(IGFBP5);
GO:0043567	regulation of insulin-like growth factor receptor signaling pathway	biological_process	11	34608	11	41939	0	0	1.21183	NM_001001294.1(IGFBP1);NM_001101034.1(IGFBP3);NM_204353.1(IGFBP4);NM_205359.1(IGFBP2);XM_015289789.2(IGFBP2);XM_015289790.2(IGFBP2);XM_015289791.2(IGFBP2);XM_025152151.1(IGFBP2);XM_025152152.1(IGFBP2);XM_025152153.1(IGFBP2);XM_422069.6(IGFBP5);
GO:0003201	epithelial to mesenchymal transition involved in coronary vasculature morphogenesis	biological_process	1	34608	1	41939	0	0	1.21183	NM_001001299.2(BVES);
GO:0031227	intrinsic component of endoplasmic reticulum membrane	cellular_component	12	34608	12	41939	0	0	1.21183	NM_001001299.2(BVES);XM_003642812.4(PGAP3);XM_015282149.1(ESYT2);XM_015282150.1(ESYT2);XM_015282151.1(ESYT2);XM_015282152.1(ESYT2);XM_015290094.2(DNAJB2);XM_015290095.1(DNAJB2);XM_015290096.1(DNAJB2);XM_015290097.2(DNAJB2);XM_025144061.1(PGAP3);XM_422118.6(ESYT3);
GO:0040017	positive regulation of locomotion	biological_process	1	34608	1	41939	0	0	1.21183	NM_001001299.2(BVES);
GO:0060931	sinoatrial node cell development	biological_process	5	34608	5	41939	0	0	1.21183	NM_001001299.2(BVES);NM_001270878.1(TBX3);NM_206865.1(POPDC2);XM_015294501.2(POPDC2);XM_015294834.2(TBX3);
GO:0060973	cell migration involved in heart development	biological_process	4	34608	4	41939	0	0	1.21183	NM_001001299.2(BVES);NM_204144.1(TBX20);XM_003641881.4(NDRG4);XM_004944014.3(NDRG4);
GO:0090132	epithelium migration	biological_process	5	34608	5	41939	0	0	1.21183	NM_001001299.2(BVES);XM_004939979.3(GRHL2);XM_004939980.3(GRHL2);XM_004939981.3(GRHL2);XM_427063.6(GRHL2);
GO:2001135	regulation of endocytic recycling	biological_process	6	34608	6	41939	0	0	1.21183	NM_001001299.2(BVES);NM_001012551.1(RAB11B);XM_003641881.4(NDRG4);XM_004944014.3(NDRG4);XM_015288905.2(INPP5F);XM_421792.5(INPP5F);
GO:0000731	DNA synthesis involved in DNA repair	biological_process	21	34608	21	41939	0	0	1.21183	NM_001001304.2(POLH);NM_001030636.2(TOP3A);NM_001256490.1(TOP3A);NM_001256491.1(TOP3A);NM_001256492.1(TOP3A);XM_004945015.3(RAD50);XM_004945264.3(PALB2);XM_004945269.2(PALB2);XM_015276196.2(WRN);XM_015276198.2(WRN);XM_015276200.1(WRN);XM_015292409.2(RAD51AP1);XM_015292414.2(RAD51AP1);XM_025149602.1(WRN);XM_025149603.1(WRN);XM_025151337.1(POLD4);XM_025155384.1(PALB2);XM_025155385.1(PALB2);XM_41464…
GO:0010225	response to UV-C	biological_process	20	34608	20	41939	0	0	1.21183	NM_001001304.2(POLH);NM_001031210.1(YY2);XM_015276196.2(WRN);XM_015276198.2(WRN);XM_015276200.1(WRN);XM_015284319.1(MAP3K4);XM_015284320.1(MAP3K4);XM_015284321.2(MAP3K4);XM_015284322.1(MAP3K4);XM_015284323.1(MAP3K4);XM_015284324.2(MAP3K4);XM_015284325.2(MAP3K4);XM_015284326.1(MAP3K4);XM_015294822.2(DCUN1D3);XM_015294823.2(DCUN1D3);XM_025148975.1(MAP3K4);XM_025149602.1(WRN);XM_025149603.1(WRN);XM_…
GO:0045110	intermediate filament bundle assembly	biological_process	7	34608	7	41939	0	0	1.21183	NM_001001311.2(KRT14);NM_001277984.1(KRT17);XM_004950921.3(EPPKL);XM_015298865.2(PKP1);XM_025147759.1(LOC107050437);XM_416362.5(PKP2);XM_419240.6(PKP1);
GO:0017187	peptidyl-glutamic acid carboxylation	biological_process	2	34608	2	41939	0	0	1.21183	NM_001001328.2(VKORC1L1);XM_025142906.1(GGCX);
GO:0047057	vitamin-K-epoxide reductase (warfarin-sensitive) activity	molecular_function	1	34608	1	41939	0	0	1.21183	NM_001001328.2(VKORC1L1);
GO:0007518	myoblast fate determination	biological_process	1	34608	1	41939	0	0	1.21183	NM_001001468.1(IFRD1);
GO:2000147	positive regulation of cell motility	biological_process	6	34608	6	41939	0	0	1.21183	NM_001001471.1(PTRF);NM_001005833.1(CFAP20);NM_001277692.1(PHPT1);NM_001277693.1(PHPT1);NM_205419.1(NTN1);XM_015279535.2(PHPT1);
GO:0048145	regulation of fibroblast proliferation	biological_process	6	34608	6	41939	0	0	1.21183	NM_001001472.2(NFKBIA);NM_204337.1(NBN);XM_015282762.2(NBN);XM_015282763.2(NBN);XM_015282764.2(NBN);XM_015289373.2(CREB1);
GO:0019797	procollagen-proline 3-dioxygenase activity	molecular_function	8	34608	8	41939	0	0	1.21183	NM_001001529.1(P3H1);NM_001001530.1(P3H2);XM_015291384.2(P3H2);XM_015291385.2(P3H2);XM_015293835.2(P3H3);XM_015293842.2(P3H3);XM_025143015.1(P3H3);XM_025143018.1(P3H3);
GO:1901874	negative regulation of post-translational protein modification	biological_process	3	34608	3	41939	0	0	1.21183	NM_001001529.1(P3H1);XM_015281303.2(CRTAP);XM_015293842.2(P3H3);
GO:0002381	immunoglobulin production involved in immunoglobulin mediated immune response	biological_process	1	34608	1	41939	0	0	1.21183	NM_001001605.3(CATH1);
GO:0051673	membrane disruption in other organism	biological_process	3	34608	3	41939	0	0	1.21183	NM_001001605.3(CATH1);NM_001311177.1(CATH3);XM_025146986.1(CATH3);
GO:0002606	positive regulation of dendritic cell antigen processing and presentation	biological_process	13	34608	13	41939	0	0	1.21183	NM_001001613.1(CD74);NM_001318438.1(NOD1);NM_204964.1(SLC11A1);XM_015281772.2(NOD1);XM_015289782.2(SLC11A1);XM_015289783.2(SLC11A1);XM_015289784.2(SLC11A1);XM_015289785.2(SLC11A1);XM_015293754.2(CD74);XM_025147213.1(NOD1);XM_025147214.1(NOD1);XM_025147215.1(NOD1);XM_025147216.1(NOD1);
GO:0002792	negative regulation of peptide secretion	biological_process	2	34608	2	41939	0	0	1.21183	NM_001001613.1(CD74);XM_015293754.2(CD74);
GO:0002830	positive regulation of type 2 immune response	biological_process	4	34608	4	41939	0	0	1.21183	NM_001001613.1(CD74);NM_001348947.1(NLRPL);XM_015293754.2(CD74);XM_025150665.1(NLRPL);
GO:0016064	immunoglobulin mediated immune response	biological_process	9	34608	9	41939	0	0	1.21183	NM_001001613.1(CD74);NM_001048078.1(IL13RA2);NM_001099353.2(MHCDMA);XM_015278228.2(IL13RA2);XM_015278229.2(IL13RA2);XM_015278230.2(IL13RA2);XM_015293754.2(CD74);XM_025153529.1(INPP5D);XM_025153530.1(INPP5D);
GO:0023026	MHC class II protein complex binding	molecular_function	11	34608	11	41939	0	0	1.21183	NM_001001613.1(CD74);NM_001006219.1(YWHAE);NM_001099353.2(MHCDMA);NM_001135166.1(DMB2);NM_001245061.1(BLA);NM_001312902.1(DMB1);XM_015293754.2(CD74);XM_015294945.2(DMB1);XM_015294966.2(DMB2);XM_015294967.2(DMB2);XM_015295739.2(YWHAE);
GO:0035691	macrophage migration inhibitory factor signaling pathway	biological_process	2	34608	2	41939	0	0	1.21183	NM_001001613.1(CD74);XM_015293754.2(CD74);
GO:0035693	NOS2-CD74 complex	cellular_component	2	34608	2	41939	0	0	1.21183	NM_001001613.1(CD74);XM_015293754.2(CD74);
GO:0035718	macrophage migration inhibitory factor binding	molecular_function	3	34608	3	41939	0	0	1.21183	NM_001001613.1(CD74);NM_001039311.1(COPS5);XM_015293754.2(CD74);
GO:0042613	MHC class II protein complex	cellular_component	18	34608	18	41939	0	0	1.21183	NM_001001613.1(CD74);NM_001044679.2(BLB1);NM_001099353.2(MHCDMA);NM_001135166.1(DMB2);NM_001245061.1(BLA);NM_001312902.1(DMB1);NM_001318995.2(BLB2);XM_015293754.2(CD74);XM_015294945.2(DMB1);XM_015294966.2(DMB2);XM_015294967.2(DMB2);XM_015294994.2(BLB1);XM_015295104.2(MHCBL2);XM_015302127.2(BLB3);XM_015302129.2(BLB3);XM_015302131.2(BLB3);XM_025155931.1(BLB3);XM_025155932.1(MHCBL2);
GO:0042658	MHC class II protein binding, via antigen binding groove	molecular_function	2	34608	2	41939	0	0	1.21183	NM_001001613.1(CD74);XM_015293754.2(CD74);
GO:0045059	positive thymic T cell selection	biological_process	11	34608	11	41939	0	0	1.21183	NM_001001613.1(CD74);NM_001045833.1(STK11);NM_001099353.2(MHCDMA);NM_205512.1(CD3D);XM_015283522.2(ITPKB);XM_015293754.2(CD74);XM_015299932.2(STK11);XM_015301282.2(DOCK2L);XM_015301283.2(DOCK2L);XM_015301286.2(DOCK2L);XM_425184.6(DOCK2);
GO:0045581	negative regulation of T cell differentiation	biological_process	5	34608	5	41939	0	0	1.21183	NM_001001613.1(CD74);XM_015293754.2(CD74);XM_015294886.2(DTX1);XM_025141493.1(NRARP);XM_418407.6(LOC420294);
GO:0071556	integral component of lumenal side of endoplasmic reticulum membrane	cellular_component	10	34608	10	41939	0	0	1.21183	NM_001001613.1(CD74);NM_001012769.1(SPPL2A);NM_001030933.1(SPPL2B);NM_001245061.1(BLA);XM_003642489.4(HM13);XM_004934378.3(SPPL3);XM_004947155.3(HM13);XM_015293754.2(CD74);XM_015299708.2(SPPL2B);XM_415261.6(SPPL3);
GO:0036032	neural crest cell delamination	biological_process	4	34608	4	41939	0	0	1.21183	NM_001001615.1(CDH2);NM_204187.2(CDH7);NM_204281.1(SOX9);XM_025147080.1(CDH2);
GO:0044331	cell-cell adhesion mediated by cadherin	biological_process	11	34608	11	41939	0	0	1.21183	NM_001001615.1(CDH2);NM_001001754.1(LOC414835);XM_015282913.2(LOC414835);XM_015282914.2(LOC414835);XM_015292481.2(CADNL);XM_025144858.1(FER);XM_025147080.1(CDH2);XM_025147081.1(LOC414835);XM_025154280.1(CADNL);XM_413981.6(FER);XM_417326.6(MMP24);
GO:0045295	gamma-catenin binding	molecular_function	58	34608	58	41939	0	0	1.21183	NM_001001615.1(CDH2);NM_001206510.3(TCF7L2);NM_205013.2(LEF1);XM_004946986.3(PTPRT);XM_004946990.3(PTPRT);XM_004946992.3(PTPRT);XM_004946993.3(PTPRT);XM_004946995.3(PTPRT);XM_015276135.2(LEF1);XM_015276136.2(LEF1);XM_015276137.1(LEF1);XM_015280450.2(APC);XM_015284453.2(PTPRK);XM_015284454.2(PTPRK);XM_015284456.2(PTPRK);XM_015284457.2(PTPRK);XM_015288546.2(TCF7L2);XM_015288547.2(TCF7L2);XM_0152885…
GO:0060019	radial glial cell differentiation	biological_process	7	34608	7	41939	0	0	1.21183	NM_001001615.1(CDH2);NM_001030931.2(STAT3);XM_015299598.2(STAT3);XM_015299600.2(STAT3);XM_015299601.2(STAT3);XM_025147080.1(CDH2);XM_417598.6(GPR157);
GO:0060563	neuroepithelial cell differentiation	biological_process	5	34608	5	41939	0	0	1.21183	NM_001001615.1(CDH2);NM_001305149.1(TMEM231);NM_205433.1(FGF2);XM_025147080.1(CDH2);XM_414829.4(B9D1);
GO:0061563	trigeminal ganglion structural organization	biological_process	2	34608	2	41939	0	0	1.21183	NM_001001615.1(CDH2);XM_025147080.1(CDH2);
GO:0070445	regulation of oligodendrocyte progenitor proliferation	biological_process	8	34608	8	41939	0	0	1.21183	NM_001001615.1(CDH2);NM_001199312.1(PTPRZ1);XM_015280868.2(PTPRZ1);XM_015280872.2(PTPRZ1);XM_015280879.2(PTPRZ1);XM_015280884.2(PTPRZ1);XM_015280889.2(PTPRZ1);XM_025147080.1(CDH2);
GO:0098742	cell-cell adhesion via plasma-membrane adhesion molecules	biological_process	31	34608	31	41939	0	0	1.21183	NM_001001615.1(CDH2);NM_001358929.1(MPZ);NM_001358930.1(MPZ);XM_004941148.3(ADGRL3);XM_004941151.3(ADGRL3);XM_004947581.3(UNC5D);XM_004947582.3(UNC5D);XM_015276449.2(ADGRL3);XM_015276450.2(ADGRL3);XM_015276451.2(ADGRL3);XM_015276452.2(ADGRL3);XM_015276453.2(ADGRL3);XM_015276454.2(ADGRL3);XM_015276455.2(ADGRL3);XM_015276456.2(ADGRL3);XM_015276457.2(ADGRL3);XM_015276458.2(ADGRL3);XM_015276459.2(ADG…
GO:0098743	cell aggregation	biological_process	8	34608	8	41939	0	0	1.21183	NM_001001615.1(CDH2);NM_001358929.1(MPZ);NM_001358930.1(MPZ);NM_204782.1(NRP1);NM_205179.1(ALCAM);XM_015281290.2(NRP1);XM_025146653.1(ALCAM);XM_025147080.1(CDH2);
GO:1902897	regulation of postsynaptic density protein 95 clustering	biological_process	18	34608	18	41939	0	0	1.21183	NM_001001615.1(CDH2);XM_004947062.3(ZMYND8);XM_004947063.3(ZMYND8);XM_004947064.3(ZMYND8);XM_004947065.3(ZMYND8);XM_004947066.3(ZMYND8);XM_004947067.3(ZMYND8);XM_004947068.3(ZMYND8);XM_015296701.2(ZMYND8);XM_015296702.2(ZMYND8);XM_015296703.2(ZMYND8);XM_015296705.2(ZMYND8);XM_015296708.2(ZMYND8);XM_015296712.2(ZMYND8);XM_015296714.2(ZMYND8);XM_025142395.1(ZMYND8);XM_025142397.1(ZMYND8);XM_0251470…
GO:0003828	alpha-N-acetylneuraminate alpha-2,8-sialyltransferase activity	molecular_function	9	34608	9	41939	0	0	1.21183	NM_001001747.2(ST8SIA5);NM_205008.1(ST8SIA1);XM_004949029.3(ST8SIA5);XM_004949031.3(ST8SIA5);XM_004949032.3(ST8SIA5);XM_015277412.2(ST8SIA5);XM_015277413.2(ST8SIA5);XM_015277414.2(ST8SIA5);XM_015277415.2(ST8SIA5);
GO:0031088	platelet dense granule membrane	cellular_component	18	34608	18	41939	0	0	1.21183	NM_001001749.1(LAMP2);NM_001174059.1(ITPR1);XM_015278204.2(LAMP2);XM_015278205.2(LAMP2);XM_015292941.2(ITPR1);XM_015292942.2(ITPR1);XM_015292943.2(ITPR1);XM_015292944.2(ITPR1);XM_015292945.2(ITPR1);XM_015292946.2(ITPR1);XM_015292947.2(ITPR1);XM_015292948.2(ITPR1);XM_015292949.2(ITPR1);XM_015292950.2(ITPR1);XM_015292951.2(ITPR1);XM_015292952.2(ITPR1);XM_015292953.2(ITPR1);XM_025154415.1(ITPR1);
GO:0061684	chaperone-mediated autophagy	biological_process	3	34608	3	41939	0	0	1.21183	NM_001001749.1(LAMP2);XM_015278204.2(LAMP2);XM_015278205.2(LAMP2);
GO:0061740	protein targeting to lysosome involved in chaperone-mediated autophagy	biological_process	3	34608	3	41939	0	0	1.21183	NM_001001749.1(LAMP2);XM_015278204.2(LAMP2);XM_015278205.2(LAMP2);
GO:1905146	lysosomal protein catabolic process	biological_process	4	34608	4	41939	0	0	1.21183	NM_001001749.1(LAMP2);XM_015278204.2(LAMP2);XM_015278205.2(LAMP2);XM_415812.5(TMEM199);
GO:0002481	antigen processing and presentation of exogenous protein antigen via MHC class Ib, TAP-dependent	biological_process	1	34608	1	41939	0	0	1.21183	NM_001001750.2(B2M);
GO:0019885	antigen processing and presentation of endogenous peptide antigen via MHC class I	biological_process	4	34608	4	41939	0	0	1.21183	NM_001001750.2(B2M);NM_001135968.1(TAP1);XM_001232417.5(ERAP1);XM_015294989.2(TAP1);
GO:0033216	ferric iron import	biological_process	1	34608	1	41939	0	0	1.21183	NM_001001750.2(B2M);
GO:0048260	positive regulation of receptor-mediated endocytosis	biological_process	33	34608	33	41939	0	0	1.21183	NM_001001750.2(B2M);XM_001233647.5(RAB21);XM_004937883.3(BICD1);XM_004937884.3(BICD1);XM_004937885.3(BICD1);XM_004937888.3(BICD1);XM_004937890.3(BICD1);XM_004937892.3(BICD1);XM_015285030.2(NUMBL);XM_015285031.2(NUMBL);XM_015287190.2(BICD1);XM_015291098.2(SGIP1);XM_015291099.1(SGIP1);XM_015291100.2(SGIP1);XM_015291102.2(SGIP1);XM_015291103.2(SGIP1);XM_015291104.2(SGIP1);XM_015291105.2(SGIP1);XM_01…
GO:0071283	cellular response to iron(III) ion	biological_process	1	34608	1	41939	0	0	1.21183	NM_001001750.2(B2M);
GO:1904434	positive regulation of ferrous iron binding	biological_process	1	34608	1	41939	0	0	1.21183	NM_001001750.2(B2M);
GO:1904437	positive regulation of transferrin receptor binding	biological_process	1	34608	1	41939	0	0	1.21183	NM_001001750.2(B2M);
GO:1904440	positive regulation of ferrous iron import across plasma membrane	biological_process	1	34608	1	41939	0	0	1.21183	NM_001001750.2(B2M);
GO:0007412	axon target recognition	biological_process	7	34608	7	41939	0	0	1.21183	NM_001001754.1(LOC414835);XM_004943754.3(FOXB1);XM_015282913.2(LOC414835);XM_015282914.2(LOC414835);XM_015292481.2(CADNL);XM_025147081.1(LOC414835);XM_025154280.1(CADNL);
GO:0007413	axonal fasciculation	biological_process	37	34608	37	41939	0	0	1.21183	NM_001001754.1(LOC414835);NM_001038652.1(CNR1);NM_001080211.1(CRTAC1);NM_206951.3(EPHB2);XM_004943431.3(EPHB3);XM_015275018.2(LOC107051419);XM_015282264.2(SEMA5A);XM_015282265.2(SEMA5A);XM_015282266.2(SEMA5A);XM_015282267.2(SEMA5A);XM_015282268.2(SEMA5A);XM_015282269.2(SEMA5A);XM_015282913.2(LOC414835);XM_015282914.2(LOC414835);XM_015284635.2(CNR1);XM_015284636.2(CNR1);XM_015284638.2(CNR1);XM_015…
GO:0016318	ommatidial rotation	biological_process	6	34608	6	41939	0	0	1.21183	NM_001001754.1(LOC414835);XM_015282913.2(LOC414835);XM_015282914.2(LOC414835);XM_015292481.2(CADNL);XM_025147081.1(LOC414835);XM_025154280.1(CADNL);
GO:0045463	R8 cell development	biological_process	6	34608	6	41939	0	0	1.21183	NM_001001754.1(LOC414835);XM_015282913.2(LOC414835);XM_015282914.2(LOC414835);XM_015292481.2(CADNL);XM_025147081.1(LOC414835);XM_025154280.1(CADNL);
GO:0045467	R7 cell development	biological_process	6	34608	6	41939	0	0	1.21183	NM_001001754.1(LOC414835);XM_015282913.2(LOC414835);XM_015282914.2(LOC414835);XM_015292481.2(CADNL);XM_025147081.1(LOC414835);XM_025154280.1(CADNL);
GO:0048846	axon extension involved in axon guidance	biological_process	23	34608	23	41939	0	0	1.21183	NM_001001754.1(LOC414835);NM_001197042.1(SLIT3);NM_001277336.1(SLIT1);NM_204258.1(SEMA3F);NM_204284.1(NRP2);NM_205179.1(ALCAM);XM_015282913.2(LOC414835);XM_015282914.2(LOC414835);XM_015285716.2(SLIT2);XM_015289367.2(NRP2);XM_015289368.2(NRP2);XM_015289369.2(NRP2);XM_015289370.2(NRP2);XM_015292481.2(CADNL);XM_015293582.2(SLIT3);XM_015293583.2(SLIT3);XM_015293584.2(SLIT3);XM_015293585.2(SLIT3);XM_0…
GO:0008386	cholesterol monooxygenase (side-chain-cleaving) activity	molecular_function	1	34608	1	41939	0	0	1.21183	NM_001001756.1(CYP11A1);
GO:0044308	axonal spine	cellular_component	8	34608	8	41939	0	0	1.21183	NM_001001774.1(GRIA1);XM_004937623.3(EEA1);XM_015278474.2(SLC9A6);XM_015284181.2(EEA1);XM_015293755.2(GRIA1);XM_015293756.2(GRIA1);XM_025154712.1(EEA1);XM_416138.6(EEA1);
GO:0044309	neuron spine	cellular_component	10	34608	10	41939	0	0	1.21183	NM_001001774.1(GRIA1);NM_001167690.2(PALM);XM_004948830.3(PALM);XM_004948833.3(PALM);XM_015293755.2(GRIA1);XM_015293756.2(GRIA1);XM_015299886.1(PALM);XM_015299887.2(PALM);XM_015299888.2(PALM);XM_025152878.1(SHANK3);
GO:0099061	integral component of postsynaptic density membrane	cellular_component	21	34608	21	41939	0	0	1.21183	NM_001001774.1(GRIA1);NM_205407.1(PTPRS);XM_015293756.2(GRIA1);XM_015294579.2(GRIN2A);XM_015300027.2(PTPRS);XM_015300028.2(PTPRS);XM_015300029.2(PTPRS);XM_015300030.2(PTPRS);XM_025144249.1(PTPRS);XM_025144250.1(PTPRS);XM_025144251.1(PTPRS);XM_025144253.1(PTPRS);XM_025144254.1(PTPRS);XM_025144255.1(PTPRS);XM_025144256.1(PTPRS);XM_025144257.1(PTPRS);XM_025144258.1(PTPRS);XM_025144259.1(PTPRS);XM_02…
GO:0015277	kainate selective glutamate receptor activity	molecular_function	9	34608	9	41939	0	0	1.21183	NM_001001775.3(GRIA2);XM_015284533.2(GRIK2);XM_015284534.2(GRIK2);XM_015284535.2(GRIK2);XM_015299614.2(GRIK1);XM_015299627.2(GRIK1);XM_025144972.1(GRIK1);XM_025149032.1(GRIK2);XM_025149033.1(GRIK2);
GO:0035235	ionotropic glutamate receptor signaling pathway	biological_process	30	34608	30	41939	0	0	1.21183	NM_001001775.3(GRIA2);NM_001111014.2(GRIA2);NM_204295.1(CAMK2A);NM_204308.1(APP);NM_206979.1(GRIN1);XM_003641070.4(PTK2B);XM_004935841.3(PTK2B);XM_004944878.3(CPEB4);XM_015279349.2(GRIN1);XM_015285220.2(PTK2B);XM_015285221.2(PTK2B);XM_015285222.2(PTK2B);XM_015285223.2(PTK2B);XM_015285224.2(PTK2B);XM_015285225.2(PTK2B);XM_015285226.2(PTK2B);XM_015285277.2(GRIA2);XM_015293719.2(CAMK2A);XM_015293720…
GO:0038164	thrombopoietin receptor activity	molecular_function	11	34608	11	41939	0	0	1.21183	NM_001001782.1(MPL);XM_015290974.2(MPL);XM_015290975.2(MPL);XM_025152794.1(MPL);XM_025152795.1(MPL);XM_025152796.1(MPL);XM_025152797.1(MPL);XM_025152799.1(MPL);XM_025152800.1(MPL);XM_025152801.1(MPL);XM_025152802.1(MPL);
GO:0038163	thrombopoietin-mediated signaling pathway	biological_process	7	34608	7	41939	0	0	1.21183	NM_001001784.1(THPO);NM_001277648.1(CIB1);NM_001277649.1(CIB1);XM_015291386.1(THPO);XM_015291387.2(THPO);XM_015291388.2(THPO);XM_015292132.2(CIB1);
GO:0030158	protein xylosyltransferase activity	molecular_function	6	34608	6	41939	0	0	1.21183	NM_001001785.1(XYLT2);NM_001012542.1(POGLUT1);XM_015294533.2(XYLT1);XM_015294534.2(XYLT1);XM_025141549.1(XYLT2);XM_025155146.1(XYLT1);
GO:0033140	negative regulation of peptidyl-serine phosphorylation of STAT protein	biological_process	5	34608	5	41939	0	0	1.21183	NM_001001899.1(GGNBP2);NM_001030761.2(PWP1);XM_015295805.2(GGNBP2);XM_015295807.2(GGNBP2);XM_015295809.2(GGNBP2);
GO:0061099	negative regulation of protein tyrosine kinase activity	biological_process	27	34608	27	41939	0	0	1.21183	NM_001001899.1(GGNBP2);NM_001030989.2(SH3BP5);NM_001199387.1(PTPN2);XM_015282452.1(PTPN2);XM_015282453.2(PTPN2);XM_015295805.2(GGNBP2);XM_015295807.2(GGNBP2);XM_015295809.2(GGNBP2);XM_015299494.2(SRCIN1);XM_015299495.2(SRCIN1);XM_015299496.2(SRCIN1);XM_015299497.2(SRCIN1);XM_025144103.1(SRCIN1);XM_025144104.1(SRCIN1);XM_025144105.1(SRCIN1);XM_025144106.1(SRCIN1);XM_025144107.1(SRCIN1);XM_02514410…
GO:0004508	steroid 17-alpha-monooxygenase activity	molecular_function	1	34608	1	41939	0	0	1.21183	NM_001001901.2(CYP17A1);
GO:0007548	sex differentiation	biological_process	8	34608	8	41939	0	0	1.21183	NM_001001901.2(CYP17A1);NM_001030855.1(HNF4A);NM_205028.1(CNTFR);XM_015277243.2(CNTFR);XM_015277246.2(CNTFR);XM_015296366.2(HNF4A);XM_025142195.1(HNF4A);XM_025142196.1(HNF4A);
GO:0047442	17-alpha-hydroxyprogesterone aldolase activity	molecular_function	1	34608	1	41939	0	0	1.21183	NM_001001901.2(CYP17A1);
GO:0005960	glycine cleavage complex	cellular_component	1	34608	1	41939	0	0	1.21183	NM_001004372.1(GCSH);
GO:0019464	glycine decarboxylation via glycine cleavage system	biological_process	3	34608	3	41939	0	0	1.21183	NM_001004372.1(GCSH);NM_204788.2(AMT);XM_015292818.1(AMT);
GO:0030292	protein tyrosine kinase inhibitor activity	molecular_function	5	34608	5	41939	0	0	1.21183	NM_001004378.2(RACK1);XM_004940417.3(IBTK);XM_004940418.3(IBTK);XM_004940419.3(IBTK);XM_419865.6(IBTK);
GO:0030822	positive regulation of cAMP catabolic process	biological_process	3	34608	3	41939	0	0	1.21183	NM_001004378.2(RACK1);XM_015300251.2(RAPGEF3);XM_025145589.1(RAPGEF3);
GO:0051343	positive regulation of cyclic-nucleotide phosphodiesterase activity	biological_process	2	34608	2	41939	0	0	1.21183	NM_001004378.2(RACK1);NM_204691.1(GNAT1);
GO:1903208	negative regulation of hydrogen peroxide-induced neuron death	biological_process	7	34608	7	41939	0	0	1.21183	NM_001004378.2(RACK1);NM_001004414.2(IL10);XM_015282405.2(NR4A3);XM_015282406.2(NR4A3);XM_015282407.2(NR4A3);XM_025143715.1(IL10);XM_419081.6(NR4A3);
GO:1990630	IRE1-RACK1-PP2A complex	cellular_component	11	34608	11	41939	0	0	1.21183	NM_001004378.2(RACK1);NM_001285499.1(ERN1);NM_001285501.1(ERN2);XM_015279888.2(ERN1);XM_015279890.2(ERN1);XM_015294255.2(ERN2);XM_025141602.1(ERN1);XM_025141603.1(ERN1);XM_025141604.1(ERN1);XM_025155127.1(ERN2);XM_025155128.1(ERN2);
GO:2000543	positive regulation of gastrulation	biological_process	9	34608	9	41939	0	0	1.21183	NM_001004378.2(RACK1);NM_001170344.1(OSR2);NM_001354731.1(TENM4);NM_205413.1(LHX1);XM_015282955.2(OSR2);XM_015282956.2(OSR2);XM_015282957.2(OSR2);XM_015282958.2(OSR2);XM_015295682.2(LHX1);
GO:0055059	asymmetric neuroblast division	biological_process	12	34608	12	41939	0	0	1.21183	NM_001004385.1(SOX5);XM_015290191.2(SOX5);XM_015290196.2(SOX5);XM_015290204.2(SOX5);XM_015290209.2(SOX5);XM_015290218.2(SOX5);XM_015290224.2(SOX5);XM_015290225.2(SOX5);XM_015290226.2(SOX5);XM_025148938.1(SOX5);XM_025148952.1(SOX5);XM_025148971.1(LOC112532089);
GO:2000741	positive regulation of mesenchymal stem cell differentiation	biological_process	12	34608	12	41939	0	0	1.21183	NM_001004385.1(SOX5);NM_204281.1(SOX9);XM_015290191.2(SOX5);XM_015290196.2(SOX5);XM_015290204.2(SOX5);XM_015290209.2(SOX5);XM_015290218.2(SOX5);XM_015290224.2(SOX5);XM_015290225.2(SOX5);XM_015290226.2(SOX5);XM_025148938.1(SOX5);XM_025148952.1(SOX5);
GO:0005003	ephrin receptor activity	molecular_function	19	34608	19	41939	0	0	1.21183	NM_001004387.1(EPHB6);NM_205430.2(EPHA3);XM_004943431.3(EPHB3);XM_015291527.2(EPHB3);XM_015293471.2(EPHB6);XM_015293473.2(EPHB6);XM_015293476.2(EPHB6);XM_015293482.2(EPHB6);XM_015295857.2(EPHA3);XM_015297990.2(EPHA6);XM_015297996.2(EPHA6);XM_015297999.2(EPHA6);XM_015298005.2(EPHA6);XM_015298018.2(EPHA6);XM_025143113.1(EPHA10);XM_025144482.1(EPHA6);XM_025153518.1(EPHB3);XM_025153519.1(EPHB3);XM_41…
GO:0097090	presynaptic membrane organization	biological_process	1	34608	1	41939	0	0	1.21183	NM_001004395.1(CNTN2);
GO:0034247	snoRNA splicing	biological_process	1	34608	1	41939	0	0	1.21183	NM_001004396.1(RNF113A);
GO:0031115	negative regulation of microtubule polymerization	biological_process	11	34608	11	41939	0	0	1.21183	NM_001004400.2(TUBB2B);NM_001012801.1(TBCD);NM_001030860.1(MAPRE1);NM_001173529.1(CAPZB);NM_205181.1(STMN2);XM_015295136.2(TBCD);XM_015295137.2(TBCD);XM_015295138.2(TBCD);XM_015296403.2(MAPRE1);XM_025155659.1(INPP5J);XM_415287.6(INPP5J);
GO:0004044	amidophosphoribosyltransferase activity	molecular_function	1	34608	1	41939	0	0	1.21183	NM_001004401.1(PPAT);
GO:0030042	actin filament depolymerization	biological_process	30	34608	30	41939	0	0	1.21183	NM_001004402.1(WDR1);NM_001031576.2(MICAL1);NM_205442.1(VIL1);NM_205528.1(DSTN);XM_003641316.4(MICAL2);XM_004939116.3(VILL);XM_015281116.2(VILL);XM_015281117.2(VILL);XM_015286311.2(MICAL3);XM_015286315.2(MICAL3);XM_015286320.2(MICAL3);XM_015286329.2(MICAL3);XM_015286332.2(MICAL3);XM_015286338.2(MICAL3);XM_015286341.2(MICAL3);XM_015286424.2(MICAL2);XM_015286425.2(MICAL2);XM_015286426.2(MICAL2);XM_…
GO:0042643	actomyosin, actin portion	cellular_component	2	34608	2	41939	0	0	1.21183	NM_001004402.1(WDR1);NM_001079481.1(ACTC1);
GO:0033260	nuclear DNA replication	biological_process	4	34608	4	41939	0	0	1.21183	NM_001004403.2(SLBP);XM_015285994.2(LOC422901);XM_416713.6(DONSON);XM_419050.6(ZNF830);
GO:0071204	histone pre-mRNA 3'end processing complex	cellular_component	16	34608	16	41939	0	0	1.21183	NM_001004403.2(SLBP);NM_001006450.1(ERI1);NM_001031083.1(SYNCRIP);NM_204414.2(YBX1);XM_015284620.2(SYNCRIP);XM_015284621.2(SYNCRIP);XM_015284622.2(SYNCRIP);XM_015284623.2(SYNCRIP);XM_015284624.2(SYNCRIP);XM_015285994.2(LOC422901);XM_015293898.2(LSM11);XM_015296809.1(YBX1);XM_015296811.1(YBX1);XM_025142477.1(YBX1);XM_025148759.1(SYNCRIP);XM_025148760.1(SYNCRIP);
GO:0071207	histone pre-mRNA stem-loop binding	molecular_function	3	34608	3	41939	0	0	1.21183	NM_001004403.2(SLBP);NM_001006450.1(ERI1);XM_015285994.2(LOC422901);
GO:0046541	saliva secretion	biological_process	4	34608	4	41939	0	0	1.21183	NM_001004409.2(TRPC1);NM_205399.1(CHRM3);XM_001231780.5(AQP5);XM_015276873.2(TRPC1);
GO:0044029	hypomethylation of CpG island	biological_process	1	34608	1	41939	0	0	1.21183	NM_001004410.1(PIK3CA);
GO:2000270	negative regulation of fibroblast apoptotic process	biological_process	5	34608	5	41939	0	0	1.21183	NM_001004410.1(PIK3CA);NM_001006474.1(API5);XM_015277909.2(GAS6);XM_025145993.1(LOC100857358);XM_025145994.1(LOC107050371);
GO:2000653	regulation of genetic imprinting	biological_process	7	34608	7	41939	0	0	1.21183	NM_001004410.1(PIK3CA);NM_001319001.1(TRIM1BL);XM_025145852.1(TRIM1BL);XM_025145853.1(TRIM1BL);XM_025145854.1(TRIM1BL);XM_025145855.1(TRIM1BL);XM_420968.6(CTR9);
GO:0046449	creatinine metabolic process	biological_process	1	34608	1	41939	0	0	1.21183	NM_001004412.1(MME);
GO:0071493	cellular response to UV-B	biological_process	4	34608	4	41939	0	0	1.21183	NM_001004412.1(MME);NM_001045833.1(STK11);NM_001282303.1(CRIP1);XM_015299932.2(STK11);
GO:0090399	replicative senescence	biological_process	3	34608	3	41939	0	0	1.21183	NM_001004412.1(MME);XM_001233677.5(WNT16);XM_025147278.1(TERT);
GO:0097242	amyloid-beta clearance	biological_process	2	34608	2	41939	0	0	1.21183	NM_001004412.1(MME);XM_004942157.3(IDE);
GO:0002262	myeloid cell homeostasis	biological_process	3	34608	3	41939	0	0	1.21183	NM_001004413.2(NCSTN);NM_001031339.1(NCKAP1L);XM_015283522.2(ITPKB);
GO:0035333	Notch receptor processing, ligand-dependent	biological_process	7	34608	7	41939	0	0	1.21183	NM_001004413.2(NCSTN);NM_204973.2(DLL1);XM_004941616.3(DLL4);XM_025148539.1(DLL1);XM_025148540.1(DLL1);XM_025148541.1(DLL1);XM_421132.6(DLL4);
GO:0002875	negative regulation of chronic inflammatory response to antigenic stimulus	biological_process	2	34608	2	41939	0	0	1.21183	NM_001004414.2(IL10);XM_025143715.1(IL10);
GO:0002904	positive regulation of B cell apoptotic process	biological_process	2	34608	2	41939	0	0	1.21183	NM_001004414.2(IL10);XM_025143715.1(IL10);
GO:0030886	negative regulation of myeloid dendritic cell activation	biological_process	4	34608	4	41939	0	0	1.21183	NM_001004414.2(IL10);XM_004941440.3(TSPAN32);XM_015286683.2(TSPAN32);XM_025143715.1(IL10);
GO:0032695	negative regulation of interleukin-12 production	biological_process	9	34608	9	41939	0	0	1.21183	NM_001004414.2(IL10);NM_001282407.2(CMKLR1);XM_004938652.3(PIBF1);XM_004945198.3(LOC427665);XM_015276959.2(PIBF1);XM_015302697.2(ACP5);XM_025142057.1(C1QBP);XM_025143715.1(IL10);XM_417014.6(PIBF1);
GO:0032800	receptor biosynthetic process	biological_process	2	34608	2	41939	0	0	1.21183	NM_001004414.2(IL10);XM_025143715.1(IL10);
GO:0035729	cellular response to hepatocyte growth factor stimulus	biological_process	18	34608	18	41939	0	0	1.21183	NM_001004414.2(IL10);NM_001017414.1(SIRT2);NM_001030370.3(HGF);NM_205442.1(VIL1);XM_004939116.3(VILL);XM_015279219.2(BCAR1);XM_015279220.2(BCAR1);XM_015281116.2(VILL);XM_015281117.2(VILL);XM_015289373.2(CREB1);XM_015300224.2(SIRT2);XM_015300225.2(SIRT2);XM_015300900.2(HGF);XM_015300944.2(HGF);XM_025143715.1(IL10);XM_025154256.1(BCAR1);XM_418125.6(MED1);XM_418521.5(VILL);
GO:0044130	negative regulation of growth of symbiont in host	biological_process	10	34608	10	41939	0	0	1.21183	NM_001004414.2(IL10);NM_205416.1(IRF8);XM_001233248.5(SQSTM1);XM_003642062.4(SQSTM1);XM_004944953.3(SQSTM1);XM_004944954.3(SQSTM1);XM_015292551.2(IRF8);XM_015292552.2(IRF8);XM_015292553.2(IRF8);XM_025143715.1(IL10);
GO:0045019	negative regulation of nitric oxide biosynthetic process	biological_process	16	34608	16	41939	0	0	1.21183	NM_001004414.2(IL10);XM_003640960.4(OPRM1);XM_003641075.4(WDR35);XM_004934975.3(CD34);XM_004934976.3(CD34);XM_015284253.2(OPRM1);XM_015298963.2(ATP2B4);XM_015298964.2(ATP2B4);XM_015299049.2(CD34);XM_015302697.2(ACP5);XM_025143715.1(IL10);XM_025143719.1(ATP2B4);XM_417765.6(ZC3H12A);XM_418055.6(ATP2B4);XM_419970.6(WDR35);XM_420183.6(GLA);
GO:0045348	positive regulation of MHC class II biosynthetic process	biological_process	3	34608	3	41939	0	0	1.21183	NM_001004414.2(IL10);NM_001006192.2(XBP1);XM_025143715.1(IL10);
GO:0060302	negative regulation of cytokine activity	biological_process	2	34608	2	41939	0	0	1.21183	NM_001004414.2(IL10);XM_025143715.1(IL10);
GO:1903034	regulation of response to wounding	biological_process	2	34608	2	41939	0	0	1.21183	NM_001004414.2(IL10);XM_025143715.1(IL10);
GO:0007422	peripheral nervous system development	biological_process	51	34608	51	41939	0	0	1.21183	NM_001004493.4(NFASC);NM_001004709.4(NFASC);NM_001160320.3(NFASC);NM_001160321.3(NFASC);NM_001160322.3(NFASC);NM_001160323.3(NFASC);NM_001160324.3(NFASC);NM_001277071.1(PMP22);NM_204792.1(SOX10);XM_003643112.4(SCN8A);XM_015284463.2(SOX10);XM_015291307.2(ARTN);XM_015297826.2(ADGRB2);XM_015298903.2(NFASC);XM_015298904.2(NFASC);XM_015298905.2(NFASC);XM_015298906.2(NFASC);XM_015298907.2(NFASC);XM_015…
GO:0003416	endochondral bone growth	biological_process	23	34608	23	41939	0	0	1.21183	NM_001005347.2(EVC);NM_001012800.1(DDR1);NM_001098608.1(OSTN);NM_204559.1(MSX2);XM_015279512.2(DDR1);XM_015279513.1(DDR1);XM_015279514.2(DDR1);XM_015280200.2(BNC2);XM_015280201.1(BNC2);XM_015280203.2(BNC2);XM_015280204.2(BNC2);XM_015280205.2(BNC2);XM_015285762.2(EVC);XM_015291403.2(OSTN);XM_025145270.1(BNC2);XM_025145272.1(BNC2);XM_025153255.1(DDR2);XM_025153364.1(OSTN);XM_025153365.1(OSTN);XM_02…
GO:0098797	plasma membrane protein complex	cellular_component	8	34608	8	41939	0	0	1.21183	NM_001005347.2(EVC);XM_004936867.3(EFCAB7);XM_015285762.2(EVC);XM_015291124.2(EFCAB7);XM_025143560.1(LOC101751669);XM_025143561.1(LOC101751669);XM_025143562.1(LOC101751669);XM_025153265.1(EFCAB7);
GO:0021516	dorsal spinal cord development	biological_process	15	34608	15	41939	0	0	1.21183	NM_001005616.1(PROX1);NM_001030678.1(PBX3);NM_001142848.2(DRAXIN);NM_204911.2(HOXB8);XM_004937813.3(RFX4);XM_015283620.2(PROX1);XM_015283621.2(PROX1);XM_015283622.2(PROX1);XM_015288419.2(DRGX);XM_015294329.1(UNCX);XM_025142535.1(DRAXIN);XM_025142536.1(DRAXIN);XM_025156038.1(PBX3);XM_025156039.1(PBX3);XM_025156040.1(PBX3);
GO:0030910	olfactory placode formation	biological_process	12	34608	12	41939	0	0	1.21183	NM_001005616.1(PROX1);NM_204944.2(AXIN1);XM_003641442.4(SIX4);XM_015283620.2(PROX1);XM_015283621.2(PROX1);XM_015283622.2(PROX1);XM_015287909.2(SIX4);XM_015294136.2(AXIN1);XM_015294137.2(AXIN1);XM_015299468.2(DLX4);XM_025155049.1(AXIN1);XM_025155050.1(AXIN1);
GO:0043049	otic placode formation	biological_process	5	34608	5	41939	0	0	1.21183	NM_001005616.1(PROX1);XM_015283620.2(PROX1);XM_015283621.2(PROX1);XM_015283622.2(PROX1);XM_015299468.2(DLX4);
GO:0070309	lens fiber cell morphogenesis	biological_process	7	34608	7	41939	0	0	1.21183	NM_001005616.1(PROX1);XM_015283620.2(PROX1);XM_015283621.2(PROX1);XM_015283622.2(PROX1);XM_015287686.2(PROX2);XM_015287687.2(PROX2);XM_015296460.2(TBC1D20);
GO:0008475	procollagen-lysine 5-dioxygenase activity	molecular_function	1	34608	1	41939	0	0	1.21183	NM_001005618.1(PLOD1);
GO:0017185	peptidyl-lysine hydroxylation	biological_process	9	34608	9	41939	0	0	1.21183	NM_001005618.1(PLOD1);NM_001031348.1(VPS33B);XM_015287721.2(VIPAS39);XM_015287723.2(VIPAS39);XM_015292119.2(VPS33B);XM_015293835.2(P3H3);XM_025143015.1(P3H3);XM_025143018.1(P3H3);XM_427657.6(P3H4);
GO:0030867	rough endoplasmic reticulum membrane	cellular_component	14	34608	14	41939	0	0	1.21183	NM_001005618.1(PLOD1);NM_001030895.2(TMEM57);XM_003642673.4(PI4KB);XM_004943185.3(SUCO);XM_004943186.3(SUCO);XM_004943187.3(SUCO);XM_015280039.2(PI4KB);XM_015286010.2(NAT8L);XM_015290422.2(SUCO);XM_015292889.2(UBA7);XM_025142989.1(TMEM57);XM_415916.6(TMEM97);XM_417765.6(ZC3H12A);XM_422229.6(SUCO);
GO:0004449	isocitrate dehydrogenase (NAD+) activity	molecular_function	3	34608	3	41939	0	0	1.21183	NM_001005808.2(IDH3A);NM_001031387.1(IDH3B);XM_015278886.2(IDH3A);
GO:0043043	peptide biosynthetic process	biological_process	4	34608	4	41939	0	0	1.21183	NM_001005821.1(MRPS11);XM_003643060.4(PCSK1);XM_015280354.2(PCSK5);XM_424841.6(PCSK5);
GO:0010796	regulation of multivesicular body size	biological_process	3	34608	3	41939	0	0	1.21183	NM_001005827.1(RAB11A);XM_015298341.2(RAB2B);XM_415804.6(RILP);
GO:0060627	regulation of vesicle-mediated transport	biological_process	9	34608	9	41939	0	0	1.21183	NM_001005827.1(RAB11A);NM_001030839.1(UVRAG);NM_001039603.1(PRKAA1);XM_015280857.1(UVRAG);XM_015280858.2(UVRAG);XM_015293316.2(VAMP1);XM_015298341.2(RAB2B);XM_015298342.2(RAB25);XM_025143588.1(RAB25);
GO:0072594	establishment of protein localization to organelle	biological_process	5	34608	5	41939	0	0	1.21183	NM_001005827.1(RAB11A);XM_015293170.2(IFT122);XM_015293171.2(IFT122);XM_015298341.2(RAB2B);XM_415703.5(TSPAN10);
GO:0090150	establishment of protein localization to membrane	biological_process	27	34608	27	41939	0	0	1.21183	NM_001005827.1(RAB11A);NM_205302.1(BRAF);XM_001235719.5(COLQ);XM_003643105.3(FRMPD1);XM_004941903.3(SYNE3);XM_004941905.3(SYNE3);XM_015280797.1(FRMPD1);XM_015281819.2(COLQ);XM_015282609.2(RAB10L);XM_015284536.2(BRAF);XM_015298341.2(RAB2B);XM_025146848.1(BRAF);XM_025151392.1(SYNE3);XM_025151393.1(SYNE3);XM_025151394.1(SYNE3);XM_025151395.1(SYNE3);XM_025151396.1(SYNE3);XM_025151397.1(SYNE3);XM_0251…
GO:0006349	regulation of gene expression by genetic imprinting	biological_process	15	34608	15	41939	0	0	1.21183	NM_001005831.1(PRMT7);NM_001012902.2(ARID4A);XM_003640986.4(ARID4B);XM_004935477.3(ARID4B);XM_004935478.3(ARID4B);XM_015275951.2(KDM1B);XM_015286680.2(KCNQ1);XM_015287507.2(ARID4A);XM_015287508.2(ARID4A);XM_015287509.2(ARID4A);XM_015292284.2(PRMT7);XM_015292285.2(PRMT7);XM_015292289.1(PRMT7);XM_025147645.1(KDM1B);XM_421022.6(KCNQ1);
GO:0016277	[myelin basic protein]-arginine N-methyltransferase activity	molecular_function	4	34608	4	41939	0	0	1.21183	NM_001005831.1(PRMT7);XM_015292284.2(PRMT7);XM_015292285.2(PRMT7);XM_015292289.1(PRMT7);
GO:0019918	peptidyl-arginine methylation, to symmetrical-dimethyl arginine	biological_process	6	34608	6	41939	0	0	1.21183	NM_001005831.1(PRMT7);XM_015292284.2(PRMT7);XM_015292285.2(PRMT7);XM_015292289.1(PRMT7);XM_025149299.1(NDUFAF7);XM_419525.6(NDUFAF7);
GO:0034969	histone arginine methylation	biological_process	4	34608	4	41939	0	0	1.21183	NM_001005831.1(PRMT7);XM_015292284.2(PRMT7);XM_015292285.2(PRMT7);XM_015292289.1(PRMT7);
GO:0044020	histone methyltransferase activity (H4-R3 specific)	molecular_function	4	34608	4	41939	0	0	1.21183	NM_001005831.1(PRMT7);XM_015292284.2(PRMT7);XM_015292285.2(PRMT7);XM_015292289.1(PRMT7);
GO:0060296	regulation of cilium beat frequency involved in ciliary motility	biological_process	3	34608	3	41939	0	0	1.21183	NM_001005833.1(CFAP20);NM_001012777.2(BBS2);XM_015284391.2(CCSAP);
GO:2000253	positive regulation of feeding behavior	biological_process	19	34608	19	41939	0	0	1.21183	NM_001005833.1(CFAP20);XM_015282405.2(NR4A3);XM_015282406.2(NR4A3);XM_015282407.2(NR4A3);XM_015291098.2(SGIP1);XM_015291099.1(SGIP1);XM_015291100.2(SGIP1);XM_015291102.2(SGIP1);XM_015291103.2(SGIP1);XM_015291104.2(SGIP1);XM_015291105.2(SGIP1);XM_015291106.2(SGIP1);XM_015291107.2(SGIP1);XM_015291108.2(SGIP1);XM_015291110.2(SGIP1);XM_015291111.2(SGIP1);XM_015291112.2(SGIP1);XM_025153145.1(SGIP1);XM…
GO:0004813	alanine-tRNA ligase activity	molecular_function	7	34608	7	41939	0	0	1.21183	NM_001005836.1(AARS);NM_001031056.1(AARS2);NM_001328355.1(AARSD1);XM_015279131.2(AARS);XM_015279132.2(AARS);XM_025148691.1(AARS2);XM_025148692.1(AARS2);
GO:0006419	alanyl-tRNA aminoacylation	biological_process	7	34608	7	41939	0	0	1.21183	NM_001005836.1(AARS);NM_001031056.1(AARS2);NM_001328355.1(AARSD1);XM_015279131.2(AARS);XM_015279132.2(AARS);XM_025148691.1(AARS2);XM_025148692.1(AARS2);
GO:0004347	glucose-6-phosphate isomerase activity	molecular_function	1	34608	1	41939	0	0	1.21183	NM_001006128.1(GPI);
GO:0016866	intramolecular transferase activity	molecular_function	1	34608	1	41939	0	0	1.21183	NM_001006128.1(GPI);
GO:0019242	methylglyoxal biosynthetic process	biological_process	1	34608	1	41939	0	0	1.21183	NM_001006128.1(GPI);
GO:0046185	aldehyde catabolic process	biological_process	3	34608	3	41939	0	0	1.21183	NM_001006128.1(GPI);XM_003641277.4(ALDH3B1L1);XM_426371.6(ALDH3B1L2);
GO:0051024	positive regulation of immunoglobulin secretion	biological_process	8	34608	8	41939	0	0	1.21183	NM_001006128.1(GPI);NM_001006192.2(XBP1);NM_001354724.1(TNFRSF4);NM_204628.1(IL6);XM_015281283.2(IL6);XM_025141401.1(LOC112529982);XM_025142474.1(TNFRSF4);XM_025142475.1(TNFRSF4);
GO:0061620	glycolytic process through glucose-6-phosphate	biological_process	1	34608	1	41939	0	0	1.21183	NM_001006128.1(GPI);
GO:0030330	DNA damage response, signal transduction by p53 class mediator	biological_process	22	34608	22	41939	0	0	1.21183	NM_001006130.1(USP10);NM_204735.1(MYO6);XM_004940797.3(ATRX);XM_015278593.2(ATRX);XM_015281216.2(PAXIP1);XM_015283231.2(E2F7);XM_015297707.2(LOC100858796);XM_025143041.1(LOC100858796);XM_025143042.1(LOC100858796);XM_025143043.1(LOC100858796);XM_025148520.1(MYO6);XM_025148521.1(MYO6);XM_025148522.1(MYO6);XM_025148523.1(MYO6);XM_025150469.1(ATRX);XM_025150470.1(ATRX);XM_025150471.1(ATRX);XM_0251508…
GO:0004152	dihydroorotate dehydrogenase activity	molecular_function	2	34608	2	41939	0	0	1.21183	NM_001006131.2(DHODH);XM_025154202.1(DHODH);
GO:0044205	'de novo' UMP biosynthetic process	biological_process	3	34608	3	41939	0	0	1.21183	NM_001006131.2(DHODH);NM_001031260.1(UMPS);XM_025154202.1(DHODH);
GO:0046134	pyrimidine nucleoside biosynthetic process	biological_process	1	34608	1	41939	0	0	1.21183	NM_001006131.2(DHODH);
GO:1903576	response to L-arginine	biological_process	3	34608	3	41939	0	0	1.21183	NM_001006131.2(DHODH);XM_015300386.2(LOC100858942);XM_025154202.1(DHODH);
GO:0031685	adenosine receptor binding	molecular_function	4	34608	4	41939	0	0	1.21183	NM_001006134.1(USP4);NM_001030767.2(CECR1);XM_015285830.2(CECR1);XM_015285839.2(CECR1);
GO:0072357	PTW/PP1 phosphatase complex	cellular_component	10	34608	10	41939	0	0	1.21183	NM_001006135.1(WDR82);NM_205123.1(PPP1R12A);XM_015278088.2(PPP1R12A);XM_015278124.2(PPP1R12A);XM_015278203.2(PPP1R12A);XM_015278262.2(PPP1R12A);XM_015278309.2(PPP1R12A);XM_015278355.2(PPP1R12A);XM_015278397.2(PPP1R12A);XM_025155829.1(LOC100859302);
GO:0070991	medium-chain-acyl-CoA dehydrogenase activity	molecular_function	1	34608	1	41939	0	0	1.21183	NM_001006136.2(ACAD9);
GO:0006268	DNA unwinding involved in DNA replication	biological_process	11	34608	11	41939	0	0	1.21183	NM_001006139.1(MCM2);NM_205173.1(RAD51);XM_003642042.4(PURA);XM_015286146.2(RAD51);XM_015293083.2(MCM2);XM_025154959.1(PURA);XM_025154961.1(PURA);XM_025154962.1(PURA);XM_025154963.1(PURA);XM_025154964.1(PURA);XM_424376.6(MCM4);
GO:0030174	regulation of DNA-dependent DNA replication initiation	biological_process	6	34608	6	41939	0	0	1.21183	NM_001006139.1(MCM2);NM_001285869.1(TICRR);XM_015293083.2(MCM2);XM_025153845.1(TICRR);XM_418979.6(WRNIP1);XM_424376.6(MCM4);
GO:0004776	succinate-CoA ligase (GDP-forming) activity	molecular_function	3	34608	3	41939	0	0	1.21183	NM_001006141.1(SUCLG2);NM_001012892.1(SUCLG1);XM_025149734.1(SUCLG1);
GO:0006104	succinyl-CoA metabolic process	biological_process	1	34608	1	41939	0	0	1.21183	NM_001006141.1(SUCLG2);
GO:0010569	regulation of double-strand break repair via homologous recombination	biological_process	39	34608	39	41939	0	0	1.21183	NM_001006142.1(PPP4R2);NM_001030892.1(RPA2);NM_001039320.1(SIRT6);NM_001199547.1(ZNF365);NM_204345.1(CHEK1);NM_204468.1(TERF2IP);NM_205173.1(RAD51);XM_001234038.5(FIGNL1);XM_004935143.3(FIGNL1);XM_004942817.3(FIGN);XM_004942819.3(FIGN);XM_004947130.3(RTEL1);XM_015281125.2(SETD2);XM_015282647.2(LOC421106);XM_015282648.2(LOC421106);XM_015286146.2(RAD51);XM_015288105.2(ZNF365);XM_015288106.2(ZNF365)…
GO:0004571	mannosyl-oligosaccharide 1,2-alpha-mannosidase activity	molecular_function	12	34608	12	41939	0	0	1.21183	NM_001006143.1(EDEM1);NM_001277825.1(USF3);XM_003642498.4(EDEM2);XM_004946976.3(EDEM2);XM_015279599.2(MAN1B1);XM_015279600.2(MAN1B1);XM_015290548.2(EDEM3);XM_025154496.1(EDEM1);XM_416490.6(MAN1A2);XM_417735.5(MAN1C1);XM_419762.6(MAN1A1);XM_422293.6(EDEM3);
GO:0036510	trimming of terminal mannose on C branch	biological_process	6	34608	6	41939	0	0	1.21183	NM_001006143.1(EDEM1);XM_003642498.4(EDEM2);XM_004946976.3(EDEM2);XM_015279599.2(MAN1B1);XM_015279600.2(MAN1B1);XM_025154496.1(EDEM1);
GO:0097466	ubiquitin-dependent glycoprotein ERAD pathway	biological_process	4	34608	4	41939	0	0	1.21183	NM_001006143.1(EDEM1);XM_003642498.4(EDEM2);XM_004946976.3(EDEM2);XM_025154496.1(EDEM1);
GO:1904154	positive regulation of retrograde protein transport, ER to cytosol	biological_process	4	34608	4	41939	0	0	1.21183	NM_001006143.1(EDEM1);XM_003642498.4(EDEM2);XM_004946976.3(EDEM2);XM_025154496.1(EDEM1);
GO:1904382	mannose trimming involved in glycoprotein ERAD pathway	biological_process	8	34608	8	41939	0	0	1.21183	NM_001006143.1(EDEM1);XM_003642498.4(EDEM2);XM_004946976.3(EDEM2);XM_015279599.2(MAN1B1);XM_015279600.2(MAN1B1);XM_015290548.2(EDEM3);XM_025154496.1(EDEM1);XM_422293.6(EDEM3);
GO:0004821	histidine-tRNA ligase activity	molecular_function	2	34608	2	41939	0	0	1.21183	NM_001006144.1(HARS);XM_001231931.5(HARS2);
GO:0006427	histidyl-tRNA aminoacylation	biological_process	2	34608	2	41939	0	0	1.21183	NM_001006144.1(HARS);XM_001231931.5(HARS2);
GO:0034501	protein localization to kinetochore	biological_process	12	34608	12	41939	0	0	1.21183	NM_001006145.1(IK);NM_001044677.1(MIS12);NM_001303453.1(ZW10);XM_004944787.3(SPDL1);XM_015277910.2(CHAMP1);XM_015277911.2(CHAMP1);XM_015277913.2(CHAMP1);XM_025148146.1(MTBP);XM_025154966.1(SPDL1);XM_025154967.1(SPDL1);XM_414505.6(SPDL1);XM_419867.6(TTK);
GO:0045647	negative regulation of erythrocyte differentiation	biological_process	14	34608	14	41939	0	0	1.21183	NM_001006147.1(HSPA9);NM_001318419.1(HOXA5);NM_204779.1(STAT5B);NM_205070.1(LDB1);XM_015281828.2(HOXA5);XM_015288581.2(LDB1);XM_015288582.2(LDB1);XM_015288583.2(LDB1);XM_015294897.2(GAS2L1);XM_015299589.2(STAT5B);XM_015299590.2(STAT5B);XM_015299591.2(STAT5B);XM_015299592.2(STAT5B);XM_425065.6(KLF13);
GO:1902037	negative regulation of hematopoietic stem cell differentiation	biological_process	20	34608	20	41939	0	0	1.21183	NM_001006147.1(HSPA9);NM_205117.1(NFE2L2);XM_015277885.2(N4BP2L2);XM_015277889.2(N4BP2L2);XM_015277896.2(N4BP2L2);XM_015277900.2(N4BP2L2);XM_015277908.2(N4BP2L2);XM_015277912.2(N4BP2L2);XM_015289381.2(NFE2L2);XM_015289382.2(NFE2L2);XM_015289383.2(NFE2L2);XM_015289385.2(NFE2L2);XM_015289386.2(NFE2L2);XM_015289387.2(NFE2L2);XM_025146830.1(N4BP2L2);XM_025152143.1(NFE2L2);XM_025152144.1(NFE2L2);XM_02…
GO:1903707	negative regulation of hemopoiesis	biological_process	1	34608	1	41939	0	0	1.21183	NM_001006147.1(HSPA9);
GO:0010719	negative regulation of epithelial to mesenchymal transition	biological_process	38	34608	38	41939	0	0	1.21183	NM_001006152.1(PPP2CA);NM_001031013.2(LDLRAD4);NM_001277337.1(PBLD);NM_001277825.1(USF3);NM_204616.1(NKX2-1);XM_004941922.3(FOXA1);XM_004945995.2(DAB2IP);XM_015278680.2(PBLD);XM_015279821.1(DAB2IP);XM_015279822.1(DAB2IP);XM_015279823.1(DAB2IP);XM_015279828.2(DAB2IP);XM_015282455.2(LDLRAD4);XM_015282456.2(LDLRAD4);XM_015282457.2(LDLRAD4);XM_015282459.2(LDLRAD4);XM_015282461.2(LDLRAD4);XM_015282462…
GO:0006043	glucosamine catabolic process	biological_process	1	34608	1	41939	0	0	1.21183	NM_001006156.1(GNPDA1);
GO:0045048	protein insertion into ER membrane	biological_process	3	34608	3	41939	0	0	1.21183	NM_001006159.2(GET4);XM_015285175.2(TRAM2);XM_025149201.1(TRAM2);
GO:0051220	cytoplasmic sequestering of protein	biological_process	8	34608	8	41939	0	0	1.21183	NM_001006159.2(GET4);NM_001006289.1(YWHAB);NM_204574.1(FLNA);XM_015274753.2(DZIP1);XM_015274758.2(DZIP1);XM_015274761.2(DZIP1);XM_025146754.1(DZIP1);XM_025146755.1(DZIP1);
GO:0071818	BAT3 complex	cellular_component	2	34608	2	41939	0	0	1.21183	NM_001006159.2(GET4);XM_015294152.2(GET4);
GO:1904378	maintenance of unfolded protein involved in ERAD pathway	biological_process	4	34608	4	41939	0	0	1.21183	NM_001006159.2(GET4);NM_001305103.1(USP13);XM_025153411.1(USP13);XM_025153412.1(USP13);
GO:0032449	CBM complex	cellular_component	3	34608	3	41939	0	0	1.21183	NM_001006161.3(CARD11);XM_015294162.2(CARD11);XM_015294163.2(CARD11);
GO:0038202	TORC1 signaling	biological_process	17	34608	17	41939	0	0	1.21183	NM_001006161.3(CARD11);XM_004945358.3(NPRL3);XM_004946273.3(RPTOR);XM_015293912.2(LARP1);XM_015293913.2(LARP1);XM_015293914.2(LARP1);XM_015293915.2(LARP1);XM_015294162.2(CARD11);XM_015294163.2(CARD11);XM_015295611.2(RPTOR);XM_015295612.2(RPTOR);XM_015295613.2(RPTOR);XM_015295614.2(RPTOR);XM_025155297.1(NPRL3);XM_025155298.1(NPRL3);XM_414946.6(NPRL3);XM_426232.6(RPTOR);
GO:0045061	thymic T cell selection	biological_process	10	34608	10	41939	0	0	1.21183	NM_001006161.3(CARD11);NM_001008444.1(GATA3);XM_001235688.4(JAG2);XM_004936419.2(JAG2);XM_015293289.2(GATA3);XM_015293337.2(GATA3);XM_015293371.2(GATA3);XM_015293418.2(GATA3);XM_015294162.2(CARD11);XM_015294163.2(CARD11);
GO:0070970	interleukin-2 secretion	biological_process	3	34608	3	41939	0	0	1.21183	NM_001006161.3(CARD11);XM_015294162.2(CARD11);XM_015294163.2(CARD11);
GO:0006497	protein lipidation	biological_process	15	34608	15	41939	0	0	1.21183	NM_001006162.1(WIPI2);NM_001007844.1(WDR45B);XM_003642902.4(PIK3C3);XM_004949049.3(PIK3C3);XM_004949050.3(PIK3C3);XM_004949052.3(PIK3C3);XM_015279954.2(WIPI1);XM_015279955.2(WIPI1);XM_015280714.2(ATG10);XM_015280716.2(ATG10);XM_015294164.2(WIPI2);XM_015295140.2(WDR45B);XM_015295142.2(WDR45B);XM_025144939.1(ATG10);XM_424902.5(ATG10);
GO:0000773	phosphatidyl-N-methylethanolamine N-methyltransferase activity	molecular_function	5	34608	5	41939	0	0	1.21183	NM_001006164.1(PEMT);XM_015294176.2(PEMT);XM_015294177.2(PEMT);XM_015294178.2(PEMT);XM_015294179.2(PEMT);
GO:0004608	phosphatidylethanolamine N-methyltransferase activity	molecular_function	5	34608	5	41939	0	0	1.21183	NM_001006164.1(PEMT);XM_015294176.2(PEMT);XM_015294177.2(PEMT);XM_015294178.2(PEMT);XM_015294179.2(PEMT);
GO:0080101	phosphatidyl-N-dimethylethanolamine N-methyltransferase activity	molecular_function	5	34608	5	41939	0	0	1.21183	NM_001006164.1(PEMT);XM_015294176.2(PEMT);XM_015294177.2(PEMT);XM_015294178.2(PEMT);XM_015294179.2(PEMT);
GO:0003880	protein C-terminal carboxyl O-methyltransferase activity	molecular_function	2	34608	2	41939	0	0	1.21183	NM_001006167.2(LCMT1);NM_001006298.1(ICMT);
GO:0006481	C-terminal protein methylation	biological_process	2	34608	2	41939	0	0	1.21183	NM_001006167.2(LCMT1);NM_001006298.1(ICMT);
GO:0018423	protein C-terminal leucine carboxyl O-methyltransferase activity	molecular_function	1	34608	1	41939	0	0	1.21183	NM_001006167.2(LCMT1);
GO:0090266	regulation of mitotic cell cycle spindle assembly checkpoint	biological_process	8	34608	8	41939	0	0	1.21183	NM_001006167.2(LCMT1);XM_003643434.4(ANAPC15);XM_015283925.2(USP44);XM_015283938.2(USP44);XM_015283945.2(USP44);XM_015283952.2(USP44);XM_025154835.1(USP44);XM_025154841.1(USP44);
GO:0002038	positive regulation of L-glutamate transport	biological_process	1	34608	1	41939	0	0	1.21183	NM_001006171.1(ARL6IP1);
GO:0005784	Sec61 translocon complex	cellular_component	2	34608	2	41939	0	0	1.21183	NM_001006171.1(ARL6IP1);NM_001302159.1(SEC61B);
GO:0006613	cotranslational protein targeting to membrane	biological_process	7	34608	7	41939	0	0	1.21183	NM_001006171.1(ARL6IP1);NM_001006375.1(SSR1);NM_001006561.1(SSR2);XM_015275891.2(SSR1);XM_015280005.2(SSR2);XM_015280006.2(SSR2);XM_025143404.1(SSR2);
GO:0071787	endoplasmic reticulum tubular network formation	biological_process	4	34608	4	41939	0	0	1.21183	NM_001006171.1(ARL6IP1);NM_001039304.1(ZFYVE27);XM_015273357.2(RTN3);XM_015288631.2(ZFYVE27);
GO:0033045	regulation of sister chromatid segregation	biological_process	2	34608	2	41939	0	0	1.21183	NM_001006174.1(RMI2);XM_015294232.2(RMI2);
GO:0004064	arylesterase activity	molecular_function	4	34608	4	41939	0	0	1.21183	NM_001006177.1(APMAP);NM_001201468.1(PON2);XM_015281297.2(PON2);XM_025148593.1(APMAP);
GO:0016844	strictosidine synthase activity	molecular_function	2	34608	2	41939	0	0	1.21183	NM_001006177.1(APMAP);XM_025148593.1(APMAP);
GO:0030127	COPII vesicle coat	cellular_component	40	34608	40	41939	0	0	1.21183	NM_001006179.1(SEC23B);NM_001031135.1(SEC24B);NM_001031141.1(SEC31A);NM_001277841.1(SEC13);XM_004941242.3(SEC24D);XM_004942080.3(SEC24C);XM_015276249.2(SEC31A);XM_015276250.2(SEC31A);XM_015276251.2(SEC31A);XM_015276252.2(SEC31A);XM_015276253.2(SEC31A);XM_015276254.2(SEC31A);XM_015276255.2(SEC31A);XM_015276257.2(SEC31A);XM_015276258.2(SEC31A);XM_015276259.2(SEC31A);XM_015276260.2(SEC31A);XM_015276…
GO:0090110	cargo loading into COPII-coated vesicle	biological_process	30	34608	30	41939	0	0	1.21183	NM_001006179.1(SEC23B);NM_001031135.1(SEC24B);NM_001270662.1(RAB1B);NM_001277558.2(MIA3);NM_001277841.1(SEC13);XM_004941242.3(SEC24D);XM_004942080.3(SEC24C);XM_015276355.2(SEC24D);XM_015276356.2(SEC24D);XM_015276357.2(SEC24D);XM_015276358.2(SEC24D);XM_015283475.2(SEC23B);XM_015283476.2(SEC23B);XM_015283477.2(SEC23B);XM_015283478.2(SEC23B);XM_015283643.2(MIA3);XM_015283644.2(MIA3);XM_015288324.2(S…
GO:0003916	DNA topoisomerase activity	molecular_function	8	34608	8	41939	0	0	1.21183	NM_001006181.1(TOP3B);NM_205082.1(TOP2B);XM_015275233.2(TOP3B);XM_015275235.2(TOP3B);XM_015275236.2(TOP3B);XM_015281300.2(TOP2B);XM_015281301.2(TOP2B);XM_015281302.2(TOP2B);
GO:0070682	proteasome regulatory particle assembly	biological_process	3	34608	3	41939	0	0	1.21183	NM_001006189.1(PSMD9);NM_001012797.1(PSMD5);NM_001277906.1(PSMD10);
GO:0097050	type B pancreatic cell apoptotic process	biological_process	3	34608	3	41939	0	0	1.21183	NM_001006189.1(PSMD9);XM_015291569.2(CAPN10);XM_025153505.1(CAPN10);
GO:0002639	positive regulation of immunoglobulin production	biological_process	6	34608	6	41939	0	0	1.21183	NM_001006192.2(XBP1);NM_001031110.1(SASH3);XM_015272640.2(CLCF1);XM_015272641.2(CLCF1);XM_015280936.2(HPX);XM_025151324.1(CLCF1);
GO:0006990	positive regulation of transcription from RNA polymerase II promoter involved in unfolded protein response	biological_process	2	34608	2	41939	0	0	1.21183	NM_001006192.2(XBP1);XM_424990.6(CREB3);
GO:0006996	organelle organization	biological_process	10	34608	10	41939	0	0	1.21183	NM_001006192.2(XBP1);NM_001012594.2(GORASP2);NM_001293305.1(KIF5C);XM_015286661.2(HPS5);XM_015287755.2(CHGA);XM_015288784.2(HPS6);XM_015289644.2(GORASP2);XM_025154865.1(KIF3A);XM_421011.6(HPS5);XM_421330.6(CHGA);
GO:0031062	positive regulation of histone methylation	biological_process	20	34608	20	41939	0	0	1.21183	NM_001006192.2(XBP1);NM_205065.1(PAX7);XM_004948216.3(CHTOP);XM_015296828.2(PAX7);XM_015296829.2(PAX7);XM_015296830.2(PAX7);XM_015296831.2(PAX7);XM_015296832.2(PAX7);XM_015298558.2(CHTOP);XM_015298559.2(CHTOP);XM_015298561.2(CHTOP);XM_025142485.1(PAX7);XM_025142486.1(PAX7);XM_025143486.1(CHTOP);XM_025143487.1(CHTOP);XM_025143488.1(CHTOP);XM_025151680.1(TET1);XM_025151681.1(TET1);XM_416707.6(PAXBP…
GO:0031670	cellular response to nutrient	biological_process	4	34608	4	41939	0	0	1.21183	NM_001006192.2(XBP1);NM_204433.1(CDKN2B);NM_204434.1(CDKN2A);XM_025144081.1(PDKI2);
GO:0035470	positive regulation of vascular wound healing	biological_process	1	34608	1	41939	0	0	1.21183	NM_001006192.2(XBP1);
GO:0055092	sterol homeostasis	biological_process	9	34608	9	41939	0	0	1.21183	NM_001006192.2(XBP1);NM_204542.2(NR1H3);XM_015286916.2(NR1H3);XM_015286917.2(NR1H3);XM_015286918.2(NR1H3);XM_015286919.2(NR1H3);XM_015286920.2(NR1H3);XM_025150543.1(NR1H3);XM_025150544.1(NR1H3);
GO:0060394	negative regulation of pathway-restricted SMAD protein phosphorylation	biological_process	23	34608	23	41939	0	0	1.21183	NM_001006192.2(XBP1);NM_001031013.2(LDLRAD4);NM_001031492.1(PMEPA1);NM_001159663.1(SMAD7B);NM_001277337.1(PBLD);NM_204978.2(GREM1);XM_004949014.3(SMAD7);XM_015276561.2(SNX25);XM_015276562.2(SNX25);XM_015278680.2(PBLD);XM_015282455.2(LDLRAD4);XM_015282456.2(LDLRAD4);XM_015282457.2(LDLRAD4);XM_015282459.2(LDLRAD4);XM_015282461.2(LDLRAD4);XM_015282462.2(LDLRAD4);XM_025142264.1(PMEPA1);XM_025142265.1…
GO:0060691	epithelial cell maturation involved in salivary gland development	biological_process	1	34608	1	41939	0	0	1.21183	NM_001006192.2(XBP1);
GO:0071498	cellular response to fluid shear stress	biological_process	54	34608	54	41939	0	0	1.21183	NM_001006192.2(XBP1);NM_001030954.1(MTSS1);NM_001167718.1(PTGS2);NM_001167719.1(PTGS2);NM_205117.1(NFE2L2);XM_003641070.4(PTK2B);XM_004935841.3(PTK2B);XM_004949410.3(MEF2C);XM_015273296.2(LOC107049569);XM_015280557.2(MEF2C);XM_015280558.2(MEF2C);XM_015280559.2(MEF2C);XM_015280560.2(MEF2C);XM_015280562.2(MEF2C);XM_015283091.2(MTSS1);XM_015283092.2(MTSS1);XM_015283093.2(MTSS1);XM_015283094.2(MTSS1)…
GO:0071499	cellular response to laminar fluid shear stress	biological_process	24	34608	24	41939	0	0	1.21183	NM_001006192.2(XBP1);NM_001282348.1(MAP2K5);NM_205117.1(NFE2L2);XM_004949369.3(KLF4);XM_015289037.2(SREBF2);XM_015289381.2(NFE2L2);XM_015289382.2(NFE2L2);XM_015289383.2(NFE2L2);XM_015289385.2(NFE2L2);XM_015289386.2(NFE2L2);XM_015289387.2(NFE2L2);XM_015292098.2(MAP2K5);XM_015292099.2(MAP2K5);XM_015292100.2(MAP2K5);XM_015292101.2(MAP2K5);XM_025152143.1(NFE2L2);XM_025152144.1(NFE2L2);XM_025152145.1(…
GO:1900100	positive regulation of plasma cell differentiation	biological_process	1	34608	1	41939	0	0	1.21183	NM_001006192.2(XBP1);
GO:1900102	negative regulation of endoplasmic reticulum unfolded protein response	biological_process	2	34608	2	41939	0	0	1.21183	NM_001006192.2(XBP1);XM_004944871.3(CREBRF);
GO:1900413	positive regulation of phospholipid biosynthetic process by positive regulation of transcription from RNA polymerase II promoter	biological_process	1	34608	1	41939	0	0	1.21183	NM_001006192.2(XBP1);
GO:1901800	positive regulation of proteasomal protein catabolic process	biological_process	26	34608	26	41939	0	0	1.21183	NM_001006192.2(XBP1);NM_001349722.1(FBXW7);XM_003641125.4(FMR1);XM_004940867.3(FMR1);XM_004945995.2(DAB2IP);XM_015279821.1(DAB2IP);XM_015279822.1(DAB2IP);XM_015279823.1(DAB2IP);XM_015279828.2(DAB2IP);XM_015280923.2(LOC419074);XM_015285261.2(FMR1);XM_015286028.2(DDRGK1);XM_015299482.2(OSBPL7);XM_015299483.2(OSBPL7);XM_025145192.1(KCNE2);XM_025145193.1(KCNE2);XM_025145199.1(KCNE2);XM_025145206.1(KC…
GO:1903489	positive regulation of lactation	biological_process	1	34608	1	41939	0	0	1.21183	NM_001006192.2(XBP1);
GO:2000347	positive regulation of hepatocyte proliferation	biological_process	4	34608	4	41939	0	0	1.21183	NM_001006192.2(XBP1);XM_015284186.2(TNFAIP3);XM_015284187.2(TNFAIP3);XM_418125.6(MED1);
GO:2000778	positive regulation of interleukin-6 secretion	biological_process	18	34608	18	41939	0	0	1.21183	NM_001006192.2(XBP1);NM_001012893.1(MAVS);NM_001025441.2(SELENOK);NM_001193638.1(IFIH1);NM_204460.1(IL17A);NM_204692.1(TRPV4);NM_204902.2(HMGB1);XM_003641270.3(UNC93B1);XM_004941265.3(UNC93B1);XM_015277667.2(HMGB1);XM_015277670.1(HMGB1);XM_015286086.2(UNC93B1);XM_015286088.2(UNC93B1);XM_015286089.1(UNC93B1);XM_015286090.2(UNC93B1);XM_015293342.2(IL17RC);XM_015297451.2(ARID5A);XM_426223.6(IL17F);
GO:0004085	butyryl-CoA dehydrogenase activity	molecular_function	2	34608	2	41939	0	0	1.21183	NM_001006193.1(ACADS);XM_015275330.2(ACADS);
GO:0046359	butyrate catabolic process	biological_process	2	34608	2	41939	0	0	1.21183	NM_001006193.1(ACADS);XM_015275330.2(ACADS);
GO:0102005	2-octaprenyl-6-methoxy-1,4-benzoquinone methylase activity	molecular_function	4	34608	4	41939	0	0	1.21183	NM_001006194.1(COQ5);XM_015275331.2(COQ5);XM_015275332.2(COQ5);XM_015275333.2(COQ5);
GO:2000002	negative regulation of DNA damage checkpoint	biological_process	7	34608	7	41939	0	0	1.21183	NM_001006195.1(THOC5);NM_001321609.1(THOC1);NM_001321610.1(THOC1);XM_025147301.1(THOC1);XM_025147302.1(THOC1);XM_025147303.1(THOC1);XM_025147304.1(THOC1);
GO:0032897	negative regulation of viral transcription	biological_process	19	34608	19	41939	0	0	1.21183	NM_001006196.3(TRIM39.2);NM_001030671.2(TRIM27.1);NM_001031233.1(TRIM8);NM_001031431.1(TRIM14);NM_001350059.1(IFITM1);XM_003642238.4(TRIM10);XM_004938721.3(TRIM13);XM_004940585.3(MID2);XM_015276321.2(TRIM13);XM_015276325.2(TRIM13);XM_015278376.2(MID2);XM_015294956.2(TRIM27.1);XM_015294957.2(TRIM27.1);XM_015294992.2(TRIM27.2);XM_015294993.2(TRIM27.2);XM_015297235.2(TRIM62);XM_015297236.2(TRIM62);X…
GO:0090281	negative regulation of calcium ion import	biological_process	8	34608	8	41939	0	0	1.21183	NM_001006196.3(TRIM39.2);NM_001030671.2(TRIM27.1);XM_003642238.4(TRIM10);XM_015294956.2(TRIM27.1);XM_015294957.2(TRIM27.1);XM_015294992.2(TRIM27.2);XM_015294993.2(TRIM27.2);XM_025155766.1(TRIM27.2);
GO:1902187	negative regulation of viral release from host cell	biological_process	22	34608	22	41939	0	0	1.21183	NM_001006196.3(TRIM39.2);NM_001030671.2(TRIM27.1);NM_001031233.1(TRIM8);NM_001319001.1(TRIM1BL);XM_001234475.5(TRIM35);XM_003642238.4(TRIM10);XM_004935864.3(TRIM35);XM_004938721.3(TRIM13);XM_004940585.3(MID2);XM_015276321.2(TRIM13);XM_015276325.2(TRIM13);XM_015278376.2(MID2);XM_015294956.2(TRIM27.1);XM_015294957.2(TRIM27.1);XM_015294992.2(TRIM27.2);XM_015294993.2(TRIM27.2);XM_025145852.1(TRIM1BL)…
GO:0000123	histone acetyltransferase complex	cellular_component	70	34608	70	41939	0	0	1.21183	NM_001006198.1(WDR5);NM_001006251.1(ING4);NM_001031341.1(KAT7);XM_001232506.5(MCRS1);XM_001232518.5(OGT);XM_003641177.4(JADE1);XM_004935175.3(ELP2);XM_004935176.3(ELP2);XM_004940630.3(OGT);XM_004941015.3(JADE1);XM_004941019.2(JADE1);XM_004946886.3(PHF20);XM_015276623.2(JADE1);XM_015276624.2(JADE1);XM_015276626.2(JADE1);XM_015277747.2(JADE3);XM_015277748.2(JADE3);XM_015277749.2(JADE3);XM_015277750…
GO:0043981	histone H4-K5 acetylation	biological_process	69	34608	69	41939	0	0	1.21183	NM_001006198.1(WDR5);NM_001006251.1(ING4);NM_001030897.1(MEAF6);NM_001031341.1(KAT7);XM_001232506.5(MCRS1);XM_001232518.5(OGT);XM_003641177.4(JADE1);XM_004940630.3(OGT);XM_004941015.3(JADE1);XM_004941019.2(JADE1);XM_004946886.3(PHF20);XM_015276623.2(JADE1);XM_015276624.2(JADE1);XM_015276626.2(JADE1);XM_015277747.2(JADE3);XM_015277748.2(JADE3);XM_015277749.2(JADE3);XM_015277750.2(JADE3);XM_0152777…
GO:0043982	histone H4-K8 acetylation	biological_process	69	34608	69	41939	0	0	1.21183	NM_001006198.1(WDR5);NM_001006251.1(ING4);NM_001030897.1(MEAF6);NM_001031341.1(KAT7);XM_001232506.5(MCRS1);XM_001232518.5(OGT);XM_003641177.4(JADE1);XM_004940630.3(OGT);XM_004941015.3(JADE1);XM_004941019.2(JADE1);XM_004946886.3(PHF20);XM_015276623.2(JADE1);XM_015276624.2(JADE1);XM_015276626.2(JADE1);XM_015277747.2(JADE3);XM_015277748.2(JADE3);XM_015277749.2(JADE3);XM_015277750.2(JADE3);XM_0152777…
GO:0006282	regulation of DNA repair	biological_process	4	34608	4	41939	0	0	1.21183	NM_001006201.2(CDK9);NM_001012810.1(UBE2N);NM_001031290.1(USP1);XM_015291024.2(USP1);
GO:0008024	cyclin/CDK positive transcription elongation factor complex	cellular_component	21	34608	21	41939	0	0	1.21183	NM_001006201.2(CDK9);XM_003642804.4(CDK12);XM_004942989.3(CCNT2);XM_004948582.3(CDK12);XM_004948583.3(CDK12);XM_004948584.3(CDK12);XM_004948585.3(CDK12);XM_015273672.1(CCNT1);XM_025145675.1(CCNT1);XM_025145676.1(CCNT1);XM_025152354.1(CCNT2);XM_025152355.1(CCNT2);XM_025152356.1(CCNT2);XM_025152357.1(CCNT2);XM_025152358.1(CCNT2);XM_025152359.1(CCNT2);XM_025152360.1(CCNT2);XM_025152361.1(CCNT2);XM_4…
GO:0051147	regulation of muscle cell differentiation	biological_process	17	34608	17	41939	0	0	1.21183	NM_001006201.2(CDK9);XM_004942989.3(CCNT2);XM_015293344.2(CAMK1);XM_015293346.2(CAMK1);XM_015293347.2(CAMK1);XM_015296076.2(SUPT6H);XM_025152354.1(CCNT2);XM_025152355.1(CCNT2);XM_025152356.1(CCNT2);XM_025152357.1(CCNT2);XM_025152358.1(CCNT2);XM_025152359.1(CCNT2);XM_025152360.1(CCNT2);XM_025152361.1(CCNT2);XM_422134.6(CCNT2);XM_423183.5(SUPT6H);XM_424719.6(MEGF10);
GO:0070816	phosphorylation of RNA polymerase II C-terminal domain	biological_process	8	34608	8	41939	0	0	1.21183	NM_001006201.2(CDK9);XM_003642804.4(CDK12);XM_004948582.3(CDK12);XM_004948583.3(CDK12);XM_004948584.3(CDK12);XM_004948585.3(CDK12);XM_418864.6(CDK13);XM_425866.6(CDK12);
GO:0097322	7SK snRNA binding	molecular_function	18	34608	18	41939	0	0	1.21183	NM_001006201.2(CDK9);XM_001232051.5(DDX21);XM_003642699.4(CELF3);XM_003642783.3(HEXIM1);XM_004942989.3(CCNT2);XM_015273672.1(CCNT1);XM_015278718.1(LOC423693);XM_025145675.1(CCNT1);XM_025145676.1(CCNT1);XM_025152354.1(CCNT2);XM_025152355.1(CCNT2);XM_025152356.1(CCNT2);XM_025152357.1(CCNT2);XM_025152358.1(CCNT2);XM_025152359.1(CCNT2);XM_025152360.1(CCNT2);XM_025152361.1(CCNT2);XM_422134.6(CCNT2);
GO:1900364	negative regulation of mRNA polyadenylation	biological_process	10	34608	10	41939	0	0	1.21183	NM_001006201.2(CDK9);NM_001012586.2(ZC3H14);NM_001031384.1(SUPT5H);XM_015273672.1(CCNT1);XM_015298767.2(NELFE);XM_015300211.1(SUPT5H);XM_025145675.1(CCNT1);XM_025145676.1(CCNT1);XM_025150777.1(ZC3H14);XM_420968.6(CTR9);
GO:1903839	positive regulation of mRNA 3'-UTR binding	biological_process	1	34608	1	41939	0	0	1.21183	NM_001006201.2(CDK9);
GO:2001168	positive regulation of histone H2B ubiquitination	biological_process	2	34608	2	41939	0	0	1.21183	NM_001006201.2(CDK9);XM_420968.6(CTR9);
GO:0003997	acyl-CoA oxidase activity	molecular_function	6	34608	6	41939	0	0	1.21183	NM_001006205.1(ACOX1);XM_004944646.3(ACOX2);XM_004944647.3(ACOX2);XM_015293306.2(ACOX2);XM_015295163.2(ACOX1);XM_015295164.2(ACOX1);
GO:0003014	renal system process	biological_process	13	34608	13	41939	0	0	1.21183	NM_001006214.2(PRKRIP1);NM_205339.2(BCL2);XM_015287754.2(LGMN);XM_015297461.2(SLC4A5);XM_015297462.2(SLC4A5);XM_025142798.1(SLC4A5);XM_025148064.1(RRM2B);XM_025150851.1(LGMN);XM_025150852.1(LGMN);XM_025150853.1(LGMN);XM_025150854.1(LGMN);XM_418364.6(RRM2B);XM_421328.6(LGMN);
GO:0004689	phosphorylase kinase activity	molecular_function	18	34608	18	41939	0	0	1.21183	NM_001006217.2(PHKG1);NM_001007831.1(PHKB);XM_004934687.3(PHKA2);XM_004940598.3(PHKA1);XM_004940599.3(PHKA1);XM_004940600.3(PHKA1);XM_004940601.3(PHKA1);XM_015272814.2(PHKA2);XM_015292390.2(PHKB);XM_015292391.2(PHKB);XM_015295732.2(PHKG1);XM_025150325.1(PHKA1);XM_025154162.1(PHKB);XM_025154163.1(PHKB);XM_025154164.1(PHKB);XM_025154165.1(PHKB);XM_025154166.1(PHKB);XM_416811.6(PHKA2);
GO:0005964	phosphorylase kinase complex	cellular_component	18	34608	18	41939	0	0	1.21183	NM_001006217.2(PHKG1);NM_001007831.1(PHKB);XM_004934687.3(PHKA2);XM_004940598.3(PHKA1);XM_004940599.3(PHKA1);XM_004940600.3(PHKA1);XM_004940601.3(PHKA1);XM_015272814.2(PHKA2);XM_015292390.2(PHKB);XM_015292391.2(PHKB);XM_015295732.2(PHKG1);XM_025150325.1(PHKA1);XM_025154162.1(PHKB);XM_025154163.1(PHKB);XM_025154164.1(PHKB);XM_025154165.1(PHKB);XM_025154166.1(PHKB);XM_416811.6(PHKA2);
GO:1900037	regulation of cellular response to hypoxia	biological_process	11	34608	11	41939	0	0	1.21183	NM_001006218.1(CHCHD2);XM_003642004.4(USP19);XM_004944628.3(USP19);XM_004944629.3(USP19);XM_004944630.3(USP19);XM_015293324.2(USP19);XM_015293325.2(USP19);XM_015293326.2(USP19);XM_015293327.2(USP19);XM_015293328.2(USP19);XM_015295733.2(CHCHD2);
GO:0003064	regulation of heart rate by hormone	biological_process	2	34608	2	41939	0	0	1.21183	NM_001006219.1(YWHAE);XM_015295739.2(YWHAE);
GO:0086013	membrane repolarization during cardiac muscle cell action potential	biological_process	7	34608	7	41939	0	0	1.21183	NM_001006219.1(YWHAE);XM_015286680.2(KCNQ1);XM_015295739.2(YWHAE);XM_015300161.2(KCNE1);XM_025145187.1(KCNE1);XM_025149964.1(KCNE5);XM_421022.6(KCNQ1);
GO:1901020	negative regulation of calcium ion transmembrane transporter activity	biological_process	3	34608	3	41939	0	0	1.21183	NM_001006219.1(YWHAE);XM_004942276.2(ADRA2A);XM_015295739.2(YWHAE);
GO:1902309	negative regulation of peptidyl-serine dephosphorylation	biological_process	5	34608	5	41939	0	0	1.21183	NM_001006219.1(YWHAE);NM_001030851.1(PPP1R16B);XM_015295739.2(YWHAE);XM_015296355.2(PPP1R16B);XM_015296357.2(PPP1R16B);
GO:1905913	negative regulation of calcium ion export across plasma membrane	biological_process	2	34608	2	41939	0	0	1.21183	NM_001006219.1(YWHAE);XM_015295739.2(YWHAE);
GO:0006298	mismatch repair	biological_process	24	34608	24	41939	0	0	1.21183	NM_001006221.1(RPA1);NM_001030892.1(RPA2);NM_001319022.1(PMS2);NM_204170.2(PCNA);XM_015273823.2(LOC107050018);XM_015278118.2(MSH6);XM_015278119.2(MSH6);XM_015278122.2(MSH2);XM_015281125.2(SETD2);XM_015294281.2(PMS2);XM_015295750.2(RPA1);XM_015295751.2(RPA1);XM_025142621.1(TP73);XM_025142622.1(TP73);XM_025142623.1(TP73);XM_025142624.1(TP73);XM_025142625.1(TP73);XM_025142626.1(TP73);XM_025142627.1(…
GO:0034502	protein localization to chromosome	biological_process	5	34608	5	41939	0	0	1.21183	NM_001006221.1(RPA1);NM_001030892.1(RPA2);XM_015295750.2(RPA1);XM_015295751.2(RPA1);XM_025145808.1(LOC107050518);
GO:0004030	aldehyde dehydrogenase [NAD(P)+] activity	molecular_function	6	34608	6	41939	0	0	1.21183	NM_001006223.1(ALDH3A2);NM_204669.1(ALDH1A3);XM_003641277.4(ALDH3B1L1);XM_015295773.2(ALDH3A2);XM_015295774.2(ALDH3A2);XM_426371.6(ALDH3B1L2);
GO:0006081	cellular aldehyde metabolic process	biological_process	4	34608	4	41939	0	0	1.21183	NM_001006223.1(ALDH3A2);XM_015295773.2(ALDH3A2);XM_015295774.2(ALDH3A2);XM_422248.6(ALDH9A1);
GO:0001895	retina homeostasis	biological_process	17	34608	17	41939	0	0	1.21183	NM_001006232.1(POC1B);NM_001044634.1(WDR36);NM_001308613.1(ACTC2L);NM_204821.1(SHH);NM_204884.1(RPE65);NM_205518.1(ACTB);XM_015279689.2(WHRN);XM_015279902.2(ACTC2L);XM_015280415.2(WDR36);XM_015283216.2(BBS10);XM_015283220.2(BBS10);XM_015290966.2(RPE65);XM_015290967.2(RPE65);XM_015290969.2(RPE65);XM_015292310.2(CNGB1);XM_015292311.2(CNGB1);XM_427028.6(WHRN);
GO:0018206	peptidyl-methionine modification	biological_process	2	34608	2	41939	0	0	1.21183	NM_001006233.1(METAP2);XM_025154248.1(PDF);
GO:0031365	N-terminal protein amino acid modification	biological_process	2	34608	2	41939	0	0	1.21183	NM_001006233.1(METAP2);XM_025154248.1(PDF);
GO:0004301	epoxide hydrolase activity	molecular_function	3	34608	3	41939	0	0	1.21183	NM_001006234.1(LTA4H);NM_001033645.1(EPHX2);XM_419497.6(EPHX1L);
GO:0004463	leukotriene-A4 hydrolase activity	molecular_function	1	34608	1	41939	0	0	1.21183	NM_001006234.1(LTA4H);
GO:0015114	phosphate ion transmembrane transporter activity	molecular_function	6	34608	6	41939	0	0	1.21183	NM_001006236.1(SLC25A3);NM_001012562.1(ANKH);XM_015284675.2(SLC25A3);XM_015284680.2(SLC25A3);XM_025148247.1(SLC25A3);XM_422258.6(XPR1);
GO:1904117	cellular response to vasopressin	biological_process	5	34608	5	41939	0	0	1.21183	NM_001006237.1(RANGAP1);XM_015285127.2(RANGAP1);XM_015285130.2(RANGAP1);XM_025145687.1(LOC107050028);XM_025148534.1(RANGAP1);
GO:0000185	activation of MAPKKK activity	biological_process	13	34608	13	41939	0	0	1.21183	NM_001006240.2(TAB1);NM_001012528.2(TRAF7);NM_001044666.1(GADD45G);XM_004945995.2(DAB2IP);XM_015279821.1(DAB2IP);XM_015279822.1(DAB2IP);XM_015279823.1(DAB2IP);XM_015279828.2(DAB2IP);XM_015294204.2(TRAF7);XM_015294205.2(TRAF7);XM_025144459.1(LOC107055388);XM_025155097.1(TRAF7);XM_025155098.1(TRAF7);
GO:0003279	cardiac septum development	biological_process	11	34608	11	41939	0	0	1.21183	NM_001006240.2(TAB1);XM_004944945.3(NDST1);XM_015280354.2(PCSK5);XM_015285015.2(SNX17);XM_015292044.2(KIF7);XM_015292045.2(KIF7);XM_015293923.2(NDST1);XM_015296016.2(AP2B1);XM_413861.5(KIF7);XM_414455.6(PLXND1);XM_424841.6(PCSK5);
GO:0019209	kinase activator activity	molecular_function	10	34608	10	41939	0	0	1.21183	NM_001006240.2(TAB1);XM_004934531.3(ITSN1);XM_015299993.2(ITSN1);XM_015299996.2(ITSN1);XM_015300003.2(ITSN1);XM_015300017.2(ITSN1);XM_015300022.2(ITSN1);XM_025145059.1(ITSN1);XM_025145063.1(ITSN1);XM_416715.6(ITSN1);
GO:2000582	positive regulation of ATP-dependent microtubule motor activity, plus-end-directed	biological_process	21	34608	21	41939	0	0	1.21183	NM_001006242.1(DNAL4);NM_001006519.2(DYNC1I2);NM_001302156.1(DYNLL2);XM_003642214.4(LOC100858984);XM_015281907.2(DYNC1I1);XM_015281908.1(DYNC1I1);XM_015281909.2(DYNC1I1);XM_015281910.1(DYNC1I1);XM_015281911.2(DYNC1I1);XM_015281912.2(DYNC1I1);XM_015281913.2(DYNC1I1);XM_015281914.1(DYNC1I1);XM_015281915.2(DYNC1I1);XM_015281917.1(DYNC1I1);XM_015281918.1(DYNC1I1);XM_015285245.2(DNAL4);XM_015285248.2(…
GO:0004139	deoxyribose-phosphate aldolase activity	molecular_function	1	34608	1	41939	0	0	1.21183	NM_001006248.1(DERA);
GO:0009264	deoxyribonucleotide catabolic process	biological_process	1	34608	1	41939	0	0	1.21183	NM_001006248.1(DERA);
GO:0046121	deoxyribonucleoside catabolic process	biological_process	1	34608	1	41939	0	0	1.21183	NM_001006248.1(DERA);
GO:0046386	deoxyribose phosphate catabolic process	biological_process	3	34608	3	41939	0	0	1.21183	NM_001006248.1(DERA);NM_001031383.1(PGM2);XM_025149745.1(PGM2);
GO:0006978	DNA damage response, signal transduction by p53 class mediator resulting in transcription of p21 class mediator	biological_process	31	34608	31	41939	0	0	1.21183	NM_001006251.1(ING4);NM_001012955.1(FOXM1);XM_004947368.3(TP73);XM_015273024.2(KAT5);XM_015273025.2(KAT5);XM_015273026.1(KAT5);XM_015291367.2(TP63);XM_015292628.2(FOXM1);XM_015292636.2(FOXM1);XM_015292645.2(FOXM1);XM_015292652.2(FOXM1);XM_015292659.2(FOXM1);XM_015292661.2(FOXM1);XM_015292665.2(FOXM1);XM_015293359.2(ING4);XM_015294647.2(TFAP4);XM_015294648.2(TFAP4);XM_025142621.1(TP73);XM_02514262…
GO:0043983	histone H4-K12 acetylation	biological_process	31	34608	31	41939	0	0	1.21183	NM_001006251.1(ING4);NM_001030897.1(MEAF6);NM_001031341.1(KAT7);XM_003641177.4(JADE1);XM_004941015.3(JADE1);XM_004941019.2(JADE1);XM_015276623.2(JADE1);XM_015276624.2(JADE1);XM_015276626.2(JADE1);XM_015277747.2(JADE3);XM_015277748.2(JADE3);XM_015277749.2(JADE3);XM_015277750.2(JADE3);XM_015277751.2(JADE3);XM_015277752.2(JADE3);XM_015277753.2(JADE3);XM_015277754.2(JADE3);XM_015293359.2(ING4);XM_015…
GO:0045926	negative regulation of growth	biological_process	7	34608	7	41939	0	0	1.21183	NM_001006251.1(ING4);NM_001031312.1(ING5);XM_015276923.2(ING5);XM_015278659.2(GPC3);XM_015293359.2(ING4);XM_025150250.1(GPC3);XM_419282.6(PNPT1);
GO:0003352	regulation of cilium movement	biological_process	3	34608	3	41939	0	0	1.21183	NM_001006258.1(C1H21ORF59);XM_025145681.1(CCDC65);XM_025145682.1(CCDC65);
GO:0048858	cell projection morphogenesis	biological_process	1	34608	1	41939	0	0	1.21183	NM_001006258.1(C1H21ORF59);
GO:0004740	pyruvate dehydrogenase (acetyl-transferring) kinase activity	molecular_function	4	34608	4	41939	0	0	1.21183	NM_001006259.1(PDK3);NM_001031352.3(PDK1);NM_001199909.1(PDK4);XM_025144081.1(PDKI2);
GO:0097411	hypoxia-inducible factor-1alpha signaling pathway	biological_process	2	34608	2	41939	0	0	1.21183	NM_001006259.1(PDK3);NM_001031352.3(PDK1);
GO:0006015	5-phosphoribose 1-diphosphate biosynthetic process	biological_process	5	34608	5	41939	0	0	1.21183	NM_001006264.1(PRPS2);NM_204392.1(PYGL);XM_015273663.2(PRPS2);XM_015273666.2(PRPS2);XM_420181.6(PRPS1);
GO:0009156	ribonucleoside monophosphate biosynthetic process	biological_process	7	34608	7	41939	0	0	1.21183	NM_001006264.1(PRPS2);NM_001006501.1(ADK);XM_015273663.2(PRPS2);XM_015273666.2(PRPS2);XM_015288216.2(ADK);XM_025151570.1(ADK);XM_025151571.1(ADK);
GO:0003689	DNA clamp loader activity	molecular_function	12	34608	12	41939	0	0	1.21183	NM_001006276.1(RFC3);NM_001277638.1(CHTF8);NM_001277645.1(CHTF8);NM_001278060.2(CHTF18);NM_213584.2(RAD17);XM_015277830.2(RFC3);XM_015280600.2(RAD17);XM_015292612.2(CHTF8);XM_015294887.2(RFC5);XM_015294888.2(RFC5);XM_015294890.2(RFC5);XM_025154222.1(CHTF8);
GO:0031390	Ctf18 RFC-like complex	cellular_component	14	34608	14	41939	0	0	1.21183	NM_001006276.1(RFC3);NM_001277638.1(CHTF8);NM_001277645.1(CHTF8);XM_004940016.3(DSCC1);XM_015277830.2(RFC3);XM_015292612.2(CHTF8);XM_015294887.2(RFC5);XM_015294888.2(RFC5);XM_015294890.2(RFC5);XM_025141444.1(DDX11);XM_025141447.1(DDX11);XM_025141450.1(DDX11);XM_025154222.1(CHTF8);XM_416375.6(DDX11);
GO:0046683	response to organophosphorus	biological_process	2	34608	2	41939	0	0	1.21183	NM_001006276.1(RFC3);XM_015277830.2(RFC3);
GO:1900264	positive regulation of DNA-directed DNA polymerase activity	biological_process	10	34608	10	41939	0	0	1.21183	NM_001006276.1(RFC3);NM_001277638.1(CHTF8);NM_001277645.1(CHTF8);XM_004940016.3(DSCC1);XM_015277830.2(RFC3);XM_015292612.2(CHTF8);XM_015294887.2(RFC5);XM_015294888.2(RFC5);XM_015294890.2(RFC5);XM_025154222.1(CHTF8);
GO:0070267	oncosis	biological_process	1	34608	1	41939	0	0	1.21183	NM_001006279.2(TMEM123);
GO:0006620	posttranslational protein targeting to endoplasmic reticulum membrane	biological_process	13	34608	13	41939	0	0	1.21183	NM_001006286.1(CHMP4B);NM_001012602.1(SEC62);NM_204834.1(FOLR1);XM_015280910.2(FOLR1);XM_015297890.2(MACF1);XM_015297895.2(MACF1);XM_015297897.2(MACF1);XM_015297898.2(MACF1);XM_015297899.2(MACF1);XM_015297901.2(MACF1);XM_015297903.2(MACF1);XM_414364.5(SEC61A1);XM_419802.6(SEC63);
GO:0090148	membrane fission	biological_process	7	34608	7	41939	0	0	1.21183	NM_001006286.1(CHMP4B);NM_001031061.1(SPAST);XM_015283728.2(SPAST);XM_015283729.2(SPAST);XM_015283730.2(SPAST);XM_015283731.2(SPAST);XM_025148701.1(SPAST);
GO:0090611	ubiquitin-independent protein catabolic process via the multivesicular body sorting pathway	biological_process	9	34608	9	41939	0	0	1.21183	NM_001006286.1(CHMP4B);NM_001006378.2(VPS4B);NM_001030993.1(PDCD6IP);NM_001199475.1(CHMP4C);XM_015281532.2(PDCD6IP);XM_015281533.2(PDCD6IP);XM_015281534.2(PDCD6IP);XM_015292679.2(VPS4A);XM_025147230.1(PDCD6IP);
GO:0035720	intraciliary anterograde transport	biological_process	8	34608	8	41939	0	0	1.21183	NM_001006287.1(IFT52);XM_004940476.3(ICK);XM_004940477.3(ICK);XM_015293170.2(IFT122);XM_015293171.2(IFT122);XM_015296350.2(IFT52);XM_015296351.2(IFT52);XM_419912.6(ICK);
GO:0009597	detection of virus	biological_process	6	34608	6	41939	0	0	1.21183	NM_001006291.1(SERINC3);NM_001193638.1(IFIH1);XM_004937316.3(SERINC5);XM_025144915.1(SERINC5);XM_025146089.1(LOC107049370);XM_424762.6(SERINC5);
GO:0015194	L-serine transmembrane transporter activity	molecular_function	13	34608	13	41939	0	0	1.21183	NM_001006291.1(SERINC3);NM_001030890.1(SERINC2);XM_001232899.5(SLC1A4);XM_015279203.2(SLC38A7);XM_015279204.2(SLC38A7);XM_015279205.2(SLC38A7);XM_015292177.2(SERINC4);XM_025153940.1(SERINC4);XM_025154305.1(SLC38A7);XM_025154307.1(SLC38A7);XM_025154310.1(SLC7A10);XM_025154311.1(SLC7A10);XM_414136.6(SLC7A10);
GO:1902237	positive regulation of endoplasmic reticulum stress-induced intrinsic apoptotic signaling pathway	biological_process	10	34608	10	41939	0	0	1.21183	NM_001006291.1(SERINC3);NM_001030814.1(NCK2);NM_001199387.1(PTPN2);NM_001302097.1(PMAIP1);XM_015282452.1(PTPN2);XM_015282453.2(PTPN2);XM_015299466.2(SPOP);XM_015299467.2(SPOP);XM_420868.6(EIF2AK3);XM_423281.6(SPOP);
GO:0004671	protein C-terminal S-isoprenylcysteine carboxyl O-methyltransferase activity	molecular_function	1	34608	1	41939	0	0	1.21183	NM_001006298.1(ICMT);
GO:0009051	pentose-phosphate shunt, oxidative branch	biological_process	3	34608	3	41939	0	0	1.21183	NM_001006303.1(PGD);NM_001031588.1(PGLS);XM_025142522.1(PGD);
GO:0019322	pentose biosynthetic process	biological_process	2	34608	2	41939	0	0	1.21183	NM_001006303.1(PGD);XM_025142522.1(PGD);
GO:0045324	late endosome to vacuole transport	biological_process	5	34608	5	41939	0	0	1.21183	NM_001006306.2(CHMP7);NM_001006332.1(BECN1);XM_001235240.4(PIK3R4);XM_004939441.3(PIK3R4);XM_015299595.2(BECN1);
GO:0061157	mRNA destabilization	biological_process	42	34608	42	41939	0	0	1.21183	NM_001006309.3(HNRNPR);NM_001006391.1(YTHDF3);NM_001012840.2(PUM1);NM_001031148.1(METTL14);NM_001252128.1(GIGYF2);XM_015276619.2(CNOT6L);XM_015276848.2(GIGYF2);XM_015276849.2(GIGYF2);XM_015276850.2(GIGYF2);XM_015276851.2(GIGYF2);XM_015276852.2(GIGYF2);XM_015276854.2(GIGYF2);XM_015276855.2(GIGYF2);XM_015276856.2(GIGYF2);XM_015276857.2(GIGYF2);XM_015297531.2(PUM1);XM_015297532.2(PUM1);XM_015297533.…
GO:0004649	poly(ADP-ribose) glycohydrolase activity	molecular_function	5	34608	5	41939	0	0	1.21183	NM_001006312.1(ADPRHL2);XM_004941959.3(PARG);XM_015288036.2(PARG);XM_025142993.1(ADPRHL2);XM_421502.6(PARG);
GO:0004831	tyrosine-tRNA ligase activity	molecular_function	3	34608	3	41939	0	0	1.21183	NM_001006314.1(YARS);XM_025142997.1(YARS);XM_025156079.1(YARS2);
GO:0006437	tyrosyl-tRNA aminoacylation	biological_process	2	34608	2	41939	0	0	1.21183	NM_001006314.1(YARS);XM_025142997.1(YARS);
GO:0007176	regulation of epidermal growth factor-activated receptor activity	biological_process	4	34608	4	41939	0	0	1.21183	NM_001006317.2(APLP2);NM_001030814.1(NCK2);NM_204308.1(APP);XM_015299094.2(APP);
GO:0007617	mating behavior	biological_process	7	34608	7	41939	0	0	1.21183	NM_001006317.2(APLP2);NM_204308.1(APP);NM_204797.1(NHLH2);XM_015299094.2(APP);XM_025143464.1(UBE2Q1);XM_025152885.1(LOC107050884);XM_025153335.1(LOC112532971);
GO:0006121	mitochondrial electron transport, succinate to ubiquinone	biological_process	3	34608	3	41939	0	0	1.21183	NM_001006321.1(SDHD);NM_001277398.1(SDHA);XM_025143649.1(SDHC);
GO:0035879	plasma membrane lactate transport	biological_process	4	34608	4	41939	0	0	1.21183	NM_001006323.1(SLC16A1);NM_204557.1(EMB);XM_015298930.2(SLC16A1);XM_025143692.1(SLC16A1);
GO:0051780	behavioral response to nutrient	biological_process	3	34608	3	41939	0	0	1.21183	NM_001006323.1(SLC16A1);XM_015298930.2(SLC16A1);XM_025143692.1(SLC16A1);
GO:0097159	organic cyclic compound binding	molecular_function	3	34608	3	41939	0	0	1.21183	NM_001006323.1(SLC16A1);XM_015298930.2(SLC16A1);XM_025143692.1(SLC16A1);
GO:0019815	B cell receptor complex	cellular_component	1	34608	1	41939	0	0	1.21183	NM_001006328.2(CD79B);
GO:0032465	regulation of cytokinesis	biological_process	46	34608	46	41939	0	0	1.21183	NM_001006332.1(BECN1);NM_001030839.1(UVRAG);NM_204296.1(GIT1);XM_001235240.4(PIK3R4);XM_001235312.5(SDCCAG3);XM_003640384.4(PDXP);XM_003642902.4(PIK3C3);XM_004937743.3(LOC101747255);XM_004939441.3(PIK3R4);XM_004945289.3(CCP110);XM_004945290.3(CCP110);XM_004949049.3(PIK3C3);XM_004949050.3(PIK3C3);XM_004949052.3(PIK3C3);XM_015280857.1(UVRAG);XM_015280858.2(UVRAG);XM_015281125.2(SETD2);XM_015290214.…
GO:0034271	phosphatidylinositol 3-kinase complex, class III, type I	cellular_component	8	34608	8	41939	0	0	1.21183	NM_001006332.1(BECN1);XM_001235240.4(PIK3R4);XM_003642902.4(PIK3C3);XM_004939441.3(PIK3R4);XM_004949049.3(PIK3C3);XM_004949050.3(PIK3C3);XM_004949052.3(PIK3C3);XM_015299595.2(BECN1);
GO:0034272	phosphatidylinositol 3-kinase complex, class III, type II	cellular_component	8	34608	8	41939	0	0	1.21183	NM_001006332.1(BECN1);XM_001235240.4(PIK3R4);XM_003642902.4(PIK3C3);XM_004939441.3(PIK3R4);XM_004949049.3(PIK3C3);XM_004949050.3(PIK3C3);XM_004949052.3(PIK3C3);XM_015299595.2(BECN1);
GO:0023051	regulation of signaling	biological_process	18	34608	18	41939	0	0	1.21183	NM_001006336.1(MVP);XM_004938639.3(LMO7);XM_015277071.2(LMO7);XM_015277073.2(LMO7);XM_015277084.2(LMO7);XM_015277097.2(LMO7);XM_015277107.2(LMO7);XM_015277113.2(LMO7);XM_015277122.2(LMO7);XM_015277129.2(LMO7);XM_015277135.2(LMO7);XM_015277141.2(LMO7);XM_015277143.2(LMO7);XM_015277162.2(LMO7);XM_025146772.1(LMO7);XM_025146773.1(LMO7);XM_025146774.1(LMO7);XM_417010.6(LMO7);
GO:0071629	cytoplasm protein quality control by the ubiquitin-proteasome system	biological_process	2	34608	2	41939	0	0	1.21183	NM_001006338.2(RNF126);XM_015299919.2(RNF126);
GO:0031231	intrinsic component of peroxisomal membrane	cellular_component	1	34608	1	41939	0	0	1.21183	NM_001006340.1(PEX11G);
GO:0044375	regulation of peroxisome size	biological_process	3	34608	3	41939	0	0	1.21183	NM_001006340.1(PEX11G);XM_025143594.1(PEX11B);XM_413859.5(PEX11A);
GO:0051533	positive regulation of NFAT protein import into nucleus	biological_process	6	34608	6	41939	0	0	1.21183	NM_001006341.2(CHERP);NM_001030842.1(LOC419112);XM_004934378.3(SPPL3);XM_015293958.2(LOC419112);XM_015300071.2(CHERP);XM_415261.6(SPPL3);
GO:0042255	ribosome assembly	biological_process	7	34608	7	41939	0	0	1.21183	NM_001006348.1(MTERF3);NM_001030682.1(SURF6);NM_001031323.2(EIF2A);NM_001277489.1(NIP7);XM_015277090.2(MTERF4);XM_015277091.2(MTERF4);XM_025156062.1(SURF6);
GO:0036502	Derlin-1-VIMP complex	cellular_component	1	34608	1	41939	0	0	1.21183	NM_001006350.2(DERL1);
GO:0060113	inner ear receptor cell differentiation	biological_process	11	34608	11	41939	0	0	1.21183	NM_001006361.1(DFNA5);XM_015281445.2(DFNA5);XM_015281446.2(DFNA5);XM_015281447.2(DFNA5);XM_015281448.1(DFNA5);XM_015283893.2(USH2A);XM_015283894.2(USH2A);XM_015283895.2(USH2A);XM_015294056.2(POU4F3);XM_419417.6(USH2A);XM_426242.5(USH1G);
GO:0070265	necrotic cell death	biological_process	20	34608	20	41939	0	0	1.21183	NM_001006361.1(DFNA5);XM_015281445.2(DFNA5);XM_015281446.2(DFNA5);XM_015281447.2(DFNA5);XM_015281448.1(DFNA5);XM_025150425.1(LOC430422);XM_025150426.1(LOC430422);XM_025150427.1(LOC430422);XM_025150429.1(LOC430422);XM_025150430.1(LOC430422);XM_025150431.1(LOC430422);XM_025150432.1(LOC430422);XM_025150433.1(LOC430422);XM_025150434.1(LOC430422);XM_025150435.1(LOC430422);XM_025150436.1(LOC430422);XM_…
GO:0070269	pyroptosis	biological_process	13	34608	13	41939	0	0	1.21183	NM_001006361.1(DFNA5);XM_004943525.3(NLRP1L);XM_004943527.3(NLRP1L);XM_004943529.3(NLRP1L);XM_015281445.2(DFNA5);XM_015281446.2(DFNA5);XM_015281447.2(DFNA5);XM_015281448.1(DFNA5);XM_015291780.2(NLRP1L);XM_025153626.1(NLRP1L);XM_025153627.1(NLRP1L);XM_025153628.1(NLRP1L);XM_025153629.1(NLRP1L);
GO:0051036	regulation of endosome size	biological_process	2	34608	2	41939	0	0	1.21183	NM_001006363.2(RAB5A);XM_015281490.2(RAB5A);
GO:0097443	sorting endosome	cellular_component	8	34608	8	41939	0	0	1.21183	NM_001006363.2(RAB5A);NM_204875.1(PTPN1);XM_015281490.2(RAB5A);XM_015296330.2(PTPN1);XM_015296332.2(PTPN1);XM_015296333.2(PTPN1);XM_025142161.1(PTPN1);XM_025142162.1(PTPN1);
GO:0015377	cation:chloride symporter activity	molecular_function	8	34608	8	41939	0	0	1.21183	NM_001006371.3(SLC12A7);XM_004943799.3(SLC12A1);XM_025147245.1(SLC12A7);XM_025147246.1(SLC12A7);XM_025147247.1(SLC12A7);XM_025147248.1(SLC12A7);XM_025154033.1(SLC12A1);XM_413814.6(SLC12A1);
GO:0015379	potassium:chloride symporter activity	molecular_function	10	34608	10	41939	0	0	1.21183	NM_001006371.3(SLC12A7);XM_003641916.4(SLC12A4);XM_004944170.3(SLC12A4);XM_015292366.2(SLC12A4);XM_025142286.1(SLC12A5);XM_025142287.1(SLC12A5);XM_025147245.1(SLC12A7);XM_025147246.1(SLC12A7);XM_025147247.1(SLC12A7);XM_025147248.1(SLC12A7);
GO:0022820	potassium ion symporter activity	molecular_function	7	34608	7	41939	0	0	1.21183	NM_001006371.3(SLC12A7);XM_025142286.1(SLC12A5);XM_025142287.1(SLC12A5);XM_025147245.1(SLC12A7);XM_025147246.1(SLC12A7);XM_025147247.1(SLC12A7);XM_025147248.1(SLC12A7);
GO:0032474	otolith morphogenesis	biological_process	5	34608	5	41939	0	0	1.21183	NM_001006373.1(BLOC1S5);NM_001199555.1(LRIG3);XM_015281419.2(LRIG3);XM_015281429.2(LRIG3);XM_025147862.1(LRIG3);
GO:0043277	apoptotic cell clearance	biological_process	31	34608	31	41939	0	0	1.21183	NM_001006374.1(TXNDC5);NM_001277110.1(MFGE8);NM_204542.2(NR1H3);NM_204736.1(MARCO);NM_204902.2(HMGB1);NM_204988.1(MERTK);XM_004940072.3(ADGRB1);XM_015275888.2(TXNDC5);XM_015275889.1(TXNDC5);XM_015277667.2(HMGB1);XM_015277670.1(HMGB1);XM_015277909.2(GAS6);XM_015283221.2(ADGRB1);XM_015283222.2(ADGRB1);XM_015283223.2(ADGRB1);XM_015283224.2(ADGRB1);XM_015283225.2(ADGRB1);XM_015283226.2(ADGRB1);XM_015…
GO:0019076	viral release from host cell	biological_process	8	34608	8	41939	0	0	1.21183	NM_001006378.2(VPS4B);XM_015292679.2(VPS4A);XM_015292719.2(IST1);XM_015292720.2(IST1);XM_015292721.2(IST1);XM_025154350.1(IST1);XM_025154351.1(IST1);XM_025154352.1(IST1);
GO:0032510	endosome to lysosome transport via multivesicular body sorting pathway	biological_process	7	34608	7	41939	0	0	1.21183	NM_001006378.2(VPS4B);NM_001044664.1(VCP);XM_001232669.5(UBXN6);XM_004948788.2(UBXN6);XM_025144579.1(TERAL2);XM_025144580.1(TERAL2);XM_025144581.1(TERAL2);
GO:0050792	regulation of viral process	biological_process	2	34608	2	41939	0	0	1.21183	NM_001006378.2(VPS4B);NM_001199475.1(CHMP4C);
GO:0051261	protein depolymerization	biological_process	1	34608	1	41939	0	0	1.21183	NM_001006378.2(VPS4B);
GO:0061738	late endosomal microautophagy	biological_process	2	34608	2	41939	0	0	1.21183	NM_001006378.2(VPS4B);XM_015292679.2(VPS4A);
GO:1903542	negative regulation of exosomal secretion	biological_process	1	34608	1	41939	0	0	1.21183	NM_001006378.2(VPS4B);
GO:1903724	positive regulation of centriole elongation	biological_process	1	34608	1	41939	0	0	1.21183	NM_001006378.2(VPS4B);
GO:1903902	positive regulation of viral life cycle	biological_process	2	34608	2	41939	0	0	1.21183	NM_001006378.2(VPS4B);XM_015292679.2(VPS4A);
GO:1904903	ESCRT III complex disassembly	biological_process	8	34608	8	41939	0	0	1.21183	NM_001006378.2(VPS4B);XM_015292679.2(VPS4A);XM_015292719.2(IST1);XM_015292720.2(IST1);XM_015292721.2(IST1);XM_025154350.1(IST1);XM_025154351.1(IST1);XM_025154352.1(IST1);
GO:0010586	miRNA metabolic process	biological_process	24	34608	24	41939	0	0	1.21183	NM_001006379.1(DROSHA);NM_001037275.2(TRIM71);NM_001039276.1(AGO4);NM_001277652.1(XPO5);NM_001317212.1(AGO1);XM_004936790.3(ZCCHC11);XM_004936791.3(ZCCHC11);XM_004936792.3(ZCCHC11);XM_015282182.2(DROSHA);XM_015282183.2(DROSHA);XM_015283713.1(XPO5);XM_015283714.2(XPO5);XM_015283715.1(XPO5);XM_015291217.2(ZCCHC11);XM_015291218.2(ZCCHC11);XM_015291219.2(ZCCHC11);XM_015297696.2(AGO1);XM_025147270.1(D…
GO:0070412	R-SMAD binding	molecular_function	36	34608	36	41939	0	0	1.21183	NM_001006379.1(DROSHA);NM_001031013.2(LDLRAD4);NM_001031585.2(ZC3H3);NM_001318466.1(ZEB2);NM_205508.1(FOS);XM_004948660.3(RANBP3);XM_004948661.3(RANBP3);XM_004948662.3(RANBP3);XM_015276731.2(RGCC);XM_015282182.2(DROSHA);XM_015282183.2(DROSHA);XM_015282455.2(LDLRAD4);XM_015282456.2(LDLRAD4);XM_015282457.2(LDLRAD4);XM_015282459.2(LDLRAD4);XM_015282461.2(LDLRAD4);XM_015282462.2(LDLRAD4);XM_015283175…
GO:0070877	microprocessor complex	cellular_component	4	34608	4	41939	0	0	1.21183	NM_001006379.1(DROSHA);XM_015282182.2(DROSHA);XM_015282183.2(DROSHA);XM_025147270.1(DROSHA);
GO:0070878	primary miRNA binding	molecular_function	13	34608	13	41939	0	0	1.21183	NM_001006379.1(DROSHA);XM_004935061.3(EZH2);XM_004935062.3(EZH2);XM_015275908.2(EZH2);XM_015275909.2(EZH2);XM_015275910.2(EZH2);XM_015275912.2(EZH2);XM_015282182.2(DROSHA);XM_015282183.2(DROSHA);XM_025147270.1(DROSHA);XM_025147598.1(EZH2);XM_025147599.1(EZH2);XM_418879.6(EZH2);
GO:2000628	regulation of miRNA metabolic process	biological_process	4	34608	4	41939	0	0	1.21183	NM_001006379.1(DROSHA);XM_015282182.2(DROSHA);XM_015282183.2(DROSHA);XM_025147270.1(DROSHA);
GO:0009452	7-methylguanosine RNA capping	biological_process	1	34608	1	41939	0	0	1.21183	NM_001006389.1(TGS1);
GO:0022613	ribonucleoprotein complex biogenesis	biological_process	1	34608	1	41939	0	0	1.21183	NM_001006389.1(TGS1);
GO:0036261	7-methylguanosine cap hypermethylation	biological_process	1	34608	1	41939	0	0	1.21183	NM_001006389.1(TGS1);
GO:0071164	RNA trimethylguanosine synthase activity	molecular_function	1	34608	1	41939	0	0	1.21183	NM_001006389.1(TGS1);
GO:0071167	ribonucleoprotein complex import into nucleus	biological_process	1	34608	1	41939	0	0	1.21183	NM_001006389.1(TGS1);
GO:1990111	spermatoproteasome complex	cellular_component	2	34608	2	41939	0	0	1.21183	NM_001006393.2(PSME4);XM_015283354.2(PSME4);
GO:0045943	positive regulation of transcription from RNA polymerase I promoter	biological_process	22	34608	22	41939	0	0	1.21183	NM_001006396.1(WDR43);NM_001012606.1(UTP15);XM_001233395.4(DHX33);XM_001233407.5(WDR75);XM_015273073.2(LOC107049468);XM_015273207.2(UBTF);XM_015273208.1(UBTF);XM_025144211.1(UBTF);XM_025144212.1(UBTF);XM_025144213.1(UBTF);XM_025144214.1(UBTF);XM_025144215.1(UBTF);XM_025144216.1(UBTF);XM_025144217.1(UBTF);XM_025149348.1(HEATR1);XM_025149548.1(RHOGL);XM_025149549.1(RHOGL);XM_025149550.1(RHOGL);XM_0…
GO:0004822	isoleucine-tRNA ligase activity	molecular_function	4	34608	4	41939	0	0	1.21183	NM_001006397.1(IARS2);XM_015293480.2(IARS);XM_015293481.2(IARS);XM_414300.5(IARS);
GO:0006428	isoleucyl-tRNA aminoacylation	biological_process	4	34608	4	41939	0	0	1.21183	NM_001006397.1(IARS2);XM_015293480.2(IARS);XM_015293481.2(IARS);XM_414300.5(IARS);
GO:0004818	glutamate-tRNA ligase activity	molecular_function	5	34608	5	41939	0	0	1.21183	NM_001006398.1(EPRS);NM_001031467.1(EARS2);XM_015283649.2(EPRS);XM_015283650.2(EPRS);XM_015283651.2(EPRS);
GO:0004827	proline-tRNA ligase activity	molecular_function	5	34608	5	41939	0	0	1.21183	NM_001006398.1(EPRS);NM_001277616.1(PARS2);XM_015283649.2(EPRS);XM_015283650.2(EPRS);XM_015283651.2(EPRS);
GO:0006424	glutamyl-tRNA aminoacylation	biological_process	5	34608	5	41939	0	0	1.21183	NM_001006398.1(EPRS);NM_001031467.1(EARS2);XM_015283649.2(EPRS);XM_015283650.2(EPRS);XM_015283651.2(EPRS);
GO:0006433	prolyl-tRNA aminoacylation	biological_process	5	34608	5	41939	0	0	1.21183	NM_001006398.1(EPRS);NM_001277616.1(PARS2);XM_015283649.2(EPRS);XM_015283650.2(EPRS);XM_015283651.2(EPRS);
GO:0097452	GAIT complex	cellular_component	13	34608	13	41939	0	0	1.21183	NM_001006398.1(EPRS);NM_001031083.1(SYNCRIP);NM_204305.1(GAPDH);XM_015283649.2(EPRS);XM_015283650.2(EPRS);XM_015283651.2(EPRS);XM_015284620.2(SYNCRIP);XM_015284621.2(SYNCRIP);XM_015284622.2(SYNCRIP);XM_015284623.2(SYNCRIP);XM_015284624.2(SYNCRIP);XM_025148759.1(SYNCRIP);XM_025148760.1(SYNCRIP);
GO:0034472	snRNA 3'-end processing	biological_process	4	34608	4	41939	0	0	1.21183	NM_001006399.1(INTS7);NM_001030722.1(INTS2);XM_025141970.1(INTS2);XM_422434.6(TOE1);
GO:0010324	membrane invagination	biological_process	13	34608	13	41939	0	0	1.21183	NM_001006408.1(SNX3);XM_001232743.5(FCHO2);XM_015277661.2(FCHO2);XM_015277664.2(FCHO2);XM_015290718.2(FNBP1L);XM_015290719.2(FNBP1L);XM_015290720.2(FNBP1L);XM_015295556.2(HGS);XM_015295557.2(HGS);XM_025144840.1(FCHO2);XM_025144841.1(FCHO2);XM_025144842.1(FCHO2);XM_025144843.1(FCHO2);
GO:0022615	protein to membrane docking	biological_process	6	34608	6	41939	0	0	1.21183	NM_001006408.1(SNX3);NM_001079734.2(STXBP3);XM_015287243.2(PEX16);XM_015290266.2(STXBP3);XM_015290267.2(STXBP3);XM_015290269.2(STXBP3);
GO:0030111	regulation of Wnt signaling pathway	biological_process	26	34608	26	41939	0	0	1.21183	NM_001006408.1(SNX3);NM_001045833.1(STK11);NM_001130488.2(PLPP3);NM_001305144.1(TMEM237);NM_205013.2(LEF1);XM_001231598.5(FOXL1);XM_003640752.4(DCDC2);XM_003642413.4(HNF1B);XM_003642414.4(HNF1B);XM_004939614.3(DCDC2);XM_004939615.3(DCDC2);XM_004939617.3(DCDC2);XM_004939618.3(DCDC2);XM_004942616.3(TMEM237);XM_015275946.2(DCDC2);XM_015275947.2(DCDC2);XM_015276136.2(LEF1);XM_015276137.1(LEF1);XM_015…
GO:0046597	negative regulation of viral entry into host cell	biological_process	14	34608	14	41939	0	0	1.21183	NM_001006408.1(SNX3);NM_001017413.1(PTX3);NM_001031233.1(TRIM8);NM_001350059.1(IFITM1);XM_004940585.3(MID2);XM_004945743.3(FCN2);XM_004945746.3(FCN2);XM_015278376.2(MID2);XM_015279602.2(FCN2);XM_015279603.2(FCN2);XM_015279604.2(FCN2);XM_015279605.2(FCN2);XM_025141453.1(FCN2);XM_414478.6(LOC416147);
GO:0051224	negative regulation of protein transport	biological_process	15	34608	15	41939	0	0	1.21183	NM_001006408.1(SNX3);NM_001030820.1(NDFIP2);NM_001031533.1(SNX12);NM_001039260.1(WWP2);XM_015275343.2(NDFIP2);XM_015275348.2(NDFIP2);XM_015275351.2(NDFIP2);XM_015292591.2(WWP2);XM_015292592.2(WWP2);XM_015292593.2(WWP2);XM_015292594.2(WWP2);XM_015292596.2(WWP2);XM_015292597.2(WWP2);XM_015292598.2(WWP2);XM_414658.5(NDFIP1);
GO:0070676	intralumenal vesicle formation	biological_process	2	34608	2	41939	0	0	1.21183	NM_001006408.1(SNX3);XM_415804.6(RILP);
GO:2000642	negative regulation of early endosome to late endosome transport	biological_process	2	34608	2	41939	0	0	1.21183	NM_001006408.1(SNX3);NM_001031533.1(SNX12);
GO:0001187	transcription factor activity, RNA polymerase I CORE element binding transcription factor recruiting	molecular_function	2	34608	2	41939	0	0	1.21183	NM_001006416.1(TAF1B);XM_015276038.2(TAF1B);
GO:0070860	RNA polymerase I core factor complex	cellular_component	2	34608	2	41939	0	0	1.21183	NM_001006416.1(TAF1B);XM_015276038.2(TAF1B);
GO:0030194	positive regulation of blood coagulation	biological_process	18	34608	18	41939	0	0	1.21183	NM_001006422.2(ENPP4);NM_204605.1(F2);NM_205117.1(NFE2L2);XM_015285142.2(ENPP4);XM_015289381.2(NFE2L2);XM_015289382.2(NFE2L2);XM_015289383.2(NFE2L2);XM_015289385.2(NFE2L2);XM_015289386.2(NFE2L2);XM_015289387.2(NFE2L2);XM_025142797.1(LOC112530161);XM_025142809.1(DMTN);XM_025148805.1(ENPP4);XM_025152143.1(NFE2L2);XM_025152144.1(NFE2L2);XM_025152145.1(NFE2L2);XM_025152146.1(NFE2L2);XM_025152148.1(NF…
GO:0046130	purine ribonucleoside catabolic process	biological_process	3	34608	3	41939	0	0	1.21183	NM_001006422.2(ENPP4);XM_015285142.2(ENPP4);XM_025148805.1(ENPP4);
GO:0047710	bis(5'-adenosyl)-triphosphatase activity	molecular_function	3	34608	3	41939	0	0	1.21183	NM_001006422.2(ENPP4);XM_015285142.2(ENPP4);XM_025148805.1(ENPP4);
GO:0034635	glutathione transport	biological_process	1	34608	1	41939	0	0	1.21183	NM_001006424.1(SLC9A3R1);
GO:0045859	regulation of protein kinase activity	biological_process	31	34608	31	41939	0	0	1.21183	NM_001006424.1(SLC9A3R1);NM_001109787.1(FGR);NM_001354724.1(TNFRSF4);XM_003641063.4(KIDINS220);XM_004937738.3(ANKRD54);XM_004945550.3(CAMKK2);XM_004945551.3(CAMKK2);XM_015273641.2(TRPT1);XM_015275596.2(CAMKK2);XM_015275598.2(CAMKK2);XM_015275599.1(CAMKK2);XM_015275600.1(CAMKK2);XM_015275787.2(PRKAR2B);XM_015275788.2(PRKAR2B);XM_015276062.2(KIDINS220);XM_015276063.1(KIDINS220);XM_015276064.2(KIDIN…
GO:0070293	renal absorption	biological_process	4	34608	4	41939	0	0	1.21183	NM_001006424.1(SLC9A3R1);XM_003642382.4(CLDN4);XM_015286680.2(KCNQ1);XM_421022.6(KCNQ1);
GO:0007624	ultradian rhythm	biological_process	7	34608	7	41939	0	0	1.21183	NM_001006427.2(ENOX2);XM_015278212.2(ENOX2);XM_015278213.2(ENOX2);XM_015278215.2(ENOX2);XM_015278216.2(ENOX2);XM_015278217.2(ENOX2);XM_015278218.2(ENOX2);
GO:0071920	cleavage body	cellular_component	4	34608	4	41939	0	0	1.21183	NM_001006433.2(CSTF2);XM_015278274.2(CSTF2);XM_015278275.2(CSTF2);XM_015278276.2(CSTF2);
GO:0015866	ADP transport	biological_process	7	34608	7	41939	0	0	1.21183	NM_001006443.1(SLC25A4);XM_015300124.2(SLC25A42);XM_015300126.2(SLC25A42);XM_015300127.2(SLC25A42);XM_025144306.1(SLC25A42);XM_025144307.1(SLC25A42);XM_424684.6(SLC25A42);
GO:0003948	N4-(beta-N-acetylglucosaminyl)-L-asparaginase activity	molecular_function	1	34608	1	41939	0	0	1.21183	NM_001006445.1(AGA);
GO:0031125	rRNA 3'-end processing	biological_process	3	34608	3	41939	0	0	1.21183	NM_001006450.1(ERI1);XM_015272495.2(EXOSC5);XM_025154384.1(EXOSC6);
GO:0017040	ceramidase activity	molecular_function	5	34608	5	41939	0	0	1.21183	NM_001006453.1(ASAH1);XM_004948751.2(ACER1);XM_015278704.2(ASAH2);XM_418208.6(ACER1);XM_424820.5(ACER2);
GO:0004532	exoribonuclease activity	molecular_function	8	34608	8	41939	0	0	1.21183	NM_001006454.1(CNOT7);NM_001012730.2(EXOSC10);XM_015285436.2(CNOT7);XM_015293942.2(CNOT6);XM_015293943.2(CNOT6);XM_015296893.2(EXOSC10);XM_025149692.1(CNOT7);XM_417765.6(ZC3H12A);
GO:0004535	poly(A)-specific ribonuclease activity	molecular_function	30	34608	30	41939	0	0	1.21183	NM_001006454.1(CNOT7);NM_001009928.1(NOCT);NM_001012954.2(PAN2);NM_001030618.2(CNOT8);NM_001030629.1(PARN);XM_004935572.3(PNLDC1);XM_004935573.3(PNLDC1);XM_015276162.2(NOCT);XM_015276619.2(CNOT6L);XM_015278731.2(PAN3);XM_015278741.2(PAN3);XM_015278744.2(PAN3);XM_015278755.2(PAN3);XM_015285436.2(CNOT7);XM_015293387.2(PDE12);XM_015293770.2(CNOT8);XM_015293771.2(CNOT8);XM_015293772.2(CNOT8);XM_01529…
GO:0035195	gene silencing by miRNA	biological_process	36	34608	36	41939	0	0	1.21183	NM_001006454.1(CNOT7);NM_001012843.1(MOV10);NM_001030618.2(CNOT8);NM_001030848.1(EIF6);NM_001277133.1(CNOT1);XM_004946104.3(TNRC6C);XM_015279106.2(CNOT1);XM_015279107.2(CNOT1);XM_015279109.2(CNOT1);XM_015279110.2(CNOT1);XM_015279111.2(CNOT1);XM_015279112.2(CNOT1);XM_015279113.2(CNOT1);XM_015279114.2(CNOT1);XM_015279115.2(CNOT1);XM_015285436.2(CNOT7);XM_015293770.2(CNOT8);XM_015293771.2(CNOT8);XM_…
GO:0042509	regulation of tyrosine phosphorylation of STAT protein	biological_process	3	34608	3	41939	0	0	1.21183	NM_001006454.1(CNOT7);XM_015285436.2(CNOT7);XM_025149692.1(CNOT7);
GO:0060339	negative regulation of type I interferon-mediated signaling pathway	biological_process	12	34608	12	41939	0	0	1.21183	NM_001006454.1(CNOT7);NM_001199387.1(PTPN2);NM_001318435.1(NLRC5);XM_001232161.4(ADAR);XM_004948259.3(ADAR);XM_015282452.1(PTPN2);XM_015282453.2(PTPN2);XM_015285436.2(CNOT7);XM_015299761.2(CACTIN);XM_025149692.1(CNOT7);XM_418192.6(CACTIN);XM_424579.6(MUL1);
GO:0061014	positive regulation of mRNA catabolic process	biological_process	45	34608	45	41939	0	0	1.21183	NM_001006454.1(CNOT7);NM_001030618.2(CNOT8);NM_001201447.2(GTPBP1);NM_001277133.1(CNOT1);XM_003641383.4(PRR5L);XM_004941549.3(PRR5L);XM_015279106.2(CNOT1);XM_015279107.2(CNOT1);XM_015279109.2(CNOT1);XM_015279110.2(CNOT1);XM_015279111.2(CNOT1);XM_015279112.2(CNOT1);XM_015279113.2(CNOT1);XM_015279114.2(CNOT1);XM_015279115.2(CNOT1);XM_015285436.2(CNOT7);XM_015287209.2(PRR5L);XM_015290529.2(RC3H1);XM…
GO:0075341	host cell PML body	cellular_component	4	34608	4	41939	0	0	1.21183	NM_001006454.1(CNOT7);XM_015282975.2(LOC107052775);XM_015285436.2(CNOT7);XM_025149692.1(CNOT7);
GO:0002031	G-protein coupled receptor internalization	biological_process	13	34608	13	41939	0	0	1.21183	NM_001006459.1(GRK4);XM_001233249.5(DNM1);XM_003642258.4(DNM1);XM_004938205.2(DRD3);XM_004945825.3(DNM1);XM_004945829.3(DNM1);XM_004945831.3(DNM1);XM_015279546.2(DNM1);XM_015279550.2(DNM1);XM_015279551.2(DNM1);XM_015286460.2(ADM);XM_025141434.1(DNM1);XM_025145749.1(DNM2L);
GO:0015369	calcium:proton antiporter activity	molecular_function	3	34608	3	41939	0	0	1.21183	NM_001006461.2(LETM1);XM_015285900.2(LETM1);XM_015287382.2(LOC100859230);
GO:0099093	mitochondrial calcium release	biological_process	7	34608	7	41939	0	0	1.21183	NM_001006461.2(LETM1);XM_004934497.3(SLC8B1);XM_004934499.3(SLC8B1);XM_015285900.2(LETM1);XM_015294862.2(SLC8B1);XM_015294863.2(SLC8B1);XM_015294864.2(SLC8B1);
GO:0034998	oligosaccharyltransferase I complex	cellular_component	1	34608	1	41939	0	0	1.21183	NM_001006464.2(TMEM258);
GO:0003952	NAD+ synthase (glutamine-hydrolyzing) activity	molecular_function	1	34608	1	41939	0	0	1.21183	NM_001006465.1(NADSYN1);
GO:0004359	glutaminase activity	molecular_function	4	34608	4	41939	0	0	1.21183	NM_001006465.1(NADSYN1);NM_001031248.1(GLS);XM_015289390.2(GLS);XM_015289391.2(GLS);
GO:0035325	Toll-like receptor binding	molecular_function	8	34608	8	41939	0	0	1.21183	NM_001006471.1(TOLLIP);XM_003641270.3(UNC93B1);XM_004941265.3(UNC93B1);XM_015286086.2(UNC93B1);XM_015286088.2(UNC93B1);XM_015286089.1(UNC93B1);XM_015286090.2(UNC93B1);XM_015286612.2(TOLLIP);
GO:0032057	negative regulation of translational initiation in response to stress	biological_process	4	34608	4	41939	0	0	1.21183	NM_001006477.1(EIF2S1);XM_004941720.3(EIF2AK4);XM_025150723.1(EIF2S1);XM_025150888.1(EIF2AK4);
GO:0033290	eukaryotic 48S preinitiation complex	cellular_component	2	34608	2	41939	0	0	1.21183	NM_001006477.1(EIF2S1);XM_025150723.1(EIF2S1);
GO:0043614	multi-eIF complex	cellular_component	2	34608	2	41939	0	0	1.21183	NM_001006477.1(EIF2S1);XM_025150723.1(EIF2S1);
GO:0051716	cellular response to stimulus	biological_process	7	34608	7	41939	0	0	1.21183	NM_001006481.1(EIF2B2);NM_001031280.1(EIF2B3);XM_003642192.4(EIF2B1);XM_015287388.2(EIF2B2);XM_015291004.2(EIF2B3);XM_025149114.1(EIF2B4);XM_423512.6(EIF2B4);
GO:0030140	trans-Golgi network transport vesicle	cellular_component	10	34608	10	41939	0	0	1.21183	NM_001006482.1(TMED10);NM_001031504.1(RAB8A);NM_001198603.1(SPG21);NM_001198604.1(SPG21);XM_015272951.2(TGOLN2);XM_015284489.1(GOPC);XM_015284490.1(GOPC);XM_015292090.2(SPG21);XM_015298776.2(SORT1);XM_025153856.1(SPG21);
GO:0035964	COPI-coated vesicle budding	biological_process	1	34608	1	41939	0	0	1.21183	NM_001006482.1(TMED10);
GO:1902003	regulation of amyloid-beta formation	biological_process	1	34608	1	41939	0	0	1.21183	NM_001006482.1(TMED10);
GO:0008154	actin polymerization or depolymerization	biological_process	37	34608	37	41939	0	0	1.21183	NM_001006487.1(EVL);NM_001012917.1(WIPF1);NM_001199500.2(WASL);NM_204300.1(ENAH);NM_204394.1(GHSR);XM_001232771.5(ABI2);XM_003642584.4(CAP1);XM_004942662.3(ABI2);XM_004942663.3(ABI2);XM_004942664.3(ABI2);XM_004942665.3(ABI2);XM_004942666.3(ABI2);XM_004942667.3(ABI2);XM_015283590.2(ENAH);XM_015283596.2(ENAH);XM_015283598.2(ENAH);XM_015283599.2(ENAH);XM_015287471.1(EVL);XM_015287472.2(EVL);XM_01528…
GO:0071074	eukaryotic initiation factor eIF2 binding	molecular_function	4	34608	4	41939	0	0	1.21183	NM_001006488.1(EIF5);XM_015287478.2(EIF5);XM_015287479.2(EIF5);XM_420868.6(EIF2AK3);
GO:0000958	mitochondrial mRNA catabolic process	biological_process	3	34608	3	41939	0	0	1.21183	NM_001006498.1(SUPV3L1);XM_015293387.2(PDE12);XM_419282.6(PNPT1);
GO:0000962	positive regulation of mitochondrial RNA catabolic process	biological_process	2	34608	2	41939	0	0	1.21183	NM_001006498.1(SUPV3L1);XM_419282.6(PNPT1);
GO:0000965	mitochondrial RNA 3'-end processing	biological_process	2	34608	2	41939	0	0	1.21183	NM_001006498.1(SUPV3L1);XM_419282.6(PNPT1);
GO:0032508	DNA duplex unwinding	biological_process	31	34608	31	41939	0	0	1.21183	NM_001006498.1(SUPV3L1);NM_001007087.1(BLM);NM_001305211.1(ASCC3);NM_001354864.1(GINS4);NM_204337.1(NBN);NM_204563.1(DDX1);XM_004945015.3(RAD50);XM_004947130.3(RTEL1);XM_015276196.2(WRN);XM_015276198.2(WRN);XM_015276200.1(WRN);XM_015282762.2(NBN);XM_015282763.2(NBN);XM_015282764.2(NBN);XM_015292643.2(GINS2);XM_015294074.2(RAD50);XM_015296601.2(RTEL1);XM_025141444.1(DDX11);XM_025141447.1(DDX11);XM…
GO:0034458	3'-5' RNA helicase activity	molecular_function	1	34608	1	41939	0	0	1.21183	NM_001006498.1(SUPV3L1);
GO:0035945	mitochondrial ncRNA surveillance	biological_process	1	34608	1	41939	0	0	1.21183	NM_001006498.1(SUPV3L1);
GO:0035946	mitochondrial mRNA surveillance	biological_process	1	34608	1	41939	0	0	1.21183	NM_001006498.1(SUPV3L1);
GO:0045025	mitochondrial degradosome	cellular_component	2	34608	2	41939	0	0	1.21183	NM_001006498.1(SUPV3L1);XM_419282.6(PNPT1);
GO:0070827	chromatin maintenance	biological_process	3	34608	3	41939	0	0	1.21183	NM_001006498.1(SUPV3L1);XM_015296076.2(SUPT6H);XM_423183.5(SUPT6H);
GO:2000827	mitochondrial RNA surveillance	biological_process	1	34608	1	41939	0	0	1.21183	NM_001006498.1(SUPV3L1);
GO:0004001	adenosine kinase activity	molecular_function	4	34608	4	41939	0	0	1.21183	NM_001006501.1(ADK);XM_015288216.2(ADK);XM_025151570.1(ADK);XM_025151571.1(ADK);
GO:0006169	adenosine salvage	biological_process	4	34608	4	41939	0	0	1.21183	NM_001006501.1(ADK);XM_015288216.2(ADK);XM_025151570.1(ADK);XM_025151571.1(ADK);
GO:0006175	dATP biosynthetic process	biological_process	4	34608	4	41939	0	0	1.21183	NM_001006501.1(ADK);XM_015288216.2(ADK);XM_025151570.1(ADK);XM_025151571.1(ADK);
GO:0033597	mitotic checkpoint complex	cellular_component	6	34608	6	41939	0	0	1.21183	NM_001006506.1(BUB3);XM_015288686.2(BUB3);XM_015288687.2(BUB3);XM_015288688.2(BUB3);XM_015288689.2(BUB3);XM_015288690.2(BUB3);
GO:1990298	bub1-bub3 complex	cellular_component	6	34608	6	41939	0	0	1.21183	NM_001006506.1(BUB3);XM_015288686.2(BUB3);XM_015288687.2(BUB3);XM_015288688.2(BUB3);XM_015288689.2(BUB3);XM_015288690.2(BUB3);
GO:0008517	folic acid transmembrane transporter activity	molecular_function	6	34608	6	41939	0	0	1.21183	NM_001006513.1(SLC19A1);NM_204834.1(FOLR1);XM_015280910.2(FOLR1);XM_015289175.2(SLC19A1);XM_015296689.2(SLC19A2);XM_025152247.1(LOC112532752);
GO:0008518	reduced folate carrier activity	molecular_function	2	34608	2	41939	0	0	1.21183	NM_001006513.1(SLC19A1);XM_015289175.2(SLC19A1);
GO:0015350	methotrexate transmembrane transporter activity	molecular_function	2	34608	2	41939	0	0	1.21183	NM_001006513.1(SLC19A1);XM_015289175.2(SLC19A1);
GO:0015884	folic acid transport	biological_process	5	34608	5	41939	0	0	1.21183	NM_001006513.1(SLC19A1);NM_204834.1(FOLR1);XM_015280910.2(FOLR1);XM_015289175.2(SLC19A1);XM_025152247.1(LOC112532752);
GO:0046655	folic acid metabolic process	biological_process	20	34608	20	41939	0	0	1.21183	NM_001006513.1(SLC19A1);NM_001039303.1(MTHFD1);NM_204834.1(FOLR1);XM_001233662.5(MTHFD2L);XM_004935617.3(MTHFD1L);XM_004941086.3(MTHFD2L);XM_015276526.2(MTHFD2L);XM_015279711.2(FPGS);XM_015279712.2(FPGS);XM_015279713.2(FPGS);XM_015280910.2(FOLR1);XM_015287494.2(MTHFD1);XM_015287780.2(ALDH1L2);XM_015289175.2(SLC19A1);XM_025141534.1(FPGS);XM_025145420.1(LOC107051323);XM_025148929.1(MTHFD1L);XM_0251…
GO:0051958	methotrexate transport	biological_process	2	34608	2	41939	0	0	1.21183	NM_001006513.1(SLC19A1);XM_015289175.2(SLC19A1);
GO:0098838	reduced folate transmembrane transport	biological_process	2	34608	2	41939	0	0	1.21183	NM_001006513.1(SLC19A1);XM_015289175.2(SLC19A1);
GO:0000250	lanosterol synthase activity	molecular_function	1	34608	1	41939	0	0	1.21183	NM_001006514.2(LSS);
GO:0010970	transport along microtubule	biological_process	18	34608	18	41939	0	0	1.21183	NM_001006519.2(DYNC1I2);NM_001031367.1(DCTN1);NM_001302156.1(DYNLL2);XM_003642214.4(LOC100858984);XM_015301304.2(DCTN1);XM_015301305.2(DCTN1);XM_015301306.2(DCTN1);XM_015301307.2(DCTN1);XM_015301308.2(DCTN1);XM_015301309.2(DCTN1);XM_015301310.2(DCTN1);XM_015301311.2(DCTN1);XM_015301312.2(DCTN1);XM_015301313.2(DCTN1);XM_015301314.2(DCTN1);XM_015301316.2(DCTN1);XM_015301317.2(DCTN1);XM_015301318.1(…
GO:2000327	positive regulation of ligand-dependent nuclear receptor transcription coactivator activity	biological_process	4	34608	4	41939	0	0	1.21183	NM_001006521.2(CNOT9);XM_015289800.2(CNOT9);XM_015293942.2(CNOT6);XM_015293943.2(CNOT6);
GO:0019166	trans-2-enoyl-CoA reductase (NADPH) activity	molecular_function	3	34608	3	41939	0	0	1.21183	NM_001006522.1(PECR);XM_025143115.1(MECR);XM_417748.6(MECR);
GO:0033306	phytol metabolic process	biological_process	1	34608	1	41939	0	0	1.21183	NM_001006522.1(PECR);
GO:0043196	varicosity	cellular_component	43	34608	43	41939	0	0	1.21183	NM_001006524.2(BIN1);NM_204665.2(CD40);XM_001231710.4(UCN3);XM_001233249.5(DNM1);XM_003642258.4(DNM1);XM_003642958.4(CRHBP);XM_004945825.3(DNM1);XM_004945829.3(DNM1);XM_004945831.3(DNM1);XM_015279546.2(DNM1);XM_015279550.2(DNM1);XM_015279551.2(DNM1);XM_015285002.2(UCN);XM_015286097.2(DAGLA);XM_015289809.2(BIN1);XM_015289811.2(BIN1);XM_015289812.2(BIN1);XM_015289813.2(BIN1);XM_015289814.2(BIN1);XM…
GO:0048156	tau protein binding	molecular_function	25	34608	25	41939	0	0	1.21183	NM_001006524.2(BIN1);NM_001030886.1(PPP2R2A);XM_015280932.2(APBB1);XM_015280934.2(APBB1);XM_015289802.2(BIN1);XM_015289803.2(BIN1);XM_015289805.2(BIN1);XM_015289806.2(BIN1);XM_015289807.2(BIN1);XM_015289808.2(BIN1);XM_015289809.2(BIN1);XM_015289810.2(BIN1);XM_015289811.2(BIN1);XM_015289812.2(BIN1);XM_015289813.2(BIN1);XM_015289814.2(BIN1);XM_015289815.2(BIN1);XM_015289816.2(BIN1);XM_015289817.2(B…
GO:0060987	lipid tube	cellular_component	19	34608	19	41939	0	0	1.21183	NM_001006524.2(BIN1);XM_015289802.2(BIN1);XM_015289803.2(BIN1);XM_015289805.2(BIN1);XM_015289806.2(BIN1);XM_015289807.2(BIN1);XM_015289808.2(BIN1);XM_015289809.2(BIN1);XM_015289810.2(BIN1);XM_015289811.2(BIN1);XM_015289812.2(BIN1);XM_015289813.2(BIN1);XM_015289814.2(BIN1);XM_015289815.2(BIN1);XM_015289816.2(BIN1);XM_015289817.2(BIN1);XM_015289818.2(BIN1);XM_015289819.2(BIN1);XM_025152200.1(BIN1);
GO:0032783	ELL-EAF complex	cellular_component	3	34608	3	41939	0	0	1.21183	NM_001006525.1(EAF2);XM_001235896.5(EAF1);XM_015289822.2(EAF2);
GO:0004815	aspartate-tRNA ligase activity	molecular_function	2	34608	2	41939	0	0	1.21183	NM_001006528.2(DARS);XM_422251.6(DARS2);
GO:0006422	aspartyl-tRNA aminoacylation	biological_process	1	34608	1	41939	0	0	1.21183	NM_001006528.2(DARS);
GO:1903827	regulation of cellular protein localization	biological_process	21	34608	21	41939	0	0	1.21183	NM_001006531.1(STX6);NM_001030945.1(CCNE2);NM_204377.3(CSNK1E);XM_004943394.3(DVL3);XM_015282919.2(CCNE2);XM_015282920.2(CCNE2);XM_015291562.2(DVL3);XM_015291563.2(DVL3);XM_015291565.1(DVL3);XM_015291566.2(DVL3);XM_015291567.2(DVL3);XM_015297118.2(DVL1);XM_015297120.2(DVL1);XM_015297587.2(KDM1A);XM_025142693.1(DVL1);XM_025147107.1(CCNE2);XM_025147108.1(CCNE2);XM_025147109.1(CCNE2);XM_025154544.1(…
GO:0032485	regulation of Ral protein signal transduction	biological_process	24	34608	24	41939	0	0	1.21183	NM_001006532.1(RALGPS2);XM_003642301.4(RALGPS1);XM_015279854.2(RALGPS1);XM_015279855.2(RALGPS1);XM_015279856.2(RALGPS1);XM_015279857.2(RALGPS1);XM_015279858.2(RALGPS1);XM_015279859.2(RALGPS1);XM_015279860.2(RALGPS1);XM_015279862.2(RALGPS1);XM_015290282.2(RALGPS2);XM_015290283.2(RALGPS2);XM_015290284.2(RALGPS2);XM_015290285.2(RALGPS2);XM_015290286.2(RALGPS2);XM_015290287.2(RALGPS2);XM_015290288.2(…
GO:0032784	regulation of DNA-templated transcription, elongation	biological_process	25	34608	25	41939	0	0	1.21183	NM_001006533.2(ZNF326);NM_001321609.1(THOC1);NM_001321610.1(THOC1);XM_001233031.5(HTATSF1);XM_004947109.3(TCEA2);XM_015277199.2(IWS1);XM_015277200.2(IWS1);XM_015277201.2(IWS1);XM_015277203.2(IWS1);XM_015290638.2(ZNF326);XM_015296616.2(TCEA2);XM_015296617.2(TCEA2);XM_015296618.2(TCEA2);XM_015296619.2(TCEA2);XM_015296620.2(TCEA2);XM_025142306.1(TCEA2);XM_025142308.1(TCEA2);XM_025142309.1(TCEA2);XM_…
GO:0044609	DBIRD complex	cellular_component	2	34608	2	41939	0	0	1.21183	NM_001006533.2(ZNF326);XM_015290638.2(ZNF326);
GO:0008106	alcohol dehydrogenase (NADP+) activity	molecular_function	3	34608	3	41939	0	0	1.21183	NM_001006539.2(AKR1A1);XM_015291005.2(AKR1A1);XM_025152876.1(AKR1A1);
GO:0000138	Golgi trans cisterna	cellular_component	10	34608	10	41939	0	0	1.21183	NM_001006541.1(TMEM59);NM_001277607.1(YIPF1);NM_001277608.1(YIPF1);NM_001277609.1(YIPF1);NM_001277610.1(YIPF1);XM_015291021.2(TMEM59);XM_015295459.2(HID1);XM_025141643.1(HID1);XM_420116.6(HID1);XM_420160.6(YIPF6);
GO:0090285	negative regulation of protein glycosylation in Golgi	biological_process	3	34608	3	41939	0	0	1.21183	NM_001006541.1(TMEM59);XM_015291021.2(TMEM59);XM_424820.5(ACER2);
GO:0009328	phenylalanine-tRNA ligase complex	cellular_component	5	34608	5	41939	0	0	1.21183	NM_001006543.1(FARSB);NM_001271157.1(FARSA);XM_004948153.3(ALG9);XM_025153345.1(FARSB);XM_417937.6(ALG9);
GO:0070828	heterochromatin organization	biological_process	6	34608	6	41939	0	0	1.21183	NM_001006560.1(HP1BP3);NM_001305168.1(LOXL2);XM_015297255.2(HP1BP3);XM_015297316.2(LOXL2);XM_025149861.1(SETD7);XM_420409.6(SETD7);
GO:0002178	palmitoyltransferase complex	cellular_component	4	34608	4	41939	0	0	1.21183	NM_001006570.1(GOLGA7);XM_015288798.2(GOLGA7B);XM_025150333.1(ZDHHC9);XM_421706.6(GOLGA7B);
GO:0031228	intrinsic component of Golgi membrane	cellular_component	5	34608	5	41939	0	0	1.21183	NM_001006570.1(GOLGA7);XM_003641759.4(CHST2);XM_015292715.2(CHST4);XM_015292716.2(CHST4);XM_025150333.1(ZDHHC9);
GO:0008260	3-oxoacid CoA-transferase activity	molecular_function	1	34608	1	41939	0	0	1.21183	NM_001006578.2(OXCT1);
GO:0042182	ketone catabolic process	biological_process	1	34608	1	41939	0	0	1.21183	NM_001006578.2(OXCT1);
GO:0046950	cellular ketone body metabolic process	biological_process	1	34608	1	41939	0	0	1.21183	NM_001006578.2(OXCT1);
GO:0046952	ketone body catabolic process	biological_process	3	34608	3	41939	0	0	1.21183	NM_001006578.2(OXCT1);XM_004935238.2(BDH1);XM_015291603.2(BDH1B);
GO:0060005	vestibular reflex	biological_process	11	34608	11	41939	0	0	1.21183	NM_001006580.1(TMC1);NM_001039324.1(TMC2);XM_015280292.2(TMC1);XM_015280293.2(TMC1);XM_015280294.2(TMC1);XM_015282405.2(NR4A3);XM_015282406.2(NR4A3);XM_015282407.2(NR4A3);XM_025144717.1(TMC1);XM_025144718.1(TMC1);XM_419081.6(NR4A3);
GO:1903169	regulation of calcium ion transmembrane transport	biological_process	9	34608	9	41939	0	0	1.21183	NM_001006580.1(TMC1);NM_001039324.1(TMC2);NM_001199612.1(TSPAN13);XM_015280292.2(TMC1);XM_015280293.2(TMC1);XM_015280294.2(TMC1);XM_015281410.2(TSPAN13);XM_025144717.1(TMC1);XM_025144718.1(TMC1);
GO:0035751	regulation of lysosomal lumen pH	biological_process	7	34608	7	41939	0	0	1.21183	NM_001006582.1(TMEM175);NM_001287193.1(LRRK2);XM_003640340.4(LRRK2);XM_015285536.2(TMEM165);XM_015285537.2(TMEM165);XM_025155683.1(VPS33A);XM_415153.5(VPS33A);
GO:0090385	phagosome-lysosome fusion	biological_process	22	34608	22	41939	0	0	1.21183	NM_001006582.1(TMEM175);XM_015279539.2(RAB39A);XM_015286104.2(SYT7);XM_015286105.2(SYT7);XM_015286106.2(SYT7);XM_015286107.2(SYT7);XM_015286108.2(SYT7);XM_015286109.2(SYT7);XM_015296088.2(RAB34);XM_015296089.2(RAB34);XM_015296090.2(RAB34);XM_015296091.2(RAB34);XM_025151186.1(SYT7);XM_025151187.1(SYT7);XM_025151188.1(SYT7);XM_025151190.1(SYT7);XM_025151191.1(SYT7);XM_025151192.1(SYT7);XM_025151194…
GO:0060016	granulosa cell development	biological_process	1	34608	1	41939	0	0	1.21183	NM_001006589.2(BMP15);
GO:0060393	regulation of pathway-restricted SMAD protein phosphorylation	biological_process	7	34608	7	41939	0	0	1.21183	NM_001007080.1(BMPER);XM_015281550.2(BMPER);XM_015281551.2(BMPER);XM_015302701.2(PIN1);XM_025147232.1(BMPER);XM_025147233.1(BMPER);XM_417496.6(BMP7);
GO:0016048	detection of temperature stimulus	biological_process	20	34608	20	41939	0	0	1.21183	NM_001007082.1(TRPM8);NM_001199465.1(ANO3);NM_001199467.1(ANO3);XM_015280329.2(TRPM3);XM_015286171.1(ANO3);XM_015286172.2(ANO3);XM_015286173.2(ANO3);XM_015286175.1(ANO3);XM_015288419.2(DRGX);XM_025144902.1(TRPM3);XM_025144903.1(TRPM3);XM_025144904.1(TRPM3);XM_025144905.1(TRPM3);XM_025144906.1(TRPM3);XM_025144907.1(TRPM3);XM_025144908.1(TRPM3);XM_025144909.1(TRPM3);XM_025144910.1(TRPM3);XM_0251449…
GO:0050955	thermoception	biological_process	9	34608	9	41939	0	0	1.21183	NM_001007082.1(TRPM8);XM_015288837.2(CPEB3);XM_015288838.2(CPEB3);XM_015288839.2(CPEB3);XM_015288840.2(CPEB3);XM_015288841.2(CPEB3);XM_015288842.2(CPEB3);XM_025151886.1(CPEB3);XM_025152160.1(TRPM8);
GO:0019065	receptor-mediated endocytosis of virus by host cell	biological_process	1	34608	1	41939	0	0	1.21183	NM_001007086.1(CAV2);
GO:0044791	positive regulation by host of viral release from host cell	biological_process	4	34608	4	41939	0	0	1.21183	NM_001007086.1(CAV2);NM_001080869.1(VAPA);XM_015282511.2(VAPA);XM_025147349.1(VAPA);
GO:0061749	forked DNA-dependent helicase activity	molecular_function	6	34608	6	41939	0	0	1.21183	NM_001007087.1(BLM);XM_015276196.2(WRN);XM_015276198.2(WRN);XM_015276200.1(WRN);XM_025149602.1(WRN);XM_025149603.1(WRN);
GO:0090329	regulation of DNA-dependent DNA replication	biological_process	1	34608	1	41939	0	0	1.21183	NM_001007087.1(BLM);
GO:0004579	dolichyl-diphosphooligosaccharide-protein glycotransferase activity	molecular_function	4	34608	4	41939	0	0	1.21183	NM_001007473.1(DAD1);NM_001031513.1(STT3B);XM_015281573.2(STT3B);XM_015293380.2(RPN1);
GO:0002764	immune response-regulating signaling pathway	biological_process	6	34608	6	41939	0	0	1.21183	NM_001007482.1(LAT2);NM_001318407.1(CTSH);XM_003643584.4(LAT2);XM_003643586.4(LAT2);XM_004950516.3(LAT2);XM_004950518.3(LAT2);
GO:0034150	toll-like receptor 6 signaling pathway	biological_process	22	34608	22	41939	0	0	1.21183	NM_001007488.4(TLR1A);NM_001081709.3(TLR1B);XM_015285656.2(TLR1A);XM_015285657.2(TLR1A);XM_025149743.1(TLR1A);XM_025149744.1(TLR1A);XM_025149760.1(TLR1B);XM_025149761.1(TLR1B);XM_025149762.1(TLR1B);XM_025149763.1(TLR1B);XM_025149764.1(TLR1B);XM_025149765.1(TLR1B);XM_025149766.1(TLR1B);XM_025149767.1(TLR1B);XM_025149768.1(TLR1B);XM_025149769.1(TLR1B);XM_025149770.1(TLR1B);XM_025149771.1(TLR1B);XM_…
GO:0035355	Toll-like receptor 2-Toll-like receptor 6 protein complex	cellular_component	22	34608	22	41939	0	0	1.21183	NM_001007488.4(TLR1A);NM_001081709.3(TLR1B);XM_015285656.2(TLR1A);XM_015285657.2(TLR1A);XM_025149743.1(TLR1A);XM_025149744.1(TLR1A);XM_025149760.1(TLR1B);XM_025149761.1(TLR1B);XM_025149762.1(TLR1B);XM_025149763.1(TLR1B);XM_025149764.1(TLR1B);XM_025149765.1(TLR1B);XM_025149766.1(TLR1B);XM_025149767.1(TLR1B);XM_025149768.1(TLR1B);XM_025149769.1(TLR1B);XM_025149770.1(TLR1B);XM_025149771.1(TLR1B);XM_…
GO:0035663	Toll-like receptor 2 binding	molecular_function	22	34608	22	41939	0	0	1.21183	NM_001007488.4(TLR1A);NM_001081709.3(TLR1B);XM_015285656.2(TLR1A);XM_015285657.2(TLR1A);XM_025149743.1(TLR1A);XM_025149744.1(TLR1A);XM_025149760.1(TLR1B);XM_025149761.1(TLR1B);XM_025149762.1(TLR1B);XM_025149763.1(TLR1B);XM_025149764.1(TLR1B);XM_025149765.1(TLR1B);XM_025149766.1(TLR1B);XM_025149767.1(TLR1B);XM_025149768.1(TLR1B);XM_025149769.1(TLR1B);XM_025149770.1(TLR1B);XM_025149771.1(TLR1B);XM_…
GO:0042088	T-helper 1 type immune response	biological_process	30	34608	30	41939	0	0	1.21183	NM_001007488.4(TLR1A);NM_001081709.3(TLR1B);XM_004941545.3(TRAF6);XM_004941546.3(TRAF6);XM_004941547.3(TRAF6);XM_004941548.3(TRAF6);XM_015280900.2(IL18BP);XM_015280901.2(IL18BP);XM_015280902.2(IL18BP);XM_015285656.2(TLR1A);XM_015285657.2(TLR1A);XM_015287208.2(TRAF6);XM_025149743.1(TLR1A);XM_025149744.1(TLR1A);XM_025149760.1(TLR1B);XM_025149761.1(TLR1B);XM_025149762.1(TLR1B);XM_025149763.1(TLR1B);…
GO:0042496	detection of diacyl bacterial lipopeptide	biological_process	22	34608	22	41939	0	0	1.21183	NM_001007488.4(TLR1A);NM_001081709.3(TLR1B);XM_015285656.2(TLR1A);XM_015285657.2(TLR1A);XM_025149743.1(TLR1A);XM_025149744.1(TLR1A);XM_025149760.1(TLR1B);XM_025149761.1(TLR1B);XM_025149762.1(TLR1B);XM_025149763.1(TLR1B);XM_025149764.1(TLR1B);XM_025149765.1(TLR1B);XM_025149766.1(TLR1B);XM_025149767.1(TLR1B);XM_025149768.1(TLR1B);XM_025149769.1(TLR1B);XM_025149770.1(TLR1B);XM_025149771.1(TLR1B);XM_…
GO:0071723	lipopeptide binding	molecular_function	23	34608	23	41939	0	0	1.21183	NM_001007488.4(TLR1A);NM_001017412.1(CD1C);NM_001081709.3(TLR1B);XM_015285656.2(TLR1A);XM_015285657.2(TLR1A);XM_025149743.1(TLR1A);XM_025149744.1(TLR1A);XM_025149760.1(TLR1B);XM_025149761.1(TLR1B);XM_025149762.1(TLR1B);XM_025149763.1(TLR1B);XM_025149764.1(TLR1B);XM_025149765.1(TLR1B);XM_025149766.1(TLR1B);XM_025149767.1(TLR1B);XM_025149768.1(TLR1B);XM_025149769.1(TLR1B);XM_025149770.1(TLR1B);XM_0…
GO:0016174	NAD(P)H oxidase activity	molecular_function	7	34608	7	41939	0	0	1.21183	NM_001007490.1(AIFM1);XM_004942566.3(KMO);XM_004942567.3(KMO);XM_025152473.1(KMO);XM_025152474.1(KMO);XM_025152475.1(KMO);XM_421897.6(KMO);
GO:0016651	oxidoreductase activity, acting on NAD(P)H	molecular_function	10	34608	10	41939	0	0	1.21183	NM_001007490.1(AIFM1);NM_001199599.1(RNLS);XM_015278676.2(RNLS);XM_015278677.2(RNLS);XM_015278678.2(RNLS);XM_015278679.2(RNLS);XM_015302693.2(ECSIT);XM_015302694.2(ECSIT);XM_015302695.2(ECSIT);XM_418328.6(DECR1);
GO:1902065	response to L-glutamate	biological_process	6	34608	6	41939	0	0	1.21183	NM_001007490.1(AIFM1);NM_001277796.1(TAF9);XM_001233528.5(HPCA);XM_015289373.2(CREB1);XM_025145467.1(TMBIM6);XM_025145468.1(TMBIM6);
GO:1904045	cellular response to aldosterone	biological_process	3	34608	3	41939	0	0	1.21183	NM_001007490.1(AIFM1);XM_003642867.4(HCN2);XM_425050.6(HCN4);
GO:0070172	positive regulation of tooth mineralization	biological_process	9	34608	9	41939	0	0	1.21183	NM_001007594.2(WNT6);NM_205094.1(TFAP2A);XM_015275844.2(TFAP2A);XM_015275845.2(TFAP2A);XM_015275846.2(TFAP2A);XM_015275847.2(TFAP2A);XM_015275848.2(TFAP2A);XM_015289779.2(WNT6);XM_015289781.2(WNT6);
GO:0072079	nephron tubule formation	biological_process	5	34608	5	41939	0	0	1.21183	NM_001007594.2(WNT6);XM_015281298.2(CTNNB1);XM_015281299.1(CTNNB1);XM_015289779.2(WNT6);XM_015289781.2(WNT6);
GO:0072080	nephron tubule development	biological_process	4	34608	4	41939	0	0	1.21183	NM_001007594.2(WNT6);NM_001319032.1(ZFP36L2);XM_015289779.2(WNT6);XM_015289781.2(WNT6);
GO:0034121	regulation of toll-like receptor signaling pathway	biological_process	2	34608	2	41939	0	0	1.21183	NM_001007822.1(BIRC2);XM_015290692.2(GFI1);
GO:0032816	positive regulation of natural killer cell activation	biological_process	1	34608	1	41939	0	0	1.21183	NM_001007825.1(BLOC1S6);
GO:0033299	secretion of lysosomal enzymes	biological_process	8	34608	8	41939	0	0	1.21183	NM_001007825.1(BLOC1S6);XM_004937840.3(GNPTAB);XM_004938107.3(M6PR);XM_015292714.2(M6PR);XM_025142793.1(M6PR);XM_025155744.1(GNPTAB);XM_416329.6(GNPTAB);XM_416477.6(M6PR);
GO:0050942	positive regulation of pigment cell differentiation	biological_process	1	34608	1	41939	0	0	1.21183	NM_001007825.1(BLOC1S6);
GO:0002084	protein depalmitoylation	biological_process	13	34608	13	41939	0	0	1.21183	NM_001007826.1(ABHD17C);NM_001012871.1(ABHD12);NM_001031423.1(ABHD17B);NM_001162382.1(LYPLA2);XM_001233656.5(LYPLA1);XM_003641451.4(ABHD12B);XM_015280288.2(ABHD17B);XM_015283374.2(ABHD12);XM_015297672.2(LYPLA2);XM_015297673.2(LYPLA2);XM_025147961.1(LYPLA1);XM_025151151.1(ABHD12B);XM_025153838.1(ABHD17C);
GO:1902817	negative regulation of protein localization to microtubule	biological_process	9	34608	9	41939	0	0	1.21183	NM_001007826.1(ABHD17C);NM_001031423.1(ABHD17B);XM_004941660.3(TTBK2);XM_015280288.2(ABHD17B);XM_015287100.2(TTBK2);XM_015287101.2(TTBK2);XM_015287102.2(TTBK2);XM_025153838.1(ABHD17C);XM_421164.6(TTBK2);
GO:1905668	positive regulation of protein localization to endosome	biological_process	4	34608	4	41939	0	0	1.21183	NM_001007826.1(ABHD17C);NM_001031423.1(ABHD17B);XM_015280288.2(ABHD17B);XM_025153838.1(ABHD17C);
GO:0090149	mitochondrial membrane fission	biological_process	8	34608	8	41939	0	0	1.21183	NM_001007830.1(SLC25A46);NM_001079722.1(DNM1L);XM_015285664.2(DNM1L);XM_015285670.2(DNM1L);XM_015285677.2(DNM1L);XM_015285683.2(DNM1L);XM_015285686.2(DNM1L);XM_015285690.2(DNM1L);
GO:0045947	negative regulation of translational initiation	biological_process	19	34608	19	41939	0	0	1.21183	NM_001007832.1(PAIP2);XM_003641125.4(FMR1);XM_004940867.3(FMR1);XM_004941720.3(EIF2AK4);XM_004943308.3(TPR);XM_004943309.3(TPR);XM_015273008.2(LOC100859276);XM_015282837.2(C8orf88);XM_015285261.2(FMR1);XM_015285617.2(BANK1);XM_015290596.2(TPR);XM_025149834.1(FMR1);XM_025149835.1(FMR1);XM_025149836.1(FMR1);XM_025149837.1(FMR1);XM_025150888.1(EIF2AK4);XM_025154840.1(PAIP2);XM_420665.6(BANK1);XM_422…
GO:0002028	regulation of sodium ion transport	biological_process	39	34608	39	41939	0	0	1.21183	NM_001007839.1(YWHAH);NM_001277834.1(NKAIN2);XM_015276279.2(CAMK2D);XM_015276280.2(CAMK2D);XM_015276282.2(CAMK2D);XM_015276283.2(CAMK2D);XM_015276285.2(CAMK2D);XM_015276286.2(CAMK2D);XM_015276292.2(CAMK2D);XM_015282718.2(LOC107049082);XM_015286692.2(WNK1);XM_015286695.2(WNK1);XM_015286704.2(WNK1);XM_015286715.2(WNK1);XM_015286721.2(WNK1);XM_015286729.2(WNK1);XM_015286737.2(WNK1);XM_015286744.2(WN…
GO:0006713	glucocorticoid catabolic process	biological_process	1	34608	1	41939	0	0	1.21183	NM_001007839.1(YWHAH);
GO:0045955	negative regulation of calcium ion-dependent exocytosis	biological_process	18	34608	18	41939	0	0	1.21183	NM_001007852.1(RAP1B);NM_001079734.2(STXBP3);XM_004949046.3(SYT4);XM_015276447.2(REST);XM_015276758.2(TRIM9);XM_015276759.2(TRIM9);XM_015276760.2(TRIM9);XM_015276762.2(TRIM9);XM_015276763.2(TRIM9);XM_015276764.2(TRIM9);XM_015279325.2(NOTCH1);XM_015281694.2(RAP1B);XM_015290266.2(STXBP3);XM_015290267.2(STXBP3);XM_015290269.2(STXBP3);XM_015299981.2(CBARP);XM_015299982.2(CBARP);XM_420894.6(SYT4);
GO:2000301	negative regulation of synaptic vesicle exocytosis	biological_process	13	34608	13	41939	0	0	1.21183	NM_001007852.1(RAP1B);NM_205302.1(BRAF);XM_003641125.4(FMR1);XM_004940867.3(FMR1);XM_015281694.2(RAP1B);XM_015284536.2(BRAF);XM_015285261.2(FMR1);XM_025146848.1(BRAF);XM_025149834.1(FMR1);XM_025149835.1(FMR1);XM_025149836.1(FMR1);XM_025149837.1(FMR1);XM_417994.5(RAP1A);
GO:0070449	elongin complex	cellular_component	6	34608	6	41939	0	0	1.21183	NM_001007888.1(ELOC);NM_001030905.1(TCEB3);NM_001347635.1(LOC107055293);XM_015284909.2(LOC421892);XM_015297671.2(TCEB3);XM_025143940.1(LOC107055293);
GO:0006829	zinc II ion transport	biological_process	10	34608	10	41939	0	0	1.21183	NM_001007933.1(SLC39A9);NM_204964.1(SLC11A1);XM_015285471.2(SLC30A9);XM_015285614.2(SLC39A8);XM_015289782.2(SLC11A1);XM_015289783.2(SLC11A1);XM_015289784.2(SLC11A1);XM_015289785.2(SLC11A1);XM_025148124.1(LOC107050495);XM_427970.6(SLC39A8);
GO:0046873	metal ion transmembrane transporter activity	molecular_function	3	34608	3	41939	0	0	1.21183	NM_001007933.1(SLC39A9);XM_015282400.2(SLC39A6);XM_419071.5(SLC39A6);
GO:0070822	Sin3-type complex	cellular_component	5	34608	5	41939	0	0	1.21183	NM_001007935.1(BRMS1L);NM_001031301.1(SAP130);NM_001031471.1(SUDS3);XM_015276866.2(SAP130);XM_015276867.2(SAP130);
GO:0001553	luteinization	biological_process	16	34608	16	41939	0	0	1.21183	NM_001007946.2(SGPL1);NM_204099.1(FZD4);NM_204779.1(STAT5B);XM_004942334.3(PLEKHA1);XM_015288207.2(SGPL1);XM_015288208.2(SGPL1);XM_015288209.2(SGPL1);XM_015288896.2(PLEKHA1);XM_015288897.2(PLEKHA1);XM_015290088.2(PTPRN);XM_015299589.2(STAT5B);XM_015299590.2(STAT5B);XM_015299591.2(STAT5B);XM_015299592.2(STAT5B);XM_025152436.1(PTPRN);XM_421799.6(PLEKHA1);
GO:0008117	sphinganine-1-phosphate aldolase activity	molecular_function	4	34608	4	41939	0	0	1.21183	NM_001007946.2(SGPL1);XM_015288207.2(SGPL1);XM_015288208.2(SGPL1);XM_015288209.2(SGPL1);
GO:0030149	sphingolipid catabolic process	biological_process	4	34608	4	41939	0	0	1.21183	NM_001007946.2(SGPL1);XM_015288207.2(SGPL1);XM_015288208.2(SGPL1);XM_015288209.2(SGPL1);
GO:0016779	nucleotidyltransferase activity	molecular_function	38	34608	38	41939	0	0	1.21183	NM_001007972.1(FAM46C);NM_001030811.2(REV1);NM_001031085.1(FAM46A);NM_001031280.1(EIF2B3);NM_001278105.1(NUDT5);NM_001278106.1(NUDT5);NM_001278107.1(NUDT5);NM_204533.1(MAB21L1);XM_001232655.5(MOCS3);XM_003641834.4(GDPGP1);XM_004941992.2(PAPSS2);XM_015277717.2(REV1);XM_015278702.1(PAPSS2);XM_015278703.1(PAPSS2);XM_015284627.2(FAM46A);XM_015284628.2(FAM46A);XM_015284629.2(FAM46A);XM_015291004.2(EIF…
GO:0006055	CMP-N-acetylneuraminate biosynthetic process	biological_process	1	34608	1	41939	0	0	1.21183	NM_001007975.1(NANS);
GO:0008781	N-acylneuraminate cytidylyltransferase activity	molecular_function	3	34608	3	41939	0	0	1.21183	NM_001007975.1(NANS);XM_004937987.3(CMAS);XM_416429.6(CMAS);
GO:0047444	N-acylneuraminate-9-phosphate synthase activity	molecular_function	1	34608	1	41939	0	0	1.21183	NM_001007975.1(NANS);
GO:0050462	N-acetylneuraminate synthase activity	molecular_function	1	34608	1	41939	0	0	1.21183	NM_001007975.1(NANS);
GO:0004332	fructose-bisphosphate aldolase activity	molecular_function	2	34608	2	41939	0	0	1.21183	NM_001007977.2(ALDOB);NM_001206496.2(ALDOC);
GO:0006116	NADH oxidation	biological_process	2	34608	2	41939	0	0	1.21183	NM_001007977.2(ALDOB);NM_001293203.1(SORD);
GO:0061609	fructose-1-phosphate aldolase activity	molecular_function	1	34608	1	41939	0	0	1.21183	NM_001007977.2(ALDOB);
GO:0033148	positive regulation of intracellular estrogen receptor signaling pathway	biological_process	23	34608	23	41939	0	0	1.21183	NM_001007982.1(SKP2);NM_001040090.1(AR);NM_001162372.3(PAK1);NM_001278018.1(WBP2);NM_001318465.1(WBP2NL);XM_001233671.5(WBP2NL);XM_004941922.3(FOXA1);XM_015277331.2(SKP2);XM_015280853.2(PAK1);XM_015280855.2(PAK1);XM_015280856.2(PAK1);XM_015289101.2(WBP2NL);XM_015289112.2(WBP2NL);XM_025143839.1(PAGR1);XM_025145482.1(KMT2D);XM_025145483.1(KMT2D);XM_025145484.1(KMT2D);XM_025145485.1(KMT2D);XM_025145…
GO:0071460	cellular response to cell-matrix adhesion	biological_process	2	34608	2	41939	0	0	1.21183	NM_001007982.1(SKP2);XM_015277331.2(SKP2);
GO:0016573	histone acetylation	biological_process	32	34608	32	41939	0	0	1.21183	NM_001007988.1(BMI1);NM_001012807.2(TADA2A);NM_001031235.1(TAF5);NM_001031298.1(SGF29);NM_001079751.2(MBD3);NM_001281515.2(PCGF2);XM_004945110.3(TRRAP);XM_015273024.2(KAT5);XM_015273026.1(KAT5);XM_015288303.2(KAT6B);XM_015294312.2(TRRAP);XM_015294313.1(TRRAP);XM_015294314.1(TRRAP);XM_015294315.1(TRRAP);XM_015294536.2(NAA50);XM_015295790.2(TADA2A);XM_015295791.2(TADA2A);XM_015295792.2(TADA2A);XM_0…
GO:0033092	positive regulation of immature T cell proliferation in thymus	biological_process	2	34608	2	41939	0	0	1.21183	NM_001007988.1(BMI1);XM_025147344.1(BMI1);
GO:2000011	regulation of adaxial/abaxial pattern formation	biological_process	2	34608	2	41939	0	0	1.21183	NM_001007988.1(BMI1);XM_025147344.1(BMI1);
GO:0036494	positive regulation of translation initiation in response to endoplasmic reticulum stress	biological_process	2	34608	2	41939	0	0	1.21183	NM_001008437.1(DNAJC3);XM_015274464.2(DNAJC3);
GO:0070417	cellular response to cold	biological_process	8	34608	8	41939	0	0	1.21183	NM_001008437.1(DNAJC3);NM_204628.1(IL6);XM_004941720.3(EIF2AK4);XM_015274464.2(DNAJC3);XM_015281283.2(IL6);XM_025144773.1(SAXO1);XM_025150888.1(EIF2AK4);XM_420868.6(EIF2AK3);
GO:1903912	negative regulation of endoplasmic reticulum stress-induced eIF2 alpha phosphorylation	biological_process	5	34608	5	41939	0	0	1.21183	NM_001008437.1(DNAJC3);NM_001030814.1(NCK2);XM_003642741.4(PPP1R15B);XM_015273073.2(LOC107049468);XM_015274464.2(DNAJC3);
GO:0000064	L-ornithine transmembrane transporter activity	molecular_function	5	34608	5	41939	0	0	1.21183	NM_001008442.1(SLC25A15);XM_015275733.2(SLC25A15);XM_015275743.2(SLC25A15);XM_015275752.2(SLC25A15);XM_015275754.2(SLC25A15);
GO:0000066	mitochondrial ornithine transport	biological_process	5	34608	5	41939	0	0	1.21183	NM_001008442.1(SLC25A15);XM_015275733.2(SLC25A15);XM_015275743.2(SLC25A15);XM_015275752.2(SLC25A15);XM_015275754.2(SLC25A15);
GO:0001823	mesonephros development	biological_process	16	34608	16	41939	0	0	1.21183	NM_001008444.1(GATA3);NM_001170344.1(OSR2);XM_004934900.3(REN);XM_015282955.2(OSR2);XM_015282956.2(OSR2);XM_015282957.2(OSR2);XM_015282958.2(OSR2);XM_015288366.2(PAX2);XM_015293289.2(GATA3);XM_015293337.2(GATA3);XM_015293371.2(GATA3);XM_015293418.2(GATA3);XM_025143916.1(REN);XM_025143917.1(REN);XM_025143918.1(REN);XM_025143919.1(REN);
GO:0002572	pro-T cell differentiation	biological_process	5	34608	5	41939	0	0	1.21183	NM_001008444.1(GATA3);XM_015293289.2(GATA3);XM_015293337.2(GATA3);XM_015293371.2(GATA3);XM_015293418.2(GATA3);
GO:0003180	aortic valve morphogenesis	biological_process	10	34608	10	41939	0	0	1.21183	NM_001008444.1(GATA3);NM_204144.1(TBX20);XM_015275941.2(NFATC1);XM_015279325.2(NOTCH1);XM_015293289.2(GATA3);XM_015293337.2(GATA3);XM_015293371.2(GATA3);XM_015293418.2(GATA3);XM_025147635.1(NFATC1);XM_025147636.1(NFATC1);
GO:0005134	interleukin-2 receptor binding	molecular_function	6	34608	6	41939	0	0	1.21183	NM_001008444.1(GATA3);XM_015293289.2(GATA3);XM_015293337.2(GATA3);XM_015293371.2(GATA3);XM_015293418.2(GATA3);XM_015300219.1(TIMM50);
GO:0033600	negative regulation of mammary gland epithelial cell proliferation	biological_process	6	34608	6	41939	0	0	1.21183	NM_001008444.1(GATA3);XM_015293289.2(GATA3);XM_015293337.2(GATA3);XM_015293371.2(GATA3);XM_015293418.2(GATA3);XM_416673.6(ROBO1);
GO:0035898	parathyroid hormone secretion	biological_process	5	34608	5	41939	0	0	1.21183	NM_001008444.1(GATA3);XM_015293289.2(GATA3);XM_015293337.2(GATA3);XM_015293371.2(GATA3);XM_015293418.2(GATA3);
GO:0042035	regulation of cytokine biosynthetic process	biological_process	10	34608	10	41939	0	0	1.21183	NM_001008444.1(GATA3);NM_001012787.2(MAP2K3);XM_015277139.2(IGF2BP2);XM_015277140.2(IGF2BP2);XM_015293289.2(GATA3);XM_015293337.2(GATA3);XM_015293371.2(GATA3);XM_015293418.2(GATA3);XM_025155080.1(MAP2K3);XM_025155081.1(MAP2K3);
GO:0042421	norepinephrine biosynthetic process	biological_process	7	34608	7	41939	0	0	1.21183	NM_001008444.1(GATA3);NM_204624.1(MOXD1);XM_015293289.2(GATA3);XM_015293337.2(GATA3);XM_015293371.2(GATA3);XM_015293418.2(GATA3);XM_415429.6(DBH);
GO:0043370	regulation of CD4-positive, alpha-beta T cell differentiation	biological_process	5	34608	5	41939	0	0	1.21183	NM_001008444.1(GATA3);XM_015293289.2(GATA3);XM_015293337.2(GATA3);XM_015293371.2(GATA3);XM_015293418.2(GATA3);
GO:0045064	T-helper 2 cell differentiation	biological_process	6	34608	6	41939	0	0	1.21183	NM_001008444.1(GATA3);XM_015293289.2(GATA3);XM_015293337.2(GATA3);XM_015293371.2(GATA3);XM_015293418.2(GATA3);XM_025150893.1(BATF);
GO:0051569	regulation of histone H3-K4 methylation	biological_process	18	34608	18	41939	0	0	1.21183	NM_001008444.1(GATA3);NM_205210.2(ZNF335);XM_015290692.2(GFI1);XM_015293289.2(GATA3);XM_015293337.2(GATA3);XM_015293371.2(GATA3);XM_015293418.2(GATA3);XM_015298511.2(PYGO2);XM_025142177.1(ZNF335);XM_025142178.1(ZNF335);XM_025142179.1(ZNF335);XM_025142180.1(ZNF335);XM_025142181.1(ZNF335);XM_025142182.1(ZNF335);XM_025142183.1(ZNF335);XM_025142184.1(ZNF335);XM_025142185.1(ZNF335);XM_025142186.1(ZNF3…
GO:0060017	parathyroid gland development	biological_process	8	34608	8	41939	0	0	1.21183	NM_001008444.1(GATA3);NM_001008480.2(GCM2);XM_015283428.2(PAX1);XM_015293289.2(GATA3);XM_015293337.2(GATA3);XM_015293371.2(GATA3);XM_015293418.2(GATA3);XM_415233.6(CRKL);
GO:0060065	uterus development	biological_process	10	34608	10	41939	0	0	1.21183	NM_001008444.1(GATA3);NM_001305224.1(HOXA9);NM_001305645.1(HOXA10);NM_204619.1(HOXA11);XM_015286678.2(CDKN1C);XM_015293289.2(GATA3);XM_015293337.2(GATA3);XM_015293371.2(GATA3);XM_015293418.2(GATA3);XM_025147354.1(HOXA10);
GO:0060231	mesenchymal to epithelial transition	biological_process	7	34608	7	41939	0	0	1.21183	NM_001008444.1(GATA3);NM_204783.1(WNT4);XM_015288366.2(PAX2);XM_015293289.2(GATA3);XM_015293337.2(GATA3);XM_015293371.2(GATA3);XM_015293418.2(GATA3);
GO:0060374	mast cell differentiation	biological_process	7	34608	7	41939	0	0	1.21183	NM_001008444.1(GATA3);NM_204361.1(KIT);XM_015293289.2(GATA3);XM_015293337.2(GATA3);XM_015293371.2(GATA3);XM_015293418.2(GATA3);XM_025149468.1(KIT);
GO:0061085	regulation of histone H3-K27 methylation	biological_process	5	34608	5	41939	0	0	1.21183	NM_001008444.1(GATA3);XM_015293289.2(GATA3);XM_015293337.2(GATA3);XM_015293371.2(GATA3);XM_015293418.2(GATA3);
GO:0061290	canonical Wnt signaling pathway involved in metanephric kidney development	biological_process	6	34608	6	41939	0	0	1.21183	NM_001008444.1(GATA3);XM_015293289.2(GATA3);XM_015293337.2(GATA3);XM_015293371.2(GATA3);XM_015293418.2(GATA3);XM_426162.6(LGR4);
GO:0071442	positive regulation of histone H3-K14 acetylation	biological_process	11	34608	11	41939	0	0	1.21183	NM_001008444.1(GATA3);NM_001278018.1(WBP2);NM_001318465.1(WBP2NL);XM_001233671.5(WBP2NL);XM_015289101.2(WBP2NL);XM_015289112.2(WBP2NL);XM_015293289.2(GATA3);XM_015293337.2(GATA3);XM_015293371.2(GATA3);XM_015293418.2(GATA3);XM_025142807.1(LOC107049165);
GO:0071599	otic vesicle development	biological_process	16	34608	16	41939	0	0	1.21183	NM_001008444.1(GATA3);XM_003640965.4(AHI1);XM_004935719.3(AHI1);XM_004935721.3(AHI1);XM_004935722.3(AHI1);XM_004935725.3(AHI1);XM_015284169.2(AHI1);XM_015284170.2(AHI1);XM_015284171.2(AHI1);XM_015284173.2(AHI1);XM_015284174.2(AHI1);XM_015293289.2(GATA3);XM_015293337.2(GATA3);XM_015293371.2(GATA3);XM_015293418.2(GATA3);XM_025148951.1(AHI1);
GO:0071837	HMG box domain binding	molecular_function	29	34608	29	41939	0	0	1.21183	NM_001008444.1(GATA3);NM_001031526.1(OLIG2);NM_204159.1(DLX5);NM_204604.1(SP1);NM_204765.1(MEOX1);XM_004949410.3(MEF2C);XM_015278764.2(TCF12);XM_015278765.2(TCF12);XM_015278766.2(TCF12);XM_015278767.2(TCF12);XM_015278768.2(TCF12);XM_015278769.2(TCF12);XM_015278770.2(TCF12);XM_015280557.2(MEF2C);XM_015280558.2(MEF2C);XM_015280559.2(MEF2C);XM_015280560.2(MEF2C);XM_015280562.2(MEF2C);XM_015293289.2(…
GO:0072179	nephric duct formation	biological_process	9	34608	9	41939	0	0	1.21183	NM_001008444.1(GATA3);NM_205237.3(BMP4);NM_205413.1(LHX1);XM_015288366.2(PAX2);XM_015293289.2(GATA3);XM_015293337.2(GATA3);XM_015293371.2(GATA3);XM_015293418.2(GATA3);XM_015295682.2(LHX1);
GO:0072182	regulation of nephron tubule epithelial cell differentiation	biological_process	7	34608	7	41939	0	0	1.21183	NM_001008444.1(GATA3);XM_015281298.2(CTNNB1);XM_015281299.1(CTNNB1);XM_015293289.2(GATA3);XM_015293337.2(GATA3);XM_015293371.2(GATA3);XM_015293418.2(GATA3);
GO:0072602	interleukin-4 secretion	biological_process	6	34608	6	41939	0	0	1.21183	NM_001008444.1(GATA3);XM_015279325.2(NOTCH1);XM_015293289.2(GATA3);XM_015293337.2(GATA3);XM_015293371.2(GATA3);XM_015293418.2(GATA3);
GO:1901536	negative regulation of DNA demethylation	biological_process	10	34608	10	41939	0	0	1.21183	NM_001008444.1(GATA3);NM_001319001.1(TRIM1BL);XM_015293289.2(GATA3);XM_015293337.2(GATA3);XM_015293371.2(GATA3);XM_015293418.2(GATA3);XM_025145852.1(TRIM1BL);XM_025145853.1(TRIM1BL);XM_025145854.1(TRIM1BL);XM_025145855.1(TRIM1BL);
GO:2000607	negative regulation of cell proliferation involved in mesonephros development	biological_process	5	34608	5	41939	0	0	1.21183	NM_001008444.1(GATA3);XM_015293289.2(GATA3);XM_015293337.2(GATA3);XM_015293371.2(GATA3);XM_015293418.2(GATA3);
GO:2000611	positive regulation of thyroid hormone generation	biological_process	5	34608	5	41939	0	0	1.21183	NM_001008444.1(GATA3);XM_015293289.2(GATA3);XM_015293337.2(GATA3);XM_015293371.2(GATA3);XM_015293418.2(GATA3);
GO:2000617	positive regulation of histone H3-K9 acetylation	biological_process	7	34608	7	41939	0	0	1.21183	NM_001008444.1(GATA3);NM_205253.2(CEBPB);XM_015293289.2(GATA3);XM_015293337.2(GATA3);XM_015293371.2(GATA3);XM_015293418.2(GATA3);XM_025142807.1(LOC107049165);
GO:2000683	regulation of cellular response to X-ray	biological_process	5	34608	5	41939	0	0	1.21183	NM_001008444.1(GATA3);XM_015293289.2(GATA3);XM_015293337.2(GATA3);XM_015293371.2(GATA3);XM_015293418.2(GATA3);
GO:2000703	negative regulation of fibroblast growth factor receptor signaling pathway involved in ureteric bud formation	biological_process	5	34608	5	41939	0	0	1.21183	NM_001008444.1(GATA3);XM_015293289.2(GATA3);XM_015293337.2(GATA3);XM_015293371.2(GATA3);XM_015293418.2(GATA3);
GO:2000734	negative regulation of glial cell-derived neurotrophic factor receptor signaling pathway involved in ureteric bud formation	biological_process	5	34608	5	41939	0	0	1.21183	NM_001008444.1(GATA3);XM_015293289.2(GATA3);XM_015293337.2(GATA3);XM_015293371.2(GATA3);XM_015293418.2(GATA3);
GO:0000152	nuclear ubiquitin ligase complex	cellular_component	3	34608	3	41939	0	0	1.21183	NM_001008458.1(BRE);XM_015283708.2(BRE);XM_015283709.2(BRE);
GO:0070531	BRCA1-A complex	cellular_component	16	34608	16	41939	0	0	1.21183	NM_001008458.1(BRE);NM_001031144.2(FAM175A);NM_204169.1(BRCA1);XM_003641096.4(BRCC3);XM_015283708.2(BRE);XM_015283709.2(BRE);XM_015299561.2(BRCA1);XM_015299562.2(BRCA1);XM_015299563.2(BRCA1);XM_015299565.2(BRCA1);XM_015300103.2(BABAM1);XM_015300104.2(BABAM1);XM_015300105.2(BABAM1);XM_025143941.1(BRCA1);XM_025149647.1(FAM175A);XM_025155012.1(UIMC1);
GO:0070552	BRISC complex	cellular_component	11	34608	11	41939	0	0	1.21183	NM_001008458.1(BRE);NM_001031241.1(FAM175B);XM_003641096.4(BRCC3);XM_015283708.2(BRE);XM_015283709.2(BRE);XM_015300103.2(BABAM1);XM_015300104.2(BABAM1);XM_015300105.2(BABAM1);XM_025145420.1(LOC107051323);XM_025151640.1(FAM175B);XM_025151641.1(FAM175B);
GO:0072425	signal transduction involved in G2 DNA damage checkpoint	biological_process	18	34608	18	41939	0	0	1.21183	NM_001008458.1(BRE);NM_001031048.1(DTL);NM_001031144.2(FAM175A);NM_001278090.1(FZR1);NM_204345.1(CHEK1);XM_003641096.4(BRCC3);XM_004949235.3(CDC14B);XM_004949236.3(CDC14B);XM_015283708.2(BRE);XM_015283709.2(BRE);XM_015297939.2(CHEK1);XM_015297941.2(CHEK1);XM_015299664.2(FZR1);XM_015300103.2(BABAM1);XM_015300104.2(BABAM1);XM_015300105.2(BABAM1);XM_025149647.1(FAM175A);XM_025155012.1(UIMC1);
GO:0008444	CDP-diacylglycerol-glycerol-3-phosphate 3-phosphatidyltransferase activity	molecular_function	1	34608	1	41939	0	0	1.21183	NM_001008463.1(PGS1);
GO:0017169	CDP-alcohol phosphatidyltransferase activity	molecular_function	1	34608	1	41939	0	0	1.21183	NM_001008463.1(PGS1);
GO:0032049	cardiolipin biosynthetic process	biological_process	6	34608	6	41939	0	0	1.21183	NM_001008463.1(PGS1);NM_001039602.2(SLC27A1);NM_001277882.1(PTPMT1);XM_015283923.2(CRLS1);XM_025154763.1(TAMM41);XM_425154.6(TAMM41);
GO:0045125	bioactive lipid receptor activity	molecular_function	2	34608	2	41939	0	0	1.21183	NM_001008464.1(GPR174);XM_025149544.1(GPR174);
GO:1903434	negative regulation of constitutive secretory pathway	biological_process	1	34608	1	41939	0	0	1.21183	NM_001008466.1(RAB33B);
GO:2000156	regulation of retrograde vesicle-mediated transport, Golgi to ER	biological_process	2	34608	2	41939	0	0	1.21183	NM_001008466.1(RAB33B);NM_001031173.2(BET1L);
GO:0061448	connective tissue development	biological_process	7	34608	7	41939	0	0	1.21183	NM_001008471.1(SLC39A13);XM_004941922.3(FOXA1);XM_015287013.1(SLC39A13);XM_015287014.1(SLC39A13);XM_015287015.2(SLC39A13);XM_015287016.2(SLC39A13);XM_025150706.1(SLC39A13);
GO:0071577	zinc II ion transmembrane transport	biological_process	17	34608	17	41939	0	0	1.21183	NM_001008471.1(SLC39A13);XM_015273685.2(SLC39A14);XM_015273686.2(SLC39A14);XM_015282400.2(SLC39A6);XM_015287013.1(SLC39A13);XM_015287014.1(SLC39A13);XM_015287015.2(SLC39A13);XM_015287016.2(SLC39A13);XM_015299966.2(SLC39A3);XM_015299967.2(SLC39A3);XM_025141834.1(SLC39A11);XM_025142941.1(SLC39A14);XM_025142942.1(SLC39A14);XM_025142943.1(SLC39A14);XM_025142944.1(SLC39A14);XM_025150706.1(SLC39A13);XM…
GO:0044281	small molecule metabolic process	biological_process	4	34608	4	41939	0	0	1.21183	NM_001008472.1(GLRX5);XM_003642182.4(ISCU);XM_025145839.1(LOC107050964);XM_025151304.1(ISCA2);
GO:0042063	gliogenesis	biological_process	10	34608	10	41939	0	0	1.21183	NM_001008480.2(GCM2);NM_001031148.1(METTL14);NM_206980.1(GCM1);XM_015281971.2(ADAM22);XM_015281974.2(ADAM22);XM_015281977.2(ADAM22);XM_015281978.2(ADAM22);XM_015281979.2(ADAM22);XM_015284823.2(GCM1);XM_025145967.1(LOC107050363);
GO:0060706	cell differentiation involved in embryonic placenta development	biological_process	6	34608	6	41939	0	0	1.21183	NM_001008480.2(GCM2);NM_001031337.2(STK3);NM_001321555.1(EOMES);NM_206980.1(GCM1);XM_015284823.2(GCM1);XM_426003.6(EOMES);
GO:0033146	regulation of intracellular estrogen receptor signaling pathway	biological_process	3	34608	3	41939	0	0	1.21183	NM_001008674.1(DYX1C1);XM_015286028.2(DDRGK1);XM_414405.6(KCTD6);
GO:0052405	negative regulation by host of symbiont molecular function	biological_process	3	34608	3	41939	0	0	1.21183	NM_001008678.1(RAB9A);XM_015273561.2(RAB9A);XM_015273566.2(RAB9A);
GO:1990075	periciliary membrane compartment	cellular_component	10	34608	10	41939	0	0	1.21183	NM_001008680.1(RP2);XM_015279689.2(WHRN);XM_015283893.2(USH2A);XM_015283894.2(USH2A);XM_015283895.2(USH2A);XM_015290438.2(KIFAP3);XM_015290439.2(KIFAP3);XM_025142564.1(KIF17);XM_419417.6(USH2A);XM_427028.6(WHRN);
GO:0033387	putrescine biosynthetic process from ornithine	biological_process	9	34608	9	41939	0	0	1.21183	NM_001008729.2(AZIN1);NM_001167766.1(ODC1);NM_001293656.1(AZIN2);XM_004947849.3(AZIN2);XM_015276041.2(ODC1);XM_015282976.2(AZIN1);XM_025143012.1(AZIN2);XM_025143013.1(AZIN2);XM_025143014.1(AZIN2);
GO:0042978	ornithine decarboxylase activator activity	molecular_function	7	34608	7	41939	0	0	1.21183	NM_001008729.2(AZIN1);NM_001293656.1(AZIN2);XM_004947849.3(AZIN2);XM_015282976.2(AZIN1);XM_025143012.1(AZIN2);XM_025143013.1(AZIN2);XM_025143014.1(AZIN2);
GO:1902269	positive regulation of polyamine transmembrane transport	biological_process	7	34608	7	41939	0	0	1.21183	NM_001008729.2(AZIN1);NM_001293656.1(AZIN2);XM_004947849.3(AZIN2);XM_015282976.2(AZIN1);XM_025143012.1(AZIN2);XM_025143013.1(AZIN2);XM_025143014.1(AZIN2);
GO:0007191	adenylate cyclase-activating dopamine receptor signaling pathway	biological_process	9	34608	9	41939	0	0	1.21183	NM_001008746.1(GNAL);NM_001097528.1(GNG2);NM_204631.2(ADCY5);XM_003640960.4(OPRM1);XM_004938205.2(DRD3);XM_015282481.2(GNAL);XM_015282482.2(GNAL);XM_015284253.2(OPRM1);XM_025147343.1(GNAL);
GO:0008941	nitric oxide dioxygenase activity	molecular_function	13	34608	13	41939	0	0	1.21183	NM_001008789.1(CYGB);NM_001195796.1(POR);XM_015295712.2(POR);XM_015295713.2(POR);XM_015295714.2(POR);XM_015295715.2(POR);XM_015295717.2(POR);XM_015295718.2(POR);XM_025141942.1(POR);XM_025141943.1(POR);XM_025141944.1(POR);XM_025141945.1(POR);XM_025141946.1(POR);
GO:0047888	fatty acid peroxidase activity	molecular_function	1	34608	1	41939	0	0	1.21183	NM_001008789.1(CYGB);
GO:2000490	negative regulation of hepatic stellate cell activation	biological_process	1	34608	1	41939	0	0	1.21183	NM_001008789.1(CYGB);
GO:0009991	response to extracellular stimulus	biological_process	3	34608	3	41939	0	0	1.21183	NM_001009928.1(NOCT);XM_015276162.2(NOCT);XM_025149538.1(NOCT);
GO:0061002	negative regulation of dendritic spine morphogenesis	biological_process	26	34608	26	41939	0	0	1.21183	NM_001010841.2(NGEF);NM_001081502.1(NLGN1);NM_001173521.1(NLGN3);XM_003641652.4(DNM3);XM_003641653.4(DNM3);XM_004943193.3(DNM3);XM_004943194.3(DNM3);XM_004943195.3(DNM3);XM_004943196.3(DNM3);XM_004943197.3(DNM3);XM_015276858.1(NGEF);XM_015276859.2(NGEF);XM_015276860.2(NGEF);XM_015276861.2(NGEF);XM_015290423.2(DNM3);XM_015290425.2(DNM3);XM_015291652.2(NLGN1);XM_015291653.2(NLGN1);XM_015291654.2(NL…
GO:0045746	negative regulation of Notch signaling pathway	biological_process	41	34608	41	41939	0	0	1.21183	NM_001011689.1(CBFA2T2);NM_001012910.1(NEURL1);NM_001031475.1(ARRDC1);NM_001039260.1(WWP2);NM_001142254.1(DLK1);NM_001199656.1(CHAC1);NM_001305681.1(EGFL7);NM_001349722.1(FBXW7);XM_001232954.4(C22H8ORF4);XM_004940457.3(BEND6);XM_004941616.3(DLL4);XM_015279526.2(ARRDC1);XM_015282862.2(HEY1);XM_015284442.2(HEY2);XM_015284890.2(BEND6);XM_015284891.2(BEND6);XM_015284892.2(BEND6);XM_015284893.2(BEND6)…
GO:0060575	intestinal epithelial cell differentiation	biological_process	1	34608	1	41939	0	0	1.21183	NM_001011689.1(CBFA2T2);
GO:0005849	mRNA cleavage factor complex	cellular_component	14	34608	14	41939	0	0	1.21183	NM_001012292.1(CLP1);NM_001039271.2(CPSF6);NM_001277674.1(NUDT21);XM_003641271.4(CPSF7);XM_004938891.3(PCF11);XM_004938892.3(PCF11);XM_004938893.3(PCF11);XM_015281724.2(CPSF6);XM_015281728.2(CPSF6);XM_015281733.2(CPSF6);XM_015281739.2(CPSF6);XM_025146901.1(PCF11);XM_025151201.1(CPSF7);XM_025151202.1(CPSF7);
GO:0035087	siRNA loading onto RISC involved in RNA interference	biological_process	2	34608	2	41939	0	0	1.21183	NM_001012292.1(CLP1);XM_015300349.2(TARBP2);
GO:0046404	ATP-dependent polydeoxyribonucleotide 5'-hydroxyl-kinase activity	molecular_function	7	34608	7	41939	0	0	1.21183	NM_001012292.1(CLP1);XM_015285447.2(N4BP2);XM_015285448.2(N4BP2);XM_015285449.2(N4BP2);XM_015285450.2(N4BP2);XM_025150078.1(N4BP2);XM_025150079.1(N4BP2);
GO:0051731	polynucleotide 5'-hydroxyl-kinase activity	molecular_function	2	34608	2	41939	0	0	1.21183	NM_001012292.1(CLP1);XM_015297038.2(NOL9);
GO:0051733	polydeoxyribonucleotide kinase activity	molecular_function	1	34608	1	41939	0	0	1.21183	NM_001012292.1(CLP1);
GO:0051736	ATP-dependent polyribonucleotide 5'-hydroxyl-kinase activity	molecular_function	1	34608	1	41939	0	0	1.21183	NM_001012292.1(CLP1);
GO:0097363	protein O-GlcNAc transferase activity	molecular_function	6	34608	6	41939	0	0	1.21183	NM_001012294.1(POMGNT2);XM_001232518.5(OGT);XM_004940630.3(OGT);XM_015281574.2(POMGNT2);XM_015281575.2(POMGNT2);XM_015281576.2(POMGNT2);
GO:0031021	interphase microtubule organizing center	cellular_component	3	34608	3	41939	0	0	1.21183	NM_001012318.1(BIRC5);NM_001012319.1(BIRC5);NM_204235.2(BIRC5);
GO:0031503	protein complex localization	biological_process	4	34608	4	41939	0	0	1.21183	NM_001012318.1(BIRC5);NM_001012319.1(BIRC5);NM_204235.2(BIRC5);XM_025142564.1(KIF17);
GO:0031536	positive regulation of exit from mitosis	biological_process	4	34608	4	41939	0	0	1.21183	NM_001012318.1(BIRC5);NM_001012319.1(BIRC5);NM_204235.2(BIRC5);NM_204883.1(NEUROG1);
GO:0031577	spindle checkpoint	biological_process	7	34608	7	41939	0	0	1.21183	NM_001012318.1(BIRC5);NM_001012319.1(BIRC5);NM_204235.2(BIRC5);XM_004944787.3(SPDL1);XM_025154966.1(SPDL1);XM_025154967.1(SPDL1);XM_414505.6(SPDL1);
GO:0061469	regulation of type B pancreatic cell proliferation	biological_process	10	34608	10	41939	0	0	1.21183	NM_001012318.1(BIRC5);NM_001012319.1(BIRC5);NM_204235.2(BIRC5);XM_015282405.2(NR4A3);XM_015282406.2(NR4A3);XM_015282407.2(NR4A3);XM_015289305.2(FMC1);XM_015299556.2(NR1D1);XM_025144192.1(NR1D1);XM_419081.6(NR4A3);
GO:0007095	mitotic G2 DNA damage checkpoint	biological_process	31	34608	31	41939	0	0	1.21183	NM_001012523.1(TAOK3);NM_001031586.1(CDK5RAP3);NM_001257294.1(SYF2);NM_001319022.1(PMS2);NM_204337.1(NBN);XM_004944955.3(MRNIP);XM_015275174.2(TAOK3);XM_015275175.2(TAOK3);XM_015275176.2(TAOK3);XM_015275177.2(TAOK3);XM_015275178.2(TAOK3);XM_015275179.2(TAOK3);XM_015275180.1(TAOK3);XM_015275181.1(TAOK3);XM_015278118.2(MSH6);XM_015278119.2(MSH6);XM_015281749.2(TOPBP1);XM_015281750.2(TOPBP1);XM_0152…
GO:0072001	renal system development	biological_process	31	34608	31	41939	0	0	1.21183	NM_001012526.2(NUP93);NM_001012792.2(IFT140);NM_001039326.1(SOX17);XM_015279139.2(NUP93);XM_015279140.2(NUP93);XM_015279141.2(NUP93);XM_015279142.2(NUP93);XM_015279144.2(NUP93);XM_015283091.2(MTSS1);XM_015283092.2(MTSS1);XM_015283093.2(MTSS1);XM_015283095.2(MTSS1);XM_015288366.2(PAX2);XM_015288854.2(CEP55);XM_015288919.2(EMX2);XM_015294749.2(IFT140);XM_015294750.2(IFT140);XM_015295323.2(ITGB4);XM…
GO:0090521	glomerular visceral epithelial cell migration	biological_process	13	34608	13	41939	0	0	1.21183	NM_001012526.2(NUP93);NM_001030690.1(NUP188);XM_015278097.2(WDPCP);XM_015279139.2(NUP93);XM_015279140.2(NUP93);XM_015279141.2(NUP93);XM_015279142.2(NUP93);XM_015279144.2(NUP93);XM_015279483.2(NUP188);XM_015279484.2(NUP188);XM_025148968.1(WDPCP);XM_025154157.1(NUP93);XM_426108.6(WDPCP);
GO:0005757	mitochondrial permeability transition pore complex	cellular_component	2	34608	2	41939	0	0	1.21183	NM_001012527.2(SPG7);NM_001031226.1(PPIF);
GO:0046902	regulation of mitochondrial membrane permeability	biological_process	14	34608	14	41939	0	0	1.21183	NM_001012527.2(SPG7);NM_001025304.1(BCL2L1);NM_001031226.1(PPIF);NM_001302097.1(PMAIP1);NM_204231.2(SLC25A6);NM_205050.1(CNP);NM_205339.2(BCL2);XM_004940843.3(SLC25A5);XM_015296317.2(BCL2L1);XM_015296318.2(BCL2L1);XM_015296319.2(BCL2L1);XM_015296320.2(BCL2L1);XM_025143954.1(CNP);XM_025143955.1(CNP);
GO:1902686	mitochondrial outer membrane permeabilization involved in programmed cell death	biological_process	2	34608	2	41939	0	0	1.21183	NM_001012527.2(SPG7);NM_001031226.1(PPIF);
GO:0003323	type B pancreatic cell development	biological_process	9	34608	9	41939	0	0	1.21183	NM_001012529.1(PDPK1);NM_204973.2(DLL1);XM_015275997.2(BMP6);XM_015298234.2(SIDT2);XM_015298235.2(SIDT2);XM_025148539.1(DLL1);XM_025148540.1(DLL1);XM_025148541.1(DLL1);XM_025150295.1(NKX6-1);
GO:0004676	3-phosphoinositide-dependent protein kinase activity	molecular_function	1	34608	1	41939	0	0	1.21183	NM_001012529.1(PDPK1);
GO:0010667	negative regulation of cardiac muscle cell apoptotic process	biological_process	30	34608	30	41939	0	0	1.21183	NM_001012529.1(PDPK1);NM_204966.2(HAND2);NM_205117.1(NFE2L2);XM_001233288.5(AMBRA1);XM_004941601.3(AMBRA1);XM_015275354.2(SIRT4);XM_015284442.2(HEY2);XM_015287216.2(AMBRA1);XM_015287217.2(AMBRA1);XM_015289381.2(NFE2L2);XM_015289382.2(NFE2L2);XM_015289383.2(NFE2L2);XM_015289385.2(NFE2L2);XM_015289386.2(NFE2L2);XM_015289387.2(NFE2L2);XM_025151377.1(AMBRA1);XM_025152143.1(NFE2L2);XM_025152144.1(NFE2…
GO:0034122	negative regulation of toll-like receptor signaling pathway	biological_process	8	34608	8	41939	0	0	1.21183	NM_001012529.1(PDPK1);NM_001252280.1(SMPDL3B);NM_204558.1(IRF9);XM_015297553.2(SMPDL3B);XM_015299761.2(CACTIN);XM_025142159.1(IRF9);XM_418192.6(CACTIN);XM_426162.6(LGR4);
GO:1905564	positive regulation of vascular endothelial cell proliferation	biological_process	8	34608	8	41939	0	0	1.21183	NM_001012529.1(PDPK1);NM_001030931.2(STAT3);NM_001039320.1(SIRT6);NM_204604.1(SP1);XM_015299598.2(STAT3);XM_015299600.2(STAT3);XM_015299601.2(STAT3);XM_015300324.2(SP1);
GO:0046974	histone methyltransferase activity (H3-K9 specific)	molecular_function	19	34608	19	41939	0	0	1.21183	NM_001012532.1(EHMT1);NM_001031370.2(SUV39H2);XM_015276521.2(PRDM8);XM_015276522.2(PRDM8);XM_015279496.2(EHMT1);XM_015279498.2(EHMT1);XM_015279499.2(EHMT1);XM_015279501.2(EHMT1);XM_015279503.2(EHMT1);XM_015279504.2(EHMT1);XM_015279505.2(EHMT1);XM_015279506.2(EHMT1);XM_015279507.2(EHMT1);XM_015279508.2(EHMT1);XM_015279510.2(EHMT1);XM_015279511.2(EHMT1);XM_025145798.1(SUV39H1);XM_025156078.1(EHMT1)…
GO:0046976	histone methyltransferase activity (H3-K27 specific)	molecular_function	23	34608	23	41939	0	0	1.21183	NM_001012532.1(EHMT1);XM_004935061.3(EZH2);XM_004935062.3(EZH2);XM_015275908.2(EZH2);XM_015275909.2(EZH2);XM_015275910.2(EZH2);XM_015275912.2(EZH2);XM_015279496.2(EHMT1);XM_015279498.2(EHMT1);XM_015279499.2(EHMT1);XM_015279501.2(EHMT1);XM_015279503.2(EHMT1);XM_015279504.2(EHMT1);XM_015279505.2(EHMT1);XM_015279506.2(EHMT1);XM_015279507.2(EHMT1);XM_015279508.2(EHMT1);XM_015279510.2(EHMT1);XM_015279…
GO:0070742	C2H2 zinc finger domain binding	molecular_function	28	34608	28	41939	0	0	1.21183	NM_001012532.1(EHMT1);NM_001277796.1(TAF9);NM_205013.2(LEF1);XM_015273267.2(THAP7);XM_015276135.2(LEF1);XM_015276136.2(LEF1);XM_015276137.1(LEF1);XM_015279496.2(EHMT1);XM_015279498.2(EHMT1);XM_015279499.2(EHMT1);XM_015279501.2(EHMT1);XM_015279503.2(EHMT1);XM_015279504.2(EHMT1);XM_015279505.2(EHMT1);XM_015279506.2(EHMT1);XM_015279507.2(EHMT1);XM_015279508.2(EHMT1);XM_015279510.2(EHMT1);XM_01527951…
GO:0007292	female gamete generation	biological_process	23	34608	23	41939	0	0	1.21183	NM_001012534.1(TOB2);NM_001030629.1(PARN);NM_001293169.1(MCM8);NM_204210.1(DIAPH2);XM_004949847.3(M1AP);XM_004949848.3(M1AP);XM_015278156.2(DIAPH2);XM_015278157.2(DIAPH2);XM_015278159.2(DIAPH2);XM_015278160.2(DIAPH2);XM_015278161.2(DIAPH2);XM_015278162.2(DIAPH2);XM_015301300.2(M1AP);XM_015301301.2(M1AP);XM_015301733.2(USP9X);XM_015301738.2(USP9X);XM_015301742.2(USP9X);XM_025149458.1(DIAPH2);XM_02…
GO:0023052	signaling	biological_process	16	34608	16	41939	0	0	1.21183	NM_001012534.1(TOB2);NM_001030712.1(CCAH221);NM_204821.1(SHH);XM_004946854.3(DLGAP4);XM_004946855.3(DLGAP4);XM_004946858.3(DLGAP4);XM_004947780.3(DLGAP3);XM_015278386.2(APLN);XM_015296022.2(CCLI7);XM_015296023.2(CCLI8);XM_015296290.2(DLGAP4);XM_015296291.2(DLGAP4);XM_015297815.2(DLGAP3);XM_015297816.2(DLGAP3);XM_417306.6(DLGAP4);XM_417786.6(DLGAP3);
GO:0006664	glycolipid metabolic process	biological_process	4	34608	4	41939	0	0	1.21183	NM_001012542.1(POGLUT1);XM_015279509.2(KDELC2);XM_025146865.1(KDELC2);XM_416963.6(KDELC1);
GO:0018242	protein O-linked glycosylation via serine	biological_process	1	34608	1	41939	0	0	1.21183	NM_001012542.1(POGLUT1);
GO:0035251	UDP-glucosyltransferase activity	molecular_function	1	34608	1	41939	0	0	1.21183	NM_001012542.1(POGLUT1);
GO:0035252	UDP-xylosyltransferase activity	molecular_function	8	34608	8	41939	0	0	1.21183	NM_001012542.1(POGLUT1);NM_001030736.1(GXYLT1);XM_015281195.1(GXYLT1);XM_015291599.2(XXYLT1);XM_015293228.2(GXYLT2);XM_015293229.2(GXYLT2);XM_025153618.1(XXYLT1);XM_025153619.1(XXYLT1);
GO:0046527	glucosyltransferase activity	molecular_function	4	34608	4	41939	0	0	1.21183	NM_001012542.1(POGLUT1);XM_015279509.2(KDELC2);XM_025146865.1(KDELC2);XM_416963.6(KDELC1);
GO:0048339	paraxial mesoderm development	biological_process	15	34608	15	41939	0	0	1.21183	NM_001012542.1(POGLUT1);XM_015290030.2(EPB41L5);XM_015290031.2(EPB41L5);XM_015290032.2(EPB41L5);XM_015290033.2(EPB41L5);XM_015297422.2(NODAL);XM_025144506.1(DLL3);XM_025150622.1(TEAD1);XM_025150624.1(TEAD1);XM_025150626.1(TEAD1);XM_025150627.1(TEAD1);XM_025150628.1(TEAD1);XM_025150630.1(TEAD1);XM_025152424.1(EPB41L5);XM_419576.6(NUP133);
GO:0060537	muscle tissue development	biological_process	2	34608	2	41939	0	0	1.21183	NM_001012542.1(POGLUT1);XM_025154711.1(LOC770936);
GO:0072358	cardiovascular system development	biological_process	33	34608	33	41939	0	0	1.21183	NM_001012542.1(POGLUT1);NM_001030879.1(UBIAD1);XM_003641642.4(SPEG);XM_004946009.3(CRB2);XM_004946010.3(CRB2);XM_015274613.2(SLITRK5);XM_015278097.2(WDPCP);XM_015279573.2(CRB2);XM_015286680.2(KCNQ1);XM_015290098.2(SPEG);XM_015290099.2(SPEG);XM_015290100.2(SPEG);XM_015290101.2(SPEG);XM_015290102.2(SPEG);XM_015290103.2(SPEG);XM_015290105.2(SPEG);XM_015296116.2(NXN);XM_015296894.2(UBIAD1);XM_0152968…
GO:0021930	cerebellar granule cell precursor proliferation	biological_process	11	34608	11	41939	0	0	1.21183	NM_001012543.1(PSMG1);NM_001289887.1(RORA);XM_004943750.3(RORA);XM_015278887.2(RORA);XM_015278888.2(RORA);XM_015278889.2(RORA);XM_015297140.2(RERE);XM_015297141.2(RERE);XM_015297142.2(RERE);XM_015297144.2(RERE);XM_025142648.1(RERE);
GO:0080129	proteasome core complex assembly	biological_process	1	34608	1	41939	0	0	1.21183	NM_001012543.1(PSMG1);
GO:0051612	negative regulation of serotonin uptake	biological_process	18	34608	18	41939	0	0	1.21183	NM_001012545.1(GPM6B);XM_004947578.3(SLC18A1);XM_015273483.2(GPM6B);XM_015273494.1(GPM6B);XM_015273498.2(GPM6B);XM_015273502.1(GPM6B);XM_015273506.2(GPM6B);XM_015273507.1(GPM6B);XM_015273517.2(GPM6B);XM_015273523.1(GPM6B);XM_015273531.2(GPM6B);XM_015297433.2(SLC18A1);XM_015297434.2(SLC18A1);XM_015297435.2(SLC18A1);XM_025149794.1(GPM6B);XM_025149796.1(GPM6B);XM_025149800.1(GPM6B);XM_025149802.1(GP…
GO:1901727	positive regulation of histone deacetylase activity	biological_process	6	34608	6	41939	0	0	1.21183	NM_001012548.1(C26H6orf89);NM_001287193.1(LRRK2);XM_003640340.4(LRRK2);XM_015298899.2(C26H6orf89);XM_015298900.2(C26H6orf89);XM_015298901.2(C26H6orf89);
GO:0008537	proteasome activator complex	cellular_component	1	34608	1	41939	0	0	1.21183	NM_001012550.2(PSME3);
GO:0010950	positive regulation of endopeptidase activity	biological_process	2	34608	2	41939	0	0	1.21183	NM_001012550.2(PSME3);NM_001193595.2(AKIRIN2);
GO:0097371	MDM2/MDM4 family protein binding	molecular_function	14	34608	14	41939	0	0	1.21183	NM_001012550.2(PSME3);NM_001031586.1(CDK5RAP3);XM_004947368.3(TP73);XM_015291367.2(TP63);XM_025142621.1(TP73);XM_025142622.1(TP73);XM_025142623.1(TP73);XM_025142624.1(TP73);XM_025142625.1(TP73);XM_025142626.1(TP73);XM_025142627.1(TP73);XM_025142628.1(TP73);XM_025142629.1(TP73);XM_025154257.1(RFWD3);
GO:0001881	receptor recycling	biological_process	7	34608	7	41939	0	0	1.21183	NM_001012551.1(RAB11B);NM_001031040.1(EHD3);NM_001031503.1(PLEKHJ1);NM_204962.1(CAMLG);XM_015275576.2(FAM109A);XM_417388.6(ARFGEF2);XM_425472.6(FAM109B);
GO:0045054	constitutive secretory pathway	biological_process	1	34608	1	41939	0	0	1.21183	NM_001012551.1(RAB11B);
GO:2000008	regulation of protein localization to cell surface	biological_process	17	34608	17	41939	0	0	1.21183	NM_001012551.1(RAB11B);NM_001030687.1(TOR1A);NM_001277658.1(TOR1BL);XM_015281298.2(CTNNB1);XM_015281299.1(CTNNB1);XM_015286057.2(RAB11FIP5);XM_015286058.2(RAB11FIP5);XM_015286059.2(RAB11FIP5);XM_015286060.2(RAB11FIP5);XM_015286061.2(RAB11FIP5);XM_015286062.2(RAB11FIP5);XM_015288458.2(GBF1);XM_015288459.2(GBF1);XM_015288460.2(GBF1);XM_015288461.2(GBF1);XM_015288462.1(GBF1);XM_420890.6(RAB11FIP5);
GO:0016581	NuRD complex	cellular_component	30	34608	30	41939	0	0	1.21183	NM_001012552.2(GATAD2A);NM_001030681.1(NACC2);NM_001079751.2(MBD3);NM_204156.1(HDAC1);NM_204670.1(RBBP7);NM_204831.2(HDAC2);XM_015273035.2(MTA2);XM_015284494.2(HDAC2);XM_015290320.2(MTA1);XM_015293661.2(CHD4);XM_015297046.2(CHD5);XM_015297054.2(CHD5);XM_015297601.2(RBBP4);XM_015299946.2(MBD3);XM_015299947.2(MBD3);XM_015299948.2(MBD3);XM_015300041.2(GATAD2A);XM_015300042.2(GATAD2A);XM_015300043.2(…
GO:0016476	regulation of embryonic cell shape	biological_process	7	34608	7	41939	0	0	1.21183	NM_001012559.1(SEPT7);XM_015278097.2(WDPCP);XM_015281547.2(SEPT7);XM_015281548.2(SEPT7);XM_015281549.2(SEPT7);XM_025148968.1(WDPCP);XM_426108.6(WDPCP);
GO:0031105	septin complex	cellular_component	17	34608	17	41939	0	0	1.21183	NM_001012559.1(SEPT7);NM_001031125.2(SEPT6);XM_001234087.5(SEPT4);XM_004945415.3(SEPT12);XM_004945416.2(SEPT12);XM_004945417.3(SEPT12);XM_004946419.2(SEPT4);XM_004946423.3(SEPT4);XM_015278301.2(SEPT6);XM_015281547.2(SEPT7);XM_015281548.2(SEPT7);XM_015281549.2(SEPT7);XM_015294708.2(SEPT12);XM_015294710.2(SEPT12);XM_015294711.2(SEPT12);XM_015295936.2(SEPT4);XM_422654.6(SEPT2);
GO:0010989	negative regulation of low-density lipoprotein particle clearance	biological_process	4	34608	4	41939	0	0	1.21183	NM_001012561.1(MYLIP);NM_001302127.1(APOC3);XM_025143168.1(APOC3);XM_421005.6(ABCC8);
GO:0032802	low-density lipoprotein particle receptor catabolic process	biological_process	2	34608	2	41939	0	0	1.21183	NM_001012561.1(MYLIP);XM_025153036.1(PCSK9);
GO:0032803	regulation of low-density lipoprotein particle receptor catabolic process	biological_process	1	34608	1	41939	0	0	1.21183	NM_001012561.1(MYLIP);
GO:0005315	inorganic phosphate transmembrane transporter activity	molecular_function	3	34608	3	41939	0	0	1.21183	NM_001012562.1(ANKH);NM_001305398.1(SLC20A2);XM_015297502.2(SLC20A1);
GO:0019867	outer membrane	cellular_component	1	34608	1	41939	0	0	1.21183	NM_001012562.1(ANKH);
GO:0030504	inorganic diphosphate transmembrane transporter activity	molecular_function	1	34608	1	41939	0	0	1.21183	NM_001012562.1(ANKH);
GO:0004014	adenosylmethionine decarboxylase activity	molecular_function	1	34608	1	41939	0	0	1.21183	NM_001012569.1(AMD1);
GO:0006557	S-adenosylmethioninamine biosynthetic process	biological_process	1	34608	1	41939	0	0	1.21183	NM_001012569.1(AMD1);
GO:0008295	spermidine biosynthetic process	biological_process	5	34608	5	41939	0	0	1.21183	NM_001012569.1(AMD1);NM_204143.2(AGMAT);XM_015297173.2(SRM);XM_015297174.2(SRM);XM_025142476.1(AGMAT);
GO:0019810	putrescine binding	molecular_function	1	34608	1	41939	0	0	1.21183	NM_001012569.1(AMD1);
GO:0044291	cell-cell contact zone	cellular_component	25	34608	25	41939	0	0	1.21183	NM_001012572.2(RAP2C);NM_001030719.1(FLOT2);XM_003640559.4(PCDH9);XM_004934725.3(PCDH9);XM_004938289.3(NECTIN3);XM_004948004.3(JAM3);XM_015276916.2(PCDH9);XM_015276921.2(PCDH9);XM_015291825.2(RAP2B);XM_015295764.2(FLOT2);XM_015295765.2(FLOT2);XM_015295766.2(FLOT2);XM_015295767.1(FLOT2);XM_015297071.2(AJAP1);XM_015297072.2(AJAP1);XM_015297074.2(AJAP1);XM_025141960.1(FLOT2);XM_025143366.1(JAM3);XM_…
GO:0061097	regulation of protein tyrosine kinase activity	biological_process	2	34608	2	41939	0	0	1.21183	NM_001012572.2(RAP2C);XM_015291825.2(RAP2B);
GO:0045329	carnitine biosynthetic process	biological_process	10	34608	10	41939	0	0	1.21183	NM_001012575.1(TMLHE);XM_004941332.3(BBOX1);XM_015278282.2(TMLHE);XM_015278284.2(TMLHE);XM_015286233.2(BBOX1);XM_025149565.1(TMLHE);XM_025149567.1(TMLHE);XM_414824.5(SHMT1);XM_422248.6(ALDH9A1);XM_424543.5(BBOX1);
GO:0050353	trimethyllysine dioxygenase activity	molecular_function	5	34608	5	41939	0	0	1.21183	NM_001012575.1(TMLHE);XM_015278282.2(TMLHE);XM_015278284.2(TMLHE);XM_025149565.1(TMLHE);XM_025149567.1(TMLHE);
GO:0003979	UDP-glucose 6-dehydrogenase activity	molecular_function	2	34608	2	41939	0	0	1.21183	NM_001012581.1(UGDH);XM_025149693.1(UGDH);
GO:0008143	poly(A) binding	molecular_function	46	34608	46	41939	0	0	1.21183	NM_001012586.2(ZC3H14);NM_001012700.1(LARP4);NM_001031083.1(SYNCRIP);NM_001031597.1(PABPC1);NM_001257203.1(TIA1);NM_204563.1(DDX1);NM_204869.1(RBPMS2);XM_004939421.3(RBMS3);XM_004939422.3(RBMS3);XM_015276622.2(RBPMS);XM_015278760.2(RBPMS2);XM_015281782.2(RBMS3);XM_015281783.2(RBMS3);XM_015281784.2(RBMS3);XM_015281785.2(RBMS3);XM_015281786.2(RBMS3);XM_015281787.2(RBMS3);XM_015283991.2(HNRNPU);XM_0…
GO:0032957	inositol trisphosphate metabolic process	biological_process	2	34608	2	41939	0	0	1.21183	NM_001012588.1(ITPK1);XM_015283522.2(ITPKB);
GO:0047325	inositol tetrakisphosphate 1-kinase activity	molecular_function	1	34608	1	41939	0	0	1.21183	NM_001012588.1(ITPK1);
GO:0052725	inositol-1,3,4-trisphosphate 6-kinase activity	molecular_function	1	34608	1	41939	0	0	1.21183	NM_001012588.1(ITPK1);
GO:0052726	inositol-1,3,4-trisphosphate 5-kinase activity	molecular_function	1	34608	1	41939	0	0	1.21183	NM_001012588.1(ITPK1);
GO:1905394	retromer complex binding	molecular_function	18	34608	18	41939	0	0	1.21183	NM_001012593.2(WASHC2C);XM_004938107.3(M6PR);XM_015281808.2(TBC1D5);XM_015281810.2(TBC1D5);XM_015281811.2(TBC1D5);XM_015281812.2(TBC1D5);XM_015288386.2(WASHC2C);XM_015288389.2(WASHC2C);XM_015288390.2(WASHC2C);XM_015292714.2(M6PR);XM_025142793.1(M6PR);XM_025147461.1(TBC1D5);XM_025151585.1(WASHC2C);XM_025151586.1(WASHC2C);XM_025151587.1(WASHC2C);XM_025151588.1(WASHC2C);XM_025151589.1(WASHC2C);XM_41…
GO:2000813	negative regulation of barbed-end actin filament capping	biological_process	13	34608	13	41939	0	0	1.21183	NM_001012593.2(WASHC2C);NM_001159370.2(CARMIL1);XM_015279170.2(RLTPR);XM_015279171.2(RLTPR);XM_015288386.2(WASHC2C);XM_015288389.2(WASHC2C);XM_015288390.2(WASHC2C);XM_025151585.1(WASHC2C);XM_025151586.1(WASHC2C);XM_025151587.1(WASHC2C);XM_025151588.1(WASHC2C);XM_025151589.1(WASHC2C);XM_414033.6(RLTPR);
GO:0015910	peroxisomal long-chain fatty acid import	biological_process	1	34608	1	41939	0	0	1.21183	NM_001012597.1(ABCD3);
GO:0042760	very long-chain fatty acid catabolic process	biological_process	3	34608	3	41939	0	0	1.21183	NM_001012597.1(ABCD3);XM_015273266.2(SLC27A2);XM_015279553.2(SLC27A4);
GO:0034515	proteasome storage granule	cellular_component	2	34608	2	41939	0	0	1.21183	NM_001012600.3(PSMD1);NM_001012934.1(PSMD2);
GO:0000811	GINS complex	cellular_component	6	34608	6	41939	0	0	1.21183	NM_001012603.2(GINS1);NM_001354864.1(GINS4);XM_015292643.2(GINS2);XM_025142786.1(GINS4);XM_025142787.1(GINS4);XM_414187.6(GINS2);
GO:1902983	DNA strand elongation involved in mitotic DNA replication	biological_process	1	34608	1	41939	0	0	1.21183	NM_001012603.2(GINS1);
GO:0002037	negative regulation of L-glutamate transport	biological_process	1	34608	1	41939	0	0	1.21183	NM_001012605.1(ARL6IP5);
GO:0010917	negative regulation of mitochondrial membrane potential	biological_process	22	34608	22	41939	0	0	1.21183	NM_001012605.1(ARL6IP5);NM_001302097.1(PMAIP1);NM_204789.1(SOUL);XM_015299330.2(MAPT);XM_015299331.2(MAPT);XM_015299332.2(MAPT);XM_015299333.2(MAPT);XM_015299335.2(MAPT);XM_015299336.2(MAPT);XM_015299337.2(MAPT);XM_015299338.2(MAPT);XM_015299339.2(MAPT);XM_015299340.2(MAPT);XM_015299342.2(MAPT);XM_015299344.2(MAPT);XM_015299351.2(MAPT);XM_015299355.2(MAPT);XM_015299356.2(MAPT);XM_015299358.2(MAPT…
GO:0004968	gonadotropin-releasing hormone receptor activity	molecular_function	2	34608	2	41939	0	0	1.21183	NM_001012609.1(GNRHR);XM_003642028.4(GPR27);
GO:0042703	menstruation	biological_process	2	34608	2	41939	0	0	1.21183	NM_001012612.1(FOXL2);XM_025142571.1(LOC112530140);
GO:0043028	cysteine-type endopeptidase regulator activity involved in apoptotic process	molecular_function	2	34608	2	41939	0	0	1.21183	NM_001012612.1(FOXL2);XM_025142571.1(LOC112530140);
GO:0006119	oxidative phosphorylation	biological_process	4	34608	4	41939	0	0	1.21183	NM_001012653.2(SURF1);NM_001030713.1(GBAS);XM_003642222.4(CHCHD10);XM_424827.6(FXN);
GO:0031298	replication fork protection complex	cellular_component	8	34608	8	41939	0	0	1.21183	NM_001012690.1(TIPIN);NM_001354864.1(GINS4);XM_015292095.2(TIPIN);XM_015292643.2(GINS2);XM_025142786.1(GINS4);XM_025142787.1(GINS4);XM_025154181.1(MCM10);XM_414187.6(GINS2);
GO:0033262	regulation of nuclear cell cycle DNA replication	biological_process	10	34608	10	41939	0	0	1.21183	NM_001012690.1(TIPIN);NM_001199446.1(DACH1);XM_015275195.2(DACH1);XM_015275204.2(DACH1);XM_015275212.2(DACH1);XM_015275219.2(DACH1);XM_015275226.2(DACH1);XM_015275228.2(DACH1);XM_015275234.2(DACH1);XM_015292095.2(TIPIN);
GO:0043111	replication fork arrest	biological_process	2	34608	2	41939	0	0	1.21183	NM_001012690.1(TIPIN);XM_015292095.2(TIPIN);
GO:1905818	regulation of chromosome separation	biological_process	3	34608	3	41939	0	0	1.21183	NM_001012691.1(CSNK2A2);XM_015292290.2(CSNK2A2);XM_015292291.2(CSNK2A2);
GO:0021781	glial cell fate commitment	biological_process	4	34608	4	41939	0	0	1.21183	NM_001012695.1(HES5);NM_001277881.1(LOC419390);XM_015302395.2(LOC107057363);XM_025142499.1(LOC419390);
GO:0022010	central nervous system myelination	biological_process	11	34608	11	41939	0	0	1.21183	NM_001012695.1(HES5);NM_001199548.1(NKX6-2);NM_001277881.1(LOC419390);NM_204282.1(ID4);NM_204792.1(SOX10);XM_015284463.2(SOX10);XM_015288987.1(NKX6-2);XM_015299638.2(CNTNAP1);XM_015302395.2(LOC107057363);XM_025142499.1(LOC419390);XM_025151024.1(C5H11ORF9);
GO:0031641	regulation of myelination	biological_process	30	34608	30	41939	0	0	1.21183	NM_001012695.1(HES5);NM_001017414.1(SIRT2);NM_001199548.1(NKX6-2);NM_001277881.1(LOC419390);NM_001354731.1(TENM4);XM_003642595.4(ZPR1);XM_003642596.4(ZPR1);XM_004943321.3(DLG1);XM_015281298.2(CTNNB1);XM_015281299.1(CTNNB1);XM_015288557.2(TCF7L2);XM_015288559.2(TCF7L2);XM_015288560.2(TCF7L2);XM_015288561.2(TCF7L2);XM_015288562.2(TCF7L2);XM_015288563.2(TCF7L2);XM_015288564.2(TCF7L2);XM_015288565.2(…
GO:0042668	auditory receptor cell fate determination	biological_process	5	34608	5	41939	0	0	1.21183	NM_001012695.1(HES5);NM_001277881.1(LOC419390);XM_004941130.3(ATOH1);XM_015302395.2(LOC107057363);XM_025142499.1(LOC419390);
GO:0045607	regulation of inner ear auditory receptor cell differentiation	biological_process	7	34608	7	41939	0	0	1.21183	NM_001012695.1(HES5);NM_001277881.1(LOC419390);XM_015279325.2(NOTCH1);XM_015284442.2(HEY2);XM_015302395.2(LOC107057363);XM_025142499.1(LOC419390);XM_425790.6(MYCL);
GO:0048715	negative regulation of oligodendrocyte differentiation	biological_process	10	34608	10	41939	0	0	1.21183	NM_001012695.1(HES5);NM_001277881.1(LOC419390);NM_204282.1(ID4);NM_205002.1(ID2);XM_004938205.2(DRD3);XM_015279325.2(NOTCH1);XM_015281298.2(CTNNB1);XM_015281299.1(CTNNB1);XM_015302395.2(LOC107057363);XM_025142499.1(LOC419390);
GO:0072049	comma-shaped body morphogenesis	biological_process	6	34608	6	41939	0	0	1.21183	NM_001012695.1(HES5);NM_001277881.1(LOC419390);NM_205413.1(LHX1);XM_015295682.2(LHX1);XM_015302395.2(LOC107057363);XM_025142499.1(LOC419390);
GO:0072050	S-shaped body morphogenesis	biological_process	6	34608	6	41939	0	0	1.21183	NM_001012695.1(HES5);NM_001277881.1(LOC419390);NM_205413.1(LHX1);XM_015295682.2(LHX1);XM_015302395.2(LOC107057363);XM_025142499.1(LOC419390);
GO:0072086	specification of loop of Henle identity	biological_process	4	34608	4	41939	0	0	1.21183	NM_001012695.1(HES5);NM_001277881.1(LOC419390);XM_015302395.2(LOC107057363);XM_025142499.1(LOC419390);
GO:0072282	metanephric nephron tubule morphogenesis	biological_process	5	34608	5	41939	0	0	1.21183	NM_001012695.1(HES5);NM_001277881.1(LOC419390);XM_015302395.2(LOC107057363);XM_025142499.1(LOC419390);XM_426162.6(LGR4);
GO:2000737	negative regulation of stem cell differentiation	biological_process	22	34608	22	41939	0	0	1.21183	NM_001012695.1(HES5);NM_001030931.2(STAT3);NM_001277881.1(LOC419390);NM_001319032.1(ZFP36L2);XM_003642804.4(CDK12);XM_004944721.3(H1FOO);XM_004948582.3(CDK12);XM_004948583.3(CDK12);XM_015279325.2(NOTCH1);XM_015283991.2(HNRNPU);XM_015287709.2(ESRRB);XM_015287711.2(ESRRB);XM_015287712.2(ESRRB);XM_015287713.2(ESRRB);XM_015287714.2(ESRRB);XM_015299598.2(STAT3);XM_015299600.2(STAT3);XM_015299601.2(STA…
GO:2000974	negative regulation of pro-B cell differentiation	biological_process	5	34608	5	41939	0	0	1.21183	NM_001012695.1(HES5);NM_001277881.1(LOC419390);XM_015279325.2(NOTCH1);XM_015302395.2(LOC107057363);XM_025142499.1(LOC419390);
GO:2000978	negative regulation of forebrain neuron differentiation	biological_process	4	34608	4	41939	0	0	1.21183	NM_001012695.1(HES5);NM_001277881.1(LOC419390);XM_015302395.2(LOC107057363);XM_025142499.1(LOC419390);
GO:2000981	negative regulation of inner ear receptor cell differentiation	biological_process	4	34608	4	41939	0	0	1.21183	NM_001012695.1(HES5);NM_001277881.1(LOC419390);XM_015302395.2(LOC107057363);XM_025142499.1(LOC419390);
GO:0046328	regulation of JNK cascade	biological_process	71	34608	71	41939	0	0	1.21183	NM_001012697.1(MAGI3);NM_001031126.2(NRK);NM_001039311.1(COPS5);XM_001233103.4(RAP2A);XM_015277145.2(EPHB1);XM_015277146.2(EPHB1);XM_015277799.2(MAP4K4);XM_015277800.2(MAP4K4);XM_015277801.2(MAP4K4);XM_015277802.2(MAP4K4);XM_015277803.2(MAP4K4);XM_015277805.2(MAP4K4);XM_015277806.2(MAP4K4);XM_015277807.2(MAP4K4);XM_015277808.2(MAP4K4);XM_015277809.2(MAP4K4);XM_015278302.2(NRK);XM_015281328.2(EGFR…
GO:0008026	ATP-dependent helicase activity	molecular_function	7	34608	7	41939	0	0	1.21183	NM_001012701.1(SNRNP200);NM_204563.1(DDX1);XM_025141444.1(DDX11);XM_025141447.1(DDX11);XM_025141450.1(DDX11);XM_025142834.1(LOC112530170);XM_416375.6(DDX11);
GO:0009048	dosage compensation by inactivation of X chromosome	biological_process	12	34608	12	41939	0	0	1.21183	NM_001012730.2(EXOSC10);NM_001167735.1(EIF1);NM_204169.1(BRCA1);XM_015283991.2(HNRNPU);XM_015296893.2(EXOSC10);XM_015299561.2(BRCA1);XM_015299562.2(BRCA1);XM_015299563.2(BRCA1);XM_015299565.2(BRCA1);XM_015300128.2(UPF1);XM_015300129.2(UPF1);XM_025143941.1(BRCA1);
GO:0071034	CUT catabolic process	biological_process	6	34608	6	41939	0	0	1.21183	NM_001012730.2(EXOSC10);NM_001012798.2(EXOSC2);NM_001199516.1(EXOSC3);XM_015296893.2(EXOSC10);XM_025146780.1(DIS3);XM_417016.5(DIS3);
GO:0060174	limb bud formation	biological_process	14	34608	14	41939	0	0	1.21183	NM_001012767.1(FGF8);NM_001081696.1(WNT3);NM_204173.1(TBX5);NM_204281.1(SOX9);XM_015288595.2(FGF8);XM_015294830.2(TBX5);XM_015294831.2(TBX5);XM_015294832.1(TBX5);XM_015299041.2(PLXNA2);XM_015299042.2(PLXNA2);XM_025143921.1(PLXNA2);XM_025143922.1(PLXNA2);XM_025143923.1(PLXNA2);XM_025143924.1(PLXNA2);
GO:0071774	response to fibroblast growth factor	biological_process	12	34608	12	41939	0	0	1.21183	NM_001012767.1(FGF8);NM_001024832.1(DNMT3A);XM_004941425.3(KCNC1);XM_004941426.3(KCNC1);XM_004941428.3(KCNC1);XM_004941431.3(KCNC1);XM_015286658.2(KCNC1);XM_015288595.2(FGF8);XM_025145481.1(LOC100859454);XM_025148787.1(DNMT3A);XM_025148788.1(DNMT3A);XM_025148789.1(DNMT3A);
GO:0071458	integral component of cytoplasmic side of endoplasmic reticulum membrane	cellular_component	7	34608	7	41939	0	0	1.21183	NM_001012769.1(SPPL2A);NM_001030933.1(SPPL2B);XM_003642489.4(HM13);XM_004934378.3(SPPL3);XM_004947155.3(HM13);XM_015299708.2(SPPL2B);XM_415261.6(SPPL3);
GO:0061700	GATOR2 complex	cellular_component	20	34608	20	41939	0	0	1.21183	NM_001012776.1(WDR59);NM_001030628.1(WDR24);NM_001277766.1(SZT2);NM_001277841.1(SEC13);XM_003640799.4(SEH1L);XM_015279138.2(WDR59);XM_015282472.2(SEH1L);XM_015293127.2(SEC13);XM_015294665.1(WDR24);XM_015294666.1(WDR24);XM_015294922.2(GATSL3);XM_015294923.2(GATSL3);XM_015297707.2(LOC100858796);XM_025143041.1(LOC100858796);XM_025143042.1(LOC100858796);XM_025143043.1(LOC100858796);XM_025147812.1(SEH…
GO:0014824	artery smooth muscle contraction	biological_process	3	34608	3	41939	0	0	1.21183	NM_001012777.2(BBS2);NM_001198655.2(EDN2);XM_418943.4(EDN1);
GO:0033210	leptin-mediated signaling pathway	biological_process	6	34608	6	41939	0	0	1.21183	NM_001012777.2(BBS2);NM_001030931.2(STAT3);NM_204323.1(LEPR);XM_015299598.2(STAT3);XM_015299600.2(STAT3);XM_015299601.2(STAT3);
GO:0038108	negative regulation of appetite by leptin-mediated signaling pathway	biological_process	1	34608	1	41939	0	0	1.21183	NM_001012777.2(BBS2);
GO:0044321	response to leptin	biological_process	5	34608	5	41939	0	0	1.21183	NM_001012777.2(BBS2);NM_204323.1(LEPR);XM_015299556.2(NR1D1);XM_025144192.1(NR1D1);XM_418943.4(EDN1);
GO:1903441	protein localization to ciliary membrane	biological_process	1	34608	1	41939	0	0	1.21183	NM_001012777.2(BBS2);
GO:0008251	tRNA-specific adenosine deaminase activity	molecular_function	7	34608	7	41939	0	0	1.21183	NM_001012779.1(ADAT1);XM_015292606.2(ADAT1);XM_015292607.2(ADAT1);XM_015292608.2(ADAT1);XM_015292609.2(ADAT1);XM_015292610.2(ADAT1);XM_025154204.1(ADAT1);
GO:0035897	proteolysis in other organism	biological_process	5	34608	5	41939	0	0	1.21183	NM_001012787.2(MAP2K3);XM_003642348.4(MAP2K6);XM_004946240.3(MAP2K6);XM_025155080.1(MAP2K3);XM_025155081.1(MAP2K3);
GO:0030128	clathrin coat of endocytic vesicle	cellular_component	12	34608	12	41939	0	0	1.21183	NM_001012788.1(EPN2);XM_015294184.2(EPN2);XM_015294185.2(EPN2);XM_015294186.2(EPN2);XM_015294187.2(EPN2);XM_015294188.2(EPN2);XM_015294189.2(EPN2);XM_015294190.2(EPN2);XM_025155087.1(EPN2);XM_025155088.1(EPN2);XM_025155089.1(EPN2);XM_025155090.1(EPN2);
GO:1990403	embryonic brain development	biological_process	32	34608	32	41939	0	0	1.21183	NM_001012792.2(IFT140);NM_001030784.1(TBC1D23);NM_204678.1(TRA2B);XM_004942560.3(PCNT);XM_015276811.2(TRA2B);XM_015281298.2(CTNNB1);XM_015281299.1(CTNNB1);XM_015285800.2(CC2D2A);XM_015289209.2(PCNT);XM_015289222.2(PCNT);XM_015294749.2(IFT140);XM_015294750.2(IFT140);XM_015296083.1(TBC1D23);XM_025142152.1(MKS1);XM_025142153.1(MKS1);XM_025142154.1(MKS1);XM_025150394.1(CC2D2A);XM_025152457.1(PCNT);XM…
GO:0071049	nuclear retention of pre-mRNA with aberrant 3'-ends at the site of transcription	biological_process	2	34608	2	41939	0	0	1.21183	NM_001012798.2(EXOSC2);NM_001199516.1(EXOSC3);
GO:0071051	polyadenylation-dependent snoRNA 3'-end processing	biological_process	4	34608	4	41939	0	0	1.21183	NM_001012798.2(EXOSC2);NM_001199516.1(EXOSC3);XM_015272495.2(EXOSC5);XM_025154384.1(EXOSC6);
GO:0010715	regulation of extracellular matrix disassembly	biological_process	7	34608	7	41939	0	0	1.21183	NM_001012800.1(DDR1);XM_015279512.2(DDR1);XM_015279513.1(DDR1);XM_015279514.2(DDR1);XM_025153255.1(DDR2);XM_025155903.1(LOC112533553);XM_422211.6(DDR2);
GO:0010763	positive regulation of fibroblast migration	biological_process	20	34608	20	41939	0	0	1.21183	NM_001012800.1(DDR1);XM_015278598.2(PAK3);XM_015278599.2(PAK3);XM_015279512.2(DDR1);XM_015279513.1(DDR1);XM_015279514.2(DDR1);XM_015283823.2(PRKCE);XM_015294446.2(TSC2);XM_015294447.2(TSC2);XM_015294448.2(TSC2);XM_015294449.2(TSC2);XM_015294450.2(TSC2);XM_015294451.2(TSC2);XM_015294452.2(TSC2);XM_015297421.2(BAG4);XM_025142797.1(LOC112530161);XM_025142809.1(DMTN);XM_025153255.1(DDR2);XM_419464.6(…
GO:0038062	protein tyrosine kinase collagen receptor activity	molecular_function	7	34608	7	41939	0	0	1.21183	NM_001012800.1(DDR1);XM_015279512.2(DDR1);XM_015279513.1(DDR1);XM_015279514.2(DDR1);XM_025153255.1(DDR2);XM_025155903.1(LOC112533553);XM_422211.6(DDR2);
GO:0038063	collagen-activated tyrosine kinase receptor signaling pathway	biological_process	43	34608	43	41939	0	0	1.21183	NM_001012800.1(DDR1);NM_001162390.1(COL4A2);NM_001162399.2(COL4A1);XM_015274242.1(LOC107050509);XM_015276989.2(COL4A3);XM_015277823.2(COL4A1);XM_015277824.2(COL4A1);XM_015277855.2(COL4A2);XM_015277856.2(COL4A2);XM_015277857.2(COL4A2);XM_015279512.2(DDR1);XM_015279513.1(DDR1);XM_015279514.2(DDR1);XM_015298175.2(UBASH3B);XM_025145397.1(LOC112530855);XM_025145566.1(LOC112529944);XM_025146000.1(LOC11…
GO:0007021	tubulin complex assembly	biological_process	9	34608	9	41939	0	0	1.21183	NM_001012801.1(TBCD);NM_001167729.1(TBCA);NM_205176.1(CRYAB);XM_015283847.2(TBCC);XM_015295136.2(TBCD);XM_015295137.2(TBCD);XM_015295138.2(TBCD);XM_025149778.1(LOC772071);XM_025149779.1(LOC772071);
GO:0007023	post-chaperonin tubulin folding pathway	biological_process	7	34608	7	41939	0	0	1.21183	NM_001012801.1(TBCD);NM_001167729.1(TBCA);XM_015283847.2(TBCC);XM_015295136.2(TBCD);XM_015295137.2(TBCD);XM_015295138.2(TBCD);XM_423980.6(TBCE);
GO:0032584	growth cone membrane	cellular_component	27	34608	27	41939	0	0	1.21183	NM_001012802.1(EXOC7);NM_001039304.1(ZFYVE27);NM_001199320.1(EXOC4);NM_001305054.1(GAP43);NM_204782.1(NRP1);XM_004946685.3(TRPV2);XM_004946686.3(TRPV2);XM_015281290.2(NRP1);XM_015283531.2(LAMP5);XM_015284540.1(EXOC4);XM_015288631.2(ZFYVE27);XM_015295150.2(EXOC7);XM_015295151.2(EXOC7);XM_015295152.2(EXOC7);XM_015295153.2(EXOC7);XM_015295154.2(EXOC7);XM_015295156.2(EXOC7);XM_015295157.2(EXOC7);XM_0…
GO:0000938	GARP complex	cellular_component	5	34608	5	41939	0	0	1.21183	NM_001012806.1(VPS53);NM_001031172.1(VPS51);XM_015278096.2(VPS54);XM_015286198.2(VPS51);XM_419349.6(VPS54);
GO:1990745	EARP complex	cellular_component	5	34608	5	41939	0	0	1.21183	NM_001012806.1(VPS53);NM_001012854.2(VPS50);NM_001031172.1(VPS51);XM_015281394.2(VPS50);XM_015286198.2(VPS51);
GO:0070461	SAGA-type complex	cellular_component	5	34608	5	41939	0	0	1.21183	NM_001012807.2(TADA2A);NM_001031298.1(SGF29);XM_015295790.2(TADA2A);XM_015295791.2(TADA2A);XM_015295792.2(TADA2A);
GO:0031058	positive regulation of histone modification	biological_process	1	34608	1	41939	0	0	1.21183	NM_001012810.1(UBE2N);
GO:0031372	UBC13-MMS2 complex	cellular_component	1	34608	1	41939	0	0	1.21183	NM_001012810.1(UBE2N);
GO:0033182	regulation of histone ubiquitination	biological_process	1	34608	1	41939	0	0	1.21183	NM_001012810.1(UBE2N);
GO:0005052	peroxisome matrix targeting signal-1 binding	molecular_function	7	34608	7	41939	0	0	1.21183	NM_001012818.2(PEX5);XM_004943451.3(PEX5L);XM_004943453.3(PEX5L);XM_004943454.3(PEX5L);XM_025153487.1(PEX5L);XM_025153488.1(PEX5L);XM_426710.6(PEX5L);
GO:0016560	protein import into peroxisome matrix, docking	biological_process	8	34608	8	41939	0	0	1.21183	NM_001012818.2(PEX5);NM_001199421.1(PEX13);XM_004943451.3(PEX5L);XM_004943453.3(PEX5L);XM_004943454.3(PEX5L);XM_025153487.1(PEX5L);XM_025153488.1(PEX5L);XM_426710.6(PEX5L);
GO:0005873	plus-end kinesin complex	cellular_component	4	34608	4	41939	0	0	1.21183	NM_001012834.1(KIF3B);XM_015296394.2(KIF3B);XM_015296395.1(KIF3B);XM_015296396.2(KIF3B);
GO:0016939	kinesin II complex	cellular_component	7	34608	7	41939	0	0	1.21183	NM_001012834.1(KIF3B);XM_015290438.2(KIFAP3);XM_015290439.2(KIFAP3);XM_015296394.2(KIF3B);XM_015296395.1(KIF3B);XM_015296396.2(KIF3B);XM_025154865.1(KIF3A);
GO:0072383	plus-end-directed vesicle transport along microtubule	biological_process	32	34608	32	41939	0	0	1.21183	NM_001012834.1(KIF3B);NM_001030554.1(KIF23);NM_001045839.2(FYCO1);XM_004939171.3(KIF5B);XM_004939628.3(KIF13A);XM_015275954.2(KIF13A);XM_015275955.2(KIF13A);XM_015281577.2(FYCO1);XM_015281578.2(FYCO1);XM_015281579.2(FYCO1);XM_015281580.2(FYCO1);XM_015281581.2(FYCO1);XM_015290438.2(KIFAP3);XM_015290439.2(KIFAP3);XM_015292104.2(KIF23);XM_015292105.2(KIF23);XM_015292106.2(KIF23);XM_015292107.2(KIF23…
GO:0016441	posttranscriptional gene silencing	biological_process	26	34608	26	41939	0	0	1.21183	NM_001012840.2(PUM1);NM_001252128.1(GIGYF2);XM_015276848.2(GIGYF2);XM_015276849.2(GIGYF2);XM_015276850.2(GIGYF2);XM_015276851.2(GIGYF2);XM_015276852.2(GIGYF2);XM_015276854.2(GIGYF2);XM_015276855.2(GIGYF2);XM_015276856.2(GIGYF2);XM_015276857.2(GIGYF2);XM_015297531.2(PUM1);XM_015297532.2(PUM1);XM_015297533.2(PUM1);XM_015297534.2(PUM1);XM_015297535.2(PUM1);XM_015297537.2(PUM1);XM_015297538.2(PUM1);X…
GO:0035279	mRNA cleavage involved in gene silencing by miRNA	biological_process	2	34608	2	41939	0	0	1.21183	NM_001012843.1(MOV10);XM_015298929.2(MOV10);
GO:0033615	mitochondrial proton-transporting ATP synthase complex assembly	biological_process	3	34608	3	41939	0	0	1.21183	NM_001012848.1(TMEM70);XM_004936773.3(ATPAF1);XM_422453.5(ATPAF1);
GO:0034679	integrin alpha9-beta1 complex	cellular_component	1	34608	1	41939	0	0	1.21183	NM_001012858.1(ITGA9);
GO:0031061	negative regulation of histone methylation	biological_process	1	34608	1	41939	0	0	1.21183	NM_001012862.1(JARID2);
GO:0051574	positive regulation of histone H3-K9 methylation	biological_process	5	34608	5	41939	0	0	1.21183	NM_001012862.1(JARID2);XM_015289867.2(RIF1);XM_025152555.1(RIF1);XM_415465.5(PRDM12);XM_422162.6(RIF1);
GO:0010830	regulation of myotube differentiation	biological_process	5	34608	5	41939	0	0	1.21183	NM_001012863.2(RBM24);NM_001305093.1(RBM38);XM_015273296.2(LOC107049569);XM_015275877.2(RBM24);XM_025147258.1(RBM24);
GO:1901741	positive regulation of myoblast fusion	biological_process	25	34608	25	41939	0	0	1.21183	NM_001012865.1(FAM65B);NM_001030363.1(MYF5);NM_001030746.1(MYF6);NM_204184.1(MYOG);NM_204214.2(MYOD1);XM_004940072.3(ADGRB1);XM_015281916.2(MYF6);XM_015282382.2(FAM65B);XM_015282383.2(FAM65B);XM_015282384.2(FAM65B);XM_015283221.2(ADGRB1);XM_015283222.2(ADGRB1);XM_015283223.2(ADGRB1);XM_015283224.2(ADGRB1);XM_015283225.2(ADGRB1);XM_015283226.2(ADGRB1);XM_015283227.2(ADGRB1);XM_015283228.2(ADGRB1);…
GO:1903904	negative regulation of establishment of T cell polarity	biological_process	7	34608	7	41939	0	0	1.21183	NM_001012865.1(FAM65B);XM_015282382.2(FAM65B);XM_015282383.2(FAM65B);XM_015282384.2(FAM65B);XM_025147283.1(FAM65B);XM_025147284.1(FAM65B);XM_025147285.1(FAM65B);
GO:1905872	negative regulation of protein localization to cell leading edge	biological_process	7	34608	7	41939	0	0	1.21183	NM_001012865.1(FAM65B);XM_015282382.2(FAM65B);XM_015282383.2(FAM65B);XM_015282384.2(FAM65B);XM_025147283.1(FAM65B);XM_025147284.1(FAM65B);XM_025147285.1(FAM65B);
GO:2000391	positive regulation of neutrophil extravasation	biological_process	19	34608	19	41939	0	0	1.21183	NM_001012865.1(FAM65B);XM_015277811.2(IL1RL2);XM_015277812.2(IL1RL2);XM_015277814.2(IL1RL2);XM_015277815.2(IL1RL2);XM_015277816.2(IL1RL2);XM_015278690.2(ADAM8);XM_015278691.2(ADAM8);XM_015278692.2(ADAM8);XM_015278693.2(ADAM8);XM_015282382.2(FAM65B);XM_015282383.2(FAM65B);XM_015282384.2(FAM65B);XM_025146651.1(IL1RL2);XM_025146652.1(IL1RL2);XM_025147283.1(FAM65B);XM_025147284.1(FAM65B);XM_025147285…
GO:2001107	negative regulation of Rho guanyl-nucleotide exchange factor activity	biological_process	19	34608	19	41939	0	0	1.21183	NM_001012865.1(FAM65B);XM_004944073.3(FAM65A);XM_004944074.3(FAM65A);XM_015279172.2(FAM65A);XM_015279173.2(FAM65A);XM_015279174.2(FAM65A);XM_015279175.2(FAM65A);XM_015279176.2(FAM65A);XM_015279177.2(FAM65A);XM_015279179.2(FAM65A);XM_015279180.2(FAM65A);XM_015279181.1(FAM65A);XM_015282382.2(FAM65B);XM_015282383.2(FAM65B);XM_015282384.2(FAM65B);XM_025147283.1(FAM65B);XM_025147284.1(FAM65B);XM_02514…
GO:0006660	phosphatidylserine catabolic process	biological_process	4	34608	4	41939	0	0	1.21183	NM_001012871.1(ABHD12);XM_003641451.4(ABHD12B);XM_015283374.2(ABHD12);XM_025151151.1(ABHD12B);
GO:0046464	acylglycerol catabolic process	biological_process	13	34608	13	41939	0	0	1.21183	NM_001012871.1(ABHD12);NM_001277142.1(MGLL);NM_001277143.1(MGLL);XM_003641451.4(ABHD12B);XM_004943845.3(ABHD2);XM_004943846.3(ABHD2);XM_004944586.3(ABHD6);XM_015283374.2(ABHD12);XM_015292048.2(ABHD2);XM_015293081.2(MGLL);XM_015293082.2(MGLL);XM_025151151.1(ABHD12B);XM_414352.6(ABHD6);
GO:0052651	monoacylglycerol catabolic process	biological_process	5	34608	5	41939	0	0	1.21183	NM_001012871.1(ABHD12);XM_003641451.4(ABHD12B);XM_015274898.2(LOC107051264);XM_015283374.2(ABHD12);XM_025151151.1(ABHD12B);
GO:0008441	3'(2'),5'-bisphosphate nucleotidase activity	molecular_function	6	34608	6	41939	0	0	1.21183	NM_001012874.2(BPNT1);XM_015283646.2(BPNT1);XM_015283647.2(BPNT1);XM_015283648.2(BPNT1);XM_025147970.1(IMPAD1);XM_419214.6(IMPAD1);
GO:0003896	DNA primase activity	molecular_function	7	34608	7	41939	0	0	1.21183	NM_001012880.1(PRIM2);NM_001031137.2(PRIMPOL);XM_015276230.2(PRIMPOL);XM_015284827.2(PRIM2);XM_015300396.2(PRIM1);XM_025149629.1(PRIMPOL);XM_025149630.1(PRIMPOL);
GO:0000435	positive regulation of transcription from RNA polymerase II promoter by galactose	biological_process	5	34608	5	41939	0	0	1.21183	NM_001012882.1(NCOA1);XM_015285106.2(NCOA1);XM_015285107.2(NCOA1);XM_025148794.1(NCOA1);XM_025148795.1(NCOA1);
GO:0001012	RNA polymerase II regulatory region DNA binding	molecular_function	12	34608	12	41939	0	0	1.21183	NM_001012882.1(NCOA1);NM_204616.1(NKX2-1);XM_004936052.3(TXK);XM_015285106.2(NCOA1);XM_015285107.2(NCOA1);XM_015287273.2(NKX2-1);XM_015287274.2(NKX2-1);XM_025148794.1(NCOA1);XM_025148795.1(NCOA1);XM_025150545.1(NKX2-1);XM_025150546.1(NKX2-1);XM_025150547.1(NKX2-1);
GO:0002155	regulation of thyroid hormone mediated signaling pathway	biological_process	6	34608	6	41939	0	0	1.21183	NM_001012882.1(NCOA1);XM_015285106.2(NCOA1);XM_015285107.2(NCOA1);XM_025148794.1(NCOA1);XM_025148795.1(NCOA1);XM_025151315.1(GPHB5);
GO:0045925	positive regulation of female receptivity	biological_process	5	34608	5	41939	0	0	1.21183	NM_001012882.1(NCOA1);XM_015285106.2(NCOA1);XM_015285107.2(NCOA1);XM_025148794.1(NCOA1);XM_025148795.1(NCOA1);
GO:0060179	male mating behavior	biological_process	9	34608	9	41939	0	0	1.21183	NM_001012882.1(NCOA1);NM_206979.1(GRIN1);XM_015279349.2(GRIN1);XM_015285106.2(NCOA1);XM_015285107.2(NCOA1);XM_025144078.1(NUR2L);XM_025144079.1(NUR2L);XM_025148794.1(NCOA1);XM_025148795.1(NCOA1);
GO:0060713	labyrinthine layer morphogenesis	biological_process	11	34608	11	41939	0	0	1.21183	NM_001012882.1(NCOA1);XM_004947782.3(GJB5);XM_004947783.3(GJB5);XM_015285106.2(NCOA1);XM_015285107.2(NCOA1);XM_015297821.2(GJB5);XM_015297822.2(GJB5);XM_015297823.2(GJB5);XM_015297824.2(GJB5);XM_025148794.1(NCOA1);XM_025148795.1(NCOA1);
GO:1904017	cellular response to Thyroglobulin triiodothyronine	biological_process	14	34608	14	41939	0	0	1.21183	NM_001012882.1(NCOA1);XM_015282895.2(NCOA2);XM_015282896.2(NCOA2);XM_015282897.2(NCOA2);XM_015282898.2(NCOA2);XM_015285106.2(NCOA1);XM_015285107.2(NCOA1);XM_025147992.1(NCOA2);XM_025147993.1(NCOA2);XM_025147994.1(NCOA2);XM_025147995.1(NCOA2);XM_025147996.1(NCOA2);XM_025148794.1(NCOA1);XM_025148795.1(NCOA1);
GO:2001038	regulation of cellular response to drug	biological_process	5	34608	5	41939	0	0	1.21183	NM_001012882.1(NCOA1);XM_015285106.2(NCOA1);XM_015285107.2(NCOA1);XM_025148794.1(NCOA1);XM_025148795.1(NCOA1);
GO:0005673	transcription factor TFIIE complex	cellular_component	3	34608	3	41939	0	0	1.21183	NM_001012888.1(GTF2E2);XM_001233399.5(GTF2E2);XM_015276331.2(GTF2E2);
GO:0032184	SUMO polymer binding	molecular_function	23	34608	23	41939	0	0	1.21183	NM_001012889.1(RNF4);NM_001110177.1(SOBP);NM_001199751.1(RNF111);XM_015278745.2(RNF111);XM_015278746.2(RNF111);XM_015278747.2(RNF111);XM_015278748.2(RNF111);XM_015278749.2(RNF111);XM_015278751.2(RNF111);XM_015278752.2(RNF111);XM_015278753.2(RNF111);XM_015278754.2(RNF111);XM_015284514.2(SOBP);XM_015284515.2(SOBP);XM_015285895.2(RNF4);XM_015285896.2(RNF4);XM_015293882.1(SIMC1);XM_015293883.1(SIMC1)…
GO:0085020	protein K6-linked ubiquitination	biological_process	27	34608	27	41939	0	0	1.21183	NM_001012889.1(RNF4);NM_204169.1(BRCA1);XM_003642716.4(UBE2T);XM_003642717.4(UBE2T);XM_003642718.4(UBE2T);XM_003642719.4(UBE2T);XM_004938784.2(RNF6);XM_004938786.3(RNF6);XM_004938787.3(RNF6);XM_004938788.3(RNF6);XM_004938789.3(RNF6);XM_015279005.2(RNF6);XM_015279010.2(RNF6);XM_015279041.2(RNF6);XM_015285895.2(RNF4);XM_015285896.2(RNF4);XM_015298812.2(UBE2T);XM_015298813.2(UBE2T);XM_015299561.2(BR…
GO:0001106	RNA polymerase II transcription corepressor activity	molecular_function	77	34608	77	41939	0	0	1.21183	NM_001012890.1(CTBP1);NM_001293184.1(SIN3A);NM_204156.1(HDAC1);NM_204195.1(SOX3);NM_204895.1(TFAP2B);XM_001236426.5(HDGF);XM_003643035.4(TLE1);XM_004940457.3(BEND6);XM_004947062.3(ZMYND8);XM_004947063.3(ZMYND8);XM_004947064.3(ZMYND8);XM_004947065.3(ZMYND8);XM_004947066.3(ZMYND8);XM_004947067.3(ZMYND8);XM_004947068.3(ZMYND8);XM_004949181.3(TLE1);XM_015277885.2(N4BP2L2);XM_015277889.2(N4BP2L2);XM_0…
GO:0090241	negative regulation of histone H4 acetylation	biological_process	7	34608	7	41939	0	0	1.21183	NM_001012890.1(CTBP1);XM_025149718.1(CTBP1);XM_025149719.1(CTBP1);XM_025149720.1(CTBP1);XM_025149721.1(CTBP1);XM_025149722.1(CTBP1);XM_025149723.1(CTBP1);
GO:0099526	presynapse to nucleus signaling pathway	biological_process	4	34608	4	41939	0	0	1.21183	NM_001012890.1(CTBP1);XM_025154571.1(BSN);XM_025154572.1(BSN);XM_025154573.1(BSN);
GO:1903758	negative regulation of transcription from RNA polymerase II promoter by histone modification	biological_process	23	34608	23	41939	0	0	1.21183	NM_001012890.1(CTBP1);XM_004947062.3(ZMYND8);XM_004947063.3(ZMYND8);XM_004947064.3(ZMYND8);XM_004947065.3(ZMYND8);XM_004947066.3(ZMYND8);XM_004947067.3(ZMYND8);XM_004947068.3(ZMYND8);XM_015296701.2(ZMYND8);XM_015296702.2(ZMYND8);XM_015296703.2(ZMYND8);XM_015296705.2(ZMYND8);XM_015296708.2(ZMYND8);XM_015296712.2(ZMYND8);XM_015296714.2(ZMYND8);XM_025142395.1(ZMYND8);XM_025142397.1(ZMYND8);XM_025149…
GO:0032454	histone demethylase activity (H3-K9 specific)	molecular_function	24	34608	24	41939	0	0	1.21183	NM_001012891.1(KDM3A);NM_001199546.1(JMJD1C);XM_015285909.2(KDM3A);XM_015287459.2(KDM7A);XM_015287467.2(KDM7A);XM_015288100.2(JMJD1C);XM_015288103.2(JMJD1C);XM_015288104.2(JMJD1C);XM_015291306.2(KDM4A);XM_015293435.2(PHF2);XM_015293436.2(PHF2);XM_015294040.2(KDM3B);XM_015297587.2(KDM1A);XM_015300179.2(KDM4B);XM_015300180.2(KDM4B);XM_015300181.2(KDM4B);XM_015300182.2(KDM4B);XM_015300183.2(KDM4B);X…
GO:0033169	histone H3-K9 demethylation	biological_process	21	34608	21	41939	0	0	1.21183	NM_001012891.1(KDM3A);NM_001199546.1(JMJD1C);XM_015285909.2(KDM3A);XM_015287459.2(KDM7A);XM_015287467.2(KDM7A);XM_015288100.2(JMJD1C);XM_015288103.2(JMJD1C);XM_015288104.2(JMJD1C);XM_015291306.2(KDM4A);XM_015294040.2(KDM3B);XM_015297587.2(KDM1A);XM_015300179.2(KDM4B);XM_015300180.2(KDM4B);XM_015300181.2(KDM4B);XM_015300182.2(KDM4B);XM_015300183.2(KDM4B);XM_015300184.2(KDM4B);XM_015300185.2(KDM4B)…
GO:0051213	dioxygenase activity	molecular_function	32	34608	32	41939	0	0	1.21183	NM_001012891.1(KDM3A);NM_001031029.1(KDM5B);NM_001167718.1(PTGS2);NM_001167719.1(PTGS2);NM_001199546.1(JMJD1C);XM_004945540.3(OGFOD2);XM_004945862.3(PHYHD1);XM_015275490.2(ASPHD2);XM_015275607.2(OGFOD2);XM_015279572.2(PHYHD1);XM_015285909.2(KDM3A);XM_015288100.2(JMJD1C);XM_015288103.2(JMJD1C);XM_015288104.2(JMJD1C);XM_015291281.2(HPDL);XM_015293435.2(PHF2);XM_015293436.2(PHF2);XM_015294040.2(KDM3…
GO:0035549	positive regulation of interferon-beta secretion	biological_process	2	34608	2	41939	0	0	1.21183	NM_001012893.1(MAVS);NM_001193638.1(IFIH1);
GO:0039529	RIG-I signaling pathway	biological_process	1	34608	1	41939	0	0	1.21183	NM_001012893.1(MAVS);
GO:0060760	positive regulation of response to cytokine stimulus	biological_process	3	34608	3	41939	0	0	1.21183	NM_001012893.1(MAVS);NM_001193638.1(IFIH1);NM_001277796.1(TAF9);
GO:0071360	cellular response to exogenous dsRNA	biological_process	5	34608	5	41939	0	0	1.21183	NM_001012893.1(MAVS);NM_001193638.1(IFIH1);XM_025156007.1(FLOT1);XM_419881.6(MB21D1);XM_424579.6(MUL1);
GO:0071660	positive regulation of IP-10 production	biological_process	1	34608	1	41939	0	0	1.21183	NM_001012893.1(MAVS);
GO:1902741	positive regulation of interferon-alpha secretion	biological_process	3	34608	3	41939	0	0	1.21183	NM_001012893.1(MAVS);NM_001193638.1(IFIH1);XM_015291824.2(DHX36);
GO:0004095	carnitine O-palmitoyltransferase activity	molecular_function	8	34608	8	41939	0	0	1.21183	NM_001012898.1(CPT1A);NM_001031287.2(CPT2);XM_015286794.2(CPT1A);XM_015286795.2(CPT1A);XM_015286797.2(CPT1A);XM_015286798.2(CPT1A);XM_025150696.1(CPT1A);XM_025152880.1(CPT2);
GO:0004149	dihydrolipoyllysine-residue succinyltransferase activity	molecular_function	2	34608	2	41939	0	0	1.21183	NM_001012901.1(DLST);XM_015287387.2(DLST);
GO:0045252	oxoglutarate dehydrogenase complex	cellular_component	4	34608	4	41939	0	0	1.21183	NM_001012901.1(DLST);NM_001030727.1(DLD);XM_015275709.2(DLD);XM_015287387.2(DLST);
GO:0097368	establishment of Sertoli cell barrier	biological_process	7	34608	7	41939	0	0	1.21183	NM_001012902.2(ARID4A);XM_003640986.4(ARID4B);XM_004935477.3(ARID4B);XM_004935478.3(ARID4B);XM_015287507.2(ARID4A);XM_015287508.2(ARID4A);XM_015287509.2(ARID4A);
GO:0032506	cytokinetic process	biological_process	9	34608	9	41939	0	0	1.21183	NM_001012903.3(ANXA11);NM_001031061.1(SPAST);NM_205477.1(MYH9);XM_015283728.2(SPAST);XM_015283729.2(SPAST);XM_015283730.2(SPAST);XM_015283731.2(SPAST);XM_025146993.1(MYH9);XM_025148701.1(SPAST);
GO:0008384	IkappaB kinase activity	molecular_function	2	34608	2	41939	0	0	1.21183	NM_001012904.1(CHUK);XM_015278675.2(CHUK);
GO:0008385	IkappaB kinase complex	cellular_component	14	34608	14	41939	0	0	1.21183	NM_001012904.1(CHUK);XM_004937931.3(ERC1);XM_015278675.2(CHUK);XM_015284679.2(MAP3K7);XM_015284681.2(MAP3K7);XM_015284684.2(MAP3K7);XM_015284685.2(MAP3K7);XM_015286758.1(ERC1);XM_015286761.1(ERC1);XM_015286786.1(ERC1);XM_015286810.2(ERC1);XM_015286820.2(ERC1);XM_015286826.2(ERC1);XM_025141554.1(ERC1);
GO:0070585	protein localization to mitochondrion	biological_process	12	34608	12	41939	0	0	1.21183	NM_001012906.1(5-Mar);NM_001012945.1(DNAJA1);NM_001079722.1(DNM1L);NM_001287193.1(LRRK2);XM_003640340.4(LRRK2);XM_015285664.2(DNM1L);XM_015285670.2(DNM1L);XM_015285677.2(DNM1L);XM_015285683.2(DNM1L);XM_015285686.2(DNM1L);XM_015285690.2(DNM1L);XM_015298421.2(LOC425431);
GO:0090344	negative regulation of cell aging	biological_process	16	34608	16	41939	0	0	1.21183	NM_001012906.1(5-Mar);NM_001012955.1(FOXM1);NM_001278090.1(FZR1);XM_015292628.2(FOXM1);XM_015292636.2(FOXM1);XM_015292645.2(FOXM1);XM_015292652.2(FOXM1);XM_015292659.2(FOXM1);XM_015292661.2(FOXM1);XM_015292665.2(FOXM1);XM_015299664.2(FZR1);XM_025151352.1(FOXM1);XM_025151356.1(FOXM1);XM_025151362.1(FOXM1);XM_025151371.1(FOXM1);XM_025151372.1(FOXM1);
GO:0045183	translation factor activity, non-nucleic acid binding	molecular_function	4	34608	4	41939	0	0	1.21183	NM_001012910.1(NEURL1);XM_015288647.2(NEURL1);XM_015288648.2(NEURL1);XM_025151610.1(NEURL1);
GO:0048170	positive regulation of long-term neuronal synaptic plasticity	biological_process	8	34608	8	41939	0	0	1.21183	NM_001012910.1(NEURL1);NM_001293209.1(NPTN);XM_015278826.2(NPTN);XM_015288647.2(NEURL1);XM_015288648.2(NEURL1);XM_025151610.1(NEURL1);XM_025152878.1(SHANK3);XM_025153812.1(NPTN);
GO:0090129	positive regulation of synapse maturation	biological_process	56	34608	56	41939	0	0	1.21183	NM_001012910.1(NEURL1);NM_001198975.1(NRXN1);NM_204294.1(CAMK2B);XM_003643420.4(NEUROD2);XM_004945995.2(DAB2IP);XM_015278017.2(NRXN1);XM_015278018.2(NRXN1);XM_015278019.2(NRXN1);XM_015278020.2(NRXN1);XM_015278021.2(NRXN1);XM_015278022.2(NRXN1);XM_015278023.2(NRXN1);XM_015278025.2(NRXN1);XM_015278026.2(NRXN1);XM_015278027.2(NRXN1);XM_015278029.2(NRXN1);XM_015278033.2(NRXN1);XM_015278034.2(NRXN1);X…
GO:0002260	lymphocyte homeostasis	biological_process	3	34608	3	41939	0	0	1.21183	NM_001012913.1(SLC40A1);XM_015276737.2(SOS2);XM_015289163.2(SLC40A1);
GO:0003158	endothelium development	biological_process	5	34608	5	41939	0	0	1.21183	NM_001012913.1(SLC40A1);NM_206984.3(GJA4);XM_015289163.2(SLC40A1);XM_015297645.2(GJA4);XM_015297647.2(GJA4);
GO:0005381	iron ion transmembrane transporter activity	molecular_function	10	34608	10	41939	0	0	1.21183	NM_001012913.1(SLC40A1);NM_001128101.1(SLC11A2);NM_001128102.1(SLC11A2);XM_015289163.2(SLC40A1);XM_025145314.1(SLC11A2);XM_025145315.1(SLC11A2);XM_025145316.1(SLC11A2);XM_025145317.1(SLC11A2);XM_417682.5(SLC25A37);XM_421702.4(SLC25A28);
GO:0015093	ferrous iron transmembrane transporter activity	molecular_function	8	34608	8	41939	0	0	1.21183	NM_001012913.1(SLC40A1);NM_001128101.1(SLC11A2);NM_001128102.1(SLC11A2);XM_015289163.2(SLC40A1);XM_025145314.1(SLC11A2);XM_025145315.1(SLC11A2);XM_025145316.1(SLC11A2);XM_025145317.1(SLC11A2);
GO:0034395	regulation of transcription from RNA polymerase II promoter in response to iron	biological_process	2	34608	2	41939	0	0	1.21183	NM_001012913.1(SLC40A1);XM_015289163.2(SLC40A1);
GO:0034755	iron ion transmembrane transport	biological_process	5	34608	5	41939	0	0	1.21183	NM_001012913.1(SLC40A1);XM_001234365.4(SCARA5);XM_004935852.2(SCARA5);XM_015289163.2(SLC40A1);XM_025149126.1(SCARA5);
GO:0060345	spleen trabecula formation	biological_process	2	34608	2	41939	0	0	1.21183	NM_001012913.1(SLC40A1);XM_015289163.2(SLC40A1);
GO:0097689	iron channel activity	molecular_function	2	34608	2	41939	0	0	1.21183	NM_001012913.1(SLC40A1);XM_015289163.2(SLC40A1);
GO:1903988	ferrous iron export across plasma membrane	biological_process	2	34608	2	41939	0	0	1.21183	NM_001012913.1(SLC40A1);XM_015289163.2(SLC40A1);
GO:0002368	B cell cytokine production	biological_process	1	34608	1	41939	0	0	1.21183	NM_001012916.2(HSPD1);
GO:0002842	positive regulation of T cell mediated immune response to tumor cell	biological_process	1	34608	1	41939	0	0	1.21183	NM_001012916.2(HSPD1);
GO:0008035	high-density lipoprotein particle binding	molecular_function	6	34608	6	41939	0	0	1.21183	NM_001012916.2(HSPD1);XM_015275624.2(SCARB1);XM_015275625.1(SCARB1);XM_015275626.1(SCARB1);XM_015275627.2(SCARB1);XM_415106.4(SCARB1);
GO:0019907	cyclin-dependent protein kinase activating kinase holoenzyme complex	cellular_component	2	34608	2	41939	0	0	1.21183	NM_001012916.2(HSPD1);NM_001305260.1(HOXC10);
GO:0030135	coated vesicle	cellular_component	3	34608	3	41939	0	0	1.21183	NM_001012916.2(HSPD1);XM_004941157.3(LOC430303);XM_025150263.1(LOC430303);
GO:0034186	apolipoprotein A-I binding	molecular_function	6	34608	6	41939	0	0	1.21183	NM_001012916.2(HSPD1);XM_015275624.2(SCARB1);XM_015275625.1(SCARB1);XM_015275626.1(SCARB1);XM_015275627.2(SCARB1);XM_415106.4(SCARB1);
GO:0045041	protein import into mitochondrial intermembrane space	biological_process	2	34608	2	41939	0	0	1.21183	NM_001012916.2(HSPD1);NM_001113759.1(CHCHD4);
GO:0048291	isotype switching to IgG isotypes	biological_process	1	34608	1	41939	0	0	1.21183	NM_001012916.2(HSPD1);
GO:0051702	interaction with symbiont	biological_process	6	34608	6	41939	0	0	1.21183	NM_001012916.2(HSPD1);NM_001198712.1(FN1);NM_001277853.2(GPX1);NM_204216.3(DDB1);XM_015289129.2(FN1);XM_015289131.2(FN1);
GO:0051707	response to other organism	biological_process	8	34608	8	41939	0	0	1.21183	NM_001012917.1(WIPF1);XM_015289441.2(WIPF1);XM_015289442.2(WIPF1);XM_015289443.2(WIPF1);XM_015289444.2(WIPF1);XM_015289445.2(WIPF1);XM_015299595.2(BECN1);XM_025152191.1(WIPF1);
GO:0080023	3R-hydroxyacyl-CoA dehydratase activity	molecular_function	3	34608	3	41939	0	0	1.21183	NM_001012920.3(HACD2);XM_015281999.2(HACD1);XM_015282000.2(HACD1);
GO:0008430	selenium binding	molecular_function	17	34608	17	41939	0	0	1.21183	NM_001012926.3(SELENOF);NM_001031609.2(SELENOP1);NM_001163232.2(GPX3);NM_001277810.1(SELENBP1);XM_004945607.2(RPH3A);XM_004945609.3(RPH3A);XM_004948336.3(SELENBP1L3);XM_015275537.1(RPH3A);XM_015275538.1(RPH3A);XM_015280010.2(SELENBP1);XM_015280011.2(SELENBP1);XM_025143405.1(SELENBP1);XM_025143601.1(SELENBP1L3);XM_025143602.1(SELENBP1L3);XM_025143603.1(SELENBP1L3);XM_025155594.1(RPH3A);XM_427540.6…
GO:0002467	germinal center formation	biological_process	16	34608	16	41939	0	0	1.21183	NM_001012930.1(BCL6);NM_001031303.2(KLHL6);XM_004949410.3(MEF2C);XM_015280557.2(MEF2C);XM_015280558.2(MEF2C);XM_015280559.2(MEF2C);XM_015280560.2(MEF2C);XM_015280562.2(MEF2C);XM_015291406.2(BCL6);XM_025144789.1(MEF2C);XM_025144790.1(MEF2C);XM_025144791.1(MEF2C);XM_025144792.1(MEF2C);XM_025144793.1(MEF2C);XM_025144794.1(MEF2C);XM_025153369.1(BCL6);
GO:0032764	negative regulation of mast cell cytokine production	biological_process	3	34608	3	41939	0	0	1.21183	NM_001012930.1(BCL6);XM_015291406.2(BCL6);XM_025153369.1(BCL6);
GO:0042092	type 2 immune response	biological_process	3	34608	3	41939	0	0	1.21183	NM_001012930.1(BCL6);XM_015291406.2(BCL6);XM_025153369.1(BCL6);
GO:0043380	regulation of memory T cell differentiation	biological_process	3	34608	3	41939	0	0	1.21183	NM_001012930.1(BCL6);XM_015291406.2(BCL6);XM_025153369.1(BCL6);
GO:0048294	negative regulation of isotype switching to IgE isotypes	biological_process	4	34608	4	41939	0	0	1.21183	NM_001012930.1(BCL6);XM_015291406.2(BCL6);XM_025153369.1(BCL6);XM_414658.5(NDFIP1);
GO:0000154	rRNA modification	biological_process	4	34608	4	41939	0	0	1.21183	NM_001012940.1(NAT10);NM_001031388.1(NOP56);XM_025150822.1(NAT10);XM_421942.6(NOP58);
GO:0002101	tRNA wobble cytosine modification	biological_process	4	34608	4	41939	0	0	1.21183	NM_001012940.1(NAT10);NM_001031552.2(ALKBH1);XM_015287550.2(ALKBH1);XM_025150822.1(NAT10);
GO:0051391	tRNA acetylation	biological_process	2	34608	2	41939	0	0	1.21183	NM_001012940.1(NAT10);XM_025150822.1(NAT10);
GO:0051392	tRNA N-acetyltransferase activity	molecular_function	2	34608	2	41939	0	0	1.21183	NM_001012940.1(NAT10);XM_025150822.1(NAT10);
GO:1904812	rRNA acetylation involved in maturation of SSU-rRNA	biological_process	2	34608	2	41939	0	0	1.21183	NM_001012940.1(NAT10);XM_025150822.1(NAT10);
GO:1990883	rRNA cytidine N-acetyltransferase activity	molecular_function	2	34608	2	41939	0	0	1.21183	NM_001012940.1(NAT10);XM_025150822.1(NAT10);
GO:0043615	astrocyte cell migration	biological_process	4	34608	4	41939	0	0	1.21183	NM_001012941.2(APCDD1);NM_001030712.1(CCAH221);XM_015296022.2(CCLI7);XM_015296023.2(CCLI8);
GO:0030957	Tat protein binding	molecular_function	10	34608	10	41939	0	0	1.21183	NM_001012945.1(DNAJA1);NM_204973.2(DLL1);NM_205518.1(ACTB);XM_001231887.5(GABARAPL1);XM_015298421.2(LOC425431);XM_025148539.1(DLL1);XM_025148540.1(DLL1);XM_025148541.1(DLL1);XM_416018.5(MDFIC);XM_418905.6(CTDP1);
GO:0055131	C3HC4-type RING finger domain binding	molecular_function	2	34608	2	41939	0	0	1.21183	NM_001012945.1(DNAJA1);XM_015298421.2(LOC425431);
GO:0098554	cytoplasmic side of endoplasmic reticulum membrane	cellular_component	8	34608	8	41939	0	0	1.21183	NM_001012945.1(DNAJA1);NM_204875.1(PTPN1);XM_015296330.2(PTPN1);XM_015296332.2(PTPN1);XM_015296333.2(PTPN1);XM_015298421.2(LOC425431);XM_025142161.1(PTPN1);XM_025142162.1(PTPN1);
GO:1903748	negative regulation of establishment of protein localization to mitochondrion	biological_process	20	34608	20	41939	0	0	1.21183	NM_001012945.1(DNAJA1);XM_015298421.2(LOC425431);XM_015299330.2(MAPT);XM_015299331.2(MAPT);XM_015299332.2(MAPT);XM_015299333.2(MAPT);XM_015299335.2(MAPT);XM_015299336.2(MAPT);XM_015299337.2(MAPT);XM_015299338.2(MAPT);XM_015299339.2(MAPT);XM_015299340.2(MAPT);XM_015299342.2(MAPT);XM_015299344.2(MAPT);XM_015299351.2(MAPT);XM_015299355.2(MAPT);XM_015299356.2(MAPT);XM_015299358.2(MAPT);XM_025143987.1…
GO:1905259	negative regulation of nitrosative stress-induced intrinsic apoptotic signaling pathway	biological_process	2	34608	2	41939	0	0	1.21183	NM_001012945.1(DNAJA1);XM_015298421.2(LOC425431);
GO:0016320	endoplasmic reticulum membrane fusion	biological_process	1	34608	1	41939	0	0	1.21183	NM_001012948.1(VCPIP1);
GO:0031251	PAN complex	cellular_component	6	34608	6	41939	0	0	1.21183	NM_001012954.2(PAN2);XM_015278731.2(PAN3);XM_015278741.2(PAN3);XM_015278744.2(PAN3);XM_015278755.2(PAN3);XM_015300272.2(PAN2);
GO:0046578	regulation of Ras protein signal transduction	biological_process	19	34608	19	41939	0	0	1.21183	NM_001012955.1(FOXM1);XM_015288858.2(PLCE1);XM_015292628.2(FOXM1);XM_015292636.2(FOXM1);XM_015292645.2(FOXM1);XM_015292652.2(FOXM1);XM_015292659.2(FOXM1);XM_015292661.2(FOXM1);XM_015292665.2(FOXM1);XM_015296001.2(SH2B2);XM_015296002.2(SH2B2);XM_015296003.2(SH2B2);XM_015296004.2(SH2B2);XM_025151352.1(FOXM1);XM_025151356.1(FOXM1);XM_025151362.1(FOXM1);XM_025151371.1(FOXM1);XM_025151372.1(FOXM1);XM_…
GO:2000781	positive regulation of double-strand break repair	biological_process	35	34608	35	41939	0	0	1.21183	NM_001012955.1(FOXM1);XM_004949396.3(SLF1);XM_004949397.3(SLF1);XM_004949398.3(SLF1);XM_004949399.3(SLF1);XM_015282647.2(LOC421106);XM_015282648.2(LOC421106);XM_015288749.2(SLF2);XM_015292628.2(FOXM1);XM_015292636.2(FOXM1);XM_015292645.2(FOXM1);XM_015292652.2(FOXM1);XM_015292659.2(FOXM1);XM_015292661.2(FOXM1);XM_015292665.2(FOXM1);XM_025141444.1(DDX11);XM_025141447.1(DDX11);XM_025141450.1(DDX11);…
GO:0006621	protein retention in ER lumen	biological_process	5	34608	5	41939	0	0	1.21183	NM_001012996.1(KDELR3);NM_001159715.1(KDELR2);XM_015294614.1(PDIA2);XM_025148098.1(GPAA1);XM_430177.6(ANKRD13C);
GO:0046923	ER retention sequence binding	molecular_function	6	34608	6	41939	0	0	1.21183	NM_001012996.1(KDELR3);NM_001159715.1(KDELR2);XM_004943834.3(CEMIP);XM_015292038.2(CEMIP);XM_015292039.2(CEMIP);XM_025153925.1(CEMIP);
GO:0000053	argininosuccinate metabolic process	biological_process	1	34608	1	41939	0	0	1.21183	NM_001013395.1(ASS1);
GO:0004055	argininosuccinate synthase activity	molecular_function	1	34608	1	41939	0	0	1.21183	NM_001013395.1(ASS1);
GO:0061436	establishment of skin barrier	biological_process	30	34608	30	41939	0	0	1.21183	NM_001013611.2(CLDN1);NM_001293176.1(SFN);XM_003642382.4(CLDN4);XM_004947904.3(GRHL3);XM_004947905.3(GRHL3);XM_004947906.3(GRHL3);XM_015276077.2(GRHL1);XM_015276079.2(GRHL1);XM_015276080.2(GRHL1);XM_015276081.2(GRHL1);XM_015286069.2(CYP26B1);XM_015291367.2(TP63);XM_015297589.2(KDF1);XM_015297590.2(KDF1);XM_015298241.1(TMPRSS13);XM_015298242.1(TMPRSS13);XM_015298243.1(TMPRSS13);XM_015298244.1(TMPR…
GO:0030881	beta-2-microglobulin binding	molecular_function	1	34608	1	41939	0	0	1.21183	NM_001017412.1(CD1C);
GO:0030883	endogenous lipid antigen binding	molecular_function	1	34608	1	41939	0	0	1.21183	NM_001017412.1(CD1C);
GO:0030884	exogenous lipid antigen binding	molecular_function	1	34608	1	41939	0	0	1.21183	NM_001017412.1(CD1C);
GO:0048006	antigen processing and presentation, endogenous lipid antigen via MHC class Ib	biological_process	1	34608	1	41939	0	0	1.21183	NM_001017412.1(CD1C);
GO:0048007	antigen processing and presentation, exogenous lipid antigen via MHC class Ib	biological_process	3	34608	3	41939	0	0	1.21183	NM_001017412.1(CD1C);XM_004948765.3(AP3D1);XM_025144342.1(AP3D1);
GO:0001849	complement component C1q binding	molecular_function	4	34608	4	41939	0	0	1.21183	NM_001017413.1(PTX3);NM_001199451.1(CD93);XM_025142057.1(C1QBP);XM_424719.6(MEGF10);
GO:0001872	(1->3)-beta-D-glucan binding	molecular_function	1	34608	1	41939	0	0	1.21183	NM_001017413.1(PTX3);
GO:0044869	negative regulation by host of viral exo-alpha-sialidase activity	biological_process	1	34608	1	41939	0	0	1.21183	NM_001017413.1(PTX3);
GO:0044871	negative regulation by host of viral glycoprotein metabolic process	biological_process	1	34608	1	41939	0	0	1.21183	NM_001017413.1(PTX3);
GO:1903016	negative regulation of exo-alpha-sialidase activity	biological_process	1	34608	1	41939	0	0	1.21183	NM_001017413.1(PTX3);
GO:1903019	negative regulation of glycoprotein metabolic process	biological_process	1	34608	1	41939	0	0	1.21183	NM_001017413.1(PTX3);
GO:0033558	protein deacetylase activity	molecular_function	23	34608	23	41939	0	0	1.21183	NM_001017414.1(SIRT2);NM_001030981.2(HDAC9);NM_001293184.1(SIN3A);NM_204831.2(HDAC2);XM_015273296.2(LOC107049569);XM_015278819.2(SIN3A);XM_015278820.2(SIN3A);XM_015278821.2(SIN3A);XM_015281421.2(HDAC9);XM_015281422.2(HDAC9);XM_015281423.2(HDAC9);XM_015281424.2(HDAC9);XM_015281425.2(HDAC9);XM_015281426.2(HDAC9);XM_015281427.2(HDAC9);XM_015281428.2(HDAC9);XM_015284494.2(HDAC2);XM_015300224.2(SIRT2)…
GO:0042903	tubulin deacetylase activity	molecular_function	3	34608	3	41939	0	0	1.21183	NM_001017414.1(SIRT2);XM_015300224.2(SIRT2);XM_015300225.2(SIRT2);
GO:0043219	lateral loop	cellular_component	7	34608	7	41939	0	0	1.21183	NM_001017414.1(SIRT2);NM_001199705.1(MPP5);XM_004943321.3(DLG1);XM_015287339.2(MPP5);XM_015300224.2(SIRT2);XM_015300225.2(SIRT2);XM_025141401.1(LOC112529982);
GO:0045836	positive regulation of meiotic nuclear division	biological_process	4	34608	4	41939	0	0	1.21183	NM_001017414.1(SIRT2);NM_204783.1(WNT4);XM_015300224.2(SIRT2);XM_015300225.2(SIRT2);
GO:0046970	NAD-dependent histone deacetylase activity (H4-K16 specific)	molecular_function	3	34608	3	41939	0	0	1.21183	NM_001017414.1(SIRT2);XM_015300224.2(SIRT2);XM_015300225.2(SIRT2);
GO:0051987	positive regulation of attachment of spindle microtubules to kinetochore	biological_process	9	34608	9	41939	0	0	1.21183	NM_001017414.1(SIRT2);XM_015296998.2(RCC2);XM_015296999.2(RCC2);XM_015300224.2(SIRT2);XM_015300225.2(SIRT2);XM_025142725.1(RCC2);XM_025142726.1(RCC2);XM_025142727.1(RCC2);XM_025142728.1(RCC2);
GO:0061428	negative regulation of transcription from RNA polymerase II promoter in response to hypoxia	biological_process	6	34608	6	41939	0	0	1.21183	NM_001017414.1(SIRT2);XM_015300224.2(SIRT2);XM_015300225.2(SIRT2);XM_025154544.1(VHL);XM_414447.5(VHL);XM_426507.6(HIF1AN);
GO:0061433	cellular response to caloric restriction	biological_process	3	34608	3	41939	0	0	1.21183	NM_001017414.1(SIRT2);XM_015300224.2(SIRT2);XM_015300225.2(SIRT2);
GO:0070446	negative regulation of oligodendrocyte progenitor proliferation	biological_process	3	34608	3	41939	0	0	1.21183	NM_001017414.1(SIRT2);XM_015300224.2(SIRT2);XM_015300225.2(SIRT2);
GO:0070932	histone H3 deacetylation	biological_process	23	34608	23	41939	0	0	1.21183	NM_001017414.1(SIRT2);NM_001030981.2(HDAC9);NM_001291971.1(SIRT7);NM_204831.2(HDAC2);XM_015281421.2(HDAC9);XM_015281422.2(HDAC9);XM_015281423.2(HDAC9);XM_015281424.2(HDAC9);XM_015281425.2(HDAC9);XM_015281426.2(HDAC9);XM_015281427.2(HDAC9);XM_015281428.2(HDAC9);XM_015284494.2(HDAC2);XM_015297810.2(SFPQ);XM_015297811.2(SFPQ);XM_015297812.2(SFPQ);XM_015297813.1(SFPQ);XM_015300224.2(SIRT2);XM_0153002…
GO:0070933	histone H4 deacetylation	biological_process	20	34608	20	41939	0	0	1.21183	NM_001017414.1(SIRT2);NM_001030981.2(HDAC9);NM_204156.1(HDAC1);NM_204831.2(HDAC2);XM_015276447.2(REST);XM_015281421.2(HDAC9);XM_015281422.2(HDAC9);XM_015281423.2(HDAC9);XM_015281424.2(HDAC9);XM_015281425.2(HDAC9);XM_015281426.2(HDAC9);XM_015281427.2(HDAC9);XM_015281428.2(HDAC9);XM_015284494.2(HDAC2);XM_015287816.2(RCOR1);XM_015300224.2(SIRT2);XM_015300225.2(SIRT2);XM_025147191.1(HDAC9);XM_0251471…
GO:0072687	meiotic spindle	cellular_component	4	34608	4	41939	0	0	1.21183	NM_001017414.1(SIRT2);XM_015300224.2(SIRT2);XM_015300225.2(SIRT2);XM_416745.6(RSPH1);
GO:0090042	tubulin deacetylation	biological_process	3	34608	3	41939	0	0	1.21183	NM_001017414.1(SIRT2);XM_015300224.2(SIRT2);XM_015300225.2(SIRT2);
GO:1900195	positive regulation of oocyte maturation	biological_process	3	34608	3	41939	0	0	1.21183	NM_001017414.1(SIRT2);XM_015300224.2(SIRT2);XM_015300225.2(SIRT2);
GO:1900425	negative regulation of defense response to bacterium	biological_process	4	34608	4	41939	0	0	1.21183	NM_001017414.1(SIRT2);XM_015287120.2(MAPKBP1);XM_015300224.2(SIRT2);XM_015300225.2(SIRT2);
GO:2000777	positive regulation of proteasomal ubiquitin-dependent protein catabolic process involved in cellular response to hypoxia	biological_process	3	34608	3	41939	0	0	1.21183	NM_001017414.1(SIRT2);XM_015300224.2(SIRT2);XM_015300225.2(SIRT2);
GO:0003870	5-aminolevulinate synthase activity	molecular_function	2	34608	2	41939	0	0	1.21183	NM_001018012.1(ALAS1);XM_025154507.1(ALAS1);
GO:0090658	cone matrix sheath	cellular_component	1	34608	1	41939	0	0	1.21183	NM_001024575.1(RBP3);
GO:0010840	regulation of circadian sleep/wake cycle, wakefulness	biological_process	2	34608	2	41939	0	0	1.21183	NM_001024584.1(HCRTR2);XM_015294352.2(LOC101749834);
GO:0016499	orexin receptor activity	molecular_function	2	34608	2	41939	0	0	1.21183	NM_001024584.1(HCRTR2);XM_015294352.2(LOC101749834);
GO:0022410	circadian sleep/wake cycle process	biological_process	2	34608	2	41939	0	0	1.21183	NM_001024584.1(HCRTR2);XM_015294352.2(LOC101749834);
GO:0003886	DNA (cytosine-5-)-methyltransferase activity	molecular_function	5	34608	5	41939	0	0	1.21183	NM_001024832.1(DNMT3A);NM_206952.1(DNMT1);XM_025148787.1(DNMT3A);XM_025148788.1(DNMT3A);XM_025148789.1(DNMT3A);
GO:0019050	suppression by virus of host apoptotic process	biological_process	5	34608	5	41939	0	0	1.21183	NM_001025304.1(BCL2L1);XM_015296317.2(BCL2L1);XM_015296318.2(BCL2L1);XM_015296319.2(BCL2L1);XM_015296320.2(BCL2L1);
GO:0046898	response to cycloheximide	biological_process	6	34608	6	41939	0	0	1.21183	NM_001025304.1(BCL2L1);NM_205471.1(PCK1);XM_015296317.2(BCL2L1);XM_015296318.2(BCL2L1);XM_015296319.2(BCL2L1);XM_015296320.2(BCL2L1);
GO:0051434	BH3 domain binding	molecular_function	6	34608	6	41939	0	0	1.21183	NM_001025304.1(BCL2L1);NM_205339.2(BCL2);XM_015296317.2(BCL2L1);XM_015296318.2(BCL2L1);XM_015296319.2(BCL2L1);XM_015296320.2(BCL2L1);
GO:0060154	cellular process regulating host cell cycle in response to virus	biological_process	5	34608	5	41939	0	0	1.21183	NM_001025304.1(BCL2L1);XM_015296317.2(BCL2L1);XM_015296318.2(BCL2L1);XM_015296319.2(BCL2L1);XM_015296320.2(BCL2L1);
GO:0071839	apoptotic process in bone marrow	biological_process	5	34608	5	41939	0	0	1.21183	NM_001025304.1(BCL2L1);XM_015296317.2(BCL2L1);XM_015296318.2(BCL2L1);XM_015296319.2(BCL2L1);XM_015296320.2(BCL2L1);
GO:0097136	Bcl-2 family protein complex	cellular_component	5	34608	5	41939	0	0	1.21183	NM_001025304.1(BCL2L1);XM_015296317.2(BCL2L1);XM_015296318.2(BCL2L1);XM_015296319.2(BCL2L1);XM_015296320.2(BCL2L1);
GO:2001243	negative regulation of intrinsic apoptotic signaling pathway	biological_process	59	34608	59	41939	0	0	1.21183	NM_001025304.1(BCL2L1);NM_001030876.1(NOC2L);NM_001031226.1(PPIF);NM_001146332.1(NDUFS3);NM_001257283.2(MCL1);NM_001319309.1(MCL1);NM_204522.1(BCL2L10);NM_204831.2(HDAC2);NM_205339.2(BCL2);NM_205457.3(SRC);XM_001234038.5(FIGNL1);XM_004935143.3(FIGNL1);XM_004949879.3(IVNS1ABP);XM_015277168.2(PARL);XM_015284494.2(HDAC2);XM_015287010.2(NDUFS3);XM_015287218.2(MAPK8IP1);XM_015287220.1(MAPK8IP1);XM_015…
GO:0045728	respiratory burst after phagocytosis	biological_process	1	34608	1	41939	0	0	1.21183	NM_001025441.2(SELENOK);
GO:0016035	zeta DNA polymerase complex	cellular_component	8	34608	8	41939	0	0	1.21183	NM_001025578.1(MAD2L2);XM_015278588.2(KIAA2022);XM_015296917.2(MAD2L2);XM_015296919.2(MAD2L2);XM_025142537.1(MAD2L2);XM_025150050.1(KIAA2022);XM_025150051.1(KIAA2022);XM_025150052.1(KIAA2022);
GO:0017125	deoxycytidyl transferase activity	molecular_function	4	34608	4	41939	0	0	1.21183	NM_001025578.1(MAD2L2);XM_015296917.2(MAD2L2);XM_015296919.2(MAD2L2);XM_025142537.1(MAD2L2);
GO:0042772	DNA damage response, signal transduction resulting in transcription	biological_process	4	34608	4	41939	0	0	1.21183	NM_001025578.1(MAD2L2);XM_015296917.2(MAD2L2);XM_015296919.2(MAD2L2);XM_025142537.1(MAD2L2);
GO:0001840	neural plate development	biological_process	5	34608	5	41939	0	0	1.21183	NM_001030336.1(IRX2);XM_015281298.2(CTNNB1);XM_015281299.1(CTNNB1);XM_015282366.2(IRX2);XM_015292372.2(IRX3);
GO:0014036	neural crest cell fate specification	biological_process	5	34608	5	41939	0	0	1.21183	NM_001030338.1(IRX1);NM_204281.1(SOX9);NM_205142.1(SNAI1);XM_015290241.2(PBX1);XM_025152750.1(PBX1);
GO:0030917	midbrain-hindbrain boundary development	biological_process	6	34608	6	41939	0	0	1.21183	NM_001030338.1(IRX1);XM_001235477.5(NR6A1);XM_015279582.2(NR6A1);XM_015279583.2(NR6A1);XM_015279584.2(NR6A1);XM_015290906.2(LRP6);
GO:0039005	specification of pronephric tubule identity	biological_process	1	34608	1	41939	0	0	1.21183	NM_001030338.1(IRX1);
GO:0072005	maintenance of kidney identity	biological_process	1	34608	1	41939	0	0	1.21183	NM_001030338.1(IRX1);
GO:0072196	proximal/distal pattern formation involved in pronephric nephron development	biological_process	1	34608	1	41939	0	0	1.21183	NM_001030338.1(IRX1);
GO:0043128	positive regulation of 1-phosphatidylinositol 4-kinase activity	biological_process	1	34608	1	41939	0	0	1.21183	NM_001030339.2(CD81);
GO:0038039	G-protein coupled receptor heterodimeric complex	cellular_component	4	34608	4	41939	0	0	1.21183	NM_001030345.2(SSTR2);XM_015279869.2(SSTR2);XM_015282399.2(GABBR2);XM_025155793.1(LOC107050785);
GO:0016486	peptide hormone processing	biological_process	13	34608	13	41939	0	0	1.21183	NM_001030357.1(PCSK7);NM_001291758.1(SCG5);XM_003643060.4(PCSK1);XM_004940214.3(PCSK2);XM_015280354.2(PCSK5);XM_015285490.2(CORIN);XM_015297958.2(PCSK7);XM_015301191.2(BACE2);XM_025150049.1(CORIN);XM_025153993.1(PCSK6);XM_025153994.1(PCSK6);XM_420392.6(CPE);XM_424841.6(PCSK5);
GO:0042693	muscle cell fate commitment	biological_process	5	34608	5	41939	0	0	1.21183	NM_001030363.1(MYF5);NM_001030746.1(MYF6);NM_204184.1(MYOG);NM_204214.2(MYOD1);XM_015281916.2(MYF6);
GO:0048743	positive regulation of skeletal muscle fiber development	biological_process	8	34608	8	41939	0	0	1.21183	NM_001030363.1(MYF5);NM_001030746.1(MYF6);NM_204184.1(MYOG);NM_204214.2(MYOD1);NM_205339.2(BCL2);XM_015281916.2(MYF6);XM_015291786.2(SHOX2);XM_015293248.2(LMOD3);
GO:0004716	signal transducer, downstream of receptor, with protein tyrosine kinase activity	molecular_function	13	34608	13	41939	0	0	1.21183	NM_001030365.1(ERBB4);NM_204361.1(KIT);XM_015281328.2(EGFR);XM_015289114.2(ERBB4);XM_015289115.2(ERBB4);XM_015289116.2(ERBB4);XM_015289117.2(ERBB4);XM_015289118.2(ERBB4);XM_025147075.1(EGFR);XM_025147076.1(EGFR);XM_025149468.1(KIT);XM_025152133.1(ERBB4);XM_025152134.1(ERBB4);
GO:0021551	central nervous system morphogenesis	biological_process	8	34608	8	41939	0	0	1.21183	NM_001030365.1(ERBB4);XM_015289114.2(ERBB4);XM_015289115.2(ERBB4);XM_015289116.2(ERBB4);XM_015289117.2(ERBB4);XM_015289118.2(ERBB4);XM_025152133.1(ERBB4);XM_025152134.1(ERBB4);
GO:0021889	olfactory bulb interneuron differentiation	biological_process	13	34608	13	41939	0	0	1.21183	NM_001030365.1(ERBB4);NM_204159.1(DLX5);NM_204707.1(SALL1);XM_015289114.2(ERBB4);XM_015289115.2(ERBB4);XM_015289116.2(ERBB4);XM_015289117.2(ERBB4);XM_015289118.2(ERBB4);XM_015294329.1(UNCX);XM_015301409.2(LOC107056377);XM_025152133.1(ERBB4);XM_025152134.1(ERBB4);XM_025154146.1(SALL1);
GO:0060644	mammary gland epithelial cell differentiation	biological_process	20	34608	20	41939	0	0	1.21183	NM_001030365.1(ERBB4);XM_004941539.3(ELF5);XM_004941540.3(ELF5);XM_015286893.2(ELF5);XM_015289114.2(ERBB4);XM_015289115.2(ERBB4);XM_015289116.2(ERBB4);XM_015289117.2(ERBB4);XM_015289118.2(ERBB4);XM_015299039.2(IRF6);XM_025143813.1(IRF6);XM_025143814.1(IRF6);XM_025152041.1(MGMT);XM_025152042.1(MGMT);XM_025152043.1(MGMT);XM_025152044.1(MGMT);XM_025152045.1(MGMT);XM_025152133.1(ERBB4);XM_025152134.1…
GO:0060749	mammary gland alveolus development	biological_process	18	34608	18	41939	0	0	1.21183	NM_001030365.1(ERBB4);NM_001031537.1(AREG);NM_001040090.1(AR);NM_001083361.1(TNFSF11);NM_205002.1(ID2);XM_001233218.4(TNFRSF11A);XM_004939688.3(TNFRSF11A);XM_004939689.3(TNFRSF11A);XM_015275777.2(TNFSF11);XM_015276315.2(AREG);XM_015289114.2(ERBB4);XM_015289115.2(ERBB4);XM_015289116.2(ERBB4);XM_015289117.2(ERBB4);XM_015289118.2(ERBB4);XM_025152133.1(ERBB4);XM_025152134.1(ERBB4);XM_025155903.1(LOC1…
GO:0061026	cardiac muscle tissue regeneration	biological_process	8	34608	8	41939	0	0	1.21183	NM_001030365.1(ERBB4);XM_015289114.2(ERBB4);XM_015289115.2(ERBB4);XM_015289116.2(ERBB4);XM_015289117.2(ERBB4);XM_015289118.2(ERBB4);XM_025152133.1(ERBB4);XM_025152134.1(ERBB4);
GO:2000366	positive regulation of STAT protein import into nucleus	biological_process	8	34608	8	41939	0	0	1.21183	NM_001030365.1(ERBB4);XM_015289114.2(ERBB4);XM_015289115.2(ERBB4);XM_015289116.2(ERBB4);XM_015289117.2(ERBB4);XM_015289118.2(ERBB4);XM_025152133.1(ERBB4);XM_025152134.1(ERBB4);
GO:0061138	morphogenesis of a branching epithelium	biological_process	5	34608	5	41939	0	0	1.21183	NM_001030370.3(HGF);NM_204792.1(SOX10);XM_015284463.2(SOX10);XM_015300900.2(HGF);XM_015300944.2(HGF);
GO:1901299	negative regulation of hydrogen peroxide-mediated programmed cell death	biological_process	3	34608	3	41939	0	0	1.21183	NM_001030370.3(HGF);XM_015300900.2(HGF);XM_015300944.2(HGF);
GO:1902947	regulation of tau-protein kinase activity	biological_process	3	34608	3	41939	0	0	1.21183	NM_001030370.3(HGF);XM_015300900.2(HGF);XM_015300944.2(HGF);
GO:1990174	phosphodiesterase decapping endonuclease activity	molecular_function	3	34608	3	41939	0	0	1.21183	NM_001030385.1(EDC3);XM_015278797.2(EDC3);XM_015278798.2(EDC3);
GO:0019787	ubiquitin-like protein transferase activity	molecular_function	15	34608	15	41939	0	0	1.21183	NM_001030387.1(ARIH1);NM_001030623.2(RNF14);NM_001278070.1(ATG3);XM_003641751.4(ATG16L1);XM_004936938.3(ATG16L1);XM_004936939.3(ATG16L1);XM_004936940.3(ATG16L1);XM_004936942.3(ATG16L1);XM_015277204.2(ATG16L1);XM_015277206.2(ATG16L1);XM_015294032.2(RNF14);XM_025153534.1(ATG16L1);XM_025153535.1(ATG16L1);XM_025154868.1(RNF14);XM_422568.6(ATG16L1);
GO:0097413	Lewy body	cellular_component	5	34608	5	41939	0	0	1.21183	NM_001030387.1(ARIH1);XM_001233248.5(SQSTM1);XM_003642062.4(SQSTM1);XM_004944953.3(SQSTM1);XM_004944954.3(SQSTM1);
GO:0003994	aconitate hydratase activity	molecular_function	2	34608	2	41939	0	0	1.21183	NM_001030536.1(ACO1);NM_204188.2(ACO2);
GO:0010040	response to iron(II) ion	biological_process	2	34608	2	41939	0	0	1.21183	NM_001030536.1(ACO1);XM_015299595.2(BECN1);
GO:0048742	regulation of skeletal muscle fiber development	biological_process	14	34608	14	41939	0	0	1.21183	NM_001030545.1(FBXO22);NM_001030981.2(HDAC9);XM_015273296.2(LOC107049569);XM_015281421.2(HDAC9);XM_015281422.2(HDAC9);XM_015281423.2(HDAC9);XM_015281424.2(HDAC9);XM_015281425.2(HDAC9);XM_015281426.2(HDAC9);XM_015281427.2(HDAC9);XM_015281428.2(HDAC9);XM_015281430.2(HDAC9);XM_025147191.1(HDAC9);XM_025147192.1(HDAC9);
GO:0004176	ATP-dependent peptidase activity	molecular_function	5	34608	5	41939	0	0	1.21183	NM_001030552.1(CLPX);NM_001031512.1(YME1L1);NM_001199220.1(LONP2);XM_001232111.5(LONP1);XM_015292092.2(CLPX);
GO:0009368	endopeptidase Clp complex	cellular_component	3	34608	3	41939	0	0	1.21183	NM_001030552.1(CLPX);XM_015292092.2(CLPX);XM_025145709.1(CLPP);
GO:0009841	mitochondrial endopeptidase Clp complex	cellular_component	2	34608	2	41939	0	0	1.21183	NM_001030552.1(CLPX);XM_015292092.2(CLPX);
GO:0000022	mitotic spindle elongation	biological_process	11	34608	11	41939	0	0	1.21183	NM_001030554.1(KIF23);NM_001079753.1(PRC1);XM_015292104.2(KIF23);XM_015292105.2(KIF23);XM_015292106.2(KIF23);XM_015292107.2(KIF23);XM_015292108.2(KIF23);XM_015292109.2(KIF23);XM_015292110.2(KIF23);XM_015292111.2(KIF23);XM_015292112.2(KIF23);
GO:0004335	galactokinase activity	molecular_function	1	34608	1	41939	0	0	1.21183	NM_001030557.1(GALK2);
GO:0005534	galactose binding	molecular_function	1	34608	1	41939	0	0	1.21183	NM_001030557.1(GALK2);
GO:0006012	galactose metabolic process	biological_process	5	34608	5	41939	0	0	1.21183	NM_001030557.1(GALK2);XM_015277452.2(GALT);XM_015277453.2(GALT);XM_015277454.1(GALT);XM_429060.6(GALT);
GO:0033858	N-acetylgalactosamine kinase activity	molecular_function	1	34608	1	41939	0	0	1.21183	NM_001030557.1(GALK2);
GO:0034178	toll-like receptor 13 signaling pathway	biological_process	1	34608	1	41939	0	0	1.21183	NM_001030558.1(TLR21);
GO:0008352	katanin complex	cellular_component	2	34608	2	41939	0	0	1.21183	NM_001030559.2(KATNB1);XM_015292293.2(KATNB1);
GO:0031117	positive regulation of microtubule depolymerization	biological_process	4	34608	4	41939	0	0	1.21183	NM_001030559.2(KATNB1);NM_204692.1(TRPV4);NM_205181.1(STMN2);XM_015292293.2(KATNB1);
GO:0043218	compact myelin	cellular_component	4	34608	4	41939	0	0	1.21183	NM_001030561.1(PLLP);NM_001277071.1(PMP22);NM_205280.1(MBP);XM_025147063.1(MBP);
GO:0044613	nuclear pore central transport channel	cellular_component	14	34608	14	41939	0	0	1.21183	NM_001030562.2(NUTF2);NM_001305547.1(NUTF2);NM_001305548.1(NUTF2);XM_015276423.2(NUP54);XM_015276424.2(NUP54);XM_015279126.2(NUTF2);XM_025152488.1(LOC107056600);XM_025152489.1(LOC107056600);XM_025152490.1(LOC107056600);XM_025152491.1(LOC107056600);XM_025152492.1(LOC107056600);XM_025152493.1(LOC107056600);XM_025152494.1(LOC107056600);XM_420179.6(NUP62);
GO:0090204	protein localization to nuclear pore	biological_process	13	34608	13	41939	0	0	1.21183	NM_001030562.2(NUTF2);NM_001305547.1(NUTF2);NM_001305548.1(NUTF2);NM_204135.2(SUMO1);XM_004937582.3(OSBPL8);XM_004937583.3(OSBPL8);XM_004937585.3(OSBPL8);XM_015279126.2(NUTF2);XM_015283163.2(OSBPL8);XM_015283165.2(OSBPL8);XM_015283179.2(OSBPL8);XM_015289365.2(SUMO1);XM_025154401.1(OSBPL8);
GO:1904046	negative regulation of vascular endothelial growth factor production	biological_process	5	34608	5	41939	0	0	1.21183	NM_001030562.2(NUTF2);NM_001031392.1(SARS);NM_001305547.1(NUTF2);NM_001305548.1(NUTF2);XM_015279126.2(NUTF2);
GO:0070772	PAS complex	cellular_component	2	34608	2	41939	0	0	1.21183	NM_001030564.1(VAC14);XM_025154155.1(VAC14);
GO:0019948	SUMO activating enzyme activity	molecular_function	2	34608	2	41939	0	0	1.21183	NM_001030571.1(UBA2);XM_015292444.2(UBA2);
GO:0031510	SUMO activating enzyme complex	cellular_component	7	34608	7	41939	0	0	1.21183	NM_001030571.1(UBA2);NM_204135.2(SUMO1);XM_015273056.2(SAE1);XM_015273057.2(SAE1);XM_015289365.2(SUMO1);XM_015292444.2(UBA2);XM_025144511.1(SAE1);
GO:0044388	small protein activating enzyme binding	molecular_function	11	34608	11	41939	0	0	1.21183	NM_001030571.1(UBA2);NM_204135.2(SUMO1);NM_204265.1(UBE2I);XM_015273056.2(SAE1);XM_015273057.2(SAE1);XM_015289365.2(SUMO1);XM_015292444.2(UBA2);XM_015294110.2(UBE2I);XM_015294111.2(UBE2I);XM_015294113.2(UBE2I);XM_025144511.1(SAE1);
GO:0045153	electron transporter, transferring electrons within CoQH2-cytochrome c reductase complex activity	molecular_function	1	34608	1	41939	0	0	1.21183	NM_001030581.1(CYB5B);
GO:0008242	omega peptidase activity	molecular_function	4	34608	4	41939	0	0	1.21183	NM_001030585.1(APEH);XM_015292890.2(AAREL);XM_015292891.2(AAREL);XM_015292892.2(AAREL);
GO:0035517	PR-DUB complex	cellular_component	1	34608	1	41939	0	0	1.21183	NM_001030590.1(BAP1);
GO:0019778	Atg12 activating enzyme activity	molecular_function	4	34608	4	41939	0	0	1.21183	NM_001030592.1(ATG7);XM_015293052.2(ATG7);XM_015293053.2(ATG7);XM_015293054.2(ATG7);
GO:0019779	Atg8 activating enzyme activity	molecular_function	4	34608	4	41939	0	0	1.21183	NM_001030592.1(ATG7);XM_015293052.2(ATG7);XM_015293053.2(ATG7);XM_015293054.2(ATG7);
GO:0031401	positive regulation of protein modification process	biological_process	8	34608	8	41939	0	0	1.21183	NM_001030592.1(ATG7);XM_015280714.2(ATG10);XM_015280716.2(ATG10);XM_015293052.2(ATG7);XM_015293053.2(ATG7);XM_015293054.2(ATG7);XM_025144939.1(ATG10);XM_424902.5(ATG10);
GO:0034727	piecemeal microautophagy of the nucleus	biological_process	4	34608	4	41939	0	0	1.21183	NM_001030592.1(ATG7);XM_015293052.2(ATG7);XM_015293053.2(ATG7);XM_015293054.2(ATG7);
GO:0039521	suppression by virus of host autophagy	biological_process	4	34608	4	41939	0	0	1.21183	NM_001030592.1(ATG7);XM_015293052.2(ATG7);XM_015293053.2(ATG7);XM_015293054.2(ATG7);
GO:0044805	late nucleophagy	biological_process	8	34608	8	41939	0	0	1.21183	NM_001030592.1(ATG7);NM_001034821.1(ATG9A);XM_015289856.2(ATG9A);XM_015293052.2(ATG7);XM_015293053.2(ATG7);XM_015293054.2(ATG7);XM_025147383.1(ATG9B);XM_025147384.1(ATG9B);
GO:0071455	cellular response to hyperoxia	biological_process	11	34608	11	41939	0	0	1.21183	NM_001030592.1(ATG7);NM_001101830.1(NOX1);NM_204328.1(FOXO1);XM_015278269.1(NOX1);XM_015278270.2(NOX1);XM_015278271.2(NOX1);XM_015278272.1(NOX1);XM_015278273.2(NOX1);XM_015293052.2(ATG7);XM_015293053.2(ATG7);XM_015293054.2(ATG7);
GO:0005369	taurine:sodium symporter activity	molecular_function	14	34608	14	41939	0	0	1.21183	NM_001030600.3(SLC6A6);XM_015293090.2(SLC6A6);XM_015293091.2(SLC6A6);XM_015293092.2(SLC6A6);XM_015293093.2(SLC6A6);XM_015293094.2(SLC6A6);XM_015293097.2(SLC6A6);XM_025154472.1(SLC6A6);XM_025154473.1(SLC6A6);XM_025154474.1(SLC6A6);XM_025154475.1(SLC6A6);XM_025154476.1(SLC6A6);XM_025154478.1(SLC6A6);XM_025154479.1(SLC6A6);
GO:0015734	taurine transport	biological_process	14	34608	14	41939	0	0	1.21183	NM_001030600.3(SLC6A6);XM_015293090.2(SLC6A6);XM_015293091.2(SLC6A6);XM_015293092.2(SLC6A6);XM_015293093.2(SLC6A6);XM_015293094.2(SLC6A6);XM_015293097.2(SLC6A6);XM_025154472.1(SLC6A6);XM_025154473.1(SLC6A6);XM_025154474.1(SLC6A6);XM_025154475.1(SLC6A6);XM_025154476.1(SLC6A6);XM_025154478.1(SLC6A6);XM_025154479.1(SLC6A6);
GO:0003938	IMP dehydrogenase activity	molecular_function	1	34608	1	41939	0	0	1.21183	NM_001030601.2(IMPDH2);
GO:0006177	GMP biosynthetic process	biological_process	1	34608	1	41939	0	0	1.21183	NM_001030601.2(IMPDH2);
GO:0000346	transcription export complex	cellular_component	21	34608	21	41939	0	0	1.21183	NM_001030611.2(THOC3);NM_001321609.1(THOC1);NM_001321610.1(THOC1);XM_004940831.3(THOC2);XM_004948216.3(CHTOP);XM_015278625.2(THOC2);XM_015298558.2(CHTOP);XM_015298559.2(CHTOP);XM_015298561.2(CHTOP);XM_025143486.1(CHTOP);XM_025143487.1(CHTOP);XM_025143488.1(CHTOP);XM_025147301.1(THOC1);XM_025147302.1(THOC1);XM_025147303.1(THOC1);XM_025147304.1(THOC1);XM_025149862.1(THOC2);XM_025149864.1(THOC2);XM_…
GO:0046784	viral mRNA export from host cell nucleus	biological_process	13	34608	13	41939	0	0	1.21183	NM_001030611.2(THOC3);NM_001321609.1(THOC1);NM_001321610.1(THOC1);XM_004940831.3(THOC2);XM_015278625.2(THOC2);XM_025147301.1(THOC1);XM_025147302.1(THOC1);XM_025147303.1(THOC1);XM_025147304.1(THOC1);XM_025149862.1(THOC2);XM_025149864.1(THOC2);XM_025149865.1(THOC2);XM_420332.6(THOC2);
GO:0060765	regulation of androgen receptor signaling pathway	biological_process	11	34608	11	41939	0	0	1.21183	NM_001030623.2(RNF14);XM_004938784.2(RNF6);XM_004938786.3(RNF6);XM_004938787.3(RNF6);XM_004938788.3(RNF6);XM_004938789.3(RNF6);XM_015279005.2(RNF6);XM_015279010.2(RNF6);XM_015279041.2(RNF6);XM_015294032.2(RNF14);XM_025154868.1(RNF14);
GO:0060766	negative regulation of androgen receptor signaling pathway	biological_process	8	34608	8	41939	0	0	1.21183	NM_001030626.1(PIAS2);NM_001177735.1(PHB);NM_001277711.1(TCF21);NM_204156.1(HDAC1);XM_015277280.2(PIAS2);XM_015277281.2(PIAS2);XM_015277283.2(PIAS2);XM_015277284.2(PIAS2);
GO:0061665	SUMO ligase activity	molecular_function	16	34608	16	41939	0	0	1.21183	NM_001030626.1(PIAS2);NM_001031456.1(PIAS1);XM_015277280.2(PIAS2);XM_015277281.2(PIAS2);XM_015277283.2(PIAS2);XM_015277284.2(PIAS2);XM_015284857.2(ZNF451);XM_015284858.2(ZNF451);XM_015284859.2(ZNF451);XM_015292123.2(PIAS1);XM_015292124.2(PIAS1);XM_015299831.2(PIAS4);XM_025149062.1(ZNF451);XM_025153870.1(PIAS1);XM_025153871.1(PIAS1);XM_419898.5(ZNF451);
GO:0009451	RNA modification	biological_process	5	34608	5	41939	0	0	1.21183	NM_001030629.1(PARN);XM_001234902.5(LRPPRC);XM_025155057.1(PARN);XM_025155058.1(PARN);XM_025155059.1(PARN);
GO:0090669	telomerase RNA stabilization	biological_process	7	34608	7	41939	0	0	1.21183	NM_001030629.1(PARN);XM_015285318.2(NAF1);XM_015285319.2(NAF1);XM_015291824.2(DHX36);XM_025155057.1(PARN);XM_025155058.1(PARN);XM_025155059.1(PARN);
GO:0110008	ncRNA deadenylation	biological_process	4	34608	4	41939	0	0	1.21183	NM_001030629.1(PARN);XM_025155057.1(PARN);XM_025155058.1(PARN);XM_025155059.1(PARN);
GO:0036284	tubulobulbar complex	cellular_component	2	34608	2	41939	0	0	1.21183	NM_001030632.1(ARPC1B);XM_015294172.2(ARPC1B);
GO:0000732	strand displacement	biological_process	19	34608	19	41939	0	0	1.21183	NM_001030636.2(TOP3A);NM_001256490.1(TOP3A);NM_001256491.1(TOP3A);NM_001256492.1(TOP3A);XM_004945015.3(RAD50);XM_004945264.3(PALB2);XM_004945269.2(PALB2);XM_004947130.3(RTEL1);XM_015292409.2(RAD51AP1);XM_015292414.2(RAD51AP1);XM_015296601.2(RTEL1);XM_025142439.1(RTEL1);XM_025142440.1(RTEL1);XM_025142441.1(RTEL1);XM_025142442.1(RTEL1);XM_025155384.1(PALB2);XM_025155385.1(PALB2);XM_414645.5(RAD50);…
GO:0000121	glycerol-1-phosphatase activity	molecular_function	1	34608	1	41939	0	0	1.21183	NM_001030638.1(PGP);
GO:0006114	glycerol biosynthetic process	biological_process	2	34608	2	41939	0	0	1.21183	NM_001030638.1(PGP);NM_205321.1(GOT1);
GO:0006650	glycerophospholipid metabolic process	biological_process	4	34608	4	41939	0	0	1.21183	NM_001030638.1(PGP);XM_001231518.5(PLA2G15);XM_015294177.2(PEMT);XM_015294179.2(PEMT);
GO:0043136	glycerol-3-phosphatase activity	molecular_function	1	34608	1	41939	0	0	1.21183	NM_001030638.1(PGP);
GO:0005247	voltage-gated chloride channel activity	molecular_function	44	34608	44	41939	0	0	1.21183	NM_001030644.2(CLCN7);NM_001285979.1(CLCN6);XM_004937549.3(ANO6);XM_004937550.3(ANO6);XM_004938123.3(CLCN1);XM_004938401.3(CLCN4);XM_004940721.3(CLCN5);XM_004940724.3(CLCN5);XM_004940929.3(CLCN3);XM_004940930.3(CLCN3);XM_004940931.3(CLCN3);XM_004941529.3(ANO1);XM_004941530.3(ANO1);XM_004941531.3(ANO1);XM_015278532.2(CLCN5);XM_015278533.2(CLCN5);XM_015282651.2(LOC421108);XM_015285384.2(CLCN3);XM_0…
GO:0020018	ciliary pocket membrane	cellular_component	3	34608	3	41939	0	0	1.21183	NM_001030652.1(SNAP29);NM_001031040.1(EHD3);XM_015275227.2(SNAP29);
GO:0030692	Noc4p-Nop14p complex	cellular_component	2	34608	2	41939	0	0	1.21183	NM_001030655.2(NOC4L);XM_420824.6(NOP14);
GO:0034316	negative regulation of Arp2/3 complex-mediated actin nucleation	biological_process	3	34608	3	41939	0	0	1.21183	NM_001030657.1(HIP1R);NM_001031214.1(GMFB);XM_416267.6(PICK1);
GO:0060453	regulation of gastric acid secretion	biological_process	3	34608	3	41939	0	0	1.21183	NM_001030657.1(HIP1R);XM_015286680.2(KCNQ1);XM_421022.6(KCNQ1);
GO:1901030	positive regulation of mitochondrial outer membrane permeabilization involved in apoptotic signaling pathway	biological_process	2	34608	2	41939	0	0	1.21183	NM_001030657.1(HIP1R);NM_001277535.1(SIVA1);
GO:2000588	positive regulation of platelet-derived growth factor receptor-beta signaling pathway	biological_process	4	34608	4	41939	0	0	1.21183	NM_001030657.1(HIP1R);XM_015295909.2(HIP1);XM_015295911.2(HIP1);XM_015295912.2(HIP1);
GO:0030171	voltage-gated proton channel activity	molecular_function	12	34608	12	41939	0	0	1.21183	NM_001030663.1(HVCN1);NM_001101830.1(NOX1);XM_015275297.2(HVCN1);XM_015275298.2(HVCN1);XM_015278269.1(NOX1);XM_015278270.2(NOX1);XM_015278271.2(NOX1);XM_015278272.1(NOX1);XM_015278273.2(NOX1);XM_025155462.1(HVCN1);XM_025155463.1(HVCN1);XM_025155464.1(HVCN1);
GO:0071294	cellular response to zinc ion	biological_process	24	34608	24	41939	0	0	1.21183	NM_001030663.1(HVCN1);XM_001234290.5(GLRA2);XM_003640518.4(GLRA2);XM_004934695.3(GLRA2);XM_004934696.3(GLRA2);XM_015275297.2(HVCN1);XM_015275298.2(HVCN1);XM_015289373.2(CREB1);XM_015293917.2(GLRA1);XM_015296904.2(ATP13A2);XM_015296905.1(ATP13A2);XM_015296906.2(ATP13A2);XM_015296907.2(ATP13A2);XM_015296908.2(ATP13A2);XM_015296909.2(ATP13A2);XM_015296910.2(ATP13A2);XM_015296911.1(ATP13A2);XM_025142…
GO:0071467	cellular response to pH	biological_process	18	34608	18	41939	0	0	1.21183	NM_001030663.1(HVCN1);NM_001040467.1(ASIC1);XM_015273122.2(MCOLN1);XM_015275297.2(HVCN1);XM_015275298.2(HVCN1);XM_015287746.2(GPR68);XM_015287748.2(GPR68);XM_015300232.2(ASIC1);XM_015300233.2(ASIC1);XM_015300234.2(ASIC1);XM_015300235.2(ASIC1);XM_025147385.1(LOC107055878);XM_025150855.1(GPR68);XM_025150856.1(GPR68);XM_025155462.1(HVCN1);XM_025155463.1(HVCN1);XM_025155464.1(HVCN1);XM_418910.6(GPLD1…
GO:0000390	spliceosomal complex disassembly	biological_process	1	34608	1	41939	0	0	1.21183	NM_001030665.2(TFIP11);
GO:0033981	D-dopachrome decarboxylase activity	molecular_function	3	34608	3	41939	0	0	1.21183	NM_001030667.1(DDT);XM_015275320.2(DDT);XM_015275321.2(DDT);
GO:0098993	anchored component of synaptic vesicle membrane	cellular_component	2	34608	2	41939	0	0	1.21183	NM_001030669.2(RAB35);XM_015300160.2(RAB3A);
GO:0019075	virus maturation	biological_process	7	34608	7	41939	0	0	1.21183	NM_001030677.1(MVB12B);XM_015279389.2(MVB12B);XM_015279390.2(MVB12B);XM_015279391.2(MVB12B);XM_015279392.2(MVB12B);XM_015279393.2(MVB12B);XM_015279394.2(MVB12B);
GO:0002087	regulation of respiratory gaseous exchange by neurological system process	biological_process	22	34608	22	41939	0	0	1.21183	NM_001030678.1(PBX3);NM_001031248.1(GLS);NM_001081502.1(NLGN1);NM_001173521.1(NLGN3);XM_015285470.2(PHOX2B);XM_015289390.2(GLS);XM_015289391.2(GLS);XM_015291652.2(NLGN1);XM_015291653.2(NLGN1);XM_015291654.2(NLGN1);XM_015291655.2(NLGN1);XM_015291656.2(NLGN1);XM_015291658.2(NLGN1);XM_015291659.2(NLGN1);XM_015291660.2(NLGN1);XM_015293917.2(GLRA1);XM_015301409.2(LOC107056377);XM_025155016.1(GLRA1);XM…
GO:0007387	anterior compartment pattern formation	biological_process	3	34608	3	41939	0	0	1.21183	NM_001030678.1(PBX3);XM_025156038.1(PBX3);XM_025156039.1(PBX3);
GO:0007388	posterior compartment specification	biological_process	3	34608	3	41939	0	0	1.21183	NM_001030678.1(PBX3);XM_025156038.1(PBX3);XM_025156039.1(PBX3);
GO:1900477	negative regulation of G1/S transition of mitotic cell cycle by negative regulation of transcription from RNA polymerase II promoter	biological_process	1	34608	1	41939	0	0	1.21183	NM_001030681.1(NACC2);
GO:0001652	granular component	cellular_component	5	34608	5	41939	0	0	1.21183	NM_001030682.1(SURF6);NM_001031334.1(RRP1B);NM_204666.1(CLEC3B);XM_004941071.3(CDKN2AIP);XM_025156062.1(SURF6);
GO:0030259	lipid glycosylation	biological_process	6	34608	6	41939	0	0	1.21183	NM_001030683.1(GBGT1);XM_025142293.1(ST3GAL2L);XM_025142294.1(ST3GAL2L);XM_025142295.1(ST3GAL2L);XM_025142297.1(ST3GAL2L);XM_025142299.1(ST3GAL2L);
GO:0047277	globoside alpha-N-acetylgalactosaminyltransferase activity	molecular_function	1	34608	1	41939	0	0	1.21183	NM_001030683.1(GBGT1);
GO:0000999	RNA polymerase III type 1 promoter transcriptional preinitiation complex assembly	biological_process	3	34608	3	41939	0	0	1.21183	NM_001030684.1(GTF3C5);XM_025156063.1(GTF3C5);XM_025156064.1(GTF3C5);
GO:0001009	transcription from RNA polymerase III type 2 promoter	biological_process	3	34608	3	41939	0	0	1.21183	NM_001030684.1(GTF3C5);XM_025156063.1(GTF3C5);XM_025156064.1(GTF3C5);
GO:1900244	positive regulation of synaptic vesicle endocytosis	biological_process	16	34608	16	41939	0	0	1.21183	NM_001030687.1(TOR1A);NM_001079722.1(DNM1L);NM_001081502.1(NLGN1);NM_001277658.1(TOR1BL);NM_001287193.1(LRRK2);XM_003640340.4(LRRK2);XM_015285677.2(DNM1L);XM_015285683.2(DNM1L);XM_015291652.2(NLGN1);XM_015291653.2(NLGN1);XM_015291654.2(NLGN1);XM_015291655.2(NLGN1);XM_015291656.2(NLGN1);XM_015291658.2(NLGN1);XM_015291659.2(NLGN1);XM_015291660.2(NLGN1);
GO:0044611	nuclear pore inner ring	cellular_component	5	34608	5	41939	0	0	1.21183	NM_001030690.1(NUP188);XM_004937197.3(NUP155);XM_015279483.2(NUP188);XM_015279484.2(NUP188);XM_416176.3(NUP205);
GO:1902108	regulation of mitochondrial membrane permeability involved in apoptotic process	biological_process	7	34608	7	41939	0	0	1.21183	NM_001030692.2(NAIF1);NM_204295.1(CAMK2A);XM_015279495.2(NAIF1);XM_015293719.2(CAMK2A);XM_015293720.2(CAMK2A);XM_015293721.2(CAMK2A);XM_025156077.1(NAIF1);
GO:0018395	peptidyl-lysine hydroxylation to 5-hydroxy-L-lysine	biological_process	1	34608	1	41939	0	0	1.21183	NM_001030703.1(JMJD6);
GO:0033746	histone demethylase activity (H3-R2 specific)	molecular_function	1	34608	1	41939	0	0	1.21183	NM_001030703.1(JMJD6);
GO:0033749	histone demethylase activity (H4-R3 specific)	molecular_function	1	34608	1	41939	0	0	1.21183	NM_001030703.1(JMJD6);
GO:0070815	peptidyl-lysine 5-dioxygenase activity	molecular_function	1	34608	1	41939	0	0	1.21183	NM_001030703.1(JMJD6);
GO:0005838	proteasome regulatory particle	cellular_component	4	34608	4	41939	0	0	1.21183	NM_001030706.1(PSMD12);NM_001277906.1(PSMD10);XM_015292690.2(PSMD7);XM_414416.6(PSMD6);
GO:0004698	calcium-dependent protein kinase C activity	molecular_function	3	34608	3	41939	0	0	1.21183	NM_001030712.1(CCAH221);XM_015296022.2(CCLI7);XM_015296023.2(CCLI8);
GO:0030502	negative regulation of bone mineralization	biological_process	24	34608	24	41939	0	0	1.21183	NM_001030712.1(CCAH221);NM_204281.1(SOX9);XM_003641070.4(PTK2B);XM_004935841.3(PTK2B);XM_015285220.2(PTK2B);XM_015285221.2(PTK2B);XM_015285222.2(PTK2B);XM_015285223.2(PTK2B);XM_015285224.2(PTK2B);XM_015285225.2(PTK2B);XM_015285226.2(PTK2B);XM_015296022.2(CCLI7);XM_015296023.2(CCLI8);XM_015302080.2(BCOR);XM_025146057.1(BCOR);XM_025146062.1(BCOR);XM_025146070.1(BCOR);XM_025146076.1(BCOR);XM_0251460…
GO:0071621	granulocyte chemotaxis	biological_process	7	34608	7	41939	0	0	1.21183	NM_001030712.1(CCAH221);NM_001318988.1(IL17RA);XM_015286437.2(IL17RA);XM_015293342.2(IL17RC);XM_015296022.2(CCLI7);XM_015296023.2(CCLI8);XM_025148848.1(IL17RA);
GO:2000984	negative regulation of ATP citrate synthase activity	biological_process	5	34608	5	41939	0	0	1.21183	NM_001030713.1(GBAS);NM_001277692.1(PHPT1);NM_001277693.1(PHPT1);XM_003642222.4(CHCHD10);XM_015279535.2(PHPT1);
GO:0016600	flotillin complex	cellular_component	20	34608	20	41939	0	0	1.21183	NM_001030719.1(FLOT2);NM_001277868.1(CORO1C);NM_001277869.1(CORO1C);XM_004941498.2(CTNND1);XM_004941499.2(CTNND1);XM_004941584.3(LRP4);XM_004941585.3(LRP4);XM_015281298.2(CTNNB1);XM_015281299.1(CTNNB1);XM_015295764.2(FLOT2);XM_015295765.2(FLOT2);XM_015295766.2(FLOT2);XM_015295767.1(FLOT2);XM_025141960.1(FLOT2);XM_025151164.1(CTNND1);XM_025155467.1(CORO1C);XM_025155468.1(CORO1C);XM_025155469.1(COR…
GO:0044860	protein localization to plasma membrane raft	biological_process	6	34608	6	41939	0	0	1.21183	NM_001030719.1(FLOT2);XM_015295764.2(FLOT2);XM_015295765.2(FLOT2);XM_015295766.2(FLOT2);XM_015295767.1(FLOT2);XM_025141960.1(FLOT2);
GO:1902992	negative regulation of amyloid precursor protein catabolic process	biological_process	6	34608	6	41939	0	0	1.21183	NM_001030719.1(FLOT2);XM_015295764.2(FLOT2);XM_015295765.2(FLOT2);XM_015295766.2(FLOT2);XM_015295767.1(FLOT2);XM_025141960.1(FLOT2);
GO:1903905	positive regulation of establishment of T cell polarity	biological_process	9	34608	9	41939	0	0	1.21183	NM_001030719.1(FLOT2);XM_015280147.2(DOCK8);XM_015280148.2(DOCK8);XM_015295764.2(FLOT2);XM_015295765.2(FLOT2);XM_015295766.2(FLOT2);XM_015295767.1(FLOT2);XM_025141960.1(FLOT2);XM_424926.6(DOCK8);
GO:0015238	drug transmembrane transporter activity	molecular_function	17	34608	17	41939	0	0	1.21183	NM_001030720.3(SLC47A1);NM_001031575.1(RALBP1);NM_001135679.1(SLC47A2);XM_004947578.3(SLC18A1);XM_015274577.2(LOC100857622);XM_015282491.2(RALBP1);XM_015282492.2(RALBP1);XM_015282493.2(RALBP1);XM_015282494.2(RALBP1);XM_015282495.2(RALBP1);XM_015295775.2(SLC47A2);XM_015295776.2(SLC47A2);XM_015295777.2(SLC47A1);XM_015297433.2(SLC18A1);XM_015297434.2(SLC18A1);XM_015297435.2(SLC18A1);XM_421021.5(SLC2…
GO:0032929	negative regulation of superoxide anion generation	biological_process	2	34608	2	41939	0	0	1.21183	NM_001030724.2(AATF);XM_015302697.2(ACP5);
GO:0003724	RNA helicase activity	molecular_function	4	34608	4	41939	0	0	1.21183	NM_001030725.2(DDX52);XM_015295794.2(DDX52);XM_015302208.2(DDX25);XM_015302209.2(DDX25);
GO:0004148	dihydrolipoyl dehydrogenase activity	molecular_function	2	34608	2	41939	0	0	1.21183	NM_001030727.1(DLD);XM_015275709.2(DLD);
GO:0006554	lysine catabolic process	biological_process	12	34608	12	41939	0	0	1.21183	NM_001030727.1(DLD);NM_001277459.1(HYKK);XM_015275709.2(DLD);XM_015278879.2(HYKK);XM_015278880.2(HYKK);XM_015278881.2(HYKK);XM_015278882.2(HYKK);XM_015278883.2(HYKK);XM_025142086.1(PIPOX);XM_025153828.1(HYKK);XM_025154993.1(PHYKPL);XM_424610.6(CRYM);
GO:0009106	lipoate metabolic process	biological_process	2	34608	2	41939	0	0	1.21183	NM_001030727.1(DLD);XM_015275709.2(DLD);
GO:0043159	acrosomal matrix	cellular_component	3	34608	3	41939	0	0	1.21183	NM_001030727.1(DLD);NM_001033642.1(LOC419851);XM_015275709.2(DLD);
GO:0043544	lipoamide binding	molecular_function	2	34608	2	41939	0	0	1.21183	NM_001030727.1(DLD);XM_015275709.2(DLD);
GO:0051068	dihydrolipoamide metabolic process	biological_process	2	34608	2	41939	0	0	1.21183	NM_001030727.1(DLD);XM_015275709.2(DLD);
GO:0004514	nicotinate-nucleotide diphosphorylase (carboxylating) activity	molecular_function	5	34608	5	41939	0	0	1.21183	NM_001030728.1(NAMPT);NM_206981.2(NAPRT);XM_015275716.2(NAMPT);XM_025143938.1(QPRT);XM_025147077.1(NAPRT);
GO:0047280	nicotinamide phosphoribosyltransferase activity	molecular_function	2	34608	2	41939	0	0	1.21183	NM_001030728.1(NAMPT);XM_015275716.2(NAMPT);
GO:0016433	rRNA (adenine) methyltransferase activity	molecular_function	4	34608	4	41939	0	0	1.21183	NM_001030734.1(BMT2);XM_004940196.3(TRMT61B);XM_015278123.2(TRMT61B);XM_015278126.2(TRMT61B);
GO:1904047	S-adenosyl-L-methionine binding	molecular_function	3	34608	3	41939	0	0	1.21183	NM_001030734.1(BMT2);NM_001031370.2(SUV39H2);XM_025145967.1(LOC107050363);
GO:1990130	GATOR1 complex	cellular_component	20	34608	20	41939	0	0	1.21183	NM_001030734.1(BMT2);NM_001277766.1(SZT2);NM_001287196.2(NPRL2);XM_004934358.3(DEPDC5);XM_004934359.3(DEPDC5);XM_004945358.3(NPRL3);XM_015275421.2(DEPDC5);XM_015275422.2(DEPDC5);XM_015275423.2(DEPDC5);XM_015275424.2(DEPDC5);XM_015275425.2(DEPDC5);XM_015275427.2(DEPDC5);XM_015275428.2(DEPDC5);XM_015275430.2(DEPDC5);XM_015275431.2(DEPDC5);XM_015275432.2(DEPDC5);XM_025155297.1(NPRL3);XM_025155298.1(…
GO:0016266	O-glycan processing	biological_process	11	34608	11	41939	0	0	1.21183	NM_001030736.1(GXYLT1);XM_003642193.4(B3GNT4);XM_015281195.1(GXYLT1);XM_015291599.2(XXYLT1);XM_015292715.2(CHST4);XM_015292716.2(CHST4);XM_015293228.2(GXYLT2);XM_015293229.2(GXYLT2);XM_025153618.1(XXYLT1);XM_025153619.1(XXYLT1);XM_025154881.1(GALNT10);
GO:0046600	negative regulation of centriole replication	biological_process	7	34608	7	41939	0	0	1.21183	NM_001030742.1(MDM1);XM_015272997.1(RBM14);XM_015281677.2(MDM1);XM_015281681.2(MDM1);XM_015281684.2(MDM1);XM_025141527.1(CDK5RAP2);XM_025147976.1(MDM1);
GO:0060415	muscle tissue morphogenesis	biological_process	13	34608	13	41939	0	0	1.21183	NM_001030746.1(MYF6);NM_001111074.1(ADARB1);NM_204240.2(ADARB1);NM_205065.1(PAX7);XM_015281916.2(MYF6);XM_015291786.2(SHOX2);XM_015296828.2(PAX7);XM_015296829.2(PAX7);XM_015296830.2(PAX7);XM_015296831.2(PAX7);XM_015296832.2(PAX7);XM_025142485.1(PAX7);XM_025142486.1(PAX7);
GO:0032422	purine-rich negative regulatory element binding	molecular_function	7	34608	7	41939	0	0	1.21183	NM_001030749.1(ELK3);XM_003642042.4(PURA);XM_025154959.1(PURA);XM_025154961.1(PURA);XM_025154962.1(PURA);XM_025154963.1(PURA);XM_025154964.1(PURA);
GO:0036003	positive regulation of transcription from RNA polymerase II promoter in response to stress	biological_process	18	34608	18	41939	0	0	1.21183	NM_001030756.1(NFE2L1);NM_205117.1(NFE2L2);XM_015275397.2(GCN1);XM_015275398.2(GCN1);XM_015289381.2(NFE2L2);XM_015289382.2(NFE2L2);XM_015289383.2(NFE2L2);XM_015289385.2(NFE2L2);XM_015289386.2(NFE2L2);XM_015289387.2(NFE2L2);XM_025152143.1(NFE2L2);XM_025152144.1(NFE2L2);XM_025152145.1(NFE2L2);XM_025152146.1(NFE2L2);XM_025152148.1(NFE2L2);XM_025155285.1(LOC100858386);XM_025155286.1(LOC100858386);XM_…
GO:0071397	cellular response to cholesterol	biological_process	5	34608	5	41939	0	0	1.21183	NM_001030756.1(NFE2L1);XM_015290906.2(LRP6);XM_015299482.2(OSBPL7);XM_015299483.2(OSBPL7);XM_418910.6(GPLD1);
GO:1901329	regulation of odontoblast differentiation	biological_process	1	34608	1	41939	0	0	1.21183	NM_001030756.1(NFE2L1);
GO:1990889	H4K20me3 modified histone binding	molecular_function	1	34608	1	41939	0	0	1.21183	NM_001030761.2(PWP1);
GO:0016580	Sin3 complex	cellular_component	23	34608	23	41939	0	0	1.21183	NM_001030766.1(SINHCAF);NM_001031471.1(SUDS3);NM_001037173.1(MORF4L1);NM_001037176.1(MORF4L1);NM_001293184.1(SIN3A);NM_204156.1(HDAC1);NM_204831.2(HDAC2);XM_015275338.2(SUDS3);XM_015278819.2(SIN3A);XM_015278820.2(SIN3A);XM_015278821.2(SIN3A);XM_015284494.2(HDAC2);XM_015285715.2(SINHCAF);XM_015285722.2(SINHCAF);XM_015292126.2(MORF4L1);XM_015292127.2(MORF4L1);XM_015292128.2(MORF4L1);XM_015296078.2(…
GO:0051128	regulation of cellular component organization	biological_process	7	34608	7	41939	0	0	1.21183	NM_001030770.2(STK38L);NM_204790.2(COL5A1);XM_015279318.2(COL5A1);XM_015290295.2(STK38L);XM_015290303.2(STK38L);XM_015290309.2(STK38L);XM_015290316.2(STK38L);
GO:0010485	H4 histone acetyltransferase activity	molecular_function	13	34608	13	41939	0	0	1.21183	NM_001030778.1(NAA50);XM_015272989.2(NAA40);XM_015272990.2(NAA40);XM_015272991.2(NAA40);XM_015294532.2(NAA50);XM_015294536.2(NAA50);XM_015294643.2(NAA60);XM_015294644.2(NAA60);XM_015294645.1(NAA60);XM_025145647.1(NAA40);XM_025145648.1(NAA40);XM_025145649.1(NAA40);XM_414956.6(NAA60);
GO:0034087	establishment of mitotic sister chromatid cohesion	biological_process	3	34608	3	41939	0	0	1.21183	NM_001030778.1(NAA50);XM_015294532.2(NAA50);XM_015294536.2(NAA50);
GO:0052858	peptidyl-lysine acetyltransferase activity	molecular_function	3	34608	3	41939	0	0	1.21183	NM_001030778.1(NAA50);XM_015294532.2(NAA50);XM_015294536.2(NAA50);
GO:0008479	queuine tRNA-ribosyltransferase activity	molecular_function	7	34608	7	41939	0	0	1.21183	NM_001030781.1(QTRT2);XM_015295294.2(QTRT2);XM_025145800.1(QTRT1);XM_025145801.1(QTRT1);XM_025145802.1(QTRT1);XM_025145803.1(QTRT1);XM_025145804.1(QTRT1);
GO:0051452	intracellular pH reduction	biological_process	4	34608	4	41939	0	0	1.21183	NM_001030791.1(GPR89B);XM_001234375.4(TTPA);XM_025149429.1(GPR89B);XM_025149433.1(GPR89B);
GO:0032387	negative regulation of intracellular transport	biological_process	21	34608	21	41939	0	0	1.21183	NM_001030797.2(CRYAA);NM_205176.1(CRYAB);XM_004937371.3(MAP1B);XM_015299330.2(MAPT);XM_015299331.2(MAPT);XM_015299332.2(MAPT);XM_015299333.2(MAPT);XM_015299335.2(MAPT);XM_015299336.2(MAPT);XM_015299337.2(MAPT);XM_015299338.2(MAPT);XM_015299339.2(MAPT);XM_015299340.2(MAPT);XM_015299342.2(MAPT);XM_015299344.2(MAPT);XM_015299351.2(MAPT);XM_015299355.2(MAPT);XM_015299356.2(MAPT);XM_015299358.2(MAPT);…
GO:0008131	primary amine oxidase activity	molecular_function	9	34608	9	41939	0	0	1.21183	NM_001030799.1(MAOA);XM_004948624.3(AOC3);XM_004948625.3(AOC3);XM_015281151.2(AOC1);XM_015281152.2(AOC1);XM_015281153.2(AOC1);XM_015299613.2(AOC3);XM_015300467.2(MAOA);XM_025144023.1(AOC3);
GO:0002206	gene conversion of immunoglobulin genes	biological_process	8	34608	8	41939	0	0	1.21183	NM_001030811.2(REV1);XM_015277717.2(REV1);XM_025149992.1(REV1);XM_025149994.1(REV1);XM_025150010.1(REV1);XM_025150018.1(REV1);XM_025150021.1(REV1);XM_025150025.1(REV1);
GO:0043184	vascular endothelial growth factor receptor 2 binding	molecular_function	10	34608	10	41939	0	0	1.21183	NM_001030812.1(PDCL3);NM_001110355.1(VEGFA);NM_204978.2(GREM1);NM_205042.2(VEGFA);XM_004945995.2(DAB2IP);XM_015279821.1(DAB2IP);XM_015279822.1(DAB2IP);XM_015279823.1(DAB2IP);XM_015279828.2(DAB2IP);XM_025150591.1(GREM1);
GO:0001771	immunological synapse formation	biological_process	13	34608	13	41939	0	0	1.21183	NM_001030814.1(NCK2);XM_004943321.3(DLG1);XM_015280147.2(DOCK8);XM_015280148.2(DOCK8);XM_015286126.2(CD6);XM_015286127.2(CD6);XM_015295769.2(GIT1);XM_015295770.2(GIT1);XM_015301282.2(DOCK2L);XM_015301283.2(DOCK2L);XM_015301286.2(DOCK2L);XM_424926.6(DOCK8);XM_425184.6(DOCK2);
GO:0008093	cytoskeletal adaptor activity	molecular_function	33	34608	33	41939	0	0	1.21183	NM_001030814.1(NCK2);XM_003641641.4(OBSL1);XM_004937883.3(BICD1);XM_004937884.3(BICD1);XM_004937885.3(BICD1);XM_004937888.3(BICD1);XM_004937890.3(BICD1);XM_004937892.3(BICD1);XM_004942662.3(ABI2);XM_004942663.3(ABI2);XM_004942664.3(ABI2);XM_004942666.3(ABI2);XM_004944558.2(BICD2);XM_004944560.2(BICD2);XM_004946505.3(GAS2L2);XM_015287190.2(BICD1);XM_015289529.2(ABI2);XM_015289530.2(ABI2);XM_015290…
GO:0036493	positive regulation of translation in response to endoplasmic reticulum stress	biological_process	1	34608	1	41939	0	0	1.21183	NM_001030814.1(NCK2);
GO:1903898	negative regulation of PERK-mediated unfolded protein response	biological_process	8	34608	8	41939	0	0	1.21183	NM_001030814.1(NCK2);NM_204875.1(PTPN1);XM_003642741.4(PPP1R15B);XM_015296330.2(PTPN1);XM_015296332.2(PTPN1);XM_015296333.2(PTPN1);XM_025142161.1(PTPN1);XM_025142162.1(PTPN1);
GO:1990441	negative regulation of transcription from RNA polymerase II promoter in response to endoplasmic reticulum stress	biological_process	4	34608	4	41939	0	0	1.21183	NM_001030814.1(NCK2);XM_015273073.2(LOC107049468);XM_025145467.1(TMBIM6);XM_025145468.1(TMBIM6);
GO:0003910	DNA ligase (ATP) activity	molecular_function	8	34608	8	41939	0	0	1.21183	NM_001030816.1(LIG4);NM_205263.2(PARP1);XM_015274177.2(LIG4);XM_015292850.2(PARP3);XM_015292851.2(PARP3);XM_015292852.2(PARP3);XM_015300593.2(LIG1);XM_025154688.1(PARP3);
GO:0006297	nucleotide-excision repair, DNA gap filling	biological_process	2	34608	2	41939	0	0	1.21183	NM_001030816.1(LIG4);XM_015274177.2(LIG4);
GO:0071897	DNA biosynthetic process	biological_process	22	34608	22	41939	0	0	1.21183	NM_001030816.1(LIG4);NM_001031042.1(LIN9);NM_001031460.1(TK2);NM_001177735.1(PHB);NM_204274.1(CTGF);NM_204898.1(TK1);XM_015274177.2(LIG4);XM_015288780.2(POLL);XM_015292504.2(TK2);XM_015297752.2(CTGFL);XM_015300593.2(LIG1);XM_025147278.1(TERT);XM_025148660.1(LIN9);XM_025148661.1(LIN9);XM_025148662.1(LIN9);XM_025148663.1(LIN9);XM_025148664.1(LIN9);XM_025148665.1(LIN9);XM_025148667.1(LIN9);XM_025154…
GO:0032410	negative regulation of transporter activity	biological_process	14	34608	14	41939	0	0	1.21183	NM_001030820.1(NDFIP2);NM_001039260.1(WWP2);XM_015275343.2(NDFIP2);XM_015275348.2(NDFIP2);XM_015275351.2(NDFIP2);XM_015292591.2(WWP2);XM_015292592.2(WWP2);XM_015292593.2(WWP2);XM_015292594.2(WWP2);XM_015292596.2(WWP2);XM_015292597.2(WWP2);XM_015292598.2(WWP2);XM_414658.5(NDFIP1);XM_417997.6(CTTNBP2NL);
GO:0000492	box C/D snoRNP assembly	biological_process	4	34608	4	41939	0	0	1.21183	NM_001030825.2(NUFIP1);NM_001277796.1(TAF9);XM_025145464.1(LOC107051177);XM_422364.6(ZNHIT6);
GO:0005726	perichromatin fibrils	cellular_component	3	34608	3	41939	0	0	1.21183	NM_001030825.2(NUFIP1);XM_015287546.2(TRIM24);XM_015287551.2(TRIM24);
GO:0070761	pre-snoRNP complex	cellular_component	5	34608	5	41939	0	0	1.21183	NM_001030825.2(NUFIP1);NM_001031388.1(NOP56);NM_001277796.1(TAF9);XM_421942.6(NOP58);XM_422364.6(ZNHIT6);
GO:0042382	paraspeckles	cellular_component	15	34608	15	41939	0	0	1.21183	NM_001030831.1(PSPC1);NM_001030932.1(HNRNPM);NM_001031532.1(NONO);NM_001277674.1(NUDT21);XM_015278310.2(NONO);XM_015278311.2(NONO);XM_015278312.2(NONO);XM_015278313.2(NONO);XM_015297810.2(SFPQ);XM_015297811.2(SFPQ);XM_015297812.2(SFPQ);XM_015297813.1(SFPQ);XM_025143110.1(SFPQ);XM_025149746.1(NONO);XM_025150592.1(PSPC1);
GO:0006482	protein demethylation	biological_process	9	34608	9	41939	0	0	1.21183	NM_001030834.1(PPME1);XM_015280970.2(PPME1);XM_015293435.2(PHF2);XM_015293436.2(PHF2);XM_015297587.2(KDM1A);XM_025150710.1(PPME1);XM_414324.6(PHF2);XM_415758.6(ALKBH4);XM_417719.6(KDM1A);
GO:0051722	protein C-terminal methylesterase activity	molecular_function	3	34608	3	41939	0	0	1.21183	NM_001030834.1(PPME1);XM_015280970.2(PPME1);XM_025150710.1(PPME1);
GO:0008534	oxidized purine nucleobase lesion DNA N-glycosylase activity	molecular_function	2	34608	2	41939	0	0	1.21183	NM_001030836.1(RPS3);XM_015293141.2(OGG1);
GO:0032079	positive regulation of endodeoxyribonuclease activity	biological_process	5	34608	5	41939	0	0	1.21183	NM_001030836.1(RPS3);XM_025141444.1(DDX11);XM_025141447.1(DDX11);XM_025141450.1(DDX11);XM_416375.6(DDX11);
GO:0032357	oxidized purine DNA binding	molecular_function	4	34608	4	41939	0	0	1.21183	NM_001030836.1(RPS3);XM_015278118.2(MSH6);XM_015278119.2(MSH6);XM_015293141.2(OGG1);
GO:0032358	oxidized pyrimidine DNA binding	molecular_function	1	34608	1	41939	0	0	1.21183	NM_001030836.1(RPS3);
GO:0045738	negative regulation of DNA repair	biological_process	1	34608	1	41939	0	0	1.21183	NM_001030836.1(RPS3);
GO:0050862	positive regulation of T cell receptor signaling pathway	biological_process	5	34608	5	41939	0	0	1.21183	NM_001030836.1(RPS3);XM_015300249.2(TESPA1);XM_025145632.1(TESPA1);XM_025151968.1(TRAT1);XM_418407.6(LOC420294);
GO:0061481	response to TNF agonist	biological_process	1	34608	1	41939	0	0	1.21183	NM_001030836.1(RPS3);
GO:0071159	NF-kappaB complex	cellular_component	3	34608	3	41939	0	0	1.21183	NM_001030836.1(RPS3);NM_205129.1(RELA);XM_025145278.1(RELA);
GO:1902546	positive regulation of DNA N-glycosylase activity	biological_process	1	34608	1	41939	0	0	1.21183	NM_001030836.1(RPS3);
GO:1905053	positive regulation of base-excision repair	biological_process	9	34608	9	41939	0	0	1.21183	NM_001030836.1(RPS3);XM_015281001.2(FAM168A);XM_015281002.2(FAM168A);XM_015281003.2(FAM168A);XM_015281004.2(FAM168A);XM_025152450.1(FAM168A);XM_025152453.1(FAM168A);XM_025152456.1(FAM168A);XM_025152472.1(FAM168A);
GO:2001272	positive regulation of cysteine-type endopeptidase activity involved in execution phase of apoptosis	biological_process	1	34608	1	41939	0	0	1.21183	NM_001030836.1(RPS3);
GO:0004748	ribonucleoside-diphosphate reductase activity, thioredoxin disulfide as acceptor	molecular_function	3	34608	3	41939	0	0	1.21183	NM_001030837.1(RRM1);XM_025148064.1(RRM2B);XM_418364.6(RRM2B);
GO:0005971	ribonucleoside-diphosphate reductase complex	cellular_component	1	34608	1	41939	0	0	1.21183	NM_001030837.1(RRM1);
GO:0006206	pyrimidine nucleobase metabolic process	biological_process	12	34608	12	41939	0	0	1.21183	NM_001030837.1(RRM1);NM_001031124.1(UPRT);NM_001160071.3(UCK2);NM_001270577.1(UCKL1);XM_001235115.5(UCK1);XM_015296390.2(UCKL1);XM_015296391.2(UCKL1);XM_015296392.2(UCKL1);XM_025141517.1(UCK1);XM_025142224.1(UCKL1);XM_025149154.1(LOC776992);XM_025149155.1(LOC776992);
GO:0009263	deoxyribonucleotide biosynthetic process	biological_process	3	34608	3	41939	0	0	1.21183	NM_001030837.1(RRM1);XM_025148064.1(RRM2B);XM_418364.6(RRM2B);
GO:0017076	purine nucleotide binding	molecular_function	1	34608	1	41939	0	0	1.21183	NM_001030837.1(RRM1);
GO:0021846	cell proliferation in forebrain	biological_process	14	34608	14	41939	0	0	1.21183	NM_001030837.1(RRM1);NM_001318466.1(ZEB2);NM_001320906.1(LHX5);NM_204364.2(SIX3);XM_004934489.3(LHX5);XM_015288919.2(EMX2);XM_015289887.2(ZEB2);XM_015289889.2(ZEB2);XM_025146479.1(ARX);XM_025146483.1(ARX);XM_025152057.1(EMX2);XM_025152058.1(EMX2);XM_025152245.1(ZEB2);XM_025152246.1(ZEB2);
GO:0070166	enamel mineralization	biological_process	15	34608	15	41939	0	0	1.21183	NM_001030838.1(STIM1);NM_204328.1(FOXO1);XM_004943790.3(WDR72);XM_015279945.2(FAM20A);XM_015279946.2(FAM20A);XM_015279947.2(FAM20A);XM_015279948.2(FAM20A);XM_015279949.2(FAM20A);XM_015288659.2(FAM20CL);XM_015288668.2(FAM20CL);XM_015294318.2(FAM20C);XM_025154067.1(WDR72);XM_025154068.1(WDR72);XM_025154069.1(WDR72);XM_025155308.1(FAM20CL);
GO:0071900	regulation of protein serine/threonine kinase activity	biological_process	3	34608	3	41939	0	0	1.21183	NM_001030839.1(UVRAG);XM_015280857.1(UVRAG);XM_015280858.2(UVRAG);
GO:0097680	double-strand break repair via classical nonhomologous end joining	biological_process	3	34608	3	41939	0	0	1.21183	NM_001030839.1(UVRAG);XM_015280857.1(UVRAG);XM_015280858.2(UVRAG);
GO:0010837	regulation of keratinocyte proliferation	biological_process	2	34608	2	41939	0	0	1.21183	NM_001030843.2(SRSF6);XM_415018.6(OVOL2);
GO:0045617	negative regulation of keratinocyte differentiation	biological_process	9	34608	9	41939	0	0	1.21183	NM_001030843.2(SRSF6);NM_204559.1(MSX2);NM_204595.2(HOXA7);XM_004939979.3(GRHL2);XM_004939980.3(GRHL2);XM_004939981.3(GRHL2);XM_015291367.2(TP63);XM_415018.6(OVOL2);XM_427063.6(GRHL2);
GO:0006203	dGTP catabolic process	biological_process	3	34608	3	41939	0	0	1.21183	NM_001030845.1(SAMHD1);XM_004938701.3(NUDT15);XM_417053.6(NUDT15);
GO:0008832	dGTPase activity	molecular_function	1	34608	1	41939	0	0	1.21183	NM_001030845.1(SAMHD1);
GO:0032567	dGTP binding	molecular_function	1	34608	1	41939	0	0	1.21183	NM_001030845.1(SAMHD1);
GO:0045088	regulation of innate immune response	biological_process	21	34608	21	41939	0	0	1.21183	NM_001030845.1(SAMHD1);NM_001109787.1(FGR);NM_001318408.1(DHX58);NM_205254.1(MYO1F);XM_001232417.5(ERAP1);XM_001235233.5(PTPN22);XM_004948616.3(DHX58);XM_015278999.2(OTUD7A);XM_015279000.2(OTUD7A);XM_015279001.2(OTUD7A);XM_015279002.2(OTUD7A);XM_015279003.2(OTUD7A);XM_015279004.2(OTUD7A);XM_015284186.2(TNFAIP3);XM_015284187.2(TNFAIP3);XM_015286122.2(TKFC);XM_015286123.2(TKFC);XM_025154080.1(OTUD7…
GO:0046061	dATP catabolic process	biological_process	1	34608	1	41939	0	0	1.21183	NM_001030845.1(SAMHD1);
GO:0032484	Ral protein signal transduction	biological_process	4	34608	4	41939	0	0	1.21183	NM_001030846.2(RALGAPB);XM_015296242.1(RALGAPB);XM_015296243.1(RALGAPB);XM_015296245.1(RALGAPB);
GO:0060178	regulation of exocyst localization	biological_process	9	34608	9	41939	0	0	1.21183	NM_001030846.2(RALGAPB);XM_003641618.4(RALB);XM_004942896.2(RALB);XM_015296242.1(RALGAPB);XM_015296243.1(RALGAPB);XM_015296245.1(RALGAPB);XM_025152428.1(RALB);XM_025152429.1(RALB);XM_422085.5(RALB);
GO:0031071	cysteine desulfurase activity	molecular_function	1	34608	1	41939	0	0	1.21183	NM_001030847.1(NFS1);
GO:0044571	[2Fe-2S] cluster assembly	biological_process	1	34608	1	41939	0	0	1.21183	NM_001030847.1(NFS1);
GO:0005638	lamin filament	cellular_component	3	34608	3	41939	0	0	1.21183	NM_001030848.1(EIF6);XM_004946090.3(NARF);XM_415606.6(NARF);
GO:0035278	miRNA mediated inhibition of translation	biological_process	37	34608	37	41939	0	0	1.21183	NM_001030848.1(EIF6);NM_001030900.1(AGO3);NM_001030931.2(STAT3);NM_001037275.2(TRIM71);NM_001039276.1(AGO4);NM_001317212.1(AGO1);XM_004937722.3(TNRC6B);XM_004937723.3(TNRC6B);XM_004937725.3(TNRC6B);XM_004937731.3(TNRC6B);XM_004946104.3(TNRC6C);XM_015273008.2(LOC100859276);XM_015288794.2(TNRC6B);XM_015288799.2(TNRC6B);XM_015288805.2(TNRC6B);XM_015288813.2(TNRC6B);XM_015294488.2(TNRC6A);XM_01529449…
GO:0019538	protein metabolic process	biological_process	4	34608	4	41939	0	0	1.21183	NM_001030850.1(NECAB3);XM_015300386.2(LOC100858942);XM_025142190.1(NECAB3);XM_419897.6(BAG2);
GO:0042984	regulation of amyloid precursor protein biosynthetic process	biological_process	2	34608	2	41939	0	0	1.21183	NM_001030850.1(NECAB3);XM_025142190.1(NECAB3);
GO:0006591	ornithine metabolic process	biological_process	4	34608	4	41939	0	0	1.21183	NM_001030855.1(HNF4A);XM_015296366.2(HNF4A);XM_025142195.1(HNF4A);XM_025142196.1(HNF4A);
GO:0023019	signal transduction involved in regulation of gene expression	biological_process	10	34608	10	41939	0	0	1.21183	NM_001030855.1(HNF4A);NM_001039326.1(SOX17);NM_204559.1(MSX2);NM_204566.1(MESP1);NM_204823.1(CER1);XM_015276520.2(FGF5);XM_015296366.2(HNF4A);XM_025142195.1(HNF4A);XM_025142196.1(HNF4A);XM_025150340.1(FGF5);
GO:2000189	positive regulation of cholesterol homeostasis	biological_process	12	34608	12	41939	0	0	1.21183	NM_001030855.1(HNF4A);NM_204542.2(NR1H3);XM_015286916.2(NR1H3);XM_015286917.2(NR1H3);XM_015286918.2(NR1H3);XM_015286919.2(NR1H3);XM_015286920.2(NR1H3);XM_015296366.2(HNF4A);XM_025142195.1(HNF4A);XM_025142196.1(HNF4A);XM_025150543.1(NR1H3);XM_025150544.1(NR1H3);
GO:0030981	cortical microtubule cytoskeleton	cellular_component	32	34608	32	41939	0	0	1.21183	NM_001030860.1(MAPRE1);XM_003641619.4(CLASP1);XM_003641620.4(CLASP1);XM_003641622.4(CLASP1);XM_004942916.3(CLASP1);XM_004942917.3(CLASP1);XM_004942918.3(CLASP1);XM_015290004.2(CLASP1);XM_015290005.2(CLASP1);XM_015290006.2(CLASP1);XM_015290007.2(CLASP1);XM_015290008.2(CLASP1);XM_015290009.2(CLASP1);XM_015290011.2(CLASP1);XM_015290012.2(CLASP1);XM_015290013.2(CLASP1);XM_015290014.2(CLASP1);XM_01529…
GO:1903033	positive regulation of microtubule plus-end binding	biological_process	4	34608	4	41939	0	0	1.21183	NM_001030860.1(MAPRE1);XM_015284985.2(MAPRE3);XM_015284986.2(MAPRE3);XM_025149257.1(MAPRE3);
GO:0010564	regulation of cell cycle process	biological_process	7	34608	7	41939	0	0	1.21183	NM_001030862.1(RPRD1B);NM_204281.1(SOX9);XM_015273423.2(TXLNG);XM_015273428.2(TXLNG);XM_015294472.2(E4F1);XM_015294473.2(E4F1);XM_416817.6(TXLNG);
GO:0015786	UDP-glucose transmembrane transport	biological_process	1	34608	1	41939	0	0	1.21183	NM_001030865.1(SLC35C2);
GO:0036066	protein O-linked fucosylation	biological_process	9	34608	9	41939	0	0	1.21183	NM_001030865.1(SLC35C2);NM_204947.1(RFNG);NM_204948.1(LFNG);XM_003641830.4(ADAMTS7);XM_004938762.3(B3GLCT);XM_004949124.3(ADAMTSL1);XM_015280210.2(ADAMTSL1);XM_425541.6(ADAMTS5);XM_429157.6(ADAMTSL1);
GO:0030690	Noc1p-Noc2p complex	cellular_component	1	34608	1	41939	0	0	1.21183	NM_001030876.1(NOC2L);
GO:0030691	Noc2p-Noc3p complex	cellular_component	1	34608	1	41939	0	0	1.21183	NM_001030876.1(NOC2L);
GO:0001885	endothelial cell development	biological_process	14	34608	14	41939	0	0	1.21183	NM_001030879.1(UBIAD1);NM_001037827.1(VEZF1);NM_001197144.1(CCM2);NM_001277853.2(GPX1);XM_015281095.2(CCM2);XM_015295801.2(VEZF1);XM_015296894.2(UBIAD1);XM_015296895.2(UBIAD1);XM_025141972.1(VEZF1);XM_025141973.1(VEZF1);XM_025141974.1(VEZF1);XM_025141975.1(VEZF1);XM_025141976.1(VEZF1);XM_025143837.1(MAZ);
GO:0004659	prenyltransferase activity	molecular_function	4	34608	4	41939	0	0	1.21183	NM_001030879.1(UBIAD1);XM_015296894.2(UBIAD1);XM_015296895.2(UBIAD1);XM_419766.6(NUS1);
GO:0009234	menaquinone biosynthetic process	biological_process	3	34608	3	41939	0	0	1.21183	NM_001030879.1(UBIAD1);XM_015296894.2(UBIAD1);XM_015296895.2(UBIAD1);
GO:0032194	ubiquinone biosynthetic process via 3,4-dihydroxy-5-polyprenylbenzoate	biological_process	3	34608	3	41939	0	0	1.21183	NM_001030879.1(UBIAD1);XM_015296894.2(UBIAD1);XM_015296895.2(UBIAD1);
GO:0042371	vitamin K biosynthetic process	biological_process	3	34608	3	41939	0	0	1.21183	NM_001030879.1(UBIAD1);XM_015296894.2(UBIAD1);XM_015296895.2(UBIAD1);
GO:0016243	regulation of autophagosome size	biological_process	11	34608	11	41939	0	0	1.21183	NM_001030881.1(ATP13A2);XM_015296904.2(ATP13A2);XM_015296905.1(ATP13A2);XM_015296906.2(ATP13A2);XM_015296907.2(ATP13A2);XM_015296908.2(ATP13A2);XM_015296909.2(ATP13A2);XM_015296910.2(ATP13A2);XM_015296911.1(ATP13A2);XM_025142527.1(ATP13A2);XM_025142528.1(ATP13A2);
GO:0033157	regulation of intracellular protein transport	biological_process	17	34608	17	41939	0	0	1.21183	NM_001030881.1(ATP13A2);NM_204875.1(PTPN1);XM_015296330.2(PTPN1);XM_015296332.2(PTPN1);XM_015296333.2(PTPN1);XM_015296904.2(ATP13A2);XM_015296905.1(ATP13A2);XM_015296906.2(ATP13A2);XM_015296907.2(ATP13A2);XM_015296908.2(ATP13A2);XM_015296909.2(ATP13A2);XM_015296910.2(ATP13A2);XM_015296911.1(ATP13A2);XM_025142161.1(PTPN1);XM_025142162.1(PTPN1);XM_025142527.1(ATP13A2);XM_025142528.1(ATP13A2);
GO:0055069	zinc ion homeostasis	biological_process	13	34608	13	41939	0	0	1.21183	NM_001030881.1(ATP13A2);NM_001293283.1(SLC30A4);XM_004943809.3(SLC30A4);XM_015296904.2(ATP13A2);XM_015296905.1(ATP13A2);XM_015296906.2(ATP13A2);XM_015296907.2(ATP13A2);XM_015296908.2(ATP13A2);XM_015296909.2(ATP13A2);XM_015296910.2(ATP13A2);XM_015296911.1(ATP13A2);XM_025142527.1(ATP13A2);XM_025142528.1(ATP13A2);
GO:0071287	cellular response to manganese ion	biological_process	15	34608	15	41939	0	0	1.21183	NM_001030881.1(ATP13A2);NM_001287193.1(LRRK2);NM_206979.1(GRIN1);XM_003640340.4(LRRK2);XM_015279349.2(GRIN1);XM_015296904.2(ATP13A2);XM_015296905.1(ATP13A2);XM_015296906.2(ATP13A2);XM_015296907.2(ATP13A2);XM_015296908.2(ATP13A2);XM_015296909.2(ATP13A2);XM_015296910.2(ATP13A2);XM_015296911.1(ATP13A2);XM_025142527.1(ATP13A2);XM_025142528.1(ATP13A2);
GO:1905037	autophagosome organization	biological_process	14	34608	14	41939	0	0	1.21183	NM_001030881.1(ATP13A2);XM_015296904.2(ATP13A2);XM_015296905.1(ATP13A2);XM_015296906.2(ATP13A2);XM_015296907.2(ATP13A2);XM_015296908.2(ATP13A2);XM_015296909.2(ATP13A2);XM_015296910.2(ATP13A2);XM_015296911.1(ATP13A2);XM_015299097.2(PIK3C2B);XM_015299098.2(PIK3C2B);XM_025142527.1(ATP13A2);XM_025142528.1(ATP13A2);XM_417956.5(PIK3C2B);
GO:1905103	integral component of lysosomal membrane	cellular_component	11	34608	11	41939	0	0	1.21183	NM_001030881.1(ATP13A2);XM_015296904.2(ATP13A2);XM_015296905.1(ATP13A2);XM_015296906.2(ATP13A2);XM_015296907.2(ATP13A2);XM_015296908.2(ATP13A2);XM_015296909.2(ATP13A2);XM_015296910.2(ATP13A2);XM_015296911.1(ATP13A2);XM_025142527.1(ATP13A2);XM_025142528.1(ATP13A2);
GO:1905122	polyamine import	biological_process	11	34608	11	41939	0	0	1.21183	NM_001030881.1(ATP13A2);XM_015296904.2(ATP13A2);XM_015296905.1(ATP13A2);XM_015296906.2(ATP13A2);XM_015296907.2(ATP13A2);XM_015296908.2(ATP13A2);XM_015296909.2(ATP13A2);XM_015296910.2(ATP13A2);XM_015296911.1(ATP13A2);XM_025142527.1(ATP13A2);XM_025142528.1(ATP13A2);
GO:1905123	regulation of glucosylceramidase activity	biological_process	13	34608	13	41939	0	0	1.21183	NM_001030881.1(ATP13A2);XM_015296904.2(ATP13A2);XM_015296905.1(ATP13A2);XM_015296906.2(ATP13A2);XM_015296907.2(ATP13A2);XM_015296908.2(ATP13A2);XM_015296909.2(ATP13A2);XM_015296910.2(ATP13A2);XM_015296911.1(ATP13A2);XM_025142527.1(ATP13A2);XM_025142528.1(ATP13A2);XM_025150101.1(SCARB2);XM_420593.6(SCARB2);
GO:1905165	regulation of lysosomal protein catabolic process	biological_process	11	34608	11	41939	0	0	1.21183	NM_001030881.1(ATP13A2);XM_015296904.2(ATP13A2);XM_015296905.1(ATP13A2);XM_015296906.2(ATP13A2);XM_015296907.2(ATP13A2);XM_015296908.2(ATP13A2);XM_015296909.2(ATP13A2);XM_015296910.2(ATP13A2);XM_015296911.1(ATP13A2);XM_025142527.1(ATP13A2);XM_025142528.1(ATP13A2);
GO:1990938	peptidyl-aspartic acid autophosphorylation	biological_process	11	34608	11	41939	0	0	1.21183	NM_001030881.1(ATP13A2);XM_015296904.2(ATP13A2);XM_015296905.1(ATP13A2);XM_015296906.2(ATP13A2);XM_015296907.2(ATP13A2);XM_015296908.2(ATP13A2);XM_015296909.2(ATP13A2);XM_015296910.2(ATP13A2);XM_015296911.1(ATP13A2);XM_025142527.1(ATP13A2);XM_025142528.1(ATP13A2);
GO:1904219	positive regulation of CDP-diacylglycerol-serine O-phosphatidyltransferase activity	biological_process	1	34608	1	41939	0	0	1.21183	NM_001030890.1(SERINC2);
GO:1904222	positive regulation of serine C-palmitoyltransferase activity	biological_process	1	34608	1	41939	0	0	1.21183	NM_001030890.1(SERINC2);
GO:0004865	protein serine/threonine phosphatase inhibitor activity	molecular_function	8	34608	8	41939	0	0	1.21183	NM_001030891.2(PPP1R8);XM_015284271.2(PPP1R14C);XM_015284272.2(PPP1R14C);XM_015299543.2(PPP1R1B);XM_025142981.1(PPP1R8);XM_025149191.1(PPP1R14C);XM_418851.6(PPP1R17);XM_424268.6(PPP1R1B);
GO:0023041	neuronal signal transduction	biological_process	9	34608	9	41939	0	0	1.21183	NM_001030895.2(TMEM57);NM_204767.1(OLFM1);XM_004938073.3(KCNA1);XM_004938075.3(KCNA1);XM_004938076.3(KCNA1);XM_015279317.2(OLFM1);XM_015291659.2(NLGN1);XM_015291660.2(NLGN1);XM_025142989.1(TMEM57);
GO:0034448	EGO complex	cellular_component	6	34608	6	41939	0	0	1.21183	NM_001030896.1(RRAGC);XM_004935678.3(LTV1);XM_015278570.2(RRAGA);XM_015278571.2(RRAGA);XM_015284701.2(RRAGD);XM_025150476.1(RRAGA);
GO:1990131	Gtr1-Gtr2 GTPase complex	cellular_component	5	34608	5	41939	0	0	1.21183	NM_001030896.1(RRAGC);XM_015278570.2(RRAGA);XM_015278571.2(RRAGA);XM_015284701.2(RRAGD);XM_025150476.1(RRAGA);
GO:0044154	histone H3-K14 acetylation	biological_process	9	34608	9	41939	0	0	1.21183	NM_001030897.1(MEAF6);XM_015297650.2(MEAF6);XM_015297651.2(MEAF6);XM_015297652.2(MEAF6);XM_015297653.2(MEAF6);XM_015297654.2(MEAF6);XM_015299652.2(KAT2A);XM_015299653.2(KAT2A);XM_025142991.1(MEAF6);
GO:0070776	MOZ/MORF histone acetyltransferase complex	cellular_component	30	34608	30	41939	0	0	1.21183	NM_001030897.1(MEAF6);NM_001031312.1(ING5);NM_001031464.2(BRPF1);NM_001199482.1(BRD1);XM_015276923.2(ING5);XM_015288303.2(KAT6B);XM_015293133.2(BRPF1);XM_015293134.2(BRPF1);XM_015293135.2(BRPF1);XM_015293136.2(BRPF1);XM_015293137.2(BRPF1);XM_015293138.2(BRPF1);XM_015293139.2(BRPF1);XM_015293140.2(BRPF1);XM_015297650.2(MEAF6);XM_015297651.2(MEAF6);XM_015297652.2(MEAF6);XM_015297653.2(MEAF6);XM_015…
GO:0008597	calcium-dependent protein serine/threonine phosphatase regulator activity	molecular_function	6	34608	6	41939	0	0	1.21183	NM_001030907.1(RCAN3);XM_015299390.2(RCAN1);XM_025142999.1(RCAN3);XM_025143000.1(RCAN3);XM_025143001.1(RCAN3);XM_025143002.1(RCAN3);
GO:0070884	regulation of calcineurin-NFAT signaling cascade	biological_process	19	34608	19	41939	0	0	1.21183	NM_001030907.1(RCAN3);NM_001199000.2(NFAT5);XM_015292583.2(NFAT5);XM_015292584.2(NFAT5);XM_015292585.2(NFAT5);XM_015292586.2(NFAT5);XM_015292587.1(NFAT5);XM_015292588.2(NFAT5);XM_015292589.2(NFAT5);XM_015292590.2(NFAT5);XM_015299390.2(RCAN1);XM_025142999.1(RCAN3);XM_025143000.1(RCAN3);XM_025143001.1(RCAN3);XM_025143002.1(RCAN3);XM_025154198.1(NFAT5);XM_025154199.1(NFAT5);XM_025154200.1(NFAT5);XM_…
GO:0031440	regulation of mRNA 3'-end processing	biological_process	8	34608	8	41939	0	0	1.21183	NM_001030913.1(AHCYL1);NM_001198601.2(PAPOLA);XM_015287288.2(PAPOLA);XM_015287290.2(PAPOLA);XM_015287291.2(PAPOLA);XM_025143681.1(AHCYL1);XM_025143682.1(AHCYL1);XM_025143683.1(AHCYL1);
GO:0032412	regulation of ion transmembrane transporter activity	biological_process	4	34608	4	41939	0	0	1.21183	NM_001030913.1(AHCYL1);XM_025143681.1(AHCYL1);XM_025143682.1(AHCYL1);XM_025143683.1(AHCYL1);
GO:0033353	S-adenosylmethionine cycle	biological_process	7	34608	7	41939	0	0	1.21183	NM_001030913.1(AHCYL1);XM_004937407.3(AHCYL2);XM_004937409.2(AHCYL2);XM_015287911.2(AHCYL2);XM_025143681.1(AHCYL1);XM_025143682.1(AHCYL1);XM_025143683.1(AHCYL1);
GO:0038166	angiotensin-activated signaling pathway	biological_process	12	34608	12	41939	0	0	1.21183	NM_001030913.1(AHCYL1);NM_001252254.1(SLC26A6);NM_204295.1(CAMK2A);XM_015293073.1(SLC26A6);XM_015293074.2(SLC26A6);XM_015293075.2(SLC26A6);XM_015293719.2(CAMK2A);XM_015293720.2(CAMK2A);XM_015293721.2(CAMK2A);XM_025143681.1(AHCYL1);XM_025143682.1(AHCYL1);XM_025143683.1(AHCYL1);
GO:0042045	epithelial fluid transport	biological_process	24	34608	24	41939	0	0	1.21183	NM_001030913.1(AHCYL1);NM_001174059.1(ITPR1);NM_001252254.1(SLC26A6);XM_015292941.2(ITPR1);XM_015292942.2(ITPR1);XM_015292943.2(ITPR1);XM_015292944.2(ITPR1);XM_015292945.2(ITPR1);XM_015292946.2(ITPR1);XM_015292947.2(ITPR1);XM_015292948.2(ITPR1);XM_015292949.2(ITPR1);XM_015292950.2(ITPR1);XM_015292951.2(ITPR1);XM_015292952.2(ITPR1);XM_015292953.2(ITPR1);XM_015293073.1(SLC26A6);XM_015293074.2(SLC26…
GO:0016811	hydrolase activity, acting on carbon-nitrogen (but not peptide) bonds, in linear amides	molecular_function	1	34608	1	41939	0	0	1.21183	NM_001030915.1(PM20D1);
GO:0043604	amide biosynthetic process	biological_process	1	34608	1	41939	0	0	1.21183	NM_001030915.1(PM20D1);
GO:0043605	cellular amide catabolic process	biological_process	1	34608	1	41939	0	0	1.21183	NM_001030915.1(PM20D1);
GO:1990845	adaptive thermogenesis	biological_process	3	34608	3	41939	0	0	1.21183	NM_001030915.1(PM20D1);NM_204107.1(UCP3);XM_015280964.1(UCP3);
GO:2000275	regulation of oxidative phosphorylation uncoupler activity	biological_process	1	34608	1	41939	0	0	1.21183	NM_001030915.1(PM20D1);
GO:0031904	endosome lumen	cellular_component	28	34608	28	41939	0	0	1.21183	NM_001030917.1(AP4B1);NM_205062.1(LRPAP1);XM_004942763.3(LRP2);XM_004942764.3(LRP2);XM_004942766.3(LRP2);XM_015287637.2(AP4S1);XM_015287638.2(AP4S1);XM_015289664.2(LRP2);XM_015289665.2(LRP2);XM_025143694.1(AP4B1);XM_025143695.1(AP4B1);XM_025143696.1(AP4B1);XM_025152619.1(LRP2);XM_025152620.1(LRP2);XM_025152621.1(LRP2);XM_025153883.1(AP4E1);XM_025153884.1(AP4E1);XM_025153885.1(AP4E1);XM_025153886.…
GO:0070937	CRD-mediated mRNA stability complex	cellular_component	13	34608	13	41939	0	0	1.21183	NM_001030918.1(CSDE1);NM_001031083.1(SYNCRIP);NM_205071.1(IGF2BP1);XM_015283991.2(HNRNPU);XM_015284620.2(SYNCRIP);XM_015284621.2(SYNCRIP);XM_015284622.2(SYNCRIP);XM_015284623.2(SYNCRIP);XM_015284624.2(SYNCRIP);XM_015298933.2(CSDE1);XM_015298934.2(CSDE1);XM_025148759.1(SYNCRIP);XM_025148760.1(SYNCRIP);
GO:0070966	nuclear-transcribed mRNA catabolic process, no-go decay	biological_process	6	34608	6	41939	0	0	1.21183	NM_001030918.1(CSDE1);NM_001031592.1(PELO);XM_015293942.2(CNOT6);XM_015293943.2(CNOT6);XM_015298933.2(CSDE1);XM_015298934.2(CSDE1);
GO:0019213	deacetylase activity	molecular_function	17	34608	17	41939	0	0	1.21183	NM_001030921.1(OARD1);NM_204831.2(HDAC2);XM_004943567.3(AADAC);XM_015276354.2(NDST4);XM_015278383.2(HDAC8);XM_015283424.2(MACROD2);XM_015283425.2(MACROD2);XM_015283426.2(MACROD2);XM_015284494.2(HDAC2);XM_015291844.1(AADAC);XM_025143698.1(OARD1);XM_025143699.1(OARD1);XM_025149218.1(MACROD2);XM_025149219.1(MACROD2);XM_025153460.1(AADAC);XM_025153461.1(AADAC);XM_422836.6(AADAC);
GO:0042278	purine nucleoside metabolic process	biological_process	8	34608	8	41939	0	0	1.21183	NM_001030921.1(OARD1);XM_015283424.2(MACROD2);XM_015283425.2(MACROD2);XM_015283426.2(MACROD2);XM_025143698.1(OARD1);XM_025143699.1(OARD1);XM_025149218.1(MACROD2);XM_025149219.1(MACROD2);
GO:0016435	rRNA (guanine) methyltransferase activity	molecular_function	4	34608	4	41939	0	0	1.21183	NM_001030925.2(FTSJ3);NM_001039332.1(WBSCR22);XM_015299314.2(FTSJ3);XM_025143968.1(FTSJ3);
GO:0004704	NF-kappaB-inducing kinase activity	molecular_function	6	34608	6	41939	0	0	1.21183	NM_001030927.1(MAP3K14);XM_015299223.2(MAP3K14);XM_015299224.2(MAP3K14);XM_015299225.2(MAP3K14);XM_015299226.2(MAP3K14);XM_015299228.2(MAP3K14);
GO:1990932	5.8S rRNA binding	molecular_function	2	34608	2	41939	0	0	1.21183	NM_001030929.1(RPL19);NM_001277728.1(RPL8);
GO:0045820	negative regulation of glycolytic process	biological_process	8	34608	8	41939	0	0	1.21183	NM_001030931.2(STAT3);NM_001039320.1(SIRT6);NM_001278048.1(FBP1);NM_205361.1(GPR50);NM_205362.1(MTNR1A);XM_015299598.2(STAT3);XM_015299600.2(STAT3);XM_015299601.2(STAT3);
GO:0072540	T-helper 17 cell lineage commitment	biological_process	8	34608	8	41939	0	0	1.21183	NM_001030931.2(STAT3);NM_204558.1(IRF9);XM_004948252.3(LY9);XM_015299598.2(STAT3);XM_015299600.2(STAT3);XM_015299601.2(STAT3);XM_025142159.1(IRF9);XM_025150893.1(BATF);
GO:1904685	positive regulation of metalloendopeptidase activity	biological_process	4	34608	4	41939	0	0	1.21183	NM_001030931.2(STAT3);XM_015299598.2(STAT3);XM_015299600.2(STAT3);XM_015299601.2(STAT3);
GO:0051148	negative regulation of muscle cell differentiation	biological_process	5	34608	5	41939	0	0	1.21183	NM_001030935.1(PTBP1);XM_015299920.2(PTBP1);XM_015299921.2(PTBP1);XM_015299922.2(PTBP1);XM_025145775.1(TNPO2);
GO:0097135	cyclin E2-CDK2 complex	cellular_component	7	34608	7	41939	0	0	1.21183	NM_001030945.1(CCNE2);NM_001199857.1(CDK2);XM_015282919.2(CCNE2);XM_015282920.2(CCNE2);XM_025147107.1(CCNE2);XM_025147108.1(CCNE2);XM_025147109.1(CCNE2);
GO:0000798	nuclear cohesin complex	cellular_component	3	34608	3	41939	0	0	1.21183	NM_001030950.1(RAD21);XM_025142449.1(RAD21L1);XM_025142450.1(RAD21L1);
GO:0045841	negative regulation of mitotic metaphase/anaphase transition	biological_process	3	34608	3	41939	0	0	1.21183	NM_001030950.1(RAD21);XM_025142449.1(RAD21L1);XM_025142450.1(RAD21L1);
GO:0045876	positive regulation of sister chromatid cohesion	biological_process	13	34608	13	41939	0	0	1.21183	NM_001030950.1(RAD21);NM_001079491.1(FEN1);XM_015297810.2(SFPQ);XM_015297811.2(SFPQ);XM_015297812.2(SFPQ);XM_015297813.1(SFPQ);XM_025141444.1(DDX11);XM_025141447.1(DDX11);XM_025141450.1(DDX11);XM_025142449.1(RAD21L1);XM_025142450.1(RAD21L1);XM_025143110.1(SFPQ);XM_416375.6(DDX11);
GO:0042025	host cell nucleus	cellular_component	6	34608	6	41939	0	0	1.21183	NM_001030952.1(MYC);NM_001044671.1(MAF);NM_204632.1(ENS-3);XM_015282975.2(LOC107052775);XM_015283089.2(MYC);XM_015292514.2(MAF);
GO:0030035	microspike assembly	biological_process	12	34608	12	41939	0	0	1.21183	NM_001030954.1(MTSS1);NM_205323.1(ACTN2);XM_015283094.2(MTSS1);XM_015283097.2(MTSS1);XM_015283098.2(MTSS1);XM_015283099.2(MTSS1);XM_015283100.2(MTSS1);XM_015283101.2(MTSS1);XM_015283102.2(MTSS1);XM_015283103.2(MTSS1);XM_015283104.2(MTSS1);XM_015283105.2(MTSS1);
GO:0061333	renal tubule morphogenesis	biological_process	33	34608	33	41939	0	0	1.21183	NM_001030954.1(MTSS1);NM_001162399.2(COL4A1);XM_004949410.3(MEF2C);XM_015273296.2(LOC107049569);XM_015277823.2(COL4A1);XM_015277824.2(COL4A1);XM_015280557.2(MEF2C);XM_015280558.2(MEF2C);XM_015280559.2(MEF2C);XM_015280560.2(MEF2C);XM_015280562.2(MEF2C);XM_015283091.2(MTSS1);XM_015283092.2(MTSS1);XM_015283093.2(MTSS1);XM_015283094.2(MTSS1);XM_015283095.2(MTSS1);XM_015283097.2(MTSS1);XM_015283098.2(…
GO:0072102	glomerulus morphogenesis	biological_process	37	34608	37	41939	0	0	1.21183	NM_001030954.1(MTSS1);XM_003642607.4(KIRREL3);XM_004941498.2(CTNND1);XM_004941499.2(CTNND1);XM_004947959.3(KIRREL3);XM_004947961.3(KIRREL3);XM_004949410.3(MEF2C);XM_015280557.2(MEF2C);XM_015280558.2(MEF2C);XM_015280559.2(MEF2C);XM_015280560.2(MEF2C);XM_015280562.2(MEF2C);XM_015283091.2(MTSS1);XM_015283092.2(MTSS1);XM_015283093.2(MTSS1);XM_015283094.2(MTSS1);XM_015283095.2(MTSS1);XM_015283097.2(MT…
GO:0072160	nephron tubule epithelial cell differentiation	biological_process	28	34608	28	41939	0	0	1.21183	NM_001030954.1(MTSS1);XM_004949410.3(MEF2C);XM_015280557.2(MEF2C);XM_015280558.2(MEF2C);XM_015280559.2(MEF2C);XM_015280560.2(MEF2C);XM_015280562.2(MEF2C);XM_015283091.2(MTSS1);XM_015283092.2(MTSS1);XM_015283093.2(MTSS1);XM_015283094.2(MTSS1);XM_015283095.2(MTSS1);XM_015283097.2(MTSS1);XM_015283098.2(MTSS1);XM_015283099.2(MTSS1);XM_015283100.2(MTSS1);XM_015283101.2(MTSS1);XM_015283102.2(MTSS1);XM_…
GO:2001013	epithelial cell proliferation involved in renal tubule morphogenesis	biological_process	29	34608	29	41939	0	0	1.21183	NM_001030954.1(MTSS1);XM_004949410.3(MEF2C);XM_015280557.2(MEF2C);XM_015280558.2(MEF2C);XM_015280559.2(MEF2C);XM_015280560.2(MEF2C);XM_015280562.2(MEF2C);XM_015283091.2(MTSS1);XM_015283092.2(MTSS1);XM_015283093.2(MTSS1);XM_015283094.2(MTSS1);XM_015283095.2(MTSS1);XM_015283097.2(MTSS1);XM_015283098.2(MTSS1);XM_015283099.2(MTSS1);XM_015283100.2(MTSS1);XM_015283101.2(MTSS1);XM_015283102.2(MTSS1);XM_…
GO:0070976	TIR domain binding	molecular_function	1	34608	1	41939	0	0	1.21183	NM_001030962.3(MYD88);
GO:1902525	regulation of protein monoubiquitination	biological_process	2	34608	2	41939	0	0	1.21183	NM_001030964.1(WDR48);XM_025147156.1(WDR48);
GO:0016309	1-phosphatidylinositol-5-phosphate 4-kinase activity	molecular_function	6	34608	6	41939	0	0	1.21183	NM_001030971.1(PIP4K2A);XM_015299518.2(PIP4K2B);XM_015299519.2(PIP4K2B);XM_025147179.1(PIP4K2A);XM_025147180.1(PIP4K2A);XM_025147181.1(PIP4K2A);
GO:0051153	regulation of striated muscle cell differentiation	biological_process	13	34608	13	41939	0	0	1.21183	NM_001030981.2(HDAC9);XM_015273296.2(LOC107049569);XM_015281421.2(HDAC9);XM_015281422.2(HDAC9);XM_015281423.2(HDAC9);XM_015281424.2(HDAC9);XM_015281425.2(HDAC9);XM_015281426.2(HDAC9);XM_015281427.2(HDAC9);XM_015281428.2(HDAC9);XM_015281430.2(HDAC9);XM_025147191.1(HDAC9);XM_025147192.1(HDAC9);
GO:0090050	positive regulation of cell migration involved in sprouting angiogenesis	biological_process	38	34608	38	41939	0	0	1.21183	NM_001030981.2(HDAC9);NM_001031402.1(HDAC7);NM_001277648.1(CIB1);NM_001277649.1(CIB1);XM_015278493.2(SRPX2);XM_015278494.2(SRPX2);XM_015281421.2(HDAC9);XM_015281422.2(HDAC9);XM_015281423.2(HDAC9);XM_015281424.2(HDAC9);XM_015281425.2(HDAC9);XM_015281426.2(HDAC9);XM_015281427.2(HDAC9);XM_015281428.2(HDAC9);XM_015292132.2(CIB1);XM_015300236.1(HDAC7);XM_015300237.1(HDAC7);XM_025145296.1(HDAC7);XM_025…
GO:0000224	peptide-N4-(N-acetyl-beta-glucosaminyl)asparagine amidase activity	molecular_function	1	34608	1	41939	0	0	1.21183	NM_001030988.1(NGLY1);
GO:0031871	proteinase activated receptor binding	molecular_function	15	34608	15	41939	0	0	1.21183	NM_001030993.1(PDCD6IP);NM_001177735.1(PHB);XM_004937883.3(BICD1);XM_004937884.3(BICD1);XM_004937885.3(BICD1);XM_004937888.3(BICD1);XM_004937890.3(BICD1);XM_004937892.3(BICD1);XM_015281532.2(PDCD6IP);XM_015281533.2(PDCD6IP);XM_015281534.2(PDCD6IP);XM_015287190.2(BICD1);XM_025141350.1(BICD1);XM_025147230.1(PDCD6IP);XM_425492.6(BICD1);
GO:0042641	actomyosin	cellular_component	36	34608	36	41939	0	0	1.21183	NM_001030993.1(PDCD6IP);NM_001199443.1(CDC42BPA);XM_015281532.2(PDCD6IP);XM_015281533.2(PDCD6IP);XM_015281534.2(PDCD6IP);XM_015281803.2(KAT2B);XM_015281804.2(KAT2B);XM_015281805.2(KAT2B);XM_015283508.2(CDC42BPA);XM_015283509.2(CDC42BPA);XM_015283510.2(CDC42BPA);XM_015283511.2(CDC42BPA);XM_015283512.2(CDC42BPA);XM_015283513.2(CDC42BPA);XM_015283514.2(CDC42BPA);XM_015283515.2(CDC42BPA);XM_015283516…
GO:0003920	GMP reductase activity	molecular_function	2	34608	2	41939	0	0	1.21183	NM_001030998.1(GMPR);XM_015275876.2(GMPR);
GO:1902560	GMP reductase complex	cellular_component	2	34608	2	41939	0	0	1.21183	NM_001030998.1(GMPR);XM_015275876.2(GMPR);
GO:0006666	3-keto-sphinganine metabolic process	biological_process	3	34608	3	41939	0	0	1.21183	NM_001031002.1(KDSR);XM_015282176.2(KDSR);XM_015282177.2(KDSR);
GO:0047560	3-dehydrosphinganine reductase activity	molecular_function	3	34608	3	41939	0	0	1.21183	NM_001031002.1(KDSR);XM_015282176.2(KDSR);XM_015282177.2(KDSR);
GO:0097344	Rix1 complex	cellular_component	1	34608	1	41939	0	0	1.21183	NM_001031008.2(TEX10);
GO:0010991	negative regulation of SMAD protein complex assembly	biological_process	16	34608	16	41939	0	0	1.21183	NM_001031013.2(LDLRAD4);NM_001031492.1(PMEPA1);NM_204144.1(TBX20);XM_015282455.2(LDLRAD4);XM_015282456.2(LDLRAD4);XM_015282457.2(LDLRAD4);XM_015282459.2(LDLRAD4);XM_015282461.2(LDLRAD4);XM_015282462.2(LDLRAD4);XM_015287914.2(PPM1A);XM_015287915.2(PPM1A);XM_015287916.2(PPM1A);XM_025142264.1(PMEPA1);XM_025142265.1(PMEPA1);XM_025143466.1(LOC112530287);XM_025147299.1(LDLRAD4);
GO:0005744	mitochondrial inner membrane presequence translocase complex	cellular_component	10	34608	10	41939	0	0	1.21183	NM_001031026.1(TIMM17A);NM_001302201.1(TIMM10);NM_204231.2(SLC25A6);XM_015298703.2(TIMM17A);XM_015300219.1(TIMM50);XM_025143709.1(TIMM17A);XM_025155349.1(PAM16);XM_025155350.1(PAM16);XM_419102.6(TIMM21);XM_421501.6(TIMM23B);
GO:0032453	histone demethylase activity (H3-K4 specific)	molecular_function	4	34608	4	41939	0	0	1.21183	NM_001031029.1(KDM5B);NM_001031196.1(C5H14ORF169);XM_015297587.2(KDM1A);XM_417719.6(KDM1A);
GO:0034647	histone demethylase activity (H3-trimethyl-K4 specific)	molecular_function	1	34608	1	41939	0	0	1.21183	NM_001031029.1(KDM5B);
GO:0034648	histone demethylase activity (H3-dimethyl-K4 specific)	molecular_function	5	34608	5	41939	0	0	1.21183	NM_001031029.1(KDM5B);XM_015275951.2(KDM1B);XM_015297587.2(KDM1A);XM_025147645.1(KDM1B);XM_417719.6(KDM1A);
GO:0034720	histone H3-K4 demethylation	biological_process	6	34608	6	41939	0	0	1.21183	NM_001031029.1(KDM5B);NM_001031196.1(C5H14ORF169);XM_015275951.2(KDM1B);XM_015297587.2(KDM1A);XM_025147645.1(KDM1B);XM_417719.6(KDM1A);
GO:0006751	glutathione catabolic process	biological_process	10	34608	10	41939	0	0	1.21183	NM_001031032.3(CHAC2);NM_001199656.1(CHAC1);XM_015275447.2(GGT1);XM_015275453.2(GGT1);XM_015275457.2(GGT5);XM_025155515.1(GGT1);XM_025155516.1(GGT1);XM_025155518.1(GGT5);XM_415237.5(GGT5);XM_417308.6(GGT7);
GO:0000738	DNA catabolic process, exonucleolytic	biological_process	1	34608	1	41939	0	0	1.21183	NM_001031033.1(XRN2);
GO:0001147	transcription termination site sequence-specific DNA binding	molecular_function	5	34608	5	41939	0	0	1.21183	NM_001031033.1(XRN2);XM_004945912.3(SETX);XM_015279754.2(SETX);XM_025141528.1(SETX);XM_415453.6(SETX);
GO:0008409	5'-3' exonuclease activity	molecular_function	10	34608	10	41939	0	0	1.21183	NM_001031033.1(XRN2);NM_001031500.3(DCLRE1B);NM_001079491.1(FEN1);XM_004943760.3(FAN1);XM_004943761.3(FAN1);XM_015276076.2(CPSF3);XM_015278986.2(FAN1);XM_015302706.2(TRIR);XM_413768.5(FAN1);XM_418536.5(EXOG);
GO:0008184	glycogen phosphorylase activity	molecular_function	3	34608	3	41939	0	0	1.21183	NM_001031034.1(PYGB);NM_204392.1(PYGL);XM_025148126.1(LOC107049660);
GO:0102250	linear malto-oligosaccharide phosphorylase activity	molecular_function	3	34608	3	41939	0	0	1.21183	NM_001031034.1(PYGB);NM_204392.1(PYGL);XM_025148126.1(LOC107049660);
GO:0102499	SHG alpha-glucan phosphorylase activity	molecular_function	3	34608	3	41939	0	0	1.21183	NM_001031034.1(PYGB);NM_204392.1(PYGL);XM_025148126.1(LOC107049660);
GO:0060026	convergent extension	biological_process	3	34608	3	41939	0	0	1.21183	NM_001031035.1(PTK7);XM_015283375.2(PTK7);XM_015290906.2(LRP6);
GO:1904929	coreceptor activity involved in Wnt signaling pathway, planar cell polarity pathway	molecular_function	9	34608	9	41939	0	0	1.21183	NM_001031035.1(PTK7);NM_204509.2(ROR1);XM_015278449.2(GPC4);XM_015283375.2(PTK7);XM_015290940.2(ROR1);XM_015290941.2(ROR1);XM_015290942.2(ROR1);XM_025152746.1(ROR1);XM_422674.6(RYK);
GO:1901387	positive regulation of voltage-gated calcium channel activity	biological_process	8	34608	8	41939	0	0	1.21183	NM_001031040.1(EHD3);XM_025145192.1(KCNE2);XM_025145193.1(KCNE2);XM_025145199.1(KCNE2);XM_025145206.1(KCNE2);XM_025145636.1(LOC107050760);XM_025152514.1(KCNE3);XM_025152516.1(KCNE3);
GO:0051299	centrosome separation	biological_process	1	34608	1	41939	0	0	1.21183	NM_001031050.2(NEK2);
GO:1903126	negative regulation of centriole-centriole cohesion	biological_process	1	34608	1	41939	0	0	1.21183	NM_001031050.2(NEK2);
GO:0070143	mitochondrial alanyl-tRNA aminoacylation	biological_process	3	34608	3	41939	0	0	1.21183	NM_001031056.1(AARS2);XM_025148691.1(AARS2);XM_025148692.1(AARS2);
GO:0046380	N-acetylneuraminate biosynthetic process	biological_process	1	34608	1	41939	0	0	1.21183	NM_001031059.2(NANP);
GO:0050124	N-acylneuraminate-9-phosphatase activity	molecular_function	1	34608	1	41939	0	0	1.21183	NM_001031059.2(NANP);
GO:0019896	axonal transport of mitochondrion	biological_process	14	34608	14	41939	0	0	1.21183	NM_001031061.1(SPAST);XM_015276695.2(MGARP);XM_015276696.2(MGARP);XM_015283014.2(SYBU);XM_015283015.2(SYBU);XM_015283016.2(SYBU);XM_015283728.2(SPAST);XM_015283729.2(SPAST);XM_015283730.2(SPAST);XM_015283731.2(SPAST);XM_025148137.1(SYBU);XM_025148138.1(SYBU);XM_025148701.1(SPAST);XM_417679.6(NEFL);
GO:0051228	mitotic spindle disassembly	biological_process	6	34608	6	41939	0	0	1.21183	NM_001031061.1(SPAST);XM_015283728.2(SPAST);XM_015283729.2(SPAST);XM_015283730.2(SPAST);XM_015283731.2(SPAST);XM_025148701.1(SPAST);
GO:0030240	skeletal muscle thin filament assembly	biological_process	5	34608	5	41939	0	0	1.21183	NM_001031063.1(ACTA1);NM_001079481.1(ACTC1);XM_015284056.2(ACTA1);XM_015293248.2(LMOD3);XM_015299545.2(TCAP);
GO:1901532	regulation of hematopoietic progenitor cell differentiation	biological_process	1	34608	1	41939	0	0	1.21183	NM_001031064.1(PDCD2);
GO:0071394	cellular response to testosterone stimulus	biological_process	3	34608	3	41939	0	0	1.21183	NM_001031075.2(RWDD1);NM_001040090.1(AR);XM_004935131.3(SRD5A1);
GO:0070934	CRD-mediated mRNA stabilization	biological_process	10	34608	10	41939	0	0	1.21183	NM_001031083.1(SYNCRIP);NM_205071.1(IGF2BP1);XM_015283991.2(HNRNPU);XM_015284620.2(SYNCRIP);XM_015284621.2(SYNCRIP);XM_015284622.2(SYNCRIP);XM_015284623.2(SYNCRIP);XM_015284624.2(SYNCRIP);XM_025148759.1(SYNCRIP);XM_025148760.1(SYNCRIP);
GO:0030859	polarized epithelial cell differentiation	biological_process	7	34608	7	41939	0	0	1.21183	NM_001031097.1(RAB10);XM_015282609.2(RAB10L);XM_015282610.2(RAB10L);XM_015288292.2(DLG5);XM_015291367.2(TP63);XM_419183.6(RAB10L);XM_421604.5(DLG5);
GO:0010922	positive regulation of phosphatase activity	biological_process	2	34608	2	41939	0	0	1.21183	NM_001031101.1(MTMR9);XM_015285129.2(MTMR9);
GO:0060304	regulation of phosphatidylinositol dephosphorylation	biological_process	28	34608	28	41939	0	0	1.21183	NM_001031101.1(MTMR9);NM_001039274.1(MTMR2);NM_001305666.1(MTMR3);XM_004934455.3(MTMR3);XM_004934456.3(MTMR3);XM_004940854.3(MTMR1);XM_004940855.3(MTMR1);XM_004940856.3(MTMR1);XM_015278645.2(MTMR1);XM_015278646.2(MTMR1);XM_015278647.2(MTMR1);XM_015278648.2(MTMR1);XM_015279951.2(MTMR2);XM_015279973.2(MTMR2);XM_015285129.2(MTMR9);XM_015294839.2(MTMR3);XM_015294840.2(MTMR3);XM_015294841.2(MTMR3);XM_…
GO:0016578	histone deubiquitination	biological_process	40	34608	40	41939	0	0	1.21183	NM_001031102.1(SUPT3H);XM_004938372.2(USP16);XM_004944660.3(ATXN7);XM_004945110.3(TRRAP);XM_015273210.2(ATXN7L3);XM_015273211.2(ATXN7L3);XM_015273212.2(ATXN7L3);XM_015278952.2(USP3);XM_015278953.2(USP3);XM_015285137.2(SUPT3H);XM_015285138.2(SUPT3H);XM_015285139.2(SUPT3H);XM_015285140.2(SUPT3H);XM_015293292.2(ATXN7);XM_015293293.2(ATXN7);XM_015294312.2(TRRAP);XM_015294313.1(TRRAP);XM_015294314.1(T…
GO:0001783	B cell apoptotic process	biological_process	7	34608	7	41939	0	0	1.21183	NM_001031103.1(TNFRSF21);XM_004940302.3(TRAF3IP2);XM_015285144.2(TNFRSF21);XM_025148963.1(TRAF3IP2);XM_025148964.1(TRAF3IP2);XM_025148965.1(TRAF3IP2);XM_419782.5(TRAF3IP2);
GO:0031642	negative regulation of myelination	biological_process	9	34608	9	41939	0	0	1.21183	NM_001031103.1(TNFRSF21);NM_001039274.1(MTMR2);NM_001114623.1(FIG4);XM_015279951.2(MTMR2);XM_015279973.2(MTMR2);XM_015284512.2(FIG4);XM_015284513.2(FIG4);XM_015285144.2(TNFRSF21);XM_420868.6(EIF2AK3);
GO:0097252	oligodendrocyte apoptotic process	biological_process	2	34608	2	41939	0	0	1.21183	NM_001031103.1(TNFRSF21);XM_015285144.2(TNFRSF21);
GO:2000663	negative regulation of interleukin-5 secretion	biological_process	2	34608	2	41939	0	0	1.21183	NM_001031103.1(TNFRSF21);XM_015285144.2(TNFRSF21);
GO:2000666	negative regulation of interleukin-13 secretion	biological_process	2	34608	2	41939	0	0	1.21183	NM_001031103.1(TNFRSF21);XM_015285144.2(TNFRSF21);
GO:0008705	methionine synthase activity	molecular_function	4	34608	4	41939	0	0	1.21183	NM_001031104.1(MTR);XM_015284110.2(MTR);XM_015284111.2(MTR);XM_015284113.2(MTR);
GO:0009086	methionine biosynthetic process	biological_process	10	34608	10	41939	0	0	1.21183	NM_001031104.1(MTR);NM_001039303.1(MTHFD1);XM_001233662.5(MTHFD2L);XM_004941086.3(MTHFD2L);XM_015276526.2(MTHFD2L);XM_015284110.2(MTR);XM_015284111.2(MTR);XM_015284113.2(MTR);XM_015287494.2(MTHFD1);XM_414685.5(BHMT);
GO:0061431	cellular response to methionine	biological_process	4	34608	4	41939	0	0	1.21183	NM_001031104.1(MTR);XM_015284110.2(MTR);XM_015284111.2(MTR);XM_015284113.2(MTR);
GO:0043372	positive regulation of CD4-positive, alpha-beta T cell differentiation	biological_process	2	34608	2	41939	0	0	1.21183	NM_001031110.1(SASH3);NM_001031339.1(NCKAP1L);
GO:0051251	positive regulation of lymphocyte activation	biological_process	1	34608	1	41939	0	0	1.21183	NM_001031110.1(SASH3);
GO:1903205	regulation of hydrogen peroxide-induced cell death	biological_process	2	34608	2	41939	0	0	1.21183	NM_001031117.1(STK26);XM_015278244.2(STK26);
GO:0004849	uridine kinase activity	molecular_function	11	34608	11	41939	0	0	1.21183	NM_001031124.1(UPRT);NM_001160071.3(UCK2);NM_001270577.1(UCKL1);XM_001235115.5(UCK1);XM_015296390.2(UCKL1);XM_015296391.2(UCKL1);XM_015296392.2(UCKL1);XM_025141517.1(UCK1);XM_025142224.1(UCKL1);XM_025149154.1(LOC776992);XM_025149155.1(LOC776992);
GO:0043097	pyrimidine nucleoside salvage	biological_process	12	34608	12	41939	0	0	1.21183	NM_001031124.1(UPRT);NM_001160071.3(UCK2);NM_001270577.1(UCKL1);XM_001235115.5(UCK1);XM_015296390.2(UCKL1);XM_015296391.2(UCKL1);XM_015296392.2(UCKL1);XM_025141517.1(UCK1);XM_025142224.1(UCKL1);XM_025149154.1(LOC776992);XM_025149155.1(LOC776992);XM_416851.6(PUDP);
GO:0005940	septin ring	cellular_component	2	34608	2	41939	0	0	1.21183	NM_001031125.2(SEPT6);XM_015278301.2(SEPT6);
GO:0032173	septin collar	cellular_component	2	34608	2	41939	0	0	1.21183	NM_001031125.2(SEPT6);XM_015278301.2(SEPT6);
GO:0097227	sperm annulus	cellular_component	13	34608	13	41939	0	0	1.21183	NM_001031125.2(SEPT6);XM_001234087.5(SEPT4);XM_004945415.3(SEPT12);XM_004945416.2(SEPT12);XM_004945417.3(SEPT12);XM_004946419.2(SEPT4);XM_004946423.3(SEPT4);XM_015278301.2(SEPT6);XM_015294708.2(SEPT12);XM_015294710.2(SEPT12);XM_015294711.2(SEPT12);XM_015295936.2(SEPT4);XM_422654.6(SEPT2);
GO:0060088	auditory receptor cell stereocilium organization	biological_process	40	34608	40	41939	0	0	1.21183	NM_001031135.1(SEC24B);NM_001044654.1(PCDH15);XM_004935921.3(CLIC5);XM_004942047.3(CDH23);XM_015279689.2(WHRN);XM_015288077.2(PCDH15);XM_015288078.2(PCDH15);XM_015288079.2(PCDH15);XM_015288080.2(PCDH15);XM_015288081.2(PCDH15);XM_015288082.2(PCDH15);XM_015288083.2(PCDH15);XM_015288084.2(PCDH15);XM_015288086.2(PCDH15);XM_015288087.2(PCDH15);XM_015288244.2(CDH23);XM_015288245.2(CDH23);XM_015288246.2…
GO:0060982	coronary artery morphogenesis	biological_process	16	34608	16	41939	0	0	1.21183	NM_001031135.1(SEC24B);NM_204966.2(HAND2);NM_205312.1(ETS2);XM_004937551.3(ARID2);XM_004937552.3(ARID2);XM_004937554.3(ARID2);XM_004942763.3(LRP2);XM_004942764.3(LRP2);XM_004942766.3(LRP2);XM_015279325.2(NOTCH1);XM_015289664.2(LRP2);XM_015289665.2(LRP2);XM_025152619.1(LRP2);XM_025152620.1(LRP2);XM_025152621.1(LRP2);XM_416046.6(ARID2);
GO:0061156	pulmonary artery morphogenesis	biological_process	10	34608	10	41939	0	0	1.21183	NM_001031135.1(SEC24B);XM_004942763.3(LRP2);XM_004942764.3(LRP2);XM_004942766.3(LRP2);XM_015284442.2(HEY2);XM_015289664.2(LRP2);XM_015289665.2(LRP2);XM_025152619.1(LRP2);XM_025152620.1(LRP2);XM_025152621.1(LRP2);
GO:0090178	regulation of establishment of planar polarity involved in neural tube closure	biological_process	1	34608	1	41939	0	0	1.21183	NM_001031135.1(SEC24B);
GO:1901301	regulation of cargo loading into COPII-coated vesicle	biological_process	1	34608	1	41939	0	0	1.21183	NM_001031135.1(SEC24B);
GO:0048211	Golgi vesicle docking	biological_process	6	34608	6	41939	0	0	1.21183	NM_001031139.1(USO1);XM_015276242.2(USO1);XM_015276243.2(USO1);XM_015276244.2(USO1);XM_015276245.2(USO1);XM_015276246.2(USO1);
GO:0016422	mRNA (2'-O-methyladenosine-N6-)-methyltransferase activity	molecular_function	3	34608	3	41939	0	0	1.21183	NM_001031148.1(METTL14);NM_001031602.1(METTL16);XM_025145967.1(LOC107050363);
GO:0004430	1-phosphatidylinositol 4-kinase activity	molecular_function	10	34608	10	41939	0	0	1.21183	NM_001031157.1(PI4K2B);XM_003642673.4(PI4KB);XM_004945480.3(PI4KA);XM_015280039.2(PI4KB);XM_015285691.2(PI4K2B);XM_015285692.2(PI4K2B);XM_025149695.1(PI4K2B);XM_025149696.1(PI4K2B);XM_415062.6(PI4KA);XM_423069.6(PI4K2A);
GO:0016259	selenocysteine metabolic process	biological_process	2	34608	2	41939	0	0	1.21183	NM_001031158.1(SEPSECS);XM_015285693.2(SEPSECS);
GO:0097056	selenocysteinyl-tRNA(Sec) biosynthetic process	biological_process	6	34608	6	41939	0	0	1.21183	NM_001031158.1(SEPSECS);NM_001031392.1(SARS);XM_001235012.5(PSTK);XM_004942338.3(PSTK);XM_015285693.2(SEPSECS);XM_015300218.2(SARS2);
GO:0098621	phosphoseryl-selenocysteinyl-tRNA selenium transferase activity	molecular_function	2	34608	2	41939	0	0	1.21183	NM_001031158.1(SEPSECS);XM_015285693.2(SEPSECS);
GO:1903012	positive regulation of bone development	biological_process	6	34608	6	41939	0	0	1.21183	NM_001031161.2(TAPT1);XM_015285736.2(TAPT1);XM_015285737.2(TAPT1);XM_015285738.2(TAPT1);XM_025149699.1(TAPT1);XM_415183.6(TMEM119);
GO:0023035	CD40 signaling pathway	biological_process	2	34608	2	41939	0	0	1.21183	NM_001031166.2(TNIP2);XM_015285792.2(TNIP2);
GO:0050871	positive regulation of B cell activation	biological_process	6	34608	6	41939	0	0	1.21183	NM_001031166.2(TNIP2);NM_204628.1(IL6);XM_015281283.2(IL6);XM_015285792.2(TNIP2);XM_025145991.1(VH26L10);XM_025145992.1(LOC101750160);
GO:0004751	ribose-5-phosphate isomerase activity	molecular_function	1	34608	1	41939	0	0	1.21183	NM_001031170.1(RPIA);
GO:0006014	D-ribose metabolic process	biological_process	1	34608	1	41939	0	0	1.21183	NM_001031170.1(RPIA);
GO:0042074	cell migration involved in gastrulation	biological_process	7	34608	7	41939	0	0	1.21183	NM_001031174.1(RIC8A);NM_001039326.1(SOX17);NM_001130744.1(WNT11B);NM_204823.1(CER1);XM_015278139.2(WNT11B);XM_015286199.2(RIC8A);XM_025150649.1(RIC8A);
GO:0070586	cell-cell adhesion involved in gastrulation	biological_process	3	34608	3	41939	0	0	1.21183	NM_001031174.1(RIC8A);XM_015286199.2(RIC8A);XM_025150649.1(RIC8A);
GO:0008186	RNA-dependent ATPase activity	molecular_function	8	34608	8	41939	0	0	1.21183	NM_001031175.2(IGHMBP2);XM_004949271.3(YTHDC2);XM_025141444.1(DDX11);XM_025141447.1(DDX11);XM_025141450.1(DDX11);XM_025144921.1(YTHDC2);XM_413970.5(YTHDC2);XM_416375.6(DDX11);
GO:0032575	ATP-dependent 5'-3' RNA helicase activity	molecular_function	1	34608	1	41939	0	0	1.21183	NM_001031175.2(IGHMBP2);
GO:0004801	sedoheptulose-7-phosphate:D-glyceraldehyde-3-phosphate glyceronetransferase activity	molecular_function	1	34608	1	41939	0	0	1.21183	NM_001031177.1(TALDO1);
GO:0019682	glyceraldehyde-3-phosphate metabolic process	biological_process	1	34608	1	41939	0	0	1.21183	NM_001031177.1(TALDO1);
GO:0004119	cGMP-inhibited cyclic-nucleotide phosphodiesterase activity	molecular_function	1	34608	1	41939	0	0	1.21183	NM_001031182.1(PDE3B);
GO:0043921	modulation by host of viral transcription	biological_process	2	34608	2	41939	0	0	1.21183	NM_001031190.1(PSMC3);XM_025150705.1(PSMC3);
GO:0040012	regulation of locomotion	biological_process	8	34608	8	41939	0	0	1.21183	NM_001031191.1(CHRM4);NM_001287193.1(LRRK2);XM_003640340.4(LRRK2);XM_015287035.2(CHRM4);XM_015287036.2(CHRM4);XM_015287037.2(CHRM4);XM_015287038.2(CHRM4);XM_015297583.1(HTR1D);
GO:0031571	mitotic G1 DNA damage checkpoint	biological_process	40	34608	40	41939	0	0	1.21183	NM_001031192.1(DGKZ);NM_001252128.1(GIGYF2);NM_205381.1(CCND1);XM_004947368.3(TP73);XM_015276848.2(GIGYF2);XM_015276849.2(GIGYF2);XM_015276850.2(GIGYF2);XM_015276851.2(GIGYF2);XM_015276852.2(GIGYF2);XM_015276854.2(GIGYF2);XM_015276855.2(GIGYF2);XM_015276856.2(GIGYF2);XM_015276857.2(GIGYF2);XM_015287042.2(DGKZ);XM_015287043.2(DGKZ);XM_015287045.2(DGKZ);XM_015287046.1(DGKZ);XM_015287047.2(DGKZ);XM_…
GO:0030961	peptidyl-arginine hydroxylation	biological_process	3	34608	3	41939	0	0	1.21183	NM_001031196.1(C5H14ORF169);NM_001278083.1(NDUFAF5);XM_025148612.1(NDUFAF5);
GO:0051864	histone demethylase activity (H3-K36 specific)	molecular_function	30	34608	30	41939	0	0	1.21183	NM_001031196.1(C5H14ORF169);XM_004945278.3(KDM8);XM_004945553.3(KDM2B);XM_004945555.3(KDM2B);XM_004945556.3(KDM2B);XM_004945557.3(KDM2B);XM_004945558.3(KDM2B);XM_004945559.3(KDM2B);XM_004945561.1(KDM2B);XM_004945562.2(KDM2B);XM_004945563.3(KDM2B);XM_015272624.2(KDM2A);XM_015272625.2(KDM2A);XM_015272626.1(KDM2A);XM_015275593.2(KDM2B);XM_015275594.2(KDM2B);XM_015287459.2(KDM7A);XM_015287467.2(KDM7A…
GO:0070544	histone H3-K36 demethylation	biological_process	18	34608	18	41939	0	0	1.21183	NM_001031196.1(C5H14ORF169);XM_004945278.3(KDM8);XM_015272624.2(KDM2A);XM_015272625.2(KDM2A);XM_015272626.1(KDM2A);XM_015287459.2(KDM7A);XM_015287467.2(KDM7A);XM_015291306.2(KDM4A);XM_015300179.2(KDM4B);XM_015300180.2(KDM4B);XM_015300181.2(KDM4B);XM_015300182.2(KDM4B);XM_015300183.2(KDM4B);XM_015300184.2(KDM4B);XM_015300185.2(KDM4B);XM_015300186.2(KDM4B);XM_025155224.1(KDM8);XM_414883.6(KDM8);
GO:0019747	regulation of isoprenoid metabolic process	biological_process	1	34608	1	41939	0	0	1.21183	NM_001031203.1(NPC2);
GO:0032366	intracellular sterol transport	biological_process	2	34608	2	41939	0	0	1.21183	NM_001031203.1(NPC2);XM_419587.6(ARV1);
GO:0046836	glycolipid transport	biological_process	1	34608	1	41939	0	0	1.21183	NM_001031203.1(NPC2);
GO:0008190	eukaryotic initiation factor 4E binding	molecular_function	31	34608	31	41939	0	0	1.21183	NM_001031205.1(ANGEL1);XM_015282837.2(C8orf88);XM_015287393.2(ANGEL1);XM_015287394.2(ANGEL1);XM_015287395.2(ANGEL1);XM_015291528.2(EIF4G1);XM_015291529.2(EIF4G1);XM_015291530.2(EIF4G1);XM_015291531.2(EIF4G1);XM_015291532.2(EIF4G1);XM_015291533.2(EIF4G1);XM_015291534.2(EIF4G1);XM_015291535.2(EIF4G1);XM_015291536.2(EIF4G1);XM_015291537.2(EIF4G1);XM_015291538.2(EIF4G1);XM_015291539.2(EIF4G1);XM_0152…
GO:0006403	RNA localization	biological_process	2	34608	2	41939	0	0	1.21183	NM_001031210.1(YY2);XM_417426.6(PRPF6);
GO:0034696	response to prostaglandin F	biological_process	2	34608	2	41939	0	0	1.21183	NM_001031210.1(YY2);XM_418943.4(EDN1);
GO:0045541	negative regulation of cholesterol biosynthetic process	biological_process	2	34608	2	41939	0	0	1.21183	NM_001031223.2(ERLIN1);XM_424380.3(ERLIN2);
GO:0010849	regulation of proton-transporting ATPase activity, rotational mechanism	biological_process	1	34608	1	41939	0	0	1.21183	NM_001031226.1(PPIF);
GO:0010939	regulation of necrotic cell death	biological_process	1	34608	1	41939	0	0	1.21183	NM_001031226.1(PPIF);
GO:0032780	negative regulation of ATPase activity	biological_process	11	34608	11	41939	0	0	1.21183	NM_001031226.1(PPIF);XM_004936493.2(VCPKMT);XM_015293307.2(PXK);XM_015293308.2(PXK);XM_015293309.2(PXK);XM_015293310.2(PXK);XM_015293311.2(PXK);XM_025154630.1(PXK);XM_025155349.1(PAM16);XM_025155350.1(PAM16);XM_421460.5(VCPKMT);
GO:1902445	regulation of mitochondrial membrane permeability involved in programmed necrotic cell death	biological_process	3	34608	3	41939	0	0	1.21183	NM_001031226.1(PPIF);XM_025145805.1(LOC112530984);XM_025145806.1(LOC112530984);
GO:2000276	negative regulation of oxidative phosphorylation uncoupler activity	biological_process	1	34608	1	41939	0	0	1.21183	NM_001031226.1(PPIF);
GO:0071497	cellular response to freezing	biological_process	3	34608	3	41939	0	0	1.21183	NM_001031241.1(FAM175B);XM_025151640.1(FAM175B);XM_025151641.1(FAM175B);
GO:0003860	3-hydroxyisobutyryl-CoA hydrolase activity	molecular_function	2	34608	2	41939	0	0	1.21183	NM_001031243.1(HIBCH);XM_015289157.2(HIBCH);
GO:0006543	glutamine catabolic process	biological_process	3	34608	3	41939	0	0	1.21183	NM_001031248.1(GLS);XM_015289390.2(GLS);XM_015289391.2(GLS);
GO:0033632	regulation of cell-cell adhesion mediated by integrin	biological_process	2	34608	2	41939	0	0	1.21183	NM_001031255.2(DPP4);XM_025145509.1(LOC107051471);
GO:0035641	locomotory exploration behavior	biological_process	14	34608	14	41939	0	0	1.21183	NM_001031255.2(DPP4);NM_001123031.1(CRH);NM_001287193.1(LRRK2);XM_003640340.4(LRRK2);XM_015283823.2(PRKCE);XM_015289725.2(SLC4A10);XM_025142356.1(LOC107054855);XM_025142357.1(LOC107054855);XM_025142358.1(LOC107054855);XM_025145497.1(C33H12orf10);XM_025152878.1(SHANK3);XM_025155667.1(LOC107050563);XM_419213.5(PENK);XM_419464.6(PRKCE);
GO:0004588	orotate phosphoribosyltransferase activity	molecular_function	1	34608	1	41939	0	0	1.21183	NM_001031260.1(UMPS);
GO:0004590	orotidine-5'-phosphate decarboxylase activity	molecular_function	1	34608	1	41939	0	0	1.21183	NM_001031260.1(UMPS);
GO:0001711	endodermal cell fate commitment	biological_process	7	34608	7	41939	0	0	1.21183	NM_001031265.1(CDC73);NM_001292086.2(LEO1);XM_015281298.2(CTNNB1);XM_015281299.1(CTNNB1);XM_015300217.2(PAF1);XM_420968.6(CTR9);XM_421139.6(RTF1);
GO:0016570	histone modification	biological_process	7	34608	7	41939	0	0	1.21183	NM_001031265.1(CDC73);XM_015300217.2(PAF1);XM_015301496.2(HLCS);XM_025145233.1(HLCS);XM_025145235.1(HLCS);XM_025145239.1(HLCS);XM_416725.6(HLCS);
GO:0034402	recruitment of 3'-end processing factors to RNA polymerase II holoenzyme complex	biological_process	2	34608	2	41939	0	0	1.21183	NM_001031265.1(CDC73);NM_001277409.1(POLR2D);
GO:1902808	positive regulation of cell cycle G1/S phase transition	biological_process	14	34608	14	41939	0	0	1.21183	NM_001031265.1(CDC73);NM_001305041.1(HSF3);NM_001305256.1(HSF1);XM_003642153.4(LOC100857632);XM_004946157.3(STXBP4);XM_015285250.2(HSF3);XM_015286028.2(DDRGK1);XM_015291367.2(TP63);XM_015294716.2(LOC100857632);XM_015300217.2(PAF1);XM_025143839.1(PAGR1);XM_025148240.1(LOC107051082);XM_025148241.1(LOC107051082);XM_415648.6(STXBP4);
GO:0008321	Ral guanyl-nucleotide exchange factor activity	molecular_function	14	34608	14	41939	0	0	1.21183	NM_001031271.1(RGL1);XM_003642301.4(RALGPS1);XM_015279854.2(RALGPS1);XM_015279855.2(RALGPS1);XM_015279856.2(RALGPS1);XM_015279857.2(RALGPS1);XM_015279858.2(RALGPS1);XM_015279859.2(RALGPS1);XM_015279860.2(RALGPS1);XM_015279862.2(RALGPS1);XM_025141445.1(RALGPS1);XM_025141446.1(RALGPS1);XM_025141448.1(RALGPS1);XM_025141449.1(RALGPS1);
GO:0004408	holocytochrome-c synthase activity	molecular_function	2	34608	2	41939	0	0	1.21183	NM_001031275.1(HCCS);XM_015290628.2(HCCS);
GO:0018063	cytochrome c-heme linkage	biological_process	2	34608	2	41939	0	0	1.21183	NM_001031275.1(HCCS);XM_015290628.2(HCCS);
GO:0003923	GPI-anchor transamidase activity	molecular_function	4	34608	4	41939	0	0	1.21183	NM_001031278.1(PIGK);XM_004947018.2(PIGT);XM_025152868.1(PIGK);XM_417358.5(PIGT);
GO:0016255	attachment of GPI anchor to protein	biological_process	7	34608	7	41939	0	0	1.21183	NM_001031278.1(PIGK);XM_004947018.2(PIGT);XM_015296060.2(PIGS);XM_025148098.1(GPAA1);XM_025152868.1(PIGK);XM_417310.6(PIGU);XM_417358.5(PIGT);
GO:0042765	GPI-anchor transamidase complex	cellular_component	7	34608	7	41939	0	0	1.21183	NM_001031278.1(PIGK);XM_004947018.2(PIGT);XM_015296060.2(PIGS);XM_025148098.1(GPAA1);XM_025152868.1(PIGK);XM_417310.6(PIGU);XM_417358.5(PIGT);
GO:0015187	glycine transmembrane transporter activity	molecular_function	12	34608	12	41939	0	0	1.21183	NM_001031279.1(SLC6A9);XM_001233581.5(SLC36A1);XM_004944938.3(SLC36A1);XM_004944940.3(SLC36A1);XM_015290994.2(SLC6A9);XM_015290997.2(SLC6A9);XM_015296773.2(SLC32A1);XM_025142388.1(SLC32A1);XM_025147518.1(SLC25A38);XM_025152875.1(SLC6A9);XM_417347.5(SLC32A1);XM_418818.5(SLC25A38);
GO:0015816	glycine transport	biological_process	14	34608	14	41939	0	0	1.21183	NM_001031279.1(SLC6A9);XM_001233581.5(SLC36A1);XM_004944938.3(SLC36A1);XM_004944940.3(SLC36A1);XM_015290994.2(SLC6A9);XM_015290997.2(SLC6A9);XM_015299148.2(SLC6A17);XM_015299149.2(SLC6A17);XM_025143793.1(SLC6A17);XM_025143794.1(SLC6A17);XM_025143796.1(SLC6A17);XM_025152875.1(SLC6A9);XM_417942.6(SLC6A17);XM_418798.5(SLC6A20);
GO:0061537	glycine secretion, neurotransmission	biological_process	4	34608	4	41939	0	0	1.21183	NM_001031279.1(SLC6A9);XM_015290994.2(SLC6A9);XM_015290997.2(SLC6A9);XM_025152875.1(SLC6A9);
GO:0032451	demethylase activity	molecular_function	4	34608	4	41939	0	0	1.21183	NM_001031281.1(MMACHC);XM_015297587.2(KDM1A);XM_415758.6(ALKBH4);XM_417719.6(KDM1A);
GO:0033787	cyanocobalamin reductase (cyanide-eliminating) activity	molecular_function	1	34608	1	41939	0	0	1.21183	NM_001031281.1(MMACHC);
GO:0070988	demethylation	biological_process	13	34608	13	41939	0	0	1.21183	NM_001031281.1(MMACHC);NM_001195796.1(POR);XM_015295712.2(POR);XM_015295713.2(POR);XM_015295714.2(POR);XM_015295715.2(POR);XM_015295717.2(POR);XM_015295718.2(POR);XM_025141942.1(POR);XM_025141943.1(POR);XM_025141944.1(POR);XM_025141945.1(POR);XM_025141946.1(POR);
GO:0000246	delta24(24-1) sterol reductase activity	molecular_function	1	34608	1	41939	0	0	1.21183	NM_001031288.1(DHCR24);
GO:0016614	oxidoreductase activity, acting on CH-OH group of donors	molecular_function	15	34608	15	41939	0	0	1.21183	NM_001031288.1(DHCR24);NM_001038692.1(AOX1);NM_001039601.1(AOX2);NM_205127.1(XDH);XM_015283349.2(XDH);XM_015289417.2(AOX1);XM_015289574.2(AGPS);XM_025148548.1(XDH);XM_025152176.1(AOX1);XM_025152177.1(AOX1);XM_025152178.1(AOX1);XM_025152179.1(AOX2);XM_025152180.1(AOX2);XM_025152377.1(AGPS);XM_421987.6(AGPS);
GO:0033489	cholesterol biosynthetic process via desmosterol	biological_process	2	34608	2	41939	0	0	1.21183	NM_001031288.1(DHCR24);XM_015274577.2(LOC100857622);
GO:0033490	cholesterol biosynthetic process via lathosterol	biological_process	3	34608	3	41939	0	0	1.21183	NM_001031288.1(DHCR24);XM_015274577.2(LOC100857622);XM_015298176.2(SC5D);
GO:0050614	delta24-sterol reductase activity	molecular_function	1	34608	1	41939	0	0	1.21183	NM_001031288.1(DHCR24);
GO:0009314	response to radiation	biological_process	34	34608	34	41939	0	0	1.21183	NM_001031289.1(JUN);NM_204211.1(SOD2);NM_204361.1(KIT);NM_205453.1(TXN);XM_001233218.4(TNFRSF11A);XM_001233971.4(LOC772080);XM_003640960.4(OPRM1);XM_003642820.3(LOC771995);XM_004939688.3(TNFRSF11A);XM_004939689.3(TNFRSF11A);XM_015277811.2(IL1RL2);XM_015277812.2(IL1RL2);XM_015277814.2(IL1RL2);XM_015277815.2(IL1RL2);XM_015277816.2(IL1RL2);XM_015280438.1(LOC770141);XM_015284253.2(OPRM1);XM_015289603…
GO:0001780	neutrophil homeostasis	biological_process	11	34608	11	41939	0	0	1.21183	NM_001031291.2(PDE4B);NM_001039303.1(MTHFD1);XM_004948004.3(JAM3);XM_015287494.2(MTHFD1);XM_015291029.2(PDE4B);XM_015291030.2(PDE4B);XM_015291031.2(PDE4B);XM_015291032.2(PDE4B);XM_025143366.1(JAM3);XM_025143367.1(JAM3);XM_417876.5(JAM3);
GO:1901841	regulation of high voltage-gated calcium channel activity	biological_process	9	34608	9	41939	0	0	1.21183	NM_001031291.2(PDE4B);NM_001080865.1(SRI);XM_004943150.3(NOS1AP);XM_004943151.3(NOS1AP);XM_015279836.2(LOC417113);XM_015291029.2(PDE4B);XM_015291030.2(PDE4B);XM_015291031.2(PDE4B);XM_015291032.2(PDE4B);
GO:1901898	negative regulation of relaxation of cardiac muscle	biological_process	14	34608	14	41939	0	0	1.21183	NM_001031291.2(PDE4B);XM_004937252.3(PDE4D);XM_004937253.2(PDE4D);XM_015277589.2(PDE4D);XM_015291029.2(PDE4B);XM_015291030.2(PDE4B);XM_015291031.2(PDE4B);XM_015291032.2(PDE4B);XM_015300154.2(PDE4C);XM_015300155.2(PDE4C);XM_015300156.2(PDE4C);XM_015300157.2(PDE4C);XM_015300158.2(PDE4C);XM_015300159.2(PDE4C);
GO:0031937	positive regulation of chromatin silencing	biological_process	12	34608	12	41939	0	0	1.21183	NM_001031292.1(MIER1);NM_001293184.1(SIN3A);XM_015278819.2(SIN3A);XM_015278820.2(SIN3A);XM_015278821.2(SIN3A);XM_015291033.2(MIER1);XM_015291034.2(MIER1);XM_015291035.2(MIER1);XM_015291036.2(MIER1);XM_015291037.2(MIER1);XM_025152887.1(MIER1);XM_025153811.1(SIN3A);
GO:0006473	protein acetylation	biological_process	15	34608	15	41939	0	0	1.21183	NM_001031312.1(ING5);NM_001289834.1(CLOCK);NM_204174.3(CLOCK);XM_015276923.2(ING5);XM_015281803.2(KAT2B);XM_015281804.2(KAT2B);XM_015281805.2(KAT2B);XM_015285392.2(CLOCK);XM_015285393.2(CLOCK);XM_015285394.2(CLOCK);XM_015285396.2(CLOCK);XM_015285398.2(CLOCK);XM_015285399.2(CLOCK);XM_015285400.2(CLOCK);XM_025149457.1(CLOCK);
GO:0035089	establishment of apical/basal cell polarity	biological_process	3	34608	3	41939	0	0	1.21183	NM_001031319.1(PRKCI);XM_015291663.2(PRKCI);XM_025148234.1(SCRIB);
GO:0090156	cellular sphingolipid homeostasis	biological_process	8	34608	8	41939	0	0	1.21183	NM_001031325.1(ORMDL2);XM_001231892.5(ORMDL1);XM_003642808.4(ORMDL3);XM_015289355.2(ORMDL1);XM_015299548.2(ORMDL3);XM_025144063.1(ORMDL3);XM_025145284.1(ORMDL2);XM_025152270.1(ORMDL1);
GO:1900060	negative regulation of ceramide biosynthetic process	biological_process	8	34608	8	41939	0	0	1.21183	NM_001031325.1(ORMDL2);XM_001231892.5(ORMDL1);XM_003642808.4(ORMDL3);XM_015289355.2(ORMDL1);XM_015299548.2(ORMDL3);XM_025144063.1(ORMDL3);XM_025145284.1(ORMDL2);XM_025152270.1(ORMDL1);
GO:0019964	interferon-gamma binding	molecular_function	1	34608	1	41939	0	0	1.21183	NM_001031329.1(KLHL20);
GO:1990390	protein K33-linked ubiquitination	biological_process	1	34608	1	41939	0	0	1.21183	NM_001031329.1(KLHL20);
GO:0004017	adenylate kinase activity	molecular_function	19	34608	19	41939	0	0	1.21183	NM_001031333.1(AK6);NM_205109.2(AK1);XM_004945015.3(RAD50);XM_004947852.3(AK2);XM_015279336.1(AK1);XM_015280190.2(AK3);XM_015294074.2(RAD50);XM_025141417.1(AK8);XM_025141418.1(AK8);XM_025144779.1(AK3);XM_025144780.1(AK3);XM_025156030.1(AK1);XM_025156031.1(AK1);XM_414645.5(RAD50);XM_422391.6(AK5);XM_422526.6(AK4);XM_425786.6(AK2);XM_426462.6(AK7);XM_428077.6(AK8);
GO:0050145	nucleoside phosphate kinase activity	molecular_function	4	34608	4	41939	0	0	1.21183	NM_001031333.1(AK6);NM_001278350.1(DTYMK);XM_003641036.4(AK9);XM_422526.6(AK4);
GO:0003157	endocardium development	biological_process	2	34608	2	41939	0	0	1.21183	NM_001031337.2(STK3);XM_015279325.2(NOTCH1);
GO:0060800	regulation of cell differentiation involved in embryonic placenta development	biological_process	3	34608	3	41939	0	0	1.21183	NM_001031337.2(STK3);NM_206980.1(GCM1);XM_015284823.2(GCM1);
GO:0035509	negative regulation of myosin-light-chain-phosphatase activity	biological_process	1	34608	1	41939	0	0	1.21183	NM_001031339.1(NCKAP1L);
GO:0043378	positive regulation of CD8-positive, alpha-beta T cell differentiation	biological_process	1	34608	1	41939	0	0	1.21183	NM_001031339.1(NCKAP1L);
GO:0045588	positive regulation of gamma-delta T cell differentiation	biological_process	1	34608	1	41939	0	0	1.21183	NM_001031339.1(NCKAP1L);
GO:0045621	positive regulation of lymphocyte differentiation	biological_process	1	34608	1	41939	0	0	1.21183	NM_001031339.1(NCKAP1L);
GO:0060100	positive regulation of phagocytosis, engulfment	biological_process	5	34608	5	41939	0	0	1.21183	NM_001031339.1(NCKAP1L);XM_004937549.3(ANO6);XM_004937550.3(ANO6);XM_004941189.3(STAP1);XM_416045.5(ANO6);
GO:0070358	actin polymerization-dependent cell motility	biological_process	7	34608	7	41939	0	0	1.21183	NM_001031339.1(NCKAP1L);XM_003642911.4(JMY);XM_004937962.3(EPS8);XM_004937963.3(EPS8);XM_004937964.3(EPS8);XM_015292046.2(EPS8);XM_416405.6(EPS8);
GO:0072708	response to sorbitol	biological_process	2	34608	2	41939	0	0	1.21183	NM_001031341.1(KAT7);XM_025143981.1(KAT7);
GO:0072710	response to hydroxyurea	biological_process	2	34608	2	41939	0	0	1.21183	NM_001031341.1(KAT7);XM_025143981.1(KAT7);
GO:0072716	response to actinomycin D	biological_process	2	34608	2	41939	0	0	1.21183	NM_001031341.1(KAT7);XM_025143981.1(KAT7);
GO:0072720	response to dithiothreitol	biological_process	2	34608	2	41939	0	0	1.21183	NM_001031341.1(KAT7);XM_025143981.1(KAT7);
GO:0072739	response to anisomycin	biological_process	2	34608	2	41939	0	0	1.21183	NM_001031341.1(KAT7);XM_025143981.1(KAT7);
GO:0090240	positive regulation of histone H4 acetylation	biological_process	2	34608	2	41939	0	0	1.21183	NM_001031341.1(KAT7);XM_025143981.1(KAT7);
GO:0070889	platelet alpha granule organization	biological_process	5	34608	5	41939	0	0	1.21183	NM_001031348.1(VPS33B);XM_015292119.2(VPS33B);XM_025145529.1(ZNF385A);XM_025145530.1(ZNF385A);XM_025148283.1(NBEAL2);
GO:0002143	tRNA wobble position uridine thiolation	biological_process	6	34608	6	41939	0	0	1.21183	NM_001031351.1(TRMU);XM_001232655.5(MOCS3);XM_004944303.3(CTU2);XM_025154358.1(CTU2);XM_025154359.1(CTU2);XM_414210.6(CTU2);
GO:0070903	mitochondrial tRNA thio-modification	biological_process	1	34608	1	41939	0	0	1.21183	NM_001031351.1(TRMU);
GO:0005967	mitochondrial pyruvate dehydrogenase complex	cellular_component	3	34608	3	41939	0	0	1.21183	NM_001031352.3(PDK1);XM_025144081.1(PDKI2);XM_417933.6(DLAT);
GO:0002029	desensitization of G-protein coupled receptor protein signaling pathway	biological_process	2	34608	2	41939	0	0	1.21183	NM_001031353.1(GRK2);XM_025144504.1(GIPR);
GO:0003108	negative regulation of the force of heart contraction by chemical signal	biological_process	1	34608	1	41939	0	0	1.21183	NM_001031353.1(GRK2);
GO:0047696	beta-adrenergic receptor kinase activity	molecular_function	7	34608	7	41939	0	0	1.21183	NM_001031353.1(GRK2);XM_015275493.2(GRK3);XM_015275494.2(GRK3);XM_025151999.1(GRK5);XM_025152000.1(GRK5);XM_414676.6(GRK6);XM_421789.5(GRK5);
GO:0004477	methenyltetrahydrofolate cyclohydrolase activity	molecular_function	9	34608	9	41939	0	0	1.21183	NM_001031360.1(MTHFD2);NM_001039303.1(MTHFD1);XM_001233662.5(MTHFD2L);XM_004935617.3(MTHFD1L);XM_004941086.3(MTHFD2L);XM_015276526.2(MTHFD2L);XM_015287494.2(MTHFD1);XM_025148929.1(MTHFD1L);XM_025148930.1(MTHFD1L);
GO:0004487	methylenetetrahydrofolate dehydrogenase (NAD+) activity	molecular_function	6	34608	6	41939	0	0	1.21183	NM_001031360.1(MTHFD2);NM_001039303.1(MTHFD1);XM_001233662.5(MTHFD2L);XM_004941086.3(MTHFD2L);XM_015276526.2(MTHFD2L);XM_015287494.2(MTHFD1);
GO:0004488	methylenetetrahydrofolate dehydrogenase (NADP+) activity	molecular_function	9	34608	9	41939	0	0	1.21183	NM_001031360.1(MTHFD2);NM_001039303.1(MTHFD1);XM_001233662.5(MTHFD2L);XM_004935617.3(MTHFD1L);XM_004941086.3(MTHFD2L);XM_015276526.2(MTHFD2L);XM_015287494.2(MTHFD1);XM_025148929.1(MTHFD1L);XM_025148930.1(MTHFD1L);
GO:0002021	response to dietary excess	biological_process	38	34608	38	41939	0	0	1.21183	NM_001031369.1(TBL1XR1);NM_001114503.1(LOC420716);XM_001233164.5(SLC25A25);XM_003642257.4(SLC25A25);XM_004935921.3(CLIC5);XM_004943056.3(ACVR1C);XM_015279702.2(SLC25A25);XM_015290188.2(ACVR1C);XM_015290189.2(ACVR1C);XM_015291098.2(SGIP1);XM_015291099.1(SGIP1);XM_015291100.2(SGIP1);XM_015291102.2(SGIP1);XM_015291103.2(SGIP1);XM_015291104.2(SGIP1);XM_015291105.2(SGIP1);XM_015291106.2(SGIP1);XM_0152…
GO:0030814	regulation of cAMP metabolic process	biological_process	28	34608	28	41939	0	0	1.21183	NM_001031369.1(TBL1XR1);XM_004937252.3(PDE4D);XM_004937253.2(PDE4D);XM_004938205.2(DRD3);XM_015277589.2(PDE4D);XM_015291426.2(TBL1XR1);XM_015291427.2(TBL1XR1);XM_015291500.2(NPPC);XM_015300154.2(PDE4C);XM_015300155.2(PDE4C);XM_015300156.2(PDE4C);XM_015300157.2(PDE4C);XM_015300158.2(PDE4C);XM_015300159.2(PDE4C);XM_025147495.1(NPHP3);XM_025147496.1(NPHP3);XM_025153396.1(TBL1XR1);XM_025153397.1(TBL1…
GO:0060613	fat pad development	biological_process	18	34608	18	41939	0	0	1.21183	NM_001031369.1(TBL1XR1);XM_015280550.2(ARRDC3);XM_015291426.2(TBL1XR1);XM_015291427.2(TBL1XR1);XM_025153396.1(TBL1XR1);XM_025153397.1(TBL1XR1);XM_025153398.1(TBL1XR1);XM_025153399.1(TBL1XR1);XM_025153400.1(TBL1XR1);XM_025153401.1(TBL1XR1);XM_025153402.1(TBL1XR1);XM_025153403.1(TBL1XR1);XM_025153404.1(TBL1XR1);XM_025153405.1(TBL1XR1);XM_025153406.1(TBL1XR1);XM_025155578.1(LOC112533497);XM_419374.6…
GO:0090207	regulation of triglyceride metabolic process	biological_process	20	34608	20	41939	0	0	1.21183	NM_001031369.1(TBL1XR1);XM_015287924.2(ATG14);XM_015291426.2(TBL1XR1);XM_015291427.2(TBL1XR1);XM_015294430.2(LMF1);XM_015294431.2(LMF1);XM_025153396.1(TBL1XR1);XM_025153397.1(TBL1XR1);XM_025153398.1(TBL1XR1);XM_025153399.1(TBL1XR1);XM_025153400.1(TBL1XR1);XM_025153401.1(TBL1XR1);XM_025153402.1(TBL1XR1);XM_025153403.1(TBL1XR1);XM_025153404.1(TBL1XR1);XM_025153405.1(TBL1XR1);XM_025153406.1(TBL1XR1)…
GO:0006333	chromatin assembly or disassembly	biological_process	7	34608	7	41939	0	0	1.21183	NM_001031370.2(SUV39H2);XM_001233716.5(BAZ1B);XM_004940604.3(HDAC8);XM_015273035.2(MTA2);XM_015295903.2(BAZ1B);XM_025145990.1(LOC107050721);XM_420178.6(HDAC8);
GO:0008160	protein tyrosine phosphatase activator activity	molecular_function	2	34608	2	41939	0	0	1.21183	NM_001031371.1(PTPA);NM_001101034.1(IGFBP3);
GO:0030472	mitotic spindle organization in nucleus	biological_process	1	34608	1	41939	0	0	1.21183	NM_001031371.1(PTPA);
GO:1901097	negative regulation of autophagosome maturation	biological_process	10	34608	10	41939	0	0	1.21183	NM_001031373.1(UBQLN4);XM_015291463.2(RUBCN);XM_015291464.2(RUBCN);XM_015291465.2(RUBCN);XM_015291466.2(RUBCN);XM_015291467.2(RUBCN);XM_015294571.2(CLEC16A);XM_015294573.2(CLEC16A);XM_015294574.2(CLEC16A);XM_025143408.1(UBQLN4);
GO:1903070	negative regulation of ER-associated ubiquitin-dependent protein catabolic process	biological_process	7	34608	7	41939	0	0	1.21183	NM_001031379.2(SGTA);XM_015299939.2(SGTA);XM_015299940.2(SGTA);XM_015299941.2(SGTA);XM_015299942.2(SGTA);XM_025144279.1(SGTA);XM_419150.6(USP14);
GO:1904288	BAT3 complex binding	molecular_function	13	34608	13	41939	0	0	1.21183	NM_001031379.2(SGTA);NM_001044664.1(VCP);NM_001305103.1(USP13);XM_015299939.2(SGTA);XM_015299940.2(SGTA);XM_015299941.2(SGTA);XM_015299942.2(SGTA);XM_025144279.1(SGTA);XM_025144579.1(TERAL2);XM_025144580.1(TERAL2);XM_025144581.1(TERAL2);XM_025153411.1(USP13);XM_025153412.1(USP13);
GO:0004614	phosphoglucomutase activity	molecular_function	4	34608	4	41939	0	0	1.21183	NM_001031383.1(PGM2);XM_004940411.3(PGM3);XM_025149745.1(PGM2);XM_419862.6(PGM3);
GO:0008973	phosphopentomutase activity	molecular_function	2	34608	2	41939	0	0	1.21183	NM_001031383.1(PGM2);XM_025149745.1(PGM2);
GO:0019388	galactose catabolic process	biological_process	3	34608	3	41939	0	0	1.21183	NM_001031383.1(PGM2);XM_025149745.1(PGM2);XM_417833.6(GALE);
GO:0032044	DSIF complex	cellular_component	3	34608	3	41939	0	0	1.21183	NM_001031384.1(SUPT5H);NM_001257286.1(SUPT4H1);XM_015300211.1(SUPT5H);
GO:0032785	negative regulation of DNA-templated transcription, elongation	biological_process	3	34608	3	41939	0	0	1.21183	NM_001031384.1(SUPT5H);NM_001257286.1(SUPT4H1);XM_015300211.1(SUPT5H);
GO:0031428	box C/D snoRNP complex	cellular_component	4	34608	4	41939	0	0	1.21183	NM_001031388.1(NOP56);XM_015292737.2(RRP9);XM_025153969.1(LOC100857180);XM_421942.6(NOP58);
GO:0045261	proton-transporting ATP synthase complex, catalytic core F(1)	cellular_component	8	34608	8	41939	0	0	1.21183	NM_001031391.2(ATP5F1B);NM_001278096.1(ATP5C1);NM_001278097.1(ATP5C1);NM_204286.2(ATP5A1Z);XM_015293766.2(ATP5C1);XM_015299951.1(ATP5D);XM_015300413.2(ATP5A1W);XM_429118.6(ATP5A1W);
GO:0004828	serine-tRNA ligase activity	molecular_function	2	34608	2	41939	0	0	1.21183	NM_001031392.1(SARS);XM_015300218.2(SARS2);
GO:0006434	seryl-tRNA aminoacylation	biological_process	2	34608	2	41939	0	0	1.21183	NM_001031392.1(SARS);XM_015300218.2(SARS2);
GO:0044220	host cell perinuclear region of cytoplasm	cellular_component	2	34608	2	41939	0	0	1.21183	NM_001031399.2(LMAN1);XM_015277293.2(LMAN1);
GO:0030854	positive regulation of granulocyte differentiation	biological_process	11	34608	11	41939	0	0	1.21183	NM_001031401.1(HCLS1);NM_001080884.2(TESC);NM_205013.2(LEF1);XM_015276135.2(LEF1);XM_015276136.2(LEF1);XM_015276137.1(LEF1);XM_015294859.2(TESC);XM_025151053.1(HCLS1);XM_025151055.1(HCLS1);XM_025151057.1(HCLS1);XM_025155510.1(TESC);
GO:2000107	negative regulation of leukocyte apoptotic process	biological_process	8	34608	8	41939	0	0	1.21183	NM_001031401.1(HCLS1);NM_204988.1(MERTK);XM_015283347.2(MERTK);XM_015283348.2(MERTK);XM_025148542.1(MERTK);XM_025151053.1(HCLS1);XM_025151055.1(HCLS1);XM_025151057.1(HCLS1);
GO:0015232	heme transporter activity	molecular_function	6	34608	6	41939	0	0	1.21183	NM_001031403.2(SLC48A1);XM_015280936.2(HPX);XM_015300247.2(SLC48A1);XM_025151104.1(FLVCR2);XM_419425.6(FLVCR1);XM_421280.5(FLVCR2);
GO:0030157	pancreatic juice secretion	biological_process	8	34608	8	41939	0	0	1.21183	NM_001031405.2(COPA);XM_001231780.5(AQP5);XM_003642974.4(NPR3);XM_004937171.3(NPR3);XM_004937172.3(NPR3);XM_004937173.3(NPR3);XM_015277504.2(NPR3);XM_015285002.2(UCN);
GO:0031943	regulation of glucocorticoid metabolic process	biological_process	2	34608	2	41939	0	0	1.21183	NM_001031406.2(STUB1);XM_015294667.1(STUB1);
GO:0090035	positive regulation of chaperone-mediated protein complex assembly	biological_process	2	34608	2	41939	0	0	1.21183	NM_001031406.2(STUB1);XM_015294667.1(STUB1);
GO:0008612	peptidyl-lysine modification to peptidyl-hypusine	biological_process	2	34608	2	41939	0	0	1.21183	NM_001031413.1(DOHH);XM_025145825.1(DHPS);
GO:0019135	deoxyhypusine monooxygenase activity	molecular_function	1	34608	1	41939	0	0	1.21183	NM_001031413.1(DOHH);
GO:0008484	sulfuric ester hydrolase activity	molecular_function	6	34608	6	41939	0	0	1.21183	NM_001031415.1(ARSK);NM_001199559.1(GNS);XM_004944946.3(ARSI);XM_004946282.3(SGSH);XM_420084.6(SGSH);XM_420639.6(ARSJ);
GO:1902473	regulation of protein localization to synapse	biological_process	2	34608	2	41939	0	0	1.21183	NM_001031423.1(ABHD17B);XM_015280288.2(ABHD17B);
GO:0004490	methylglutaconyl-CoA hydratase activity	molecular_function	8	34608	8	41939	0	0	1.21183	NM_001031429.1(AUH);NM_001252606.1(AUH);XM_015280295.2(AUH);XM_015280296.2(AUH);XM_025144720.1(AUH);XM_025144721.1(AUH);XM_025144722.1(AUH);XM_025144723.1(AUH);
GO:0050011	itaconyl-CoA hydratase activity	molecular_function	8	34608	8	41939	0	0	1.21183	NM_001031429.1(AUH);NM_001252606.1(AUH);XM_015280295.2(AUH);XM_015280296.2(AUH);XM_025144720.1(AUH);XM_025144721.1(AUH);XM_025144722.1(AUH);XM_025144723.1(AUH);
GO:0002554	serotonin secretion by platelet	biological_process	3	34608	3	41939	0	0	1.21183	NM_001031430.1(SYK);XM_015280297.2(SYK);XM_015280298.2(SYK);
GO:0032928	regulation of superoxide anion generation	biological_process	3	34608	3	41939	0	0	1.21183	NM_001031430.1(SYK);XM_015280297.2(SYK);XM_015280298.2(SYK);
GO:0043313	regulation of neutrophil degranulation	biological_process	5	34608	5	41939	0	0	1.21183	NM_001031430.1(SYK);XM_004948673.3(PRAM1);XM_004948674.3(PRAM1);XM_015280297.2(SYK);XM_015280298.2(SYK);
GO:0050764	regulation of phagocytosis	biological_process	28	34608	28	41939	0	0	1.21183	NM_001031430.1(SYK);NM_001109787.1(FGR);XM_004947168.3(HCK);XM_004947170.3(HCK);XM_015275626.1(SCARB1);XM_015275627.2(SCARB1);XM_015280297.2(SYK);XM_015280298.2(SYK);XM_015286104.2(SYT7);XM_015286105.2(SYT7);XM_015286106.2(SYT7);XM_015286107.2(SYT7);XM_015286108.2(SYT7);XM_015286109.2(SYT7);XM_015296447.2(HCK);XM_015296448.1(HCK);XM_015296449.1(HCK);XM_015296450.2(HCK);XM_025151186.1(SYT7);XM_025…
GO:0071226	cellular response to molecule of fungal origin	biological_process	3	34608	3	41939	0	0	1.21183	NM_001031430.1(SYK);XM_015280297.2(SYK);XM_015280298.2(SYK);
GO:0090237	regulation of arachidonic acid secretion	biological_process	3	34608	3	41939	0	0	1.21183	NM_001031430.1(SYK);XM_015280297.2(SYK);XM_015280298.2(SYK);
GO:0003940	L-iduronidase activity	molecular_function	1	34608	1	41939	0	0	1.21183	NM_001031433.1(IDUA);
GO:0030209	dermatan sulfate catabolic process	biological_process	1	34608	1	41939	0	0	1.21183	NM_001031433.1(IDUA);
GO:0032440	2-alkenal reductase [NAD(P)] activity	molecular_function	1	34608	1	41939	0	0	1.21183	NM_001031435.1(PTGR1);
GO:0036185	13-lipoxin reductase activity	molecular_function	1	34608	1	41939	0	0	1.21183	NM_001031435.1(PTGR1);
GO:0097257	leukotriene B4 12-hydroxy dehydrogenase activity	molecular_function	1	34608	1	41939	0	0	1.21183	NM_001031435.1(PTGR1);
GO:0008111	alpha-methylacyl-CoA racemase activity	molecular_function	1	34608	1	41939	0	0	1.21183	NM_001031448.1(AMACR);
GO:0030350	iron-responsive element binding	molecular_function	1	34608	1	41939	0	0	1.21183	NM_001031454.1(IREB2);
GO:2001106	regulation of Rho guanyl-nucleotide exchange factor activity	biological_process	5	34608	5	41939	0	0	1.21183	NM_001031455.1(CCPG1);XM_015291885.2(CCPG1);XM_025153867.1(CCPG1);XM_025153868.1(CCPG1);XM_025153869.1(CCPG1);
GO:0065004	protein-DNA complex assembly	biological_process	13	34608	13	41939	0	0	1.21183	NM_001031456.1(PIAS1);XM_015277380.2(TCF4Z);XM_015277381.2(TCF4Z);XM_015277382.2(TCF4Z);XM_015277383.2(TCF4Z);XM_015277384.2(TCF4Z);XM_015277385.2(TCF4Z);XM_015284442.2(HEY2);XM_015292123.2(PIAS1);XM_015292124.2(PIAS1);XM_015296469.2(SOX12);XM_025153870.1(PIAS1);XM_025153871.1(PIAS1);
GO:0004797	thymidine kinase activity	molecular_function	4	34608	4	41939	0	0	1.21183	NM_001031460.1(TK2);NM_204898.1(TK1);XM_015292504.2(TK2);XM_025154210.1(TK2);
GO:0043972	histone H3-K23 acetylation	biological_process	9	34608	9	41939	0	0	1.21183	NM_001031464.2(BRPF1);XM_015293133.2(BRPF1);XM_015293134.2(BRPF1);XM_015293135.2(BRPF1);XM_015293136.2(BRPF1);XM_015293137.2(BRPF1);XM_015293138.2(BRPF1);XM_015293139.2(BRPF1);XM_015293140.2(BRPF1);
GO:0000389	mRNA 3'-splice site recognition	biological_process	3	34608	3	41939	0	0	1.21183	NM_001031472.2(SF3A1);XM_001232934.5(SF3A3);XM_414311.4(ISY1);
GO:0051534	negative regulation of NFAT protein import into nucleus	biological_process	7	34608	7	41939	0	0	1.21183	NM_001031480.1(DYRK2);XM_015281982.2(DYRK2);XM_015281985.2(DYRK2);XM_015281990.2(DYRK2);XM_025155285.1(LOC100858386);XM_025155286.1(LOC100858386);XM_025155287.1(LOC100858386);
GO:0008324	cation transmembrane transporter activity	molecular_function	4	34608	4	41939	0	0	1.21183	NM_001031483.1(SLC41A2);XM_015285471.2(SLC30A9);XM_015286032.2(SLC41A2);XM_015286035.2(SLC41A2);
GO:0004308	exo-alpha-sialidase activity	molecular_function	12	34608	12	41939	0	0	1.21183	NM_001031491.2(CTSA);XM_004937002.3(NEU4);XM_015277126.2(NEU4);XM_015296415.2(CTSA);XM_015296416.2(CTSA);XM_015301748.2(NEU2);XM_025142262.1(CTSA);XM_025153536.1(NEU2);XM_025153537.1(NEU2);XM_025153538.1(NEU2);XM_025153750.1(NEU4);XM_025153751.1(NEU4);
GO:1904714	regulation of chaperone-mediated autophagy	biological_process	15	34608	15	41939	0	0	1.21183	NM_001031491.2(CTSA);XM_015296415.2(CTSA);XM_015296416.2(CTSA);XM_015296904.2(ATP13A2);XM_015296905.1(ATP13A2);XM_015296906.2(ATP13A2);XM_015296907.2(ATP13A2);XM_015296908.2(ATP13A2);XM_015296909.2(ATP13A2);XM_015296910.2(ATP13A2);XM_015296911.1(ATP13A2);XM_025142262.1(CTSA);XM_025142527.1(ATP13A2);XM_025142528.1(ATP13A2);XM_418091.6(GFAP);
GO:1904715	negative regulation of chaperone-mediated autophagy	biological_process	4	34608	4	41939	0	0	1.21183	NM_001031491.2(CTSA);XM_015296415.2(CTSA);XM_015296416.2(CTSA);XM_025142262.1(CTSA);
GO:1904265	ubiquitin-specific protease activity involved in negative regulation of retrograde protein transport, ER to cytosol	molecular_function	1	34608	1	41939	0	0	1.21183	NM_001031499.1(YOD1);
GO:0000075	cell cycle checkpoint	biological_process	9	34608	9	41939	0	0	1.21183	NM_001031500.3(DCLRE1B);NM_001285869.1(TICRR);XM_015289603.2(MAP3K20);XM_015289604.2(MAP3K20);XM_015289605.2(MAP3K20);XM_015289606.2(MAP3K20);XM_015289608.2(MAP3K20);XM_025153845.1(TICRR);XM_421996.6(MAP3K20);
GO:0031627	telomeric loop formation	biological_process	4	34608	4	41939	0	0	1.21183	NM_001031500.3(DCLRE1B);NM_001271892.1(TERF2);XM_015292545.2(TERF2);XM_015292546.2(TERF2);
GO:0031860	telomeric 3' overhang formation	biological_process	4	34608	4	41939	0	0	1.21183	NM_001031500.3(DCLRE1B);XM_004945015.3(RAD50);XM_015294074.2(RAD50);XM_414645.5(RAD50);
GO:0048210	Golgi vesicle fusion to target membrane	biological_process	1	34608	1	41939	0	0	1.21183	NM_001031504.1(RAB8A);
GO:0006544	glycine metabolic process	biological_process	4	34608	4	41939	0	0	1.21183	NM_001031506.1(SLC25A32);NM_205471.1(PCK1);XM_025145420.1(LOC107051323);XM_414824.5(SHMT1);
GO:0043686	co-translational protein modification	biological_process	3	34608	3	41939	0	0	1.21183	NM_001031513.1(STT3B);XM_015281573.2(STT3B);XM_025154248.1(PDF);
GO:1902103	negative regulation of metaphase/anaphase transition of meiotic cell cycle	biological_process	1	34608	1	41939	0	0	1.21183	NM_001031516.1(MOS);
GO:0004019	adenylosuccinate synthase activity	molecular_function	3	34608	3	41939	0	0	1.21183	NM_001031521.1(ADSS);XM_001235679.5(ADSSL1);XM_015283953.1(ADSS);
GO:0016758	transferase activity, transferring hexosyl groups	molecular_function	1	34608	1	41939	0	0	1.21183	NM_001031522.2(PIGM);
GO:0021530	spinal cord oligodendrocyte cell fate specification	biological_process	4	34608	4	41939	0	0	1.21183	NM_001031526.1(OLIG2);NM_001277718.1(NKX2-2);NM_204412.1(ASCL1);XM_015283379.2(NKX2-2);
GO:0048714	positive regulation of oligodendrocyte differentiation	biological_process	24	34608	24	41939	0	0	1.21183	NM_001031526.1(OLIG2);NM_001199547.1(ZNF365);NM_001354731.1(TENM4);NM_204831.2(HDAC2);XM_001232987.5(RHEB);XM_004942125.3(ZNF488);XM_015281239.2(RHEB);XM_015284494.2(HDAC2);XM_015288105.2(ZNF365);XM_015288106.2(ZNF365);XM_015288107.2(ZNF365);XM_015288442.2(ZNF488);XM_015301409.2(LOC107056377);XM_025142621.1(TP73);XM_025142622.1(TP73);XM_025142623.1(TP73);XM_025142624.1(TP73);XM_025142625.1(TP73);…
GO:0015018	galactosylgalactosylxylosylprotein 3-beta-glucuronosyltransferase activity	molecular_function	14	34608	14	41939	0	0	1.21183	NM_001031527.1(B3GAT2);NM_001277839.2(B3GAT1);NM_001293310.1(B3GAT1L);XM_015297923.2(B3GAT1);XM_015297924.2(B3GAT1);XM_015297925.2(B3GAT1);XM_015297926.2(B3GAT1);XM_015297927.2(B3GAT1);XM_015297928.2(B3GAT1);XM_025147106.1(B3GAT1L);XM_025147110.1(B3GAT1L);XM_025147112.1(B3GAT1L);XM_025148810.1(B3GAT2);XM_416565.5(B3GAT1L);
GO:0030204	chondroitin sulfate metabolic process	biological_process	19	34608	19	41939	0	0	1.21183	NM_001031527.1(B3GAT2);NM_001277839.2(B3GAT1);NM_001293310.1(B3GAT1L);XM_001233229.5(CHST13);XM_004935223.3(DSEL);XM_004944602.3(CHST13);XM_015297923.2(B3GAT1);XM_015297924.2(B3GAT1);XM_015297925.2(B3GAT1);XM_015297926.2(B3GAT1);XM_015297927.2(B3GAT1);XM_015297928.2(B3GAT1);XM_025147106.1(B3GAT1L);XM_025147110.1(B3GAT1L);XM_025147112.1(B3GAT1L);XM_025147970.1(IMPAD1);XM_025148810.1(B3GAT2);XM_416…
GO:1903377	negative regulation of oxidative stress-induced neuron intrinsic apoptotic signaling pathway	biological_process	6	34608	6	41939	0	0	1.21183	NM_001031532.1(NONO);XM_015278310.2(NONO);XM_015278311.2(NONO);XM_015278312.2(NONO);XM_015278313.2(NONO);XM_025149746.1(NONO);
GO:0014009	glial cell proliferation	biological_process	13	34608	13	41939	0	0	1.21183	NM_001031537.1(AREG);XM_003641070.4(PTK2B);XM_004935841.3(PTK2B);XM_015285220.2(PTK2B);XM_015285221.2(PTK2B);XM_015285222.2(PTK2B);XM_015285223.2(PTK2B);XM_015285224.2(PTK2B);XM_015285225.2(PTK2B);XM_015285226.2(PTK2B);XM_025149124.1(PTK2B);XM_025155579.1(LOC112533498);XM_419213.5(PENK);
GO:0060598	dichotomous subdivision of terminal units involved in mammary gland duct morphogenesis	biological_process	2	34608	2	41939	0	0	1.21183	NM_001031537.1(AREG);XM_015276315.2(AREG);
GO:0060744	mammary gland branching involved in thelarche	biological_process	3	34608	3	41939	0	0	1.21183	NM_001031537.1(AREG);XM_015276315.2(AREG);XM_418125.6(MED1);
GO:0060750	epithelial cell proliferation involved in mammary gland duct elongation	biological_process	3	34608	3	41939	0	0	1.21183	NM_001031537.1(AREG);XM_015276315.2(AREG);XM_418125.6(MED1);
GO:0042759	long-chain fatty acid biosynthetic process	biological_process	2	34608	2	41939	0	0	1.21183	NM_001031539.1(ELOVL6);NM_001318410.1(ELOVL3);
GO:0010994	free ubiquitin chain polymerization	biological_process	3	34608	3	41939	0	0	1.21183	NM_001031540.1(UBE2K);XM_025142873.1(UBE2S);XM_025149752.1(UBE2K);
GO:0006307	DNA dealkylation involved in DNA repair	biological_process	21	34608	21	41939	0	0	1.21183	NM_001031552.2(ALKBH1);NM_001185147.1(FTO);NM_001257201.1(ALKBH5);NM_001277496.1(ALKBH2);NM_001277497.1(ALKBH2);NM_001277499.1(ALKBH2);NM_001277500.1(ALKBH2);NM_001277501.1(ALKBH2);NM_001282377.1(ALKBH3);NM_001305211.1(ASCC3);XM_004945197.3(ALKBH5);XM_015287550.2(ALKBH1);XM_015294899.2(ASCC2);XM_015294900.2(ASCC2);XM_015294901.2(ASCC2);XM_015294903.2(ASCC2);XM_025152041.1(MGMT);XM_025152042.1(MGM…
GO:0035552	oxidative single-stranded DNA demethylation	biological_process	4	34608	4	41939	0	0	1.21183	NM_001031552.2(ALKBH1);NM_001185147.1(FTO);NM_001282377.1(ALKBH3);XM_015287550.2(ALKBH1);
GO:0042245	RNA repair	biological_process	3	34608	3	41939	0	0	1.21183	NM_001031552.2(ALKBH1);NM_001185147.1(FTO);XM_015287550.2(ALKBH1);
GO:0043734	DNA-N1-methyladenine dioxygenase activity	molecular_function	9	34608	9	41939	0	0	1.21183	NM_001031552.2(ALKBH1);NM_001185147.1(FTO);NM_001277496.1(ALKBH2);NM_001277497.1(ALKBH2);NM_001277499.1(ALKBH2);NM_001277500.1(ALKBH2);NM_001277501.1(ALKBH2);NM_001282377.1(ALKBH3);XM_015287550.2(ALKBH1);
GO:0070129	regulation of mitochondrial translation	biological_process	7	34608	7	41939	0	0	1.21183	NM_001031552.2(ALKBH1);XM_004938314.3(NSUN3);XM_015287550.2(ALKBH1);XM_015297960.2(NSUN3);XM_025145421.1(TSFM);XM_416643.6(NSUN3);XM_417403.5(MTG2);
GO:0070579	methylcytosine dioxygenase activity	molecular_function	8	34608	8	41939	0	0	1.21183	NM_001031552.2(ALKBH1);NM_001277794.1(TET2);XM_015276223.1(TET2);XM_015276224.2(TET2);XM_015287550.2(ALKBH1);XM_015297468.2(TET3);XM_025151680.1(TET1);XM_025151681.1(TET1);
GO:0103053	1-ethyladenine demethylase activity	molecular_function	7	34608	7	41939	0	0	1.21183	NM_001031552.2(ALKBH1);NM_001277496.1(ALKBH2);NM_001277497.1(ALKBH2);NM_001277499.1(ALKBH2);NM_001277500.1(ALKBH2);NM_001277501.1(ALKBH2);XM_015287550.2(ALKBH1);
GO:1990983	tRNA demethylation	biological_process	2	34608	2	41939	0	0	1.21183	NM_001031552.2(ALKBH1);XM_015287550.2(ALKBH1);
GO:1990984	tRNA demethylase activity	molecular_function	2	34608	2	41939	0	0	1.21183	NM_001031552.2(ALKBH1);XM_015287550.2(ALKBH1);
GO:0004619	phosphoglycerate mutase activity	molecular_function	1	34608	1	41939	0	0	1.21183	NM_001031556.2(PGAM1);
GO:0014909	smooth muscle cell migration	biological_process	14	34608	14	41939	0	0	1.21183	NM_001031561.1(ARPC5);NM_001079747.1(AAMP);XM_015289974.2(KALRN);XM_015289976.2(KALRN);XM_015289977.2(KALRN);XM_015289978.2(KALRN);XM_015289980.2(KALRN);XM_015289981.2(KALRN);XM_015289982.2(KALRN);XM_015289984.2(KALRN);XM_015289985.2(KALRN);XM_025152264.1(AAMP);XM_025152648.1(KALRN);XM_025155903.1(LOC112533553);
GO:0021769	orbitofrontal cortex development	biological_process	1	34608	1	41939	0	0	1.21183	NM_001031561.1(ARPC5);
GO:0061842	microtubule organizing center localization	biological_process	1	34608	1	41939	0	0	1.21183	NM_001031561.1(ARPC5);
GO:0097581	lamellipodium organization	biological_process	19	34608	19	41939	0	0	1.21183	NM_001031561.1(ARPC5);NM_205468.1(CTTN);XM_015279207.2(MTSS1L);XM_015279208.2(MTSS1L);XM_015279210.2(MTSS1L);XM_015279211.2(MTSS1L);XM_015279212.2(MTSS1L);XM_015279213.2(MTSS1L);XM_015286762.2(CTTN);XM_015286763.2(CTTN);XM_015286764.2(CTTN);XM_015286765.2(CTTN);XM_015286766.2(CTTN);XM_015286767.2(CTTN);XM_015286769.2(CTTN);XM_025150613.1(CTTN);XM_025150614.1(CTTN);XM_025150615.1(CTTN);XM_02515425…
GO:0002041	intussusceptive angiogenesis	biological_process	1	34608	1	41939	0	0	1.21183	NM_001031563.1(CYR61);
GO:0003278	apoptotic process involved in heart morphogenesis	biological_process	2	34608	2	41939	0	0	1.21183	NM_001031563.1(CYR61);NM_204966.2(HAND2);
GO:0033690	positive regulation of osteoblast proliferation	biological_process	2	34608	2	41939	0	0	1.21183	NM_001031563.1(CYR61);XM_415183.6(TMEM119);
GO:2000304	positive regulation of ceramide biosynthetic process	biological_process	2	34608	2	41939	0	0	1.21183	NM_001031563.1(CYR61);XM_025147741.1(NSMAF);
GO:0004127	cytidylate kinase activity	molecular_function	6	34608	6	41939	0	0	1.21183	NM_001031564.1(CMPK1);XM_015284945.2(CMPK2);XM_025141417.1(AK8);XM_025141418.1(AK8);XM_426462.6(AK7);XM_428077.6(AK8);
GO:0006165	nucleoside diphosphate phosphorylation	biological_process	12	34608	12	41939	0	0	1.21183	NM_001031564.1(CMPK1);NM_205109.2(AK1);XM_015279336.1(AK1);XM_015284945.2(CMPK2);XM_025141417.1(AK8);XM_025141418.1(AK8);XM_025156030.1(AK1);XM_025156031.1(AK1);XM_422391.6(AK5);XM_422526.6(AK4);XM_426462.6(AK7);XM_428077.6(AK8);
GO:0009041	uridylate kinase activity	molecular_function	2	34608	2	41939	0	0	1.21183	NM_001031564.1(CMPK1);NM_001278350.1(DTYMK);
GO:0009142	nucleoside triphosphate biosynthetic process	biological_process	12	34608	12	41939	0	0	1.21183	NM_001031564.1(CMPK1);NM_205109.2(AK1);XM_015279336.1(AK1);XM_015284945.2(CMPK2);XM_025141417.1(AK8);XM_025141418.1(AK8);XM_025156030.1(AK1);XM_025156031.1(AK1);XM_422391.6(AK5);XM_422526.6(AK4);XM_426462.6(AK7);XM_428077.6(AK8);
GO:0008419	RNA lariat debranching enzyme activity	molecular_function	1	34608	1	41939	0	0	1.21183	NM_001031566.1(DBR1);
GO:0090502	RNA phosphodiester bond hydrolysis, endonucleolytic	biological_process	8	34608	8	41939	0	0	1.21183	NM_001031566.1(DBR1);NM_001277407.1(LACTB2);NM_001277414.1(MRPL44);XM_015288401.2(RPP30);XM_025147086.1(LACTB2);XM_417765.6(ZC3H12A);XM_420129.6(TSEN54);XM_421667.6(RPP30);
GO:1900753	doxorubicin transport	biological_process	6	34608	6	41939	0	0	1.21183	NM_001031575.1(RALBP1);XM_015282491.2(RALBP1);XM_015282492.2(RALBP1);XM_015282493.2(RALBP1);XM_015282494.2(RALBP1);XM_015282495.2(RALBP1);
GO:1903378	positive regulation of oxidative stress-induced neuron intrinsic apoptotic signaling pathway	biological_process	9	34608	9	41939	0	0	1.21183	NM_001031575.1(RALBP1);NM_001349722.1(FBXW7);XM_015280923.2(LOC419074);XM_015282491.2(RALBP1);XM_015282492.2(RALBP1);XM_015282493.2(RALBP1);XM_015282494.2(RALBP1);XM_025146980.1(LOC419074);XM_025146981.1(LOC419074);
GO:0016709	oxidoreductase activity, acting on paired donors, with incorporation or reduction of molecular oxygen, NAD(P)H as one donor, and incorporation of one atom of oxygen	molecular_function	24	34608	24	41939	0	0	1.21183	NM_001031576.2(MICAL1);XM_003641316.4(MICAL2);XM_015286069.2(CYP26B1);XM_015286311.2(MICAL3);XM_015286315.2(MICAL3);XM_015286320.2(MICAL3);XM_015286329.2(MICAL3);XM_015286332.2(MICAL3);XM_015286338.2(MICAL3);XM_015286341.2(MICAL3);XM_015286424.2(MICAL2);XM_015286425.2(MICAL2);XM_015286426.2(MICAL2);XM_015286428.1(MICAL2);XM_015286429.2(MICAL2);XM_015286430.2(MICAL2);XM_015286431.2(MICAL2);XM_0152…
GO:0019417	sulfur oxidation	biological_process	13	34608	13	41939	0	0	1.21183	NM_001031576.2(MICAL1);XM_003641316.4(MICAL2);XM_015286424.2(MICAL2);XM_015286425.2(MICAL2);XM_015286426.2(MICAL2);XM_015286428.1(MICAL2);XM_015286429.2(MICAL2);XM_015286430.2(MICAL2);XM_015286431.2(MICAL2);XM_015286432.2(MICAL2);XM_015286433.2(MICAL2);XM_015286434.2(MICAL2);XM_015286435.2(MICAL2);
GO:1903305	regulation of regulated secretory pathway	biological_process	3	34608	3	41939	0	0	1.21183	NM_001031576.2(MICAL1);XM_015278895.2(SYT1);XM_015286685.2(SYT8);
GO:1990026	hippocampal mossy fiber expansion	cellular_component	1	34608	1	41939	0	0	1.21183	NM_001031576.2(MICAL1);
GO:0004382	guanosine-diphosphatase activity	molecular_function	5	34608	5	41939	0	0	1.21183	NM_001031581.1(CANT1);XM_015287669.2(ENTPD5);XM_015295421.2(CANT1);XM_015295422.2(CANT1);XM_015295423.2(CANT1);
GO:0010793	regulation of mRNA export from nucleus	biological_process	19	34608	19	41939	0	0	1.21183	NM_001031585.2(ZC3H3);NM_001199537.1(AKAP8L);XM_004940831.3(THOC2);XM_015277199.2(IWS1);XM_015277200.2(IWS1);XM_015277201.2(IWS1);XM_015277203.2(IWS1);XM_015278625.2(THOC2);XM_015281125.2(SETD2);XM_015283175.2(ZC3H3);XM_015296076.2(SUPT6H);XM_015302683.2(AKAP8L);XM_025148281.1(SETD2);XM_025148282.1(SETD2);XM_025149862.1(THOC2);XM_025153531.1(IWS1);XM_420332.6(THOC2);XM_422571.6(IWS1);XM_423183.5(…
GO:0032927	positive regulation of activin receptor signaling pathway	biological_process	6	34608	6	41939	0	0	1.21183	NM_001031585.2(ZC3H3);NM_205367.1(ACVR2A);XM_015283175.2(ZC3H3);XM_015289792.2(ACVR2A);XM_015300266.2(ACVR1B);XM_015300267.2(ACVR1B);
GO:0010921	regulation of phosphatase activity	biological_process	2	34608	2	41939	0	0	1.21183	NM_001031586.1(CDK5RAP3);XM_418851.6(PPP1R17);
GO:0030262	apoptotic nuclear changes	biological_process	5	34608	5	41939	0	0	1.21183	NM_001031586.1(CDK5RAP3);XM_004943056.3(ACVR1C);XM_015290188.2(ACVR1C);XM_015290189.2(ACVR1C);XM_422170.6(ACVR1C);
GO:0044387	negative regulation of protein kinase activity by regulation of protein phosphorylation	biological_process	22	34608	22	41939	0	0	1.21183	NM_001031586.1(CDK5RAP3);NM_001111074.1(ADARB1);NM_001277868.1(CORO1C);NM_001277869.1(CORO1C);NM_204240.2(ADARB1);XM_001232161.4(ADAR);XM_004945484.3(PPM1F);XM_004948259.3(ADAR);XM_015275683.2(PPM1F);XM_015275684.2(PPM1F);XM_015275685.2(PPM1F);XM_015275686.2(PPM1F);XM_015275687.2(PPM1F);XM_015275688.2(PPM1F);XM_015275689.2(PPM1F);XM_015297432.2(DUSP26);XM_025142886.1(DUSP26);XM_025155467.1(CORO1C…
GO:0044818	mitotic G2/M transition checkpoint	biological_process	1	34608	1	41939	0	0	1.21183	NM_001031586.1(CDK5RAP3);
GO:1901798	positive regulation of signal transduction by p53 class mediator	biological_process	7	34608	7	41939	0	0	1.21183	NM_001031586.1(CDK5RAP3);NM_001305188.1(RPL11);XM_003642783.3(HEXIM1);XM_015297046.2(CHD5);XM_015297054.2(CHD5);XM_025142679.1(CHD5);XM_025142680.1(CHD5);
GO:0017057	6-phosphogluconolactonase activity	molecular_function	1	34608	1	41939	0	0	1.21183	NM_001031588.1(PGLS);
GO:0070481	nuclear-transcribed mRNA catabolic process, non-stop decay	biological_process	1	34608	1	41939	0	0	1.21183	NM_001031592.1(PELO);
GO:0070651	nonfunctional rRNA decay	biological_process	1	34608	1	41939	0	0	1.21183	NM_001031592.1(PELO);
GO:0071025	RNA surveillance	biological_process	1	34608	1	41939	0	0	1.21183	NM_001031592.1(PELO);
GO:1990124	messenger ribonucleoprotein complex	cellular_component	30	34608	30	41939	0	0	1.21183	NM_001031597.1(PABPC1);NM_001293219.1(CPEB1);XM_004940867.3(FMR1);XM_004943630.3(CPEB1);XM_004943633.3(CPEB1);XM_004944878.3(CPEB4);XM_015285261.2(FMR1);XM_015285803.2(CPEB2);XM_015285804.2(CPEB2);XM_015286253.2(PKP3);XM_015286254.2(PKP3);XM_015288837.2(CPEB3);XM_015288838.2(CPEB3);XM_015288839.2(CPEB3);XM_015288840.2(CPEB3);XM_015288841.2(CPEB3);XM_015288842.2(CPEB3);XM_015298865.2(PKP1);XM_0251…
GO:0030629	U6 snRNA 3'-end binding	molecular_function	2	34608	2	41939	0	0	1.21183	NM_001031602.1(METTL16);NM_001277862.1(LSM3);
GO:0052907	23S rRNA (adenine(1618)-N(6))-methyltransferase activity	molecular_function	1	34608	1	41939	0	0	1.21183	NM_001031602.1(METTL16);
GO:0120048	U6 snRNA (adenine-(43)-N(6))-methyltransferase activity	molecular_function	1	34608	1	41939	0	0	1.21183	NM_001031602.1(METTL16);
GO:0120049	snRNA (adenine-N6)-methylation	biological_process	1	34608	1	41939	0	0	1.21183	NM_001031602.1(METTL16);
GO:0001887	selenium compound metabolic process	biological_process	9	34608	9	41939	0	0	1.21183	NM_001031609.2(SELENOP1);NM_001139463.1(SCLY);NM_001271525.2(SCLY);XM_015291343.2(SCLY);XM_015291344.2(SCLY);XM_015291345.2(SCLY);XM_015291347.2(SCLY);XM_015291348.2(SCLY);XM_025153330.1(SCLY);
GO:0010269	response to selenium ion	biological_process	6	34608	6	41939	0	0	1.21183	NM_001031609.2(SELENOP1);NM_001080104.1(GIP);NM_001277853.2(GPX1);NM_001277859.2(SELENOM);NM_204211.1(SOD2);XM_025143973.1(GIP);
GO:0010587	miRNA catabolic process	biological_process	17	34608	17	41939	0	0	1.21183	NM_001031774.2(LIN28A);NM_001034818.1(LIN28B);XM_004936790.3(ZCCHC11);XM_004936791.3(ZCCHC11);XM_004936792.3(ZCCHC11);XM_015284525.2(LIN28B);XM_015284527.2(LIN28B);XM_015284528.2(LIN28B);XM_015291217.2(ZCCHC11);XM_015291218.2(ZCCHC11);XM_015291219.2(ZCCHC11);XM_015291462.2(DIS3L2);XM_025143004.1(LIN28A);XM_025152982.1(ZCCHC11);XM_025153425.1(DIS3L2);XM_025153426.1(DIS3L2);XM_025153427.1(DIS3L2);
GO:0031123	RNA 3'-end processing	biological_process	16	34608	16	41939	0	0	1.21183	NM_001031774.2(LIN28A);NM_001034818.1(LIN28B);NM_001271947.1(ZCCHC6);XM_004936790.3(ZCCHC11);XM_004936791.3(ZCCHC11);XM_004936792.3(ZCCHC11);XM_015280230.2(ZCCHC6);XM_015280231.2(ZCCHC6);XM_015284525.2(LIN28B);XM_015284527.2(LIN28B);XM_015284528.2(LIN28B);XM_015291217.2(ZCCHC11);XM_015291218.2(ZCCHC11);XM_015291219.2(ZCCHC11);XM_025143004.1(LIN28A);XM_025152982.1(ZCCHC11);
GO:1905538	polysome binding	molecular_function	2	34608	2	41939	0	0	1.21183	NM_001031774.2(LIN28A);XM_025143004.1(LIN28A);
GO:2000767	positive regulation of cytoplasmic translation	biological_process	2	34608	2	41939	0	0	1.21183	NM_001031774.2(LIN28A);XM_025143004.1(LIN28A);
GO:0001848	complement binding	molecular_function	3	34608	3	41939	0	0	1.21183	NM_001033642.1(LOC419851);XM_015291182.2(C8A);XM_426667.6(C8A);
GO:0044216	other organism cell	cellular_component	5	34608	5	41939	0	0	1.21183	NM_001033642.1(LOC419851);NM_204664.2(C4BPA);XM_015298885.2(C4BPA);XM_015298886.2(C4BPA);XM_015298887.2(C4BPA);
GO:0045959	negative regulation of complement activation, classical pathway	biological_process	6	34608	6	41939	0	0	1.21183	NM_001033642.1(LOC419851);NM_204664.2(C4BPA);XM_015283936.2(SUSD4);XM_015298885.2(C4BPA);XM_015298886.2(C4BPA);XM_015298887.2(C4BPA);
GO:0019439	aromatic compound catabolic process	biological_process	5	34608	5	41939	0	0	1.21183	NM_001033645.1(EPHX2);XM_015283917.2(EPHX1);XM_015283918.2(EPHX1);XM_419386.6(EPHX1);XM_419497.6(EPHX1L);
GO:0033885	10-hydroxy-9-(phosphonooxy)octadecanoate phosphatase activity	molecular_function	1	34608	1	41939	0	0	1.21183	NM_001033645.1(EPHX2);
GO:0033081	regulation of T cell differentiation in thymus	biological_process	6	34608	6	41939	0	0	1.21183	NM_001034813.1(CAMK4);XM_015276737.2(SOS2);XM_015299971.2(CAMK4L);XM_015299972.2(CAMK4L);XM_015299973.2(CAMK4L);XM_025144406.1(CAMK4L);
GO:0072089	stem cell proliferation	biological_process	11	34608	11	41939	0	0	1.21183	NM_001037275.2(TRIM71);NM_001081696.1(WNT3);NM_205033.2(NES);NM_205433.1(FGF2);XM_003642379.4(RNF43);XM_015275473.2(ZNRF3);XM_015275474.2(ZNRF3);XM_025142103.1(RNF43);XM_025147326.1(TRIM71);XM_025147327.1(TRIM71);XM_025147328.1(TRIM71);
GO:0002793	positive regulation of peptide secretion	biological_process	2	34608	2	41939	0	0	1.21183	NM_001037824.1(NPY7R);XM_015293791.2(NPY7R);
GO:0031645	negative regulation of neurological system process	biological_process	2	34608	2	41939	0	0	1.21183	NM_001037824.1(NPY7R);XM_015293791.2(NPY7R);
GO:0045987	positive regulation of smooth muscle contraction	biological_process	23	34608	23	41939	0	0	1.21183	NM_001037824.1(NPY7R);NM_001198655.2(EDN2);NM_204868.1(TACR1);NM_205399.1(CHRM3);XM_004936274.3(ADRA1D);XM_015276571.2(NPNT);XM_015276572.2(NPNT);XM_015276573.2(NPNT);XM_015276574.2(NPNT);XM_015278722.2(TACR2);XM_015293791.2(NPY7R);XM_015295300.2(SPHK1);XM_015299772.2(TBXA2R);XM_015299773.2(TBXA2R);XM_015299774.2(TBXA2R);XM_015299775.2(TBXA2R);XM_025144378.1(TBXA2R);XM_025144379.1(TBXA2R);XM_0251…
GO:0046010	positive regulation of circadian sleep/wake cycle, non-REM sleep	biological_process	4	34608	4	41939	0	0	1.21183	NM_001037824.1(NPY7R);NM_001037834.2(GHRHR);NM_001201396.1(GHRHR);XM_015293791.2(NPY7R);
GO:0051048	negative regulation of secretion	biological_process	3	34608	3	41939	0	0	1.21183	NM_001037824.1(NPY7R);NM_204249.1(GNAI3);XM_015293791.2(NPY7R);
GO:0051967	negative regulation of synaptic transmission, glutamatergic	biological_process	13	34608	13	41939	0	0	1.21183	NM_001037824.1(NPY7R);XM_004941993.3(ATAD1);XM_004941994.3(ATAD1);XM_004941995.3(ATAD1);XM_004941996.3(ATAD1);XM_015284533.2(GRIK2);XM_015284534.2(GRIK2);XM_015284535.2(GRIK2);XM_015293791.2(NPY7R);XM_015299614.2(GRIK1);XM_015299627.2(GRIK1);XM_025149032.1(GRIK2);XM_025149033.1(GRIK2);
GO:2000252	negative regulation of feeding behavior	biological_process	3	34608	3	41939	0	0	1.21183	NM_001037824.1(NPY7R);XM_015285002.2(UCN);XM_015293791.2(NPY7R);
GO:0038051	glucocorticoid-activated RNA polymerase II transcription factor binding transcription factor activity	molecular_function	3	34608	3	41939	0	0	1.21183	NM_001037826.1(NR3C1);XM_015294033.2(NR3C1);XM_025154869.1(NR3C1);
GO:0008340	determination of adult lifespan	biological_process	15	34608	15	41939	0	0	1.21183	NM_001037834.2(GHRHR);NM_001201396.1(GHRHR);NM_001277172.1(COQ7);NM_001287193.1(LRRK2);XM_003640340.4(LRRK2);XM_004942157.3(IDE);XM_015278118.2(MSH6);XM_015278119.2(MSH6);XM_015294222.2(COQ7);XM_015294223.2(COQ7);XM_025153529.1(INPP5D);XM_025153530.1(INPP5D);XM_025155105.1(COQ7);XM_025155106.1(COQ7);XM_422087.6(TFCP2L1);
GO:0016520	growth hormone-releasing hormone receptor activity	molecular_function	4	34608	4	41939	0	0	1.21183	NM_001037834.2(GHRHR);NM_001127313.1(MLNR);NM_001201396.1(GHRHR);NM_204394.1(GHSR);
GO:0030252	growth hormone secretion	biological_process	7	34608	7	41939	0	0	1.21183	NM_001037834.2(GHRHR);NM_001201396.1(GHRHR);NM_001270662.1(RAB1B);NM_204394.1(GHSR);XM_015286547.2(CACNA1C);XM_025145827.1(LOC112530990);XM_025145828.1(LOC112530990);
GO:0033143	regulation of intracellular steroid hormone receptor signaling pathway	biological_process	2	34608	2	41939	0	0	1.21183	NM_001037834.2(GHRHR);NM_001201396.1(GHRHR);
GO:0051246	regulation of protein metabolic process	biological_process	5	34608	5	41939	0	0	1.21183	NM_001037834.2(GHRHR);NM_001201396.1(GHRHR);XM_003640529.4(CUL4A);XM_004938534.3(CUL4A);XM_015273142.1(LOC101749299);
GO:0060133	somatotropin secreting cell development	biological_process	2	34608	2	41939	0	0	1.21183	NM_001037834.2(GHRHR);NM_001201396.1(GHRHR);
GO:0071727	cellular response to triacyl bacterial lipopeptide	biological_process	3	34608	3	41939	0	0	1.21183	NM_001037835.1(TLR15);NM_001139478.1(CD14);XM_015293508.2(CD14);
GO:0004949	cannabinoid receptor activity	molecular_function	7	34608	7	41939	0	0	1.21183	NM_001038652.1(CNR1);XM_015277072.2(GPR55);XM_015284635.2(CNR1);XM_015284636.2(CNR1);XM_015284638.2(CNR1);XM_025143151.1(CNR2);XM_025153423.1(GPR55);
GO:0031915	positive regulation of synaptic plasticity	biological_process	28	34608	28	41939	0	0	1.21183	NM_001038652.1(CNR1);XM_003643420.4(NEUROD2);XM_004945616.3(SSH1);XM_004945617.3(SSH1);XM_015275530.2(SSH1);XM_015275531.2(SSH1);XM_015284635.2(CNR1);XM_015284636.2(CNR1);XM_015284638.2(CNR1);XM_015293891.2(CPLX2);XM_015293892.2(CPLX2);XM_015299745.2(UNC13A);XM_015299746.2(UNC13A);XM_015299747.2(UNC13A);XM_015299748.2(UNC13A);XM_015299749.2(UNC13A);XM_015299750.2(UNC13A);XM_015299751.2(UNC13A);XM…
GO:0099553	trans-synaptic signaling by endocannabinoid, modulating synaptic transmission	biological_process	4	34608	4	41939	0	0	1.21183	NM_001038652.1(CNR1);XM_015284635.2(CNR1);XM_015284636.2(CNR1);XM_015284638.2(CNR1);
GO:1903295	negative regulation of glutamate secretion, neurotransmission	biological_process	4	34608	4	41939	0	0	1.21183	NM_001038652.1(CNR1);XM_015284635.2(CNR1);XM_015284636.2(CNR1);XM_015284638.2(CNR1);
GO:1904483	synthetic cannabinoid binding	molecular_function	4	34608	4	41939	0	0	1.21183	NM_001038652.1(CNR1);XM_015284635.2(CNR1);XM_015284636.2(CNR1);XM_015284638.2(CNR1);
GO:0004031	aldehyde oxidase activity	molecular_function	8	34608	8	41939	0	0	1.21183	NM_001038692.1(AOX1);NM_001039601.1(AOX2);XM_015289417.2(AOX1);XM_025152176.1(AOX1);XM_025152177.1(AOX1);XM_025152178.1(AOX1);XM_025152179.1(AOX2);XM_025152180.1(AOX2);
GO:0009115	xanthine catabolic process	biological_process	8	34608	8	41939	0	0	1.21183	NM_001038692.1(AOX1);NM_205127.1(XDH);XM_015283349.2(XDH);XM_015289417.2(AOX1);XM_025148548.1(XDH);XM_025152176.1(AOX1);XM_025152177.1(AOX1);XM_025152178.1(AOX1);
GO:0016903	oxidoreductase activity, acting on the aldehyde or oxo group of donors	molecular_function	8	34608	8	41939	0	0	1.21183	NM_001038692.1(AOX1);NM_205127.1(XDH);XM_015283349.2(XDH);XM_015289417.2(AOX1);XM_025148548.1(XDH);XM_025152176.1(AOX1);XM_025152177.1(AOX1);XM_025152178.1(AOX1);
GO:0042816	vitamin B6 metabolic process	biological_process	5	34608	5	41939	0	0	1.21183	NM_001038692.1(AOX1);XM_015289417.2(AOX1);XM_025152176.1(AOX1);XM_025152177.1(AOX1);XM_025152178.1(AOX1);
GO:0043546	molybdopterin cofactor binding	molecular_function	39	34608	39	41939	0	0	1.21183	NM_001038692.1(AOX1);NM_001039601.1(AOX2);NM_001282381.1(MARC1);NM_205127.1(XDH);XM_015283349.2(XDH);XM_015287525.2(GPHN);XM_015287526.2(GPHN);XM_015287527.2(GPHN);XM_015287528.2(GPHN);XM_015287529.2(GPHN);XM_015287530.2(GPHN);XM_015287531.2(GPHN);XM_015287532.2(GPHN);XM_015287533.2(GPHN);XM_015287534.2(GPHN);XM_015287535.2(GPHN);XM_015287536.2(GPHN);XM_015287537.2(GPHN);XM_015287538.2(GPHN);XM_0…
GO:0102797	geranial:oxygen oxidoreductase activity	molecular_function	8	34608	8	41939	0	0	1.21183	NM_001038692.1(AOX1);NM_001039601.1(AOX2);XM_015289417.2(AOX1);XM_025152176.1(AOX1);XM_025152177.1(AOX1);XM_025152178.1(AOX1);XM_025152179.1(AOX2);XM_025152180.1(AOX2);
GO:0102798	heptaldehyde:oxygen oxidoreductase activity	molecular_function	8	34608	8	41939	0	0	1.21183	NM_001038692.1(AOX1);NM_001039601.1(AOX2);XM_015289417.2(AOX1);XM_025152176.1(AOX1);XM_025152177.1(AOX1);XM_025152178.1(AOX1);XM_025152179.1(AOX2);XM_025152180.1(AOX2);
GO:0033627	cell adhesion mediated by integrin	biological_process	14	34608	14	41939	0	0	1.21183	NM_001039254.2(ITGB1);NM_205439.1(ITGAV);XM_004942824.3(ITGB6);XM_004942825.3(ITGB6);XM_015275545.1(LOC100858347);XM_015281260.2(ITGB1);XM_015289712.2(ITGB6);XM_015289713.2(ITGB6);XM_015289714.2(ITGB6);XM_015291183.2(C8H1orf168);XM_015291184.2(C8H1orf168);XM_015291185.2(C8H1orf168);XM_015291934.2(FBN1);XM_015291935.2(FBN1);
GO:0040019	positive regulation of embryonic development	biological_process	17	34608	17	41939	0	0	1.21183	NM_001039268.2(RBM19);NM_204324.1(PAFAH1B1);NM_205413.1(LHX1);XM_015294857.2(RBM19);XM_015295659.2(PAFAH1B1);XM_015295660.1(PAFAH1B1);XM_015295661.2(PAFAH1B1);XM_015295682.2(LHX1);XM_025141880.1(PAFAH1B1);XM_025141881.1(PAFAH1B1);XM_025149258.1(PLCB1);XM_025149259.1(PLCB1);XM_025149260.1(PLCB1);XM_025149261.1(PLCB1);XM_025149262.1(PLCB1);XM_025155507.1(RBM19);XM_414462.6(NR2C2);
GO:0030007	cellular potassium ion homeostasis	biological_process	33	34608	33	41939	0	0	1.21183	NM_001039269.1(KCTD7);NM_205535.1(ATP1B3);XM_015276279.2(CAMK2D);XM_015276280.2(CAMK2D);XM_015276282.2(CAMK2D);XM_015276283.2(CAMK2D);XM_015276285.2(CAMK2D);XM_015276286.2(CAMK2D);XM_015276292.2(CAMK2D);XM_015288147.2(KCNMA1);XM_015288148.2(KCNMA1);XM_015288149.2(KCNMA1);XM_015288150.2(KCNMA1);XM_015288151.2(KCNMA1);XM_015288152.2(KCNMA1);XM_015288153.2(KCNMA1);XM_015288154.1(KCNMA1);XM_015288155…
GO:0090461	glutamate homeostasis	biological_process	1	34608	1	41939	0	0	1.21183	NM_001039269.1(KCTD7);
GO:0032288	myelin assembly	biological_process	18	34608	18	41939	0	0	1.21183	NM_001039274.1(MTMR2);NM_001114623.1(FIG4);NM_001199705.1(MPP5);NM_001277071.1(PMP22);XM_004942677.3(PIKFYVE);XM_004942680.3(PIKFYVE);XM_015279951.2(MTMR2);XM_015279973.2(MTMR2);XM_015284512.2(FIG4);XM_015284513.2(FIG4);XM_015287339.2(MPP5);XM_015289532.2(PIKFYVE);XM_015289533.2(PIKFYVE);XM_015289536.2(PIKFYVE);XM_015289537.2(PIKFYVE);XM_015289538.2(PIKFYVE);XM_025152397.1(PIKFYVE);XM_421967.5(PI…
GO:0035194	posttranscriptional gene silencing by RNA	biological_process	25	34608	25	41939	0	0	1.21183	NM_001039276.1(AGO4);NM_001317212.1(AGO1);XM_004937722.3(TNRC6B);XM_004937723.3(TNRC6B);XM_004937725.3(TNRC6B);XM_004937731.3(TNRC6B);XM_004946104.3(TNRC6C);XM_015288794.2(TNRC6B);XM_015288799.2(TNRC6B);XM_015288805.2(TNRC6B);XM_015288813.2(TNRC6B);XM_015294488.2(TNRC6A);XM_015294492.2(TNRC6A);XM_015295275.2(TNRC6C);XM_015295276.1(TNRC6C);XM_015295277.2(TNRC6C);XM_015295278.1(TNRC6C);XM_015295279…
GO:0035280	miRNA loading onto RISC involved in gene silencing by miRNA	biological_process	7	34608	7	41939	0	0	1.21183	NM_001039276.1(AGO4);NM_001317212.1(AGO1);XM_001232161.4(ADAR);XM_004948259.3(ADAR);XM_015297696.2(AGO1);XM_015300348.2(TARBP2);XM_015300349.2(TARBP2);
GO:0005047	signal recognition particle binding	molecular_function	3	34608	3	41939	0	0	1.21183	NM_001039277.1(SRPRA);NM_001097536.1(SRP9);NM_001318452.1(SRPRB);
GO:0005785	signal recognition particle receptor complex	cellular_component	3	34608	3	41939	0	0	1.21183	NM_001039277.1(SRPRA);NM_001097536.1(SRP9);NM_001318452.1(SRPRB);
GO:0031643	positive regulation of myelination	biological_process	34	34608	34	41939	0	0	1.21183	NM_001039280.2(PARD3);NM_001354731.1(TENM4);XM_004938779.3(WASF3);XM_004938781.3(WASF3);XM_004938782.3(WASF3);XM_015278585.2(WASF3L);XM_015278586.2(WASF3L);XM_015278963.2(WASF3);XM_015281342.2(PARD3);XM_015281343.2(PARD3);XM_015281345.2(PARD3);XM_015281348.2(PARD3);XM_015281349.2(PARD3);XM_015281350.2(PARD3);XM_015281354.2(PARD3);XM_015281358.2(PARD3);XM_015281361.2(PARD3);XM_015297740.2(NCMAP);X…
GO:0033269	internode region of axon	cellular_component	22	34608	22	41939	0	0	1.21183	NM_001039280.2(PARD3);NM_205280.1(MBP);XM_001235050.5(ERMN);XM_015281342.2(PARD3);XM_015281343.2(PARD3);XM_015281345.2(PARD3);XM_015281348.2(PARD3);XM_015281349.2(PARD3);XM_015281350.2(PARD3);XM_015281354.2(PARD3);XM_015281358.2(PARD3);XM_015281361.2(PARD3);XM_025147063.1(MBP);XM_025147164.1(PARD3);XM_025147165.1(PARD3);XM_025147166.1(PARD3);XM_025147167.1(PARD3);XM_025147168.1(PARD3);XM_02514716…
GO:0060341	regulation of cellular localization	biological_process	32	34608	32	41939	0	0	1.21183	NM_001039280.2(PARD3);XM_015276279.2(CAMK2D);XM_015276280.2(CAMK2D);XM_015276282.2(CAMK2D);XM_015276283.2(CAMK2D);XM_015276285.2(CAMK2D);XM_015276286.2(CAMK2D);XM_015276292.2(CAMK2D);XM_015281342.2(PARD3);XM_015281343.2(PARD3);XM_015281345.2(PARD3);XM_015281348.2(PARD3);XM_015281349.2(PARD3);XM_015281350.2(PARD3);XM_015281354.2(PARD3);XM_015281358.2(PARD3);XM_015281361.2(PARD3);XM_025147164.1(PAR…
GO:0003985	acetyl-CoA C-acetyltransferase activity	molecular_function	2	34608	2	41939	0	0	1.21183	NM_001039287.2(ACAT2);NM_001277779.1(ACAT1);
GO:0045797	positive regulation of intestinal cholesterol absorption	biological_process	1	34608	1	41939	0	0	1.21183	NM_001039287.2(ACAT2);
GO:0004310	farnesyl-diphosphate farnesyltransferase activity	molecular_function	1	34608	1	41939	0	0	1.21183	NM_001039294.1(FDFT1);
GO:0006696	ergosterol biosynthetic process	biological_process	2	34608	2	41939	0	0	1.21183	NM_001039294.1(FDFT1);XM_421281.6(C5H14orf1);
GO:0045338	farnesyl diphosphate metabolic process	biological_process	1	34608	1	41939	0	0	1.21183	NM_001039294.1(FDFT1);
GO:0051996	squalene synthase activity	molecular_function	1	34608	1	41939	0	0	1.21183	NM_001039294.1(FDFT1);
GO:0002552	serotonin secretion by mast cell	biological_process	3	34608	3	41939	0	0	1.21183	NM_001039295.1(CD300LG);NM_001079745.1(CD300L-S1);XM_015295393.2(CD300LG);
GO:0033007	negative regulation of mast cell activation involved in immune response	biological_process	5	34608	5	41939	0	0	1.21183	NM_001039295.1(CD300LG);NM_001079745.1(CD300L-S1);XM_015295393.2(CD300LG);XM_025144858.1(FER);XM_413981.6(FER);
GO:0034125	negative regulation of MyD88-dependent toll-like receptor signaling pathway	biological_process	3	34608	3	41939	0	0	1.21183	NM_001039295.1(CD300LG);NM_001079745.1(CD300L-S1);XM_015295393.2(CD300LG);
GO:0038023	signaling receptor activity	molecular_function	3	34608	3	41939	0	0	1.21183	NM_001039295.1(CD300LG);NM_001079745.1(CD300L-S1);XM_015295393.2(CD300LG);
GO:0043305	negative regulation of mast cell degranulation	biological_process	7	34608	7	41939	0	0	1.21183	NM_001039295.1(CD300LG);NM_001048078.1(IL13RA2);NM_001079745.1(CD300L-S1);XM_015278228.2(IL13RA2);XM_015278229.2(IL13RA2);XM_015278230.2(IL13RA2);XM_015295393.2(CD300LG);
GO:0050856	regulation of T cell receptor signaling pathway	biological_process	17	34608	17	41939	0	0	1.21183	NM_001039295.1(CD300LG);NM_001079745.1(CD300L-S1);XM_015290529.2(RC3H1);XM_015290530.2(RC3H1);XM_015290532.2(RC3H1);XM_015290534.2(RC3H1);XM_015290535.2(RC3H1);XM_015290536.2(RC3H1);XM_015290537.2(RC3H1);XM_015290538.2(RC3H1);XM_015290539.2(RC3H1);XM_015290540.2(RC3H1);XM_015290541.2(RC3H1);XM_015295393.2(CD300LG);XM_025153233.1(RC3H1);XM_025153234.1(RC3H1);XM_025153236.1(RC3H1);
GO:0051134	negative regulation of NK T cell activation	biological_process	3	34608	3	41939	0	0	1.21183	NM_001039295.1(CD300LG);NM_001079745.1(CD300L-S1);XM_015295393.2(CD300LG);
GO:0060101	negative regulation of phagocytosis, engulfment	biological_process	3	34608	3	41939	0	0	1.21183	NM_001039295.1(CD300LG);NM_001079745.1(CD300L-S1);XM_015295393.2(CD300LG);
GO:1902564	negative regulation of neutrophil activation	biological_process	3	34608	3	41939	0	0	1.21183	NM_001039295.1(CD300LG);NM_001079745.1(CD300L-S1);XM_015295393.2(CD300LG);
GO:1902567	negative regulation of eosinophil activation	biological_process	3	34608	3	41939	0	0	1.21183	NM_001039295.1(CD300LG);NM_001079745.1(CD300L-S1);XM_015295393.2(CD300LG);
GO:1902569	negative regulation of activation of Janus kinase activity	biological_process	6	34608	6	41939	0	0	1.21183	NM_001039295.1(CD300LG);NM_001079745.1(CD300L-S1);XM_015295393.2(CD300LG);XM_015296366.2(HNF4A);XM_025142195.1(HNF4A);XM_025142196.1(HNF4A);
GO:2000417	negative regulation of eosinophil migration	biological_process	3	34608	3	41939	0	0	1.21183	NM_001039295.1(CD300LG);NM_001079745.1(CD300L-S1);XM_015295393.2(CD300LG);
GO:0000105	histidine biosynthetic process	biological_process	5	34608	5	41939	0	0	1.21183	NM_001039303.1(MTHFD1);XM_001233662.5(MTHFD2L);XM_004941086.3(MTHFD2L);XM_015276526.2(MTHFD2L);XM_015287494.2(MTHFD1);
GO:0004329	formate-tetrahydrofolate ligase activity	molecular_function	5	34608	5	41939	0	0	1.21183	NM_001039303.1(MTHFD1);XM_004935617.3(MTHFD1L);XM_015287494.2(MTHFD1);XM_025148929.1(MTHFD1L);XM_025148930.1(MTHFD1L);
GO:0004486	methylenetetrahydrofolate dehydrogenase [NAD(P)+] activity	molecular_function	2	34608	2	41939	0	0	1.21183	NM_001039303.1(MTHFD1);XM_015287494.2(MTHFD1);
GO:0009069	serine family amino acid metabolic process	biological_process	9	34608	9	41939	0	0	1.21183	NM_001039303.1(MTHFD1);NM_205471.1(PCK1);XM_001234890.5(SRR);XM_004946542.3(SRR);XM_015287494.2(MTHFD1);XM_015296054.2(SRR);XM_015296055.2(SRR);XM_015296056.2(SRR);XM_025142068.1(SRR);
GO:0009070	serine family amino acid biosynthetic process	biological_process	2	34608	2	41939	0	0	1.21183	NM_001039303.1(MTHFD1);XM_015287494.2(MTHFD1);
GO:0009257	10-formyltetrahydrofolate biosynthetic process	biological_process	5	34608	5	41939	0	0	1.21183	NM_001039303.1(MTHFD1);XM_004935617.3(MTHFD1L);XM_015287494.2(MTHFD1);XM_025148929.1(MTHFD1L);XM_025148930.1(MTHFD1L);
GO:0035999	tetrahydrofolate interconversion	biological_process	17	34608	17	41939	0	0	1.21183	NM_001039303.1(MTHFD1);NM_204903.1(FTCD);XM_001233662.5(MTHFD2L);XM_004935617.3(MTHFD1L);XM_004941086.3(MTHFD2L);XM_015276526.2(MTHFD2L);XM_015287494.2(MTHFD1);XM_015289119.2(FTCD);XM_015289122.2(FTCD);XM_015289123.2(FTCD);XM_025145420.1(LOC107051323);XM_025148929.1(MTHFD1L);XM_025148930.1(MTHFD1L);XM_025152135.1(FTCD);XM_025152136.1(FTCD);XM_025152137.1(FTCD);XM_414824.5(SHMT1);
GO:0061053	somite development	biological_process	26	34608	26	41939	0	0	1.21183	NM_001039303.1(MTHFD1);NM_204765.1(MEOX1);NM_204784.1(WNT11);NM_204957.2(IHH);XM_004936921.3(PPP2R3A);XM_004936922.3(PPP2R3A);XM_004936923.3(PPP2R3A);XM_015280851.2(WNT11);XM_015280852.2(WNT11);XM_015287494.2(MTHFD1);XM_015291357.2(PPP2R3A);XM_015301287.2(LOXL3);XM_015301288.2(LOXL3);XM_015301289.2(LOXL3);XM_015301290.2(LOXL3);XM_015301291.2(LOXL3);XM_015301292.2(LOXL3);XM_025155135.1(RBBP6);XM_0…
GO:0009100	glycoprotein metabolic process	biological_process	5	34608	5	41939	0	0	1.21183	NM_001039305.2(MGEA5);XM_015288634.2(MGEA5);XM_025153993.1(PCSK6);XM_025153994.1(PCSK6);XM_419079.5(ERP44);
GO:0016231	beta-N-acetylglucosaminidase activity	molecular_function	18	34608	18	41939	0	0	1.21183	NM_001039305.2(MGEA5);XM_015288634.2(MGEA5);XM_025150425.1(LOC430422);XM_025150426.1(LOC430422);XM_025150427.1(LOC430422);XM_025150429.1(LOC430422);XM_025150430.1(LOC430422);XM_025150431.1(LOC430422);XM_025150432.1(LOC430422);XM_025150433.1(LOC430422);XM_025150434.1(LOC430422);XM_025150435.1(LOC430422);XM_025150436.1(LOC430422);XM_025150437.1(LOC430422);XM_025150438.1(LOC430422);XM_025150439.1(LO…
GO:0102166	[protein]-3-O-(N-acetyl-D-glucosaminyl)-L-threonine O-N-acetyl-alpha-D-glucosaminase activity	molecular_function	17	34608	17	41939	0	0	1.21183	NM_001039305.2(MGEA5);XM_015288634.2(MGEA5);XM_025150425.1(LOC430422);XM_025150426.1(LOC430422);XM_025150427.1(LOC430422);XM_025150429.1(LOC430422);XM_025150430.1(LOC430422);XM_025150431.1(LOC430422);XM_025150432.1(LOC430422);XM_025150433.1(LOC430422);XM_025150434.1(LOC430422);XM_025150435.1(LOC430422);XM_025150436.1(LOC430422);XM_025150437.1(LOC430422);XM_025150438.1(LOC430422);XM_025150439.1(LO…
GO:0102167	[protein]-3-O-(N-acetyl-D-glucosaminyl)-L-serine O-N-acetyl-alpha-D-glucosaminase activity	molecular_function	17	34608	17	41939	0	0	1.21183	NM_001039305.2(MGEA5);XM_015288634.2(MGEA5);XM_025150425.1(LOC430422);XM_025150426.1(LOC430422);XM_025150427.1(LOC430422);XM_025150429.1(LOC430422);XM_025150430.1(LOC430422);XM_025150431.1(LOC430422);XM_025150432.1(LOC430422);XM_025150433.1(LOC430422);XM_025150434.1(LOC430422);XM_025150435.1(LOC430422);XM_025150436.1(LOC430422);XM_025150437.1(LOC430422);XM_025150438.1(LOC430422);XM_025150439.1(LO…
GO:0102571	[protein]-3-O-(N-acetyl-D-glucosaminyl)-L-serine/L-threonine O-N-acetyl-alpha-D-glucosaminase activity	molecular_function	17	34608	17	41939	0	0	1.21183	NM_001039305.2(MGEA5);XM_015288634.2(MGEA5);XM_025150425.1(LOC430422);XM_025150426.1(LOC430422);XM_025150427.1(LOC430422);XM_025150429.1(LOC430422);XM_025150430.1(LOC430422);XM_025150431.1(LOC430422);XM_025150432.1(LOC430422);XM_025150433.1(LOC430422);XM_025150434.1(LOC430422);XM_025150435.1(LOC430422);XM_025150436.1(LOC430422);XM_025150437.1(LOC430422);XM_025150438.1(LOC430422);XM_025150439.1(LO…
GO:0097749	membrane tubulation	biological_process	5	34608	5	41939	0	0	1.21183	NM_001039309.1(OPA1);XM_015291396.2(OPA1);XM_015291397.2(OPA1);XM_015291398.2(OPA1);XM_015291400.2(OPA1);
GO:1903894	regulation of IRE1-mediated unfolded protein response	biological_process	1	34608	1	41939	0	0	1.21183	NM_001039311.1(COPS5);
GO:0004566	beta-glucuronidase activity	molecular_function	2	34608	2	41939	0	0	1.21183	NM_001039316.2(GUSB);XM_015295810.2(GUSB);
GO:0048820	hair follicle maturation	biological_process	2	34608	2	41939	0	0	1.21183	NM_001039317.1(TRPC4AP);XM_418549.6(NOM1);
GO:0003247	post-embryonic cardiac muscle cell growth involved in heart morphogenesis	biological_process	1	34608	1	41939	0	0	1.21183	NM_001039320.1(SIRT6);
GO:0005724	nuclear telomeric heterochromatin	cellular_component	1	34608	1	41939	0	0	1.21183	NM_001039320.1(SIRT6);
GO:0031940	positive regulation of chromatin silencing at telomere	biological_process	1	34608	1	41939	0	0	1.21183	NM_001039320.1(SIRT6);
GO:0032206	positive regulation of telomere maintenance	biological_process	19	34608	19	41939	0	0	1.21183	NM_001039320.1(SIRT6);XM_004940797.3(ATRX);XM_004945015.3(RAD50);XM_004947130.3(RTEL1);XM_015278593.2(ATRX);XM_015291824.2(DHX36);XM_015292755.2(GNL3);XM_015292756.2(GNL3);XM_015294074.2(RAD50);XM_015296601.2(RTEL1);XM_025142439.1(RTEL1);XM_025142440.1(RTEL1);XM_025142441.1(RTEL1);XM_025142442.1(RTEL1);XM_025150469.1(ATRX);XM_025150470.1(ATRX);XM_025150471.1(ATRX);XM_414645.5(RAD50);XM_420305.6(A…
GO:0046969	NAD-dependent histone deacetylase activity (H3-K9 specific)	molecular_function	1	34608	1	41939	0	0	1.21183	NM_001039320.1(SIRT6);
GO:1905549	positive regulation of telomeric heterochromatin assembly	biological_process	1	34608	1	41939	0	0	1.21183	NM_001039320.1(SIRT6);
GO:1905555	positive regulation blood vessel branching	biological_process	1	34608	1	41939	0	0	1.21183	NM_001039320.1(SIRT6);
GO:2000648	positive regulation of stem cell proliferation	biological_process	16	34608	16	41939	0	0	1.21183	NM_001039320.1(SIRT6);NM_001270878.1(TBX3);XM_015273296.2(LOC107049569);XM_015283991.2(HNRNPU);XM_015294834.2(TBX3);XM_015298940.2(NFYA);XM_015298942.2(NFYA);XM_015298943.2(NFYA);XM_015298945.2(NFYA);XM_025143700.1(NFYA);XM_025143701.1(NFYA);XM_025143702.1(NFYA);XM_025143703.1(NFYA);XM_025143704.1(NFYA);XM_025143706.1(NFYA);XM_025147278.1(TERT);
GO:0001706	endoderm formation	biological_process	8	34608	8	41939	0	0	1.21183	NM_001039326.1(SOX17);NM_001321555.1(EOMES);NM_204838.1(DUSP4);NM_205413.1(LHX1);XM_001234627.5(SOX7);XM_015295682.2(LHX1);XM_421754.6(DUSP5);XM_426003.6(EOMES);
GO:0001828	inner cell mass cellular morphogenesis	biological_process	1	34608	1	41939	0	0	1.21183	NM_001039326.1(SOX17);
GO:0003142	cardiogenic plate morphogenesis	biological_process	1	34608	1	41939	0	0	1.21183	NM_001039326.1(SOX17);
GO:0003143	embryonic heart tube morphogenesis	biological_process	19	34608	19	41939	0	0	1.21183	NM_001039326.1(SOX17);NM_204560.1(ACVR1);NM_204566.1(MESP1);XM_015290126.2(ACVR1);XM_015290127.2(ACVR1);XM_015290128.2(ACVR1);XM_015290130.2(ACVR1);XM_015290131.2(ACVR1);XM_015290132.2(ACVR1);XM_015290133.2(ACVR1);XM_015290134.2(ACVR1);XM_025150622.1(TEAD1);XM_025150624.1(TEAD1);XM_025150626.1(TEAD1);XM_025150627.1(TEAD1);XM_025150628.1(TEAD1);XM_025150630.1(TEAD1);XM_025152083.1(ACVR1);XM_025152…
GO:0003308	negative regulation of Wnt signaling pathway involved in heart development	biological_process	1	34608	1	41939	0	0	1.21183	NM_001039326.1(SOX17);
GO:0007493	endodermal cell fate determination	biological_process	1	34608	1	41939	0	0	1.21183	NM_001039326.1(SOX17);
GO:0042662	negative regulation of mesodermal cell fate specification	biological_process	2	34608	2	41939	0	0	1.21183	NM_001039326.1(SOX17);NM_204566.1(MESP1);
GO:0044798	nuclear transcription factor complex	cellular_component	5	34608	5	41939	0	0	1.21183	NM_001039326.1(SOX17);NM_204281.1(SOX9);NM_204761.1(SOX14);XM_004949369.3(KLF4);XM_025154934.1(LOC107050733);
GO:0048617	embryonic foregut morphogenesis	biological_process	8	34608	8	41939	0	0	1.21183	NM_001039326.1(SOX17);XM_015281298.2(CTNNB1);XM_015281299.1(CTNNB1);XM_015290030.2(EPB41L5);XM_015290031.2(EPB41L5);XM_015290032.2(EPB41L5);XM_015290033.2(EPB41L5);XM_025152424.1(EPB41L5);
GO:0048643	positive regulation of skeletal muscle tissue development	biological_process	20	34608	20	41939	0	0	1.21183	NM_001039326.1(SOX17);NM_001039603.1(PRKAA1);XM_004949410.3(MEF2C);XM_015280557.2(MEF2C);XM_015280558.2(MEF2C);XM_015280559.2(MEF2C);XM_015280560.2(MEF2C);XM_015280562.2(MEF2C);XM_015281298.2(CTNNB1);XM_015281299.1(CTNNB1);XM_015298103.2(CDON);XM_025143258.1(CDON);XM_025144789.1(MEF2C);XM_025144790.1(MEF2C);XM_025144791.1(MEF2C);XM_025144792.1(MEF2C);XM_025144793.1(MEF2C);XM_025144794.1(MEF2C);XM…
GO:0048866	stem cell fate specification	biological_process	1	34608	1	41939	0	0	1.21183	NM_001039326.1(SOX17);
GO:0060214	endocardium formation	biological_process	2	34608	2	41939	0	0	1.21183	NM_001039326.1(SOX17);XM_415018.6(OVOL2);
GO:0060807	regulation of transcription from RNA polymerase II promoter involved in definitive endodermal cell fate specification	biological_process	1	34608	1	41939	0	0	1.21183	NM_001039326.1(SOX17);
GO:0060913	cardiac cell fate determination	biological_process	6	34608	6	41939	0	0	1.21183	NM_001039326.1(SOX17);NM_204566.1(MESP1);NM_205414.1(ISL1);XM_015277257.2(ISL1);XM_015277259.2(ISL1);XM_025144692.1(ISL1);
GO:0060956	endocardial cell differentiation	biological_process	2	34608	2	41939	0	0	1.21183	NM_001039326.1(SOX17);XM_015279325.2(NOTCH1);
GO:0061009	common bile duct development	biological_process	5	34608	5	41939	0	0	1.21183	NM_001039326.1(SOX17);XM_025142152.1(MKS1);XM_025142153.1(MKS1);XM_025142154.1(MKS1);XM_415705.6(MKS1);
GO:0061010	gall bladder development	biological_process	12	34608	12	41939	0	0	1.21183	NM_001039326.1(SOX17);NM_001257348.1(NIPBLL);XM_004937193.3(LOC427439);XM_004937195.3(LOC427439);XM_015277519.2(LOC427439);XM_015277520.2(LOC427439);XM_015277521.2(LOC427439);XM_015277524.2(LOC427439);XM_025144548.1(NIPBLL);XM_025144549.1(NIPBLL);XM_025144550.1(NIPBLL);XM_425012.6(LOC427439);
GO:0061031	endodermal digestive tract morphogenesis	biological_process	4	34608	4	41939	0	0	1.21183	NM_001039326.1(SOX17);NM_205002.1(ID2);XM_025149515.1(PITX2);XM_025149516.1(PITX2);
GO:2000035	regulation of stem cell division	biological_process	8	34608	8	41939	0	0	1.21183	NM_001039326.1(SOX17);XM_015286303.2(CDK2AP2);XM_015286304.2(CDK2AP2);XM_015287709.2(ESRRB);XM_015287711.2(ESRRB);XM_015287712.2(ESRRB);XM_015287713.2(ESRRB);XM_015287714.2(ESRRB);
GO:2000043	regulation of cardiac cell fate specification	biological_process	1	34608	1	41939	0	0	1.21183	NM_001039326.1(SOX17);
GO:0000349	generation of catalytic spliceosome for first transesterification step	biological_process	1	34608	1	41939	0	0	1.21183	NM_001039331.2(PRPF19);
GO:0072422	signal transduction involved in DNA damage checkpoint	biological_process	2	34608	2	41939	0	0	1.21183	NM_001039331.2(PRPF19);XM_420058.6(CDC5L);
GO:0070476	rRNA (guanine-N7)-methylation	biological_process	1	34608	1	41939	0	0	1.21183	NM_001039332.1(WBSCR22);
GO:0000722	telomere maintenance via recombination	biological_process	9	34608	9	41939	0	0	1.21183	NM_001039335.2(SMC5);NM_001277463.1(NSMCE2);NM_001321614.1(SMC6);NM_205173.1(RAD51);XM_004945015.3(RAD50);XM_015286146.2(RAD51);XM_015294074.2(RAD50);XM_025145867.1(LOC112531022);XM_414645.5(RAD50);
GO:0030915	Smc5-Smc6 complex	cellular_component	5	34608	5	41939	0	0	1.21183	NM_001039335.2(SMC5);NM_001277463.1(NSMCE2);NM_001321614.1(SMC6);XM_414884.6(NSMCE1);XM_421797.6(NSMCE4A);
GO:0034184	positive regulation of maintenance of mitotic sister chromatid cohesion	biological_process	14	34608	14	41939	0	0	1.21183	NM_001039335.2(SMC5);NM_001277463.1(NSMCE2);NM_205007.1(H2AFY);XM_004949396.3(SLF1);XM_004949397.3(SLF1);XM_004949398.3(SLF1);XM_004949399.3(SLF1);XM_015288749.2(SLF2);XM_025151657.1(SLF2);XM_025154810.1(H2AFY);XM_025154811.1(H2AFY);XM_025154812.1(H2AFY);XM_421726.6(SLF2);XM_424703.4(SLF1);
GO:0090398	cellular senescence	biological_process	6	34608	6	41939	0	0	1.21183	NM_001039335.2(SMC5);NM_001270878.1(TBX3);NM_001277463.1(NSMCE2);NM_001321614.1(SMC6);NM_205002.1(ID2);XM_015294834.2(TBX3);
GO:0031580	membrane raft distribution	biological_process	3	34608	3	41939	0	0	1.21183	NM_001039486.1(VAMP1);XM_025149125.1(VAMP1);XM_025149131.1(VAMP1);
GO:1902259	regulation of delayed rectifier potassium channel activity	biological_process	18	34608	18	41939	0	0	1.21183	NM_001039486.1(VAMP1);XM_001232666.5(KCNS1);XM_004939974.3(KCNS2);XM_004947028.3(KCNS1);XM_015291649.2(KCNAB1);XM_015293316.2(VAMP1);XM_015296516.2(KCNG1);XM_015296735.2(KCNS1);XM_015300161.2(KCNE1);XM_025142347.1(KCNG1);XM_025142348.1(KCNG1);XM_025145187.1(KCNE1);XM_025145192.1(KCNE2);XM_025145193.1(KCNE2);XM_025145199.1(KCNE2);XM_025145206.1(KCNE2);XM_025149125.1(VAMP1);XM_025149131.1(VAMP1);
GO:0043229	intracellular organelle	cellular_component	10	34608	10	41939	0	0	1.21183	NM_001039489.1(VAMP3);XM_004934879.3(C26H6ORF222);XM_004944768.3(SLC23A1);XM_015286685.2(SYT8);XM_015289555.2(LOC417937);XM_015293316.2(VAMP1);XM_015300160.2(RAB3A);XM_025154926.1(LOC417937);XM_416178.6(LOC417937);XM_429706.5(C26H6ORF222);
GO:1903531	negative regulation of secretion by cell	biological_process	1	34608	1	41939	0	0	1.21183	NM_001039489.1(VAMP3);
GO:0050250	retinal oxidase activity	molecular_function	3	34608	3	41939	0	0	1.21183	NM_001039601.1(AOX2);XM_025152179.1(AOX2);XM_025152180.1(AOX2);
GO:0001579	medium-chain fatty acid transport	biological_process	2	34608	2	41939	0	0	1.21183	NM_001039602.2(SLC27A1);XM_015279553.2(SLC27A4);
GO:0006655	phosphatidylglycerol biosynthetic process	biological_process	5	34608	5	41939	0	0	1.21183	NM_001039602.2(SLC27A1);XM_004947552.3(CDS2);XM_004947553.3(CDS2);XM_417669.6(CDS2);XM_420571.6(CDS1);
GO:0015245	fatty acid transmembrane transporter activity	molecular_function	6	34608	6	41939	0	0	1.21183	NM_001039602.2(SLC27A1);XM_001233247.4(SLC27A6);XM_004949268.3(SLC27A6);XM_015273266.2(SLC27A2);XM_015279553.2(SLC27A4);XM_417826.6(MFSD2A);
GO:0031652	positive regulation of heat generation	biological_process	3	34608	3	41939	0	0	1.21183	NM_001039602.2(SLC27A1);NM_001277921.1(NMU);NM_001277922.1(NMU);
GO:0031957	very long-chain fatty acid-CoA ligase activity	molecular_function	34	34608	34	41939	0	0	1.21183	NM_001039602.2(SLC27A1);XM_001233247.4(SLC27A6);XM_004940805.3(ACSL4);XM_004940806.3(ACSL4);XM_004940807.3(ACSL4);XM_004940808.3(ACSL4);XM_004940809.3(ACSL4);XM_004943717.3(ACSBG1);XM_004944307.3(ACSF3);XM_004949268.3(SLC27A6);XM_015273266.2(SLC27A2);XM_015278608.2(ACSL4);XM_015278610.2(ACSL4);XM_015278611.2(ACSL4);XM_015278612.2(ACSL4);XM_015278613.2(ACSL4);XM_015278614.2(ACSL4);XM_015278945.2(A…
GO:0071072	negative regulation of phospholipid biosynthetic process	biological_process	1	34608	1	41939	0	0	1.21183	NM_001039602.2(SLC27A1);
GO:0004691	cAMP-dependent protein kinase activity	molecular_function	6	34608	6	41939	0	0	1.21183	NM_001039603.1(PRKAA1);XM_015277728.2(PRKX);XM_025154075.1(AKAP13);XM_025154076.1(AKAP13);XM_025154077.1(AKAP13);XM_025154078.1(LOC112529955);
GO:0009631	cold acclimation	biological_process	2	34608	2	41939	0	0	1.21183	NM_001039603.1(PRKAA1);XM_025144773.1(SAXO1);
GO:0035174	histone serine kinase activity	molecular_function	3	34608	3	41939	0	0	1.21183	NM_001039603.1(PRKAA1);NM_001039605.1(PRKAA2);XM_015291061.2(PRKAA2);
GO:0045542	positive regulation of cholesterol biosynthetic process	biological_process	28	34608	28	41939	0	0	1.21183	NM_001039603.1(PRKAA1);NM_001195796.1(POR);NM_205180.1(FGF1);XM_015294009.2(FGF1);XM_015294010.2(FGF1);XM_015294011.1(FGF1);XM_015294106.2(SREBF1);XM_015294109.2(SREBF1);XM_015294918.2(SEC14L2);XM_015294920.2(SEC14L3);XM_015294921.2(SEC14L3);XM_015295712.2(POR);XM_015295713.2(POR);XM_015295714.2(POR);XM_015295715.2(POR);XM_015295717.2(POR);XM_015295718.2(POR);XM_025141942.1(POR);XM_025141943.1(PO…
GO:0046318	negative regulation of glucosylceramide biosynthetic process	biological_process	1	34608	1	41939	0	0	1.21183	NM_001039603.1(PRKAA1);
GO:0047322	[hydroxymethylglutaryl-CoA reductase (NADPH)] kinase activity	molecular_function	3	34608	3	41939	0	0	1.21183	NM_001039603.1(PRKAA1);NM_001039605.1(PRKAA2);XM_015291061.2(PRKAA2);
GO:0050405	[acetyl-CoA carboxylase] kinase activity	molecular_function	3	34608	3	41939	0	0	1.21183	NM_001039603.1(PRKAA1);NM_001039605.1(PRKAA2);XM_015291061.2(PRKAA2);
GO:0061762	CAMKK-AMPK signaling cascade	biological_process	11	34608	11	41939	0	0	1.21183	NM_001039603.1(PRKAA1);XM_004945550.3(CAMKK2);XM_004945551.3(CAMKK2);XM_015275596.2(CAMKK2);XM_015275598.2(CAMKK2);XM_015275599.1(CAMKK2);XM_015275600.1(CAMKK2);XM_025155529.1(CAMKK2);XM_025155530.1(CAMKK2);XM_025155531.1(CAMKK2);XM_025155532.1(CAMKK2);
GO:1901563	response to camptothecin	biological_process	1	34608	1	41939	0	0	1.21183	NM_001039603.1(PRKAA1);
GO:0035404	histone-serine phosphorylation	biological_process	2	34608	2	41939	0	0	1.21183	NM_001039605.1(PRKAA2);XM_015291061.2(PRKAA2);
GO:0004882	androgen receptor activity	molecular_function	1	34608	1	41939	0	0	1.21183	NM_001040090.1(AR);
GO:0005497	androgen binding	molecular_function	1	34608	1	41939	0	0	1.21183	NM_001040090.1(AR);
GO:0007620	copulation	biological_process	1	34608	1	41939	0	0	1.21183	NM_001040090.1(AR);
GO:0008049	male courtship behavior	biological_process	1	34608	1	41939	0	0	1.21183	NM_001040090.1(AR);
GO:0009987	cellular process	biological_process	7	34608	7	41939	0	0	1.21183	NM_001040090.1(AR);XM_001236426.5(HDGF);XM_004937371.3(MAP1B);XM_015298780.2(PSRC1);XM_015298781.2(PSRC1);XM_015298784.2(PSRC1);XM_015298785.2(PSRC1);
GO:0014734	skeletal muscle hypertrophy	biological_process	2	34608	2	41939	0	0	1.21183	NM_001040090.1(AR);XM_015290434.2(MYOC);
GO:0019098	reproductive behavior	biological_process	1	34608	1	41939	0	0	1.21183	NM_001040090.1(AR);
GO:0019102	male somatic sex determination	biological_process	1	34608	1	41939	0	0	1.21183	NM_001040090.1(AR);
GO:0032553	ribonucleotide binding	molecular_function	1	34608	1	41939	0	0	1.21183	NM_001040090.1(AR);
GO:0045720	negative regulation of integrin biosynthetic process	biological_process	2	34608	2	41939	0	0	1.21183	NM_001040090.1(AR);XM_015289481.2(TMEFF2);
GO:0046661	male sex differentiation	biological_process	4	34608	4	41939	0	0	1.21183	NM_001040090.1(AR);XM_003641442.4(SIX4);XM_004935131.3(SRD5A1);XM_015287909.2(SIX4);
GO:0048608	reproductive structure development	biological_process	3	34608	3	41939	0	0	1.21183	NM_001040090.1(AR);NM_001277711.1(TCF21);XM_004943321.3(DLG1);
GO:0048638	regulation of developmental growth	biological_process	12	34608	12	41939	0	0	1.21183	NM_001040090.1(AR);NM_001257348.1(NIPBLL);XM_004937193.3(LOC427439);XM_004937195.3(LOC427439);XM_015277519.2(LOC427439);XM_015277520.2(LOC427439);XM_015277521.2(LOC427439);XM_015277524.2(LOC427439);XM_025144548.1(NIPBLL);XM_025144549.1(NIPBLL);XM_025144550.1(NIPBLL);XM_425012.6(LOC427439);
GO:0048645	animal organ formation	biological_process	2	34608	2	41939	0	0	1.21183	NM_001040090.1(AR);NM_204137.1(NKX3-2);
GO:0060406	positive regulation of penile erection	biological_process	6	34608	6	41939	0	0	1.21183	NM_001040090.1(AR);XM_004938998.3(P2RY2);XM_004938999.3(P2RY2);XM_015280994.2(P2RY2);XM_025146950.1(P2RY2);XM_025146951.1(P2RY2);
GO:0060520	activation of prostate induction by androgen receptor signaling pathway	biological_process	1	34608	1	41939	0	0	1.21183	NM_001040090.1(AR);
GO:0060571	morphogenesis of an epithelial fold	biological_process	4	34608	4	41939	0	0	1.21183	NM_001040090.1(AR);XM_015281328.2(EGFR);XM_025147075.1(EGFR);XM_025147076.1(EGFR);
GO:0060599	lateral sprouting involved in mammary gland duct morphogenesis	biological_process	1	34608	1	41939	0	0	1.21183	NM_001040090.1(AR);
GO:0060685	regulation of prostatic bud formation	biological_process	1	34608	1	41939	0	0	1.21183	NM_001040090.1(AR);
GO:0060740	prostate gland epithelium morphogenesis	biological_process	4	34608	4	41939	0	0	1.21183	NM_001040090.1(AR);NM_204282.1(ID4);XM_004941922.3(FOXA1);XM_015279325.2(NOTCH1);
GO:0060742	epithelial cell differentiation involved in prostate gland development	biological_process	3	34608	3	41939	0	0	1.21183	NM_001040090.1(AR);XM_015281298.2(CTNNB1);XM_015281299.1(CTNNB1);
GO:0060748	tertiary branching involved in mammary gland duct morphogenesis	biological_process	1	34608	1	41939	0	0	1.21183	NM_001040090.1(AR);
GO:0060769	positive regulation of epithelial cell proliferation involved in prostate gland development	biological_process	3	34608	3	41939	0	0	1.21183	NM_001040090.1(AR);XM_015281298.2(CTNNB1);XM_015281299.1(CTNNB1);
GO:0061458	reproductive system development	biological_process	27	34608	27	41939	0	0	1.21183	NM_001040090.1(AR);NM_001277456.1(LRRC6);XM_015291870.2(PLEKHA5);XM_015291876.2(PLEKHA5);XM_015291883.2(PLEKHA5);XM_015291886.2(PLEKHA5);XM_015291892.2(PLEKHA5);XM_015291896.2(PLEKHA5);XM_015291903.2(PLEKHA5);XM_015291912.2(PLEKHA5);XM_015291916.2(PLEKHA5);XM_015291924.2(PLEKHA5);XM_015291932.2(PLEKHA5);XM_015291936.2(PLEKHA5);XM_015291946.2(PLEKHA5);XM_015291953.2(PLEKHA5);XM_015291960.2(PLEKHA5…
GO:0070974	POU domain binding	molecular_function	1	34608	1	41939	0	0	1.21183	NM_001040090.1(AR);
GO:0001674	female germ cell nucleus	cellular_component	2	34608	2	41939	0	0	1.21183	NM_001040466.3(LHX8);XM_015291057.2(LHX8);
GO:0044736	acid-sensing ion channel activity	molecular_function	11	34608	11	41939	0	0	1.21183	NM_001040467.1(ASIC1);XM_015285341.2(ASIC5);XM_015285342.2(ASIC5);XM_015285343.1(ASIC5);XM_015300232.2(ASIC1);XM_015300233.2(ASIC1);XM_015300234.2(ASIC1);XM_015300235.2(ASIC1);XM_025147385.1(LOC107055878);XM_025150085.1(ASIC5);XM_418066.5(ASIC2);
GO:0046929	negative regulation of neurotransmitter secretion	biological_process	11	34608	11	41939	0	0	1.21183	NM_001040467.1(ASIC1);XM_004942880.3(PNKD);XM_004948288.3(SYT11);XM_004949046.3(SYT4);XM_015300232.2(ASIC1);XM_015300233.2(ASIC1);XM_015300234.2(ASIC1);XM_015300235.2(ASIC1);XM_025152594.1(PNKD);XM_420894.6(SYT4);XM_426721.6(SYT11);
GO:0050915	sensory perception of sour taste	biological_process	7	34608	7	41939	0	0	1.21183	NM_001040467.1(ASIC1);XM_015300232.2(ASIC1);XM_015300233.2(ASIC1);XM_015300234.2(ASIC1);XM_015300235.2(ASIC1);XM_418066.5(ASIC2);XM_426509.6(PKD2L1);
GO:0004957	prostaglandin E receptor activity	molecular_function	5	34608	5	41939	0	0	1.21183	NM_001040468.1(PTGER3);NM_001081503.1(PTGER4);NM_001083365.1(PTGER2);XM_015276771.2(PTGDR);XM_015277319.2(PTGER4);
GO:0014827	intestine smooth muscle contraction	biological_process	2	34608	2	41939	0	0	1.21183	NM_001040468.1(PTGER3);XM_015297583.1(HTR1D);
GO:0031622	positive regulation of fever generation	biological_process	3	34608	3	41939	0	0	1.21183	NM_001040468.1(PTGER3);NM_001167718.1(PTGS2);NM_001167719.1(PTGS2);
GO:0060455	negative regulation of gastric acid secretion	biological_process	4	34608	4	41939	0	0	1.21183	NM_001040468.1(PTGER3);NM_001277921.1(NMU);NM_001277922.1(NMU);XM_015285002.2(UCN);
GO:0005243	gap junction channel activity	molecular_function	11	34608	11	41939	0	0	1.21183	NM_001040644.1(GJA3);NM_204371.2(GJB1);XM_001235096.2(GJA10);XM_004937506.3(PANX2);XM_015273068.2(PANX2);XM_015273121.2(PANX2);XM_015273291.2(PANX2);XM_015278214.2(GJA3);XM_015278408.2(LOC428702);XM_025149469.1(GJB1);XM_025153878.1(PANX2);
GO:0016281	eukaryotic translation initiation factor 4F complex	cellular_component	52	34608	52	41939	0	0	1.21183	NM_001043349.2(EIF4G2);NM_001080861.1(EIF4H);NM_001099860.1(EIF4G2);XM_003642397.4(EIF4H);XM_003642398.4(EIF4H);XM_015291528.2(EIF4G1);XM_015291529.2(EIF4G1);XM_015291530.2(EIF4G1);XM_015291531.2(EIF4G1);XM_015291532.2(EIF4G1);XM_015291533.2(EIF4G1);XM_015291534.2(EIF4G1);XM_015291535.2(EIF4G1);XM_015291536.2(EIF4G1);XM_015291537.2(EIF4G1);XM_015291538.2(EIF4G1);XM_015291539.2(EIF4G1);XM_01529154…
[truncated: 12,539 more rows]

## Sheet: KEGG
id	term	ListHits	ListTotal	PopHits	PopTotal	pval	padj	Enrichment_score	Gene
ko00903	Limonene and pinene degradation	4	13002	4	15870	0	0	1.22058	NM_001006223.1(ALDH3A2);XM_015295773.2(ALDH3A2);XM_015295774.2(ALDH3A2);XM_415171.6(LOC107057078);
[truncated: 281 more rows]
